# Supplementary material for: Proteome-Wide Analysis of Lysine 2-Hydroxyisobutyrylated Proteins in Fusarium oxysporum
Source: Front Microbiol. 2021 Feb 10;12:623735. doi: 10.3389/fmicb.2021.623735 (PMC7902869; doi:10.3389/fmicb.2021.623735)
Supplement: Supplementary Table 1 — The 2-hydroxyisobutyrylated sites identified in the three experiments in Fusarium oxysporum. [file Table_1.XLSX]

## Sheet: Experiment 1
Table S1. The 2-hydroxyisobutyrylated sites in experiment 1.
Protein accession	Position	Amino acid	Protein description	Gene name	Localization probability	PEP	Score	Modified sequence	Charge	Mass error [ppm]	MS/MS Count
A0A0C4DHN8	142	K	V-type proton ATPase subunit C	---	1	0.011537	43.604	TK(1)FNQYNSVK	2	-1.1119	1
A0A0C4DHN8	140	K	V-type proton ATPase subunit C	---	1	1.01986e-05	100.22	ELANVDTDVK(1)TK	2	1.4148	1
A0A0C4DHN8	150	K	V-type proton ATPase subunit C	---	1	0.00132774	46.156	FNQYNSVK(1)TNLAALQR	3	-2.0622	1
A0A0C4DHP6	602	K	Two-component histidine kinase	FOXG_01684	1	0.00182119	62.088	ANEK(1)FLDLTYK	2	-2.2044	1
A0A0C4DHP8	137	K	S-phase kinase-associated protein 1	FOXG_01898	1	0.0168902	55.898	GK(1)SPEEIR	2	-0.17347	1
A0A0C4DHP8	144	K	S-phase kinase-associated protein 1	FOXG_01898	1	1.185e-05	93.39	K(1)TFNITNDFTPEEEEQIR	3	0.84892	1
A0A0C4DHQ2	324	K	Tubulin beta chain	FOXG_02339	1	3.00667e-08	117.03	LSTK(1)EIEDQMLK	2	1.5632	2
A0A0C4DHQ2	56	K	Tubulin beta chain	FOXG_02339	1	0.000222693	83.204	IDVYFAEATK(1)DK	2	-0.47271	2
A0A0C4DHQ2	332	K	Tubulin beta chain	FOXG_02339	1	9.39244e-06	101.39	EIEDQMLK(1)VQTK	2	3.3366	2
A0A0C4DHQ7	384	K	Elongation factor 1-alpha	FOXG_03515	1	1.47805e-13	148.41	SGDSAIVK(1)MVPSK	2	1.2029	2
A0A0C4DHQ7	225	K	Elongation factor 1-alpha	FOXG_03515	1	6.35908e-23	168.74	RPVDK(1)PLR	2	0.093041	3
A0A0C4DHQ7	142	K	Elongation factor 1-alpha	FOXG_03515	1	3.86061e-10	145.46	MDTTK(1)WSEAR	2	-0.097107	9
A0A0C4DHQ7	207	K	Elongation factor 1-alpha	FOXG_03515	1	0.000101029	76.158	LSGK(1)TLLEAIDSIEPPK	3	-1.3272	2
A0A0C4DHQ7	389	K	Elongation factor 1-alpha	FOXG_03515	1	2.28411e-07	104.49	MVPSK(1)PMCVEAFTDYPPLGR	2	-2.7983	1
A0A0C4DHQ7	420	K	Elongation factor 1-alpha	FOXG_03515	1	0.00115754	63.185	QTVAVGVIK(1)AVEK	2	-0.04868	1
A0A0C4DHQ7	294	K	Elongation factor 1-alpha	FOXG_03515	1	6.95279e-09	61.665	SVEMHHEQLTEGQPGDNVGFNVK(1)NVSVK	4	0.65895	1
A0A0C4DHQ7	434	K	Elongation factor 1-alpha	FOXG_03515	1	0.000961708	76.311	SSGAAGK(1)VTK(1)SAAK	2	0.072697	1
A0A0C4DHQ7	376	K	Elongation factor 1-alpha	FOXG_03515	1	0.00706663	57.164	FIK(1)SGDSAIVK	2	0.52743	2
A0A0C4DHQ7	27	K	Elongation factor 1-alpha	FOXG_03515	1	0.00893033	48.284	FEK(1)EAAELGK	2	2.1073	1
A0A0C4DHQ7	203	K	Elongation factor 1-alpha	FOXG_03515	1	0.0091104	95.531	SGK(1)LSGK	2	0.30049	1
A0A0C4DHQ7	359	K	Elongation factor 1-alpha	FOXG_03515	1	3.76417e-07	115.57	FAEIQEK(1)IDR	2	2.0828	7
A0A0C4DHQ7	424	K	Elongation factor 1-alpha	FOXG_03515	1	0.000506839	84.508	AVEK(1)SSGAAGK(1)VTK	2	0.0081079	4
A0A0C4DHQ7	160	K	Elongation factor 1-alpha	FOXG_03515	1	0.00158504	58.98	YQEIIK(1)ETSSFIK(1)K	2	0.3327	1
A0A0C4DHQ7	236	K	Elongation factor 1-alpha	FOXG_03515	1	4.77046e-31	178.56	LPLQDVYK(1)IGGIGTVPVGR	2	1.1154	2
A0A0C4DHQ7	220	K	Elongation factor 1-alpha	FOXG_03515	1	4.36677e-05	85.563	TLLEAIDSIEPPK(1)RPVDK	3	-0.011845	3
A0A0C4DHQ7	153	K	Elongation factor 1-alpha	FOXG_03515	1	0.00115754	63.185	YQEIIK(1)ETSSFIK(1)K	2	0.3327	4
A0A0C4DHQ7	137	K	Elongation factor 1-alpha	FOXG_03515	1	0.000104448	84.859	NLIVAINK(1)MDTTK	2	2.5494	1
A0A0C4DHQ7	431	K	Elongation factor 1-alpha	FOXG_03515	1	0.000506839	84.508	SSGAAGK(1)VTK(1)SAAK	2	0.072697	7
A0A0C4DHQ7	254	K	Elongation factor 1-alpha	FOXG_03515	1	3.56801e-07	65.168	IETGVIK(1)PGMVVTFAPSNVTTEVK	3	1.4339	2
A0A0C4DHQ7	34	K	Elongation factor 1-alpha	FOXG_03515	1	0.00651251	50.354	EAAELGK(1)GSFK	2	0.30653	1
A0A0C4DHQ7	24	K	Elongation factor 1-alpha	FOXG_03515	1	0.0175271	68.915	TIEK(1)FEK	2	-0.031055	2
A0A0C4DHR6	243	K	Chitin synthase	FOXG_04162	1	3.19079e-08	105.06	YLGHPTQLK(1)VGINDAEGFQVFK	3	0.58046	1
A0A0C4DHR6	1828	K	Chitin synthase	FOXG_04162	1	0.0121749	45.433	TADLMTVTK(1)K	2	2.9726	1
A0A0C4DHR6	1160	K	Chitin synthase	FOXG_04162	1	0.00127518	65.295	GQDVSK(1)YWDNIK	2	2.6253	1
A0A0C4DHR6	692	K	Chitin synthase	FOXG_04162	1	0.000252382	86.923	IANQFDSK(1)CVR	2	-1.3406	1
A0A0C4DHR6	1846	K	Chitin synthase	FOXG_04162	1	0.0216324	42.336	FNVPLDAK(1)R	2	-0.33146	1
A0A0C4DHR8	75	K	Nitrate reductase	FOXG_04181	1	0.0289052	43.083	FSPK(1)SVLK	2	0.16784	1
A0A0C4DHS0	149	K	Calmodulin	FOXG_04243	1	1.21026e-05	107.09	MK(1)DTDSEEEIR	2	0.14907	6
A0A0C4DHS0	93	K	Calmodulin	FOXG_04243	1	7.77594e-50	218.83	EAFSLFDK(1)DGDGQITTK	2	0.14816	2
A0A0C4DHS0	187	K	Calmodulin	FOXG_04243	1	2.21633e-05	68.952	HVMTSIGEK(1)LTDDEVDEMIR	3	0.059384	3
A0A0C4DHS5	155	K	Transcription factor involved in conidiation	FOXG_05278	1	0.0017962	42.947	IGPMHLK(1)GVWIPYDR	3	-2.2525	1
A0A0C4DHS7	271	K	G-protein beta like WD repeat protein	FOXG_05557	1	0.000989738	66.004	VDELK(1)PEFPAVGK	2	2.5436	2
A0A0C4DHS7	130	K	G-protein beta like WD repeat protein	FOXG_05557	1	2.77009e-09	131.69	TIK(1)LWNTLGDCK	2	0.2931	5
A0A0C4DHS7	139	K	G-protein beta like WD repeat protein	FOXG_05557	1	1.93458e-14	140.96	LWNTLGDCK(1)YTITEK	2	0.77367	5
A0A0C4DHS7	183	K	G-protein beta like WD repeat protein	FOXG_05557	1	7.21055e-21	114.62	VWELSTCK(1)LQTDHIGHTGYINTVTISPDGSLCASGGK	4	-1.1617	1
A0A0C4DHS7	266	K	G-protein beta like WD repeat protein	FOXG_05557	1	7.22486e-06	112.16	SK(1)VDELKPEFPAVGK	2	0.43312	1
A0A0C4DHS7	279	K	G-protein beta like WD repeat protein	FOXG_05557	0.999743	0.00356536	41.621	VDELKPEFPAVGK(1)K	3	0.3198	1
A0A0C4DHS7	38	K	G-protein beta like WD repeat protein	FOXG_05557	1	0.00013094	92.19	DK(1)TLIIWNLTR	2	0.44129	2
A0A0C4DHS7	212	K	G-protein beta like WD repeat protein	FOXG_05557	1	1.94864e-39	155.32	LQTDHIGHTGYINTVTISPDGSLCASGGK(1)DGTTMLWDLNESK	4	-1.7979	4
A0A0C4DHS7	145	K	G-protein beta like WD repeat protein	FOXG_05557	1	0.00302092	40.493	YTITEK(1)GHTEWASCVR	3	-0.26926	1
A0A0C4DHS7	56	K	G-protein beta like WD repeat protein	FOXG_05557	1	1.76971e-06	98.048	DETQYGYPK(1)R	2	3.4617	3
A0A0C4DHS7	175	K	G-protein beta like WD repeat protein	FOXG_05557	1	0.000866258	73.435	LVK(1)VWELSTCK	2	-0.53422	3
A0A0C4DHT3	324	K	Tubulin beta chain	FOXG_06228	1	2.99241e-07	100.93	VAMK(1)EVEDQMR	2	-0.52028	2
A0A0C4DHT3	58	K	Tubulin beta chain	FOXG_06228	1	5.72045e-44	210.34	MSVYFNEASGNK(1)YVPR	2	0.47751	2
A0A0C4DHU2	77	K	Glutathione reductase	FOXG_07937	1	0.00957947	68.224	ATIVENK(1)R	2	0.59444	2
A0A0C4DHU2	70	K	Glutathione reductase	FOXG_07937	1	0.00400185	55.776	FGVK(1)ATIVENK	2	-0.69955	1
A0A0C4DHU2	263	K	Glutathione reductase	FOXG_07937	1	7.92541e-21	160.64	NFDPMIQESVTK(1)EYER	2	0.21304	1
A0A0C4DHU2	91	K	Glutathione reductase	FOXG_07937	1	8.44976e-07	105.65	LGGTCVNVGCVPK(1)K	2	-0.47171	1
A0A0C4DHU2	288	K	Glutathione reductase	FOXG_07937	1	0.00651251	50.354	DSNGK(1)LTITYK	2	0.48364	1
A0A0C4DHU6	155	K	Ras protein	FOXG_08282	1	0.00550614	59.908	FIETSAK(1)SR	2	-0.72768	1
A0A0C4DHV0	46	K	Guanine nucleotide-binding protein alpha subunit	FOXG_09359	1	3.51471e-05	93.909	MLLLGAGESGK(1)STILK	2	2.7332	1
A0A0C4DHV0	24	K	Guanine nucleotide-binding protein alpha subunit	FOXG_09359	1	1.84148e-09	135.86	NEEIENQLK(1)R	2	-4.063	2
A0A0C4DHV0	141	K	Guanine nucleotide-binding protein alpha subunit	FOXG_09359	1	0.00822134	71.501	GVQECFK(1)R	2	-0.74948	2
A0A0C4DHV9	152	K	DNA-directed RNA polymerase subunit beta	FOXG_10639	1	2.68331e-07	106.82	EIPLHEMDDEQQAEYK(1)R	3	-0.037437	1
A0A0C4DHV9	263	K	DNA-directed RNA polymerase subunit beta	FOXG_10639	1	0.0340874	40.724	SALEK(1)GSR	2	-0.78311	1
A0A0C4DHW0	308	K	Mitochondrial DNA replication protein YHM2	FOXG_11292	1	9.66406e-07	102.65	TYVEK(1)LTGESVTAK	2	-1.629	1
A0A0C4DHW0	317	K	Mitochondrial DNA replication protein YHM2	FOXG_11292	1	0.00238707	63.073	LTGESVTAK(1)H	2	0.019414	1
A0A0C4DHW0	249	K	Mitochondrial DNA replication protein YHM2	FOXG_11292	1	0.019705	45.335	VEMQSK(1)K	2	-1.3088	1
A0A0C4DHW2	36	K	G protein beta subunit	FOXG_11532	1	0.00946778	78.324	K(1)DDLADTTLR	2	-1.3061	2
A0A0C4DHW2	94	K	G protein beta subunit	FOXG_11532	1	6.21481e-06	80.994	HLVSASQDGK(1)LIIWDAYTTNK	3	1.1011	2
A0A0C4DHW4	465	K	Chitin synthase	---	1	0.0135451	43.308	GIDGMNIFK(1)K	2	0.1395	1
A0A0C4DHW4	223	K	Chitin synthase	---	1	0.0266582	60.788	DIVNLK(1)R	2	0.033077	1
A0A0C4DHW5	25	K	Alcohol dehydrogenase	FOXG_12790	1	1.19779e-34	190.37	TAGPIEYK(1)QIPVQKPGPDEVLVNVK	3	-0.1111	3
A0A0C4DHW5	339	K	Alcohol dehydrogenase	FOXG_12790	1	0.00292347	59.067	LMK(1)AGQIVGR	2	-0.30097	3
A0A0C4DHW5	63	K	Alcohol dehydrogenase	FOXG_12790	1	4.41272e-06	58.95	FSGVCHTDLHAWQGDWPLDTK(1)LPLVGGHEGAGVVVAR	5	0.25188	1
A0A0C4DHW5	210	K	Alcohol dehydrogenase	FOXG_12790	1	2.04362e-49	209.6	AMGIHAIAIDGGEEK(1)GK	3	0.41537	5
A0A0C4DHW5	9	K	Alcohol dehydrogenase	FOXG_12790	1	0.000362954	66.022	AAPQIPEK(1)QWAQVFEK	2	-0.82921	1
A0A0C4DHW5	17	K	Alcohol dehydrogenase	FOXG_12790	1	4.51291e-67	254.2	QWAQVFEK(1)TAGPIEYK	2	-0.20795	2
A0A0C4DHW5	324	K	Alcohol dehydrogenase	FOXG_12790	1	5.94411e-05	91.932	VPFK(1)TVGLSELNEVYK	2	2.9727	1
A0A0C4DHW5	215	K	Alcohol dehydrogenase	FOXG_12790	1	3.62687e-17	149.52	LTK(1)ELGATAYVDFTTTK	2	1.3723	6
A0A0C4DHW5	320	K	Alcohol dehydrogenase	FOXG_12790	1	0.0232069	48.561	GLIK(1)VPFK	2	-0.44741	2
A0A0C4DHW5	31	K	Alcohol dehydrogenase	FOXG_12790	1	0.000952012	48.623	QIPVQK(1)PGPDEVLVNVK	3	-1.1667	1
A0A0C4DHW5	297	K	Alcohol dehydrogenase	FOXG_12790	1	6.44475e-06	105.65	MISIK(1)GSYVGNR	2	-0.039953	7
A0A0C4DHW6	42	K	Cytochrome c	FOXG_12815	1	1.52788e-14	144.29	K(1)TGSVEGYAYTDANK	2	0.17166	1
A0A0C4DHW6	89	K	Cytochrome c	FOXG_12815	1	0.00398836	65.252	MAFGGLK(1)K	2	0.56946	2
A0A0C4DHW6	102	K	Cytochrome c	FOXG_12815	1	0.0133218	74.428	DRNDLIAYLK(1)DSTK	2	-1.6513	1
A0A0C4DHX4	159	K	Flavohemoglobin	FOXG_13752	1	9.06416e-25	161.04	K(1)EAENDSVTSFYLEPTDGKPLPK	3	-0.19918	2
A0A0C4DHX4	411	K	Flavohemoglobin	FOXG_13752	1	0.000415245	79.86	QHLELFK(1)TGDI	2	1.7688	1
A0A0C4DHX4	177	K	Flavohemoglobin	FOXG_13752	1	5.85097e-08	96.848	EAENDSVTSFYLEPTDGK(1)PLPK	3	-0.68435	3
A0A0C4DHX4	23	K	Flavohemoglobin	FOXG_13752	1	0.00246	46.88	EHGK(1)TITTTFYR	3	0.38338	1
A0A0C4DHX4	341	K	Flavohemoglobin	FOXG_13752	1	0.000175367	72.662	HENITAK(1)IFLEDVK	3	-0.29866	1
A0A0C4DHX5	137	K	GTP-binding protein rhoA	FOXG_13835	1	0.000706201	67.299	TSQK(1)PVSPEEGEEVR	2	1.425	1
A0A0C4DHX5	155	K	GTP-binding protein rhoA	FOXG_13835	1	5.02275e-07	114.24	IAAYK(1)YLECSAK	2	1.3075	1
A0A0C4DHX5	162	K	GTP-binding protein rhoA	FOXG_13835	1	8.03749e-09	124.07	YLECSAK(1)TNEGVR	2	-1.3089	1
A0A0C4DHX5	126	K	GTP-binding protein rhoA	FOXG_13835	1	0.00151927	60.255	YDQK(1)TIEELRK	3	-1.1456	3
A0A0C4DHX6	57	K	Histone H3	FOXG_13952	1	0.00225227	64.82	YQK(1)STELLIR	2	-0.483	1
A0A0C4DHX6	24	K	Histone H3	FOXG_13952	1	0.0364941	40.021	QLASK(1)AAR	2	0.11366	1
A0A0C4DHX6	80	K	Histone H3	FOXG_13952	1	2.72237e-05	97.163	EIAQDFK(1)SDLR	2	4.2922	6
A0A0C4DHX6	15	K	Histone H3	FOXG_13952	1	0.0226499	49.097	STGGK(1)APR	2	-0.79054	1
A0A0C4DI50	104	K	Glycosyl hydrolase family 17	FOXG_16943	1	0.0160543	71.342	DK(1)AALLK	2	0.35577	1
A0A0C4DI50	203	K	Glycosyl hydrolase family 17	FOXG_16943	1	8.45757e-05	90.861	LK(1)TFQNSYWNVQK	2	1.1943	1
A0A0C4DI50	58	K	Glycosyl hydrolase family 17	FOXG_16943	1	0.00182021	65.719	SWNK(1)GFNAVR	2	-1.2616	1
A0A0C4DI50	109	K	Glycosyl hydrolase family 17	FOXG_16943	1	0.00577413	75.213	AALLK(1)VIK	2	-0.24811	1
A0A0C4DI50	158	K	Glycosyl hydrolase family 17	FOXG_16943	1	3.90347e-11	118.72	NLK(1)VGHTDTWTAWVDGR	3	0.49617	1
A0A0C4DI50	214	K	Glycosyl hydrolase family 17	FOXG_16943	1	0.000336136	63.181	TFQNSYWNVQK(1)HVK	3	2.9416	1
A0A0C4DI50	222	K	Glycosyl hydrolase family 17	FOXG_16943	1	0.000222229	74.505	AVNSK(1)AAVWVGETGWPTK	2	1.4311	1
A0A0C4DI50	54	K	Glycosyl hydrolase family 17	FOXG_16943	1	0.000618285	79.659	DFQTIK(1)SWNK	2	0.89624	1
A0A0C4DJS7	68	K	Uncharacterized protein	FOXG_17731	1	0.0332466	55.441	LK(1)IQGGK	2	-0.43535	1
A0A0D2X809	131	K	ATP phosphoribosyltransferase	FOXG_00015	1	0.00279194	57.175	LQVQVPEK(1)GQYK	2	0.37781	2
A0A0D2X809	17	K	ATP phosphoribosyltransferase	FOXG_00015	1	0.0294323	46.426	LLFAVPK(1)K	2	-0.65568	2
A0A0D2X816	206	K	Synaptosomal-associated protein, 23kDa	FOXG_00022	1	2.66521e-11	121.77	ELTAEEQEEAEYQSILAEK(1)R	3	-0.39904	2
A0A0D2X816	393	K	Synaptosomal-associated protein, 23kDa	FOXG_00022	1	2.32791e-05	99.752	EVDSQNK(1)QIDR	2	0.70188	2
A0A0D2X816	386	K	Synaptosomal-associated protein, 23kDa	FOXG_00022	1	1.92446e-05	102.4	AIGK(1)EVDSQNK	2	3.2149	2
A0A0D2X828	351	K	BUB protein kinase	FOXG_00034	1	0.00168752	55.261	HQISVHPQTGK(1)K	3	0.77537	1
A0A0D2X829	254	K	Enolase	FOXG_00035	1	9.00934e-21	159.4	IAMDVASSEFYK(1)VEEK	2	0.45662	4
A0A0D2X829	265	K	Enolase	FOXG_00035	1	9.32467e-05	88.768	YDLDFK(1)NPESDPTK	2	-0.32259	2
A0A0D2X829	259	K	Enolase	FOXG_00035	1	0.0218161	71.379	K(1)YDLDFK	2	-0.39086	2
A0A0D2X829	141	K	Enolase	FOXG_00035	1	1.38594e-20	156	GVPLYAHVSDLAGTK(1)K	2	-1.1845	1
A0A0D2X829	410	K	Enolase	FOXG_00035	1	0.013153	49.715	LAK(1)LNQILR	2	0.20618	3
A0A0D2X829	242	K	Enolase	FOXG_00035	1	7.76905e-05	86.214	IK(1)IAMDVASSEFYK	2	0.60243	2
A0A0D2X832	156	K	Eukaryotic translation initiation factor 3 subunit J	HCR1	1	2.32489e-05	68.42	SRPATVVVDSNDPTK(1)TIDISK	3	1.4702	1
A0A0D2X832	228	K	Eukaryotic translation initiation factor 3 subunit J	HCR1	1	1.13176e-20	167.03	LASTMTALGNEK(1)MR	2	0.18456	1
A0A0D2X832	169	K	Eukaryotic translation initiation factor 3 subunit J	HCR1	1	0.00514515	61.161	LPLFQPK(1)TK	2	-0.1386	1
A0A0D2X832	76	K	Eukaryotic translation initiation factor 3 subunit J	HCR1	1	0.00237197	63.216	AAAAAAAAK(1)K	2	0.072931	1
A0A0D2X832	171	K	Eukaryotic translation initiation factor 3 subunit J	HCR1	1	0.0145195	47.894	TK(1)AQFETLR	2	0.0086267	1
A0A0D2X839	434	K	TMF_TATA_bd domain-containing protein	FOXG_00045	1	0.0206365	41.399	SEK(1)EALVEK	2	0.45117	1
A0A0D2X841	342	K	Pre-mRNA-splicing factor prp46	FOXG_00047	1	1.19046e-06	79.942	ALATHPSEFTFASGSTGSVK(1)QWK	3	1.4622	1
A0A0D2X844	105	K	Prefoldin, alpha subunit	FOXG_00050	1	0.00395198	67.207	SAEK(1)FYESK	2	-0.29316	1
A0A0D2X849	69	K	Adenylyl-sulfate kinase	FOXG_00055	1	9.91954e-05	82.651	FGLNK(1)DLGFSEADRNENIR	3	0.47648	2
A0A0D2X849	149	K	Adenylyl-sulfate kinase	FOXG_00055	1	0.0173355	69.198	DPK(1)GLYK	2	0.76245	1
A0A0D2X855	35	K	Ubiquitin-like domain-containing protein	FOXG_00063	1	4.8908e-18	164.68	VTDNNNEVFFK(1)IK	2	-1.0065	2
A0A0D2X855	44	K	Ubiquitin-like domain-containing protein	FOXG_00063	1	0.009565	43.761	LEK(1)LMGAFCER	2	0.38268	1
A0A0D2X855	55	K	Ubiquitin-like domain-containing protein	FOXG_00063	1	0.00613646	59.067	QGK(1)ATSSVR	2	0.023951	1
A0A0D2X858	342	K	Dynamin GTPase	FOXG_00066	1	6.98021e-26	161.68	LNTLMGQTQQELASYGDMHFSGK(1)EHR	4	-1.3244	1
A0A0D2X858	118	K	Dynamin GTPase	FOXG_00066	1	0.01467	50.353	FNDFGDVK(1)R	2	-0.08505	2
A0A0D2X862	280	K	Uncharacterized protein	---	1	7.50426e-11	123.02	DDTPGDVVK(1)GGYQPIGK	2	-1.88	1
A0A0D2X862	270	K	Uncharacterized protein	---	1	0.00135856	59.709	QPTATTSGSAPVK(1)R	2	-0.065862	1
A0A0D2X862	107	K	Uncharacterized protein	---	1	0.0172521	40.496	VK(1)DPNSGLPK	2	-0.97689	1
A0A0D2X862	176	K	Uncharacterized protein	---	1	1.67364e-24	169.25	VADASGAK(1)YSAGSSDSPR	2	-0.29054	1
A0A0D2X864	181	K	Eukaryotic translation initiation factor 3 subunit D	FOXG_00072	1	0.000622986	76.326	DASINVK(1)AEWK	2	1.3363	1
A0A0D2X864	492	K	Eukaryotic translation initiation factor 3 subunit D	FOXG_00072	1	6.55188e-05	83.806	SNDK(1)HVVLGVIGWK	3	-0.069709	3
A0A0D2X864	165	K	Eukaryotic translation initiation factor 3 subunit D	FOXG_00072	1	0.0253905	46.462	FGWK(1)DYDK	2	-1.007	1
A0A0D2X864	502	K	Eukaryotic translation initiation factor 3 subunit D	FOXG_00072	1	0.00143644	54.198	HVVLGVIGWK(1)PR	3	3.8142	1
A0A0D2X864	429	K	Eukaryotic translation initiation factor 3 subunit D	FOXG_00072	1	2.30025e-14	103.43	NAISGEDQHVSIHALNEFDSK(1)AQGSGGALDWR	4	-0.73801	3
A0A0D2X864	169	K	Eukaryotic translation initiation factor 3 subunit D	FOXG_00072	1	0.00980766	89.55	DYDK(1)PAR	2	0.040146	2
A0A0D2X864	378	K	Eukaryotic translation initiation factor 3 subunit D	FOXG_00072	1	1.83862e-18	136.77	VTMAHGNPFYNSSEDTDPPASK(1)AYK	3	-0.041761	3
A0A0D2X864	55	K	Eukaryotic translation initiation factor 3 subunit D	FOXG_00072	1	0.00111831	62.694	MADWTAEGK(1)DR	2	3.9851	2
A0A0D2X874	134	K	Uncharacterized protein	FOXG_00082	1	0.00110288	64.104	NEK(1)TPGSSSTTAR	2	0.32637	1
A0A0D2X874	407	K	Uncharacterized protein	FOXG_00082	1	4.21509e-10	120.7	DNTNNAASQLAAVK(1)R	2	0.22573	2
A0A0D2X876	437	K	Pre-mRNA-splicing factor clf-1	FOXG_00085	1	0.000972414	69.352	DK(1)IFNGYVDLER	2	1.0267	1
A0A0D2X877	577	K	Nop domain-containing protein	FOXG_00086	1	0.0106509	54.982	VPELPAAK(1)R	2	-0.097983	1
A0A0D2X894	306	K	Uncharacterized protein	FOXG_00103	1	7.58698e-06	75.3	QSGNNAGVEGEGEDVDMSGEK(1)R	3	2.5234	1
A0A0D2X894	264	K	Uncharacterized protein	FOXG_00103	1	0.0253905	46.462	GGK(1)SLFDR	2	0.23036	1
A0A0D2X898	50	K	60S ribosomal protein L33-A	FOXG_00107	1	0.0124658	81.297	K(1)VAFVYR	2	0.16152	1
A0A0D2X898	33	K	60S ribosomal protein L33-A	FOXG_00107	1	9.10217e-11	107.65	HTTRPATSLIK(1)IEGVDDTNAANFYLGK	4	1.5724	1
A0A0D2X898	49	K	60S ribosomal protein L33-A	FOXG_00107	1	2.35686e-39	191.96	IEGVDDTNAANFYLGK(1)K	2	-2.767	7
A0A0D2X898	94	K	60S ribosomal protein L33-A	FOXG_00107	1	0.000248432	77.746	FTSPLPTK(1)SFGASVR	2	0.13843	2
A0A0D2X898	86	K	60S ribosomal protein L33-A	FOXG_00107	1	0.0122956	42.243	AK(1)FTSPLPTK	2	-0.02792	2
A0A0D2X8B3	495	K	Calcium-transporting ATPase	FOXG_00122	1	7.0556e-09	98.105	SMSVLVGK(1)GNDK	2	0.99616	1
A0A0D2X8B3	661	K	Calcium-transporting ATPase	FOXG_00122	1	3.70992e-21	166.04	EFDQLSPSEQLEAAK(1)R	2	0.97383	1
A0A0D2X8B6	5	K	40S ribosomal protein S28	FOXG_00125	1	0.000679752	80.231	MDASK(1)QPVK	2	-0.13033	6
A0A0D2X8C8	237	K	AA_TRNA_LIGASE_II domain-containing protein	---	1	0.000964546	91.867	YK(1)EYFIQQR	2	-0.0082469	2
A0A0D2X8C8	519	K	AA_TRNA_LIGASE_II domain-containing protein	---	1	1.0543e-14	148.52	YVGDIATWDSAEK(1)K	2	2.2783	2
A0A0D2X8C8	680	K	AA_TRNA_LIGASE_II domain-containing protein	---	1	1.21616e-20	157.68	GLYSDVDLSSNTFQK(1)K	2	0.21834	2
A0A0D2X8C8	307	K	AA_TRNA_LIGASE_II domain-containing protein	---	1	0.0163501	41.399	IAGISFPDK(1)K	2	1.243	1
A0A0D2X8C8	314	K	AA_TRNA_LIGASE_II domain-containing protein	---	1	3.49955e-14	140.22	ALEEYK(1)HFLAEAAK	2	0.56102	1
A0A0D2X8C8	520	K	AA_TRNA_LIGASE_II domain-containing protein	---	1	0.000837991	72.681	K(1)LEEALNSFSEK	2	0.96022	1
A0A0D2X8C8	42	K	AA_TRNA_LIGASE_II domain-containing protein	---	1	8.32803e-05	64.705	GGK(1)SAGLELPETPEFIQHR	3	-0.32145	1
A0A0D2X8C8	136	K	AA_TRNA_LIGASE_II domain-containing protein	---	1	0.00335241	40.493	SCK(1)LELLDFEHTEGK	3	-0.57698	1
A0A0D2X8C8	506	K	AA_TRNA_LIGASE_II domain-containing protein	---	1	3.86967e-11	118.32	LSTRPEK(1)YVGDIATWDSAEK	3	-0.35125	2
A0A0D2X8C8	18	K	AA_TRNA_LIGASE_II domain-containing protein	---	1	1.17743e-05	96.27	AVEGASEK(1)SLPSRPAK	3	0.97348	2
A0A0D2X8C8	133	K	AA_TRNA_LIGASE_II domain-containing protein	---	1	0.0303011	55.676	PLEK(1)SCK	2	-1.1683	1
A0A0D2X8C8	105	K	AA_TRNA_LIGASE_II domain-containing protein	---	1	0.00155513	55.437	GTSWETTPGAIAK(1)GISK	2	1.3619	1
A0A0D2X8C8	250	K	AA_TRNA_LIGASE_II domain-containing protein	---	1	2.91463e-05	96.604	VPDGTK(1)STVYR	2	-0.28962	4
A0A0D2X8C8	531	K	AA_TRNA_LIGASE_II domain-containing protein	---	1	2.69971e-14	147.17	LEEALNSFSEK(1)TGAK	2	1.3614	4
A0A0D2X8C8	92	K	AA_TRNA_LIGASE_II domain-containing protein	---	1	1.27996e-06	98.408	EEK(1)GTSWETTPGAIAK	2	-0.22827	1
A0A0D2X8C8	736	K	AA_TRNA_LIGASE_II domain-containing protein	---	1	0.0046229	78.516	MVQLK(1)SSR	2	-0.28847	2
A0A0D2X8C8	10	K	AA_TRNA_LIGASE_II domain-containing protein	---	1	1.09379e-30	176.94	SSDQADAAK(1)AVEGASEK	2	-0.35954	2
A0A0D2X8C8	719	K	AA_TRNA_LIGASE_II domain-containing protein	---	1	7.2681e-05	57.051	NRDDQATQAK(1)GELVPIDEALEK	3	-1.0493	1
A0A0D2X8D1	274	K	Protein disulfide-isomerase	FOXG_00140	1	0.038804	50.127	PIAEK(1)FK	2	-0.91504	1
A0A0D2X8D1	412	K	Protein disulfide-isomerase	FOXG_00140	1	0.0100724	89.55	DK(1)VVIAK	2	0.23063	1
A0A0D2X8D1	443	K	Protein disulfide-isomerase	FOXG_00140	1	1.46766e-16	143.67	LYAAGAK(1)DAPVTYQGSR	2	0.060069	1
A0A0D2X8D1	70	K	Protein disulfide-isomerase	FOXG_00140	1	1.54619e-10	123.02	ALAPEYEEAATTLK(1)EK	2	0.28511	1
A0A0D2X8D1	287	K	Protein disulfide-isomerase	FOXG_00140	1	1.0518e-05	74.618	INFATIDAK(1)AFGAHAGNLNLK	3	0.81038	1
A0A0D2X8D1	347	K	Protein disulfide-isomerase	FOXG_00140	1	1.73708e-10	111.53	IEPSIK(1)SEPIPETQEGPVTVVVAK	3	-0.23724	1
A0A0D2X8D1	208	K	Protein disulfide-isomerase	FOXG_00140	1	0.000996442	69.03	SFDEGK(1)NTFTEK	2	0.2488	2
A0A0D2X8D1	78	K	Protein disulfide-isomerase	FOXG_00140	1	5.87411e-10	119.87	LAK(1)IDCTEESDLCK	2	-0.13791	2
A0A0D2X8D1	341	K	Protein disulfide-isomerase	FOXG_00140	1	1.87099e-10	126.77	FVEDFAAGK(1)IEPSIK	2	0.046525	2
A0A0D2X8D1	475	K	Protein disulfide-isomerase	FOXG_00140	1	4.62681e-06	85.062	AELPVK(1)EEGTEEAAPAASEEK	3	0.23101	1
A0A0D2X8D1	469	K	Protein disulfide-isomerase	FOXG_00140	1	1.48418e-17	141.29	YK(1)AELPVK	2	0.3813	3
A0A0D2X8D1	269	K	Protein disulfide-isomerase	FOXG_00140	1	0.000551895	74.987	ELGDALK(1)PIAEK	2	0.21376	1
A0A0D2X8D1	495	K	Protein disulfide-isomerase	FOXG_00140	1	1.69795e-06	112.84	K(1)DAEEEDVHDEL	2	-0.49246	1
A0A0D2X8D1	144	K	Protein disulfide-isomerase	FOXG_00140	1	0.000155538	91.123	DTLEEFK(1)TADK	2	1.5505	2
A0A0D2X8D1	410	K	Protein disulfide-isomerase	FOXG_00140	1	2.6663e-35	189.04	YEDLASQFAASEFK(1)DK	3	-0.4298	4
A0A0D2X8D1	332	K	Protein disulfide-isomerase	FOXG_00140	1	3.23224e-05	84.653	EITHDNIAK(1)FVEDFAAGK	3	-0.45428	1
A0A0D2X8D1	160	K	Protein disulfide-isomerase	FOXG_00140	1	1.74155e-08	112.74	VVVVAYLNADDK(1)SSNETFSK	3	-0.79354	1
A0A0D2X8D1	323	K	Protein disulfide-isomerase	FOXG_00140	1	0.00150553	43.592	FPFDQEK(1)EITHDNIAK	3	-0.068271	1
A0A0D2X8D1	202	K	Protein disulfide-isomerase	FOXG_00140	1	7.66304e-07	105.19	APALVVYK(1)SFDEGK	2	0.32247	3
A0A0D2X8D1	313	K	Protein disulfide-isomerase	FOXG_00140	1	0.000139985	84.753	FPSFAIQEVVK(1)NQK	2	1.3104	1
A0A0D2X8D1	316	K	Protein disulfide-isomerase	FOXG_00140	1	0.0122437	42.336	NQK(1)FPFDQEK	2	1.2573	1
A0A0D2X8D1	278	K	Protein disulfide-isomerase	FOXG_00140	1	0.00289245	58.172	GK(1)INFATIDAK	2	0.63037	1
A0A0D2X8D1	89	K	Protein disulfide-isomerase	FOXG_00140	1	7.57456e-09	112.58	IDCTEESDLCK(1)DQGVEGYPTLK	3	-1.9095	3
A0A0D2X8D1	148	K	Protein disulfide-isomerase	FOXG_00140	1	6.19488e-11	129.11	TADK(1)VVVVAYLNADDK	2	0.64798	1
A0A0D2X8D1	490	K	Protein disulfide-isomerase	FOXG_00140	0.999871	0.00111861	41.115	AELPVKEEGTEEAAPAASEEK(1)K	3	0.051243	1
A0A0D2X8D3	81	K	Peroxidase	FOXG_00142	1	8.77668e-14	152.07	VFNPTK(1)DDYQK	2	0.20141	1
A0A0D2X8D3	274	K	Peroxidase	FOXG_00142	1	0.012031	42.718	LLVEEK(1)WQWK	2	-3.395	1
A0A0D2X8D3	123	K	Peroxidase	FOXG_00142	1	8.4701e-14	129.43	LAWHASGTYDK(1)ETGTGGSNGATMR	3	-0.62927	1
A0A0D2X8D3	289	K	Peroxidase	FOXG_00142	1	3.02768e-06	106.58	WNGPAQYEDK(1)STK	2	-0.07101	1
A0A0D2X8D3	318	K	Peroxidase	FOXG_00142	1	0.00432709	56.548	YAK(1)DNDAFFK	2	-0.33832	1
A0A0D2X8D3	86	K	Peroxidase	FOXG_00142	1	0.00473179	54.537	DDYQK(1)VYNEIAAR	2	-4.029	1
A0A0D2X8D7	124	K	Tyrosine 3-monooxygenase/tryptophan 5-monooxygenase activation protein	FOXG_00146	1	0.0365352	43	VFYHK(1)MK	2	-0.0097116	1
A0A0D2X8D7	84	K	Tyrosine 3-monooxygenase/tryptophan 5-monooxygenase activation protein	FOXG_00146	1	0.000199077	99.442	HVSTIK(1)DYR	3	0.61145	1
A0A0D2X8D7	154	K	Tyrosine 3-monooxygenase/tryptophan 5-monooxygenase activation protein	FOXG_00146	1	1.03717e-12	94.594	GAATAAHDAYK(1)SATDVAQTELTPTHPIR	4	-0.42969	2
A0A0D2X8D7	70	K	Tyrosine 3-monooxygenase/tryptophan 5-monooxygenase activation protein	FOXG_00146	1	1.04639e-08	127.56	IISSIEQK(1)EESK	2	-0.15352	2
A0A0D2X8D7	141	K	Tyrosine 3-monooxygenase/tryptophan 5-monooxygenase activation protein	FOXG_00146	1	0.00208358	62.338	YLAEFASGEK(1)R	2	-1.9028	2
A0A0D2X8D7	29	K	Tyrosine 3-monooxygenase/tryptophan 5-monooxygenase activation protein	FOXG_00146	1	0.00016676	84.753	YDEMVTYMK(1)EVAK	2	-0.74993	2
A0A0D2X8D7	78	K	Tyrosine 3-monooxygenase/tryptophan 5-monooxygenase activation protein	FOXG_00146	1	0.000206007	91.961	GSDK(1)HVSTIK	2	0.38599	1
A0A0D2X8D7	126	K	Tyrosine 3-monooxygenase/tryptophan 5-monooxygenase activation protein	FOXG_00146	1	0.0175271	68.915	MK(1)GDYHR	2	-0.5084	3
A0A0D2X8E0	89	K	60S ribosomal protein L36	FOXG_00149	1	0.0275881	44.349	AK(1)VDELQR	2	2.8697	1
A0A0D2X8F1	7	K	Uncharacterized protein	FOXG_00160	1	0.00190187	49.595	AAPAEK(1)TTSDLSGK	2	3.1294	1
A0A0D2X8F1	15	K	Uncharacterized protein	FOXG_00160	1	7.99813e-05	91.202	TTSDLSGK(1)WVLNK	2	-2.7039	1
A0A0D2X8F3	251	K	F-actin-capping protein subunit beta	FOXG_00162	1	0.0119818	51.276	AK(1)DVVGDLR	2	3.3186	1
A0A0D2X8F3	249	K	F-actin-capping protein subunit beta	FOXG_00162	1	0.000223026	83.182	NLLQEVYFGK(1)AK	2	1.4273	2
A0A0D2X8G3	892	K	Carbamoyl-phosphate synthase arginine-specific large chain	FOXG_00172	1	0.0132618	75.213	VK(1)EIAVK	2	-0.43985	1
A0A0D2X8G3	538	K	Carbamoyl-phosphate synthase arginine-specific large chain	FOXG_00172	1	0.026215	52.579	VHELTK(1)IDK	2	1.5962	1
A0A0D2X8G3	484	K	Carbamoyl-phosphate synthase arginine-specific large chain	FOXG_00172	1	0.000246361	87.184	TFEESFQK(1)AIR	2	0.4447	1
A0A0D2X8G3	303	K	Carbamoyl-phosphate synthase arginine-specific large chain	FOXG_00172	1	0.00040638	80.245	GWK(1)EVEYEVVR	2	-0.51442	2
A0A0D2X8G3	749	K	Carbamoyl-phosphate synthase arginine-specific large chain	FOXG_00172	1	2.47957e-50	217.17	LQETGGANVLGTDPK(1)DIDK	2	-0.092541	1
A0A0D2X8G3	819	K	Carbamoyl-phosphate synthase arginine-specific large chain	FOXG_00172	1	0.000654947	42.639	DK(1)LEAASNVSPDHPVVITK	3	-0.32634	1
A0A0D2X8G3	205	K	Carbamoyl-phosphate synthase arginine-specific large chain	FOXG_00172	1	0.00651251	50.354	YGVK(1)VLGTSVR	2	-0.30153	1
A0A0D2X8G3	453	K	Carbamoyl-phosphate synthase arginine-specific large chain	FOXG_00172	1	0.00427543	43.308	WDLSK(1)FQHVK	3	0.061904	1
A0A0D2X8G3	567	K	Carbamoyl-phosphate synthase arginine-specific large chain	FOXG_00172	1	5.57957e-09	127.71	ELEQAGGLQSLK(1)K	2	-0.86084	1
A0A0D2X8G3	201	K	Carbamoyl-phosphate synthase arginine-specific large chain	FOXG_00172	1	0.00167251	67.334	LGLFEK(1)YGVK	2	1.4046	1
A0A0D2X8G3	972	K	Carbamoyl-phosphate synthase arginine-specific large chain	FOXG_00172	1	0.0045346	61.679	SDPMAEK(1)R	2	-1.0518	3
A0A0D2X8G3	753	K	Carbamoyl-phosphate synthase arginine-specific large chain	FOXG_00172	1	0.0206013	51.066	DIDK(1)AEDR	2	-0.37985	1
A0A0D2X8G3	1068	K	Carbamoyl-phosphate synthase arginine-specific large chain	FOXG_00172	1	0.000540522	71.08	LYAASPEVK(1)EFIENK	2	0.88557	1
A0A0D2X8G5	97	K	Uncharacterized protein	FOXG_00174	1	9.29254e-06	101.53	SAK(1)QACGSLLQR	2	0.59373	1
A0A0D2X8G5	94	K	Uncharacterized protein	FOXG_00174	1	0.008393	67.897	LIQIK(1)SAK	2	0.15761	1
A0A0D2X8G5	122	K	Uncharacterized protein	FOXG_00174	1	0.000213022	91.752	AEK(1)EMEEELR	2	0.36623	1
A0A0D2X8G9	371	K	Uncharacterized protein	FOXG_00178	1	0.0253905	46.462	EK(1)VFWLTK	2	-0.12574	1
A0A0D2X8G9	1557	K	Uncharacterized protein	FOXG_00178	1	0.000662988	81.017	DIGEWIDAK(1)K	2	-0.60956	1
A0A0D2X8G9	1453	K	Uncharacterized protein	FOXG_00178	1	0.000141729	77.185	LSHLNGGK(1)EIVK	3	0.98073	1
A0A0D2X8H1	269	K	Replication factor C subunit 2	FOXG_00180	1	3.56042e-08	107.39	LVSANAPDKEAEGDEVMDVDK(1)K	3	-0.78454	1
A0A0D2X8H1	356	K	Replication factor C subunit 2	FOXG_00180	1	0.000983513	73.632	IVLVFSEVDK(1)R	2	-0.24377	1
A0A0D2X8H1	136	K	Replication factor C subunit 2	FOXG_00180	1	0.00464533	63.816	DK(1)YPCPPFK	2	-0.22906	1
A0A0D2X8H1	198	K	Replication factor C subunit 2	FOXG_00180	1	0.0089838	48.188	FK(1)SLDQSNAK	2	3.6577	1
A0A0D2X8H7	350	K	Sterol-4alpha-carboxylate 3-dehydrogenase (Decarboxylating)	FOXG_00186	1	0.000357015	72.681	YQPVWSLK(1)EGIDR	3	0.40129	2
A0A0D2X8H7	376	K	Sterol-4alpha-carboxylate 3-dehydrogenase (Decarboxylating)	FOXG_00186	1	0.00202063	59.908	AAAAAAAAAAK(1)A	2	-0.48008	1
A0A0D2X8H9	251	K	HMG box domain-containing protein	FOXG_00188	1	9.97518e-09	61.03	LPQRPTGSYSLYLVDNWDK(1)SHAETNQAK	4	-0.73339	1
A0A0D2X8H9	276	K	HMG box domain-containing protein	FOXG_00188	1	1.29293e-08	118.52	DVNPTEK(1)ALYEQR	2	0.75282	1
A0A0D2X8H9	289	K	HMG box domain-containing protein	FOXG_00188	1	0.0101211	53.756	SADQSVK(1)YK	2	-0.8977	1
A0A0D2X8H9	226	K	HMG box domain-containing protein	FOXG_00188	1	5.30029e-05	117.7	PVK(1)QISDER	2	-0.80568	2
A0A0D2X8H9	262	K	HMG box domain-containing protein	FOXG_00188	1	0.0050638	61.593	FK(1)EIGESWK	2	-0.25882	1
A0A0D2X8H9	115	K	HMG box domain-containing protein	FOXG_00188	1	0.0127691	58.596	EVDPEK(1)AK	2	-0.6102	1
A0A0D2X8H9	269	K	HMG box domain-containing protein	FOXG_00188	1	1.92886e-27	176.58	EIGESWK(1)DVNPTEK	2	0.59314	1
A0A0D2X8H9	109	K	HMG box domain-containing protein	FOXG_00188	1	0.0203642	73.665	K(1)EVDPEK	2	-0.96712	1
A0A0D2X8H9	296	K	HMG box domain-containing protein	FOXG_00188	1	0.0156354	46.406	AEMEK(1)LDAR	2	-3.294	1
A0A0D2X8H9	260	K	HMG box domain-containing protein	FOXG_00188	1	0.00297309	46.844	SHAETNQAK(1)FK	3	-0.021178	1
A0A0D2X8I1	131	K	Glucosamine-fructose-6-phosphate aminotransferase	FOXG_00190	1	0.00620156	58.981	TLLQAK(1)GFK	2	0.12298	2
A0A0D2X8I1	546	K	Glucosamine-fructose-6-phosphate aminotransferase	FOXG_00190	1	0.00147991	68.536	SILELDSSIK(1)K	2	0.43785	3
A0A0D2X8I1	193	K	Glucosamine-fructose-6-phosphate aminotransferase	FOXG_00190	1	0.0109699	47.302	K(1)GSPLVIGVK	2	-2.2557	1
A0A0D2X8I1	48	K	Glucosamine-fructose-6-phosphate aminotransferase	FOXG_00190	1	0.0324101	57.177	K(1)EVLAFK	2	-0.29777	2
A0A0D2X8I1	46	K	Glucosamine-fructose-6-phosphate aminotransferase	FOXG_00190	1	0.000803628	68.044	GYDSAGLAIDGDK(1)K	2	-0.29564	3
A0A0D2X8I1	125	K	Glucosamine-fructose-6-phosphate aminotransferase	FOXG_00190	1	0.00448766	64.654	ELK(1)TLLQAK	2	0.35787	1
A0A0D2X8I1	338	K	Glucosamine-fructose-6-phosphate aminotransferase	FOXG_00190	1	0.00218938	65.224	GK(1)FDHFMQK	3	-0.19164	1
A0A0D2X8I1	553	K	Glucosamine-fructose-6-phosphate aminotransferase	FOXG_00190	1	1.35354e-11	159.58	LCENFK(1)NQK	2	-0.62859	1
A0A0D2X8I1	252	K	Glucosamine-fructose-6-phosphate aminotransferase	FOXG_00190	1	9.67966e-06	73.672	KNDLLAPDTGLLGAADK(1)SLLHR	3	0.80042	1
A0A0D2X8I1	134	K	Glucosamine-fructose-6-phosphate aminotransferase	FOXG_00190	1	3.51147e-20	155.64	GFK(1)FETETDTECIAK	2	-0.96046	1
A0A0D2X8I1	64	K	Glucosamine-fructose-6-phosphate aminotransferase	FOXG_00190	1	0.000734706	73.877	K(1)LIDESDLDLEK	2	-2.442	2
A0A0D2X8I1	146	K	Glucosamine-fructose-6-phosphate aminotransferase	FOXG_00190	1	4.63567e-07	98.676	FETETDTECIAK(1)LTK	3	-0.41239	1
A0A0D2X8I1	367	K	Glucosamine-fructose-6-phosphate aminotransferase	FOXG_00190	1	0.000336011	75.764	LDIANK(1)TVTLGGLR	2	-0.52224	1
A0A0D2X8I1	345	K	Glucosamine-fructose-6-phosphate aminotransferase	FOXG_00190	1	8.05244e-17	139.2	FDHFMQK(1)EIFEQPESVVNTMR	3	-2.3174	3
A0A0D2X8I1	652	K	Glucosamine-fructose-6-phosphate aminotransferase	FOXG_00190	1	0.00146952	66.267	SSEAEK(1)IEIPK	2	-0.25302	2
A0A0D2X8I1	633	K	Glucosamine-fructose-6-phosphate aminotransferase	FOXG_00190	1	8.31365e-07	104.2	GGK(1)PIVICNPSDEEFK	2	0.024407	2
A0A0D2X8I1	556	K	Glucosamine-fructose-6-phosphate aminotransferase	FOXG_00190	1	0.00310412	58.743	NQK(1)SLLLLGR	2	0.11349	2
A0A0D2X8I1	619	K	Glucosamine-fructose-6-phosphate aminotransferase	FOXG_00190	1	1.39568e-30	203.51	K(1)SLNAYQQVIAR	2	-0.57674	1
A0A0D2X8I1	54	K	Glucosamine-fructose-6-phosphate aminotransferase	FOXG_00190	1	0.00451166	55.314	EVLAFK(1)EVGK	2	0.76541	3
A0A0D2X8I2	74	K	26S protease subunit rpt4	FOXG_00191	1	0.0123135	42.21	FIVK(1)ASSGPR	2	1.5017	1
A0A0D2X8I2	276	K	26S protease subunit rpt4	FOXG_00191	1	0.00328246	40.097	TK(1)IIMATNRPDTLDPALLR	3	0.29578	1
A0A0D2X8I2	208	K	26S protease subunit rpt4	FOXG_00191	1	7.3959e-21	161.24	VVSSAIVDK(1)YIGESAR	2	2.0324	1
A0A0D2X8I2	44	K	26S protease subunit rpt4	FOXG_00191	1	0.00110838	73.499	EFDK(1)TEDNIK	2	-0.08809	1
A0A0D2X8I5	39	K	Uncharacterized protein	---	1	0.000302906	78.324	HK(1)FLEGGDEDEE	2	-0.43131	1
A0A0D2X8I7	276	K	Uncharacterized protein	FOXG_00196	1	0.0199199	69.383	IIVGGK(1)R	2	-0.051501	1
A0A0D2X8I7	489	K	Uncharacterized protein	FOXG_00196	1	0.000275481	77.068	AAFDGAVAK(1)EASYR	2	1.0606	1
A0A0D2X8J1	246	K	Protein-serine/threonine kinase	FOXG_00200	1	0.0322266	57.281	K(1)EGQYLR	2	0.89356	1
A0A0D2X8J1	292	K	Protein-serine/threonine kinase	FOXG_00200	1	0.00514515	61.161	VYAMK(1)SLIK	2	1.4972	1
A0A0D2X8J5	64	K	CP-type G domain-containing protein	FOXG_00204	1	0.00224755	59.198	EK(1)LLQEIEENR	2	-1.0234	1
A0A0D2X8K5	264	K	Cystathionine gamma-lyase	FOXG_00214	1	0.0216684	50.04	GLK(1)TLHLR	2	-0.41084	1
A0A0D2X8K7	271	K	Valyl-tRNA synthetase	FOXG_00216	1	8.67246e-05	89.231	NITTDSMGDK(1)IGR	2	0.070887	4
A0A0D2X8K7	28	K	Valyl-tRNA synthetase	FOXG_00216	1	1.67726e-12	134.99	ANENPK(1)TCLFLR	2	2.3973	2
A0A0D2X8K7	94	K	Valyl-tRNA synthetase	FOXG_00216	1	4.2802e-14	139.58	NDASLLVFGSSQK(1)K	2	0.15781	1
A0A0D2X8K7	279	K	Valyl-tRNA synthetase	FOXG_00216	1	0.00158961	47.774	VHLGK(1)QDLSELQLR	3	0.25787	1
A0A0D2X8L8	185	K	6,7-dimethyl-8-ribityllumazine synthase	FOXG_00227	1	0.000799748	44.054	GHNHGEDWGLAAVEMGVK(1)R	3	-1.5141	1
A0A0D2X8M2	74	K	20S proteasome subunit beta 6	FOXG_00231	1	0.0230503	60.76	MSPK(1)VFR	2	-0.072382	2
A0A0D2X8M2	227	K	20S proteasome subunit beta 6	FOXG_00231	1	0.000134683	73.498	TEVETVVK(1)DAFDGAVER	3	1.0565	1
A0A0D2X8M2	113	K	20S proteasome subunit beta 6	FOXG_00231	1	0.000117999	83.862	DHLDTICK(1)IYR	3	-0.37009	2
A0A0D2X8N0	73	K	V-type proton ATPase subunit H	FOXG_00239	1	9.21059e-07	97.095	VLFVGDDGK(1)TSVLETAGK	2	0.81018	1
A0A0D2X8N0	358	K	V-type proton ATPase subunit H	FOXG_00239	1	0.000712964	48.376	TK(1)TTFDEYVAEVQSGHLR	3	3.3703	1
A0A0D2X8P0	375	K	Multifunctional fusion protein	FOXG_00249	1	0.00116781	79.148	SMWPEFK(1)EK	2	-0.63305	2
A0A0D2X8P0	145	K	Multifunctional fusion protein	FOXG_00249	1	0.0172521	40.496	AADLISTK(1)YR	2	0.23925	1
A0A0D2X8P0	328	K	Multifunctional fusion protein	FOXG_00249	1	4.38345e-05	50.783	VVGETGGK(1)NFHLIDPTAEIDNAVK	3	1.3913	1
A0A0D2X8P0	543	K	Multifunctional fusion protein	FOXG_00249	1	0.000809162	64.298	ASGTNDK(1)AGSQNLLTR	2	-0.074067	1
A0A0D2X8P0	420	K	Multifunctional fusion protein	FOXG_00249	1	0.000861401	66.989	SDK(1)DLELVVGGK	2	0.62964	1
A0A0D2X8P0	429	K	Multifunctional fusion protein	FOXG_00249	1	0.000187966	80.632	DLELVVGGK(1)YDSSK	2	-0.58871	1
A0A0D2X8P5	122	K	Ribosome biogenesis protein n	FOXG_00254	1	0.00163096	82.279	FAVPLPK(1)VR	2	-0.27815	1
A0A0D2X8P6	84	K	Protein arginine N-methyltransferase 1	FOXG_00255	1	0.000790182	51.495	AGAK(1)HVIGVDMSTIIFK	3	-0.25699	1
A0A0D2X8P6	103	K	Protein arginine N-methyltransferase 1	FOXG_00255	1	0.0298668	41.242	EIVK(1)VNGLSDK	2	0.27138	1
A0A0D2X8P6	40	K	Protein arginine N-methyltransferase 1	FOXG_00255	1	8.48304e-05	75.911	SYDHHGIHEEMLK(1)DEVR	4	-0.068927	1
A0A0D2X8P6	110	K	Protein arginine N-methyltransferase 1	FOXG_00255	1	0.00223453	55.724	VNGLSDK(1)ITLLQGK	2	0.35031	1
A0A0D2X8P7	464	K	Phosphoacetylglucosamine mutase	FOXG_00256	1	4.44612e-44	213.49	VEVGNK(1)DLFQTTDAER	2	0.1859	2
A0A0D2X8P7	22	K	Phosphoacetylglucosamine mutase	FOXG_00256	1	4.47091e-07	97.235	HPIVPNHVYK(1)YGTAGFR	3	0.030439	1
A0A0D2X8P7	116	K	Phosphoacetylglucosamine mutase	FOXG_00256	1	8.33166e-22	169.37	ALASQLK(1)IDLSSPGR	2	0.26377	1
A0A0D2X8P7	178	K	Phosphoacetylglucosamine mutase	FOXG_00256	1	3.3454e-13	144.57	CVNTEGTPK(1)AYGK	2	-0.82924	1
A0A0D2X8P7	5	K	Phosphoacetylglucosamine mutase	FOXG_00256	1	0.00320365	50.354	SDDK(1)FLAASAK	2	-2.1233	1
A0A0D2X8P7	491	K	Phosphoacetylglucosamine mutase	FOXG_00256	1	9.90991e-17	140.49	LSHPVGAQDEIDQCVK(1)K	3	0.21289	2
A0A0D2X8Q0	148	K	TPR_REGION domain-containing protein	FOXG_00259	1	0.000416187	89.355	TTLQEK(1)QHK	3	-0.59341	1
A0A0D2X8Q0	91	K	TPR_REGION domain-containing protein	FOXG_00259	1	7.63221e-24	162.76	AVFLDEDGTADEK(1)IGGGPEK	2	-0.3779	1
A0A0D2X8Q2	147	K	PUM-HD domain-containing protein	FOXG_00261	1	0.022236	61.962	IK(1)DFVLK	2	-0.42807	2
A0A0D2X8Q2	152	K	PUM-HD domain-containing protein	FOXG_00261	1	0.00346257	47.302	DFVLK(1)HDAVR	3	-0.2236	2
A0A0D2X8Q2	625	K	PUM-HD domain-containing protein	FOXG_00261	1	0.0109699	47.302	DFSEVDALK(1)K	2	0.27821	2
A0A0D2X8Q2	571	K	PUM-HD domain-containing protein	FOXG_00261	1	0.0399808	49.358	YDK(1)AAGK	2	1.0156	1
A0A0D2X8Q2	192	K	PUM-HD domain-containing protein	FOXG_00261	1	0.00994387	63.565	YAK(1)FLIGK	2	0.2326	2
A0A0D2X8Q2	281	K	PUM-HD domain-containing protein	FOXG_00261	1	0.00252521	64.82	TILEAEPSK(1)R	2	0.91641	1
A0A0D2X8Q2	4	K	PUM-HD domain-containing protein	FOXG_00261	1	0.00222056	61.344	ATK(1)TAAVGNK	2	1.1308	1
A0A0D2X8Q2	568	K	PUM-HD domain-containing protein	FOXG_00261	1	0.00134242	70.942	SLIQGGK(1)YDK	2	0.4864	1
A0A0D2X8Q2	244	K	PUM-HD domain-containing protein	FOXG_00261	1	0.0203105	51.346	EQK(1)AILLR	2	-0.33022	1
A0A0D2X8Q2	179	K	PUM-HD domain-containing protein	FOXG_00261	1	0.00131441	60.55	ELK(1)GTYAQLAESR	2	-2.436	1
A0A0D2X8Q2	637	K	PUM-HD domain-containing protein	FOXG_00261	1	1.87502e-14	145.43	ILEK(1)AATEETAEQK	2	-0.075752	1
A0A0D2X8Q2	647	K	PUM-HD domain-containing protein	FOXG_00261	1	0.00430975	50.897	AATEETAEQK(1)AAR	2	-0.011697	1
A0A0D2X8Q7	132	K	26S proteasome regulatory subunit N10	FOXG_00266	1	0.034415	42.287	ELTTLAK(1)K	2	-0.22333	1
A0A0D2X8R1	231	K	Prohibitin	FOXG_00270	1	0.0172025	44.318	AAFIVDK(1)AR	2	-0.092057	1
A0A0D2X8R1	261	K	Prohibitin	FOXG_00270	1	0.0119851	59.35	NK(1)AYVELK	2	-0.12885	1
A0A0D2X8R1	236	K	Prohibitin	FOXG_00270	1	0.00263938	66.299	QEK(1)QAMVVK	2	0.32124	1
A0A0D2X8R2	48	K	NEDD8	FOXG_00271	1	0.00102004	57.175	LIHGGK(1)QMTDDK	3	-0.38238	4
A0A0D2X8S6	32	K	Pin2-interacting protein X1	FOXG_00285	1	0.00584612	53.237	DTNTFGQK(1)ILR	2	1.1865	1
A0A0D2X8S6	213	K	Pin2-interacting protein X1	FOXG_00285	1	0.00617105	53.237	VK(1)DGDIDDAR	2	3.1042	1
A0A0D2X8S7	282	K	Phenylalanyl-tRNA synthetase alpha chain	FOXG_00286	1	3.38005e-12	130.46	PYNFK(1)ALGADQNAGALHPLNK	3	0.055944	1
A0A0D2X8S7	380	K	Phenylalanyl-tRNA synthetase alpha chain	FOXG_00286	1	4.89414e-05	85.271	QVHQNGK(1)FGSIGYR	3	0.15429	1
A0A0D2X8S7	396	K	Phenylalanyl-tRNA synthetase alpha chain	FOXG_00286	1	0.000690923	70.942	YPWSAEETK(1)R	2	-0.16762	1
A0A0D2X8S9	184	K	18S rRNA biogenesis protein RCL1	FOXG_00288	1	2.41483e-16	138.66	SCAGPGGK(1)GGGGCVELR	2	-0.61216	1
A0A0D2X8T7	35	K	GTP-binding nuclear protein	FOXG_00296	1	0.0180493	49.715	HLTGEFEK(1)K	3	-0.44752	2
A0A0D2X8T7	21	K	GTP-binding nuclear protein	FOXG_00296	1	0.00311359	48.899	LVLVGDGGTGK(1)TTFVK	2	-0.22561	1
A0A0D2X8T7	97	K	GTP-binding nuclear protein	FOXG_00296	1	0.00403016	41.689	ITYK(1)NVPNWHR	3	-0.30552	1
A0A0D2X8T7	140	K	GTP-binding nuclear protein	FOXG_00296	1	0.00356026	58.172	K(1)NLQYYDISAK	2	0.74903	1
A0A0D2X8T7	150	K	GTP-binding nuclear protein	FOXG_00296	1	5.68844e-05	82.403	NLQYYDISAK(1)SNYNFEK	3	0.47159	2
A0A0D2X8U8	50	K	60S ribosomal protein L11	FOXG_00307	1	1.40783e-35	197.15	VLEQLSGQTPVYSK(1)AR	2	-0.077314	3
A0A0D2X8U8	88	K	60S ribosomal protein L11	FOXG_00307	1	0.0188023	67.032	VK(1)EYELR	2	0.409	2
A0A0D2X8U8	162	K	60S ribosomal protein L11	FOXG_00307	1	0.0281512	43.808	EETVK(1)WFK	2	0.041434	1
A0A0D2X8U8	76	K	60S ribosomal protein L11	FOXG_00307	1	0.00725795	51.286	GPK(1)AEEILER	2	-0.074059	2
A0A0D2X8U8	65	K	60S ribosomal protein L11	FOXG_00307	1	0.00429357	50.897	RNEK(1)IAVHVTVR	3	-0.58928	1
A0A0D2X8U8	17	K	60S ribosomal protein L11	FOXG_00307	1	0.000126337	86.488	IQK(1)LVLNISVGESGDR	2	1.9997	1
A0A0D2X8U8	5	K	60S ribosomal protein L11	FOXG_00307	1	1.39744e-07	116.13	ASEK(1)ANNPMR	2	-0.039854	2
A0A0D2X8V9	61	K	Uncharacterized protein	FOXG_00318	1	0.0262037	45.68	FAEK(1)LVAR	2	-0.40939	1
A0A0D2X8W9	283	K	Peptidylprolyl isomerase	---	1	1.50804e-05	105.13	LQNGK(1)QFDANK	2	-0.37276	1
A0A0D2X8W9	266	K	Peptidylprolyl isomerase	---	1	0.00693185	49.448	TVK(1)NGDTVGVR	2	-0.40616	1
A0A0D2X8W9	236	K	Peptidylprolyl isomerase	---	1	2.80432e-21	169.04	NLEQGPTGSAEK(1)AK	2	-0.21231	1
A0A0D2X8W9	168	K	Peptidylprolyl isomerase	---	1	0.00398642	84.568	LVSVQK(1)GK	2	0.81159	1
A0A0D2X8W9	205	K	Peptidylprolyl isomerase	---	1	6.44475e-06	105.65	NNK(1)GEAVATEEK	2	0.19919	2
A0A0D2X8W9	214	K	Peptidylprolyl isomerase	---	1	0.00155382	70.942	GEAVATEEK(1)K	2	0.96904	1
A0A0D2X8W9	292	K	Peptidylprolyl isomerase	---	1	0.0325551	54.205	GK(1)PFSFK	2	0.95276	1
A0A0D2X8W9	224	K	Peptidylprolyl isomerase	---	1	2.74664e-17	149.99	VQFAK(1)NLEQGPTGSAEK	2	0.56263	1
A0A0D2X8W9	300	K	Peptidylprolyl isomerase	---	1	0.0281512	43.808	AGK(1)GQVIK	2	0.15212	1
A0A0D2X8X3	192	K	Uncharacterized protein	FOXG_00333	1	1.93138e-05	64.522	TLNNEPLNESSTASSK(1)TYPLR	3	0.19422	1
A0A0D2X8X5	131	K	dUTPase domain-containing protein	---	1	2.23152e-23	153.36	VLLFNHNESDFEVK(1)EGDR	3	0.4514	2
A0A0D2X8X5	98	K	dUTPase domain-containing protein	---	1	8.72966e-05	56.29	SGLASK(1)HFIDTGAGVIDADYR	3	-1.2749	1
A0A0D2X8X5	70	K	dUTPase domain-containing protein	---	1	1.2324e-53	207.43	GK(1)ALVDTDISMAVPAGTYGR	2	-1.7529	1
A0A0D2X8X6	115	K	Pyridoxine kinase	FOXG_00336	1	0.00630303	40.496	AIQVLHDK(1)YK	3	1.0303	1
A0A0D2X8X7	190	K	Proliferating cell nuclear antigen	FOXG_00337	1	0.0112058	53.751	SHEDVEK(1)PK	2	0.2027	1
A0A0D2X8X7	217	K	Proliferating cell nuclear antigen	FOXG_00337	1	6.30782e-28	169.94	YLVNFCK(1)AAGLSEQVK	3	-1.8849	2
A0A0D2X8X7	13	K	Proliferating cell nuclear antigen	FOXG_00337	1	0.00188715	82.287	LAQADLLK(1)K	2	0.64962	3
A0A0D2X8X7	226	K	Proliferating cell nuclear antigen	FOXG_00337	1	0.00184265	61.833	AAGLSEQVK(1)IK	2	0.16881	1
A0A0D2X8Z8	9	K	ER membrane protein SH3	FOXG_00358	1	0.00380334	56.205	TSFIDYSK(1)NTR	2	-1.575	1
A0A0D2X911	27	K	60S ribosomal protein L35	FOXG_00371	1	0.000152174	85.837	QLAELK(1)TELGQLR	2	-0.52722	2
A0A0D2X911	21	K	60S ribosomal protein L35	FOXG_00371	1	1.6326e-16	164.7	NKDDLTK(1)QLAELK	2	-1.0185	5
A0A0D2X911	101	K	60S ribosomal protein L35	FOXG_00371	1	0.00896525	66.299	LSPEEK(1)SR	2	0.1905	3
A0A0D2X911	37	K	60S ribosomal protein L35	FOXG_00371	1	0.00157903	68.355	IQK(1)VASSGSK	2	-0.81899	2
A0A0D2X911	65	K	60S ribosomal protein L35	FOXG_00371	1	0.00717455	51.436	VLTVINAK(1)QR	2	-0.29116	2
A0A0D2X911	44	K	60S ribosomal protein L35	FOXG_00371	1	0.0100065	46.352	VASSGSK(1)LNR	2	0.34869	2
A0A0D2X911	14	K	60S ribosomal protein L35	FOXG_00371	1	0.0119296	51.346	AGALWGK(1)NK	2	0.86289	1
A0A0D2X914	446	K	Dihydrolipoamide acetyltransferase component of pyruvate dehydrogenase complex	FOXG_00374	1	0.00033546	76.759	TVPAFDENDNVVK(1)K	2	1.3051	1
A0A0D2X916	32	K	Dipeptidyl peptidase 3	---	1	0.00372722	46.001	HFDALNDK(1)QK	3	-0.30128	1
A0A0D2X916	412	K	Dipeptidyl peptidase 3	---	1	3.91288e-07	109.87	NVSLGNVLSAK(1)APDEK	2	-0.65662	1
A0A0D2X916	239	K	Dipeptidyl peptidase 3	---	1	1.23222e-10	107.35	QTEFTVEDGPLK(1)SK	2	1.3417	1
A0A0D2X916	593	K	Dipeptidyl peptidase 3	---	1	9.94358e-07	102.29	LDYK(1)EDDLSDLTIK	2	-2.8832	1
A0A0D2X916	115	K	Dipeptidyl peptidase 3	---	1	0.00178945	66.056	SFGDSK(1)FIPR	2	1.4218	4
A0A0D2X916	430	K	Dipeptidyl peptidase 3	---	1	0.00213965	79.148	DEDLEVYK(1)K	2	0.15071	1
A0A0D2X916	244	K	Dipeptidyl peptidase 3	---	1	0.00101356	61.165	TIK(1)LVYGDYAEEMK	2	-2.5057	1
A0A0D2X916	623	K	Dipeptidyl peptidase 3	---	1	0.00884436	40.352	YLQK(1)LHIYK	3	0.48386	1
A0A0D2X916	82	K	Dipeptidyl peptidase 3	---	1	0.00448662	54.343	SANGDWTALAK(1)K	2	-0.92297	1
A0A0D2X917	108	K	60S ribosomal protein L6	FOXG_00377	1	1.0681e-49	216.71	YVIATSYK(1)VDISGLDEK	2	0.33367	2
A0A0D2X917	26	K	60S ribosomal protein L6	FOXG_00377	1	0.000193263	86.772	K(1)WYPADDDAENKK	2	0.5009	5
A0A0D2X917	12	K	60S ribosomal protein L6	FOXG_00377	1	2.38354e-05	109.16	PTSK(1)TFGK(1)STR	2	-2.061	1
A0A0D2X917	167	K	60S ribosomal protein L6	FOXG_00377	1	1.76561e-07	115	AIDK(1)ALIANIK	2	0.092343	3
A0A0D2X917	163	K	60S ribosomal protein L6	FOXG_00377	1	0.0206365	41.399	AADQK(1)AIDK	2	0.20102	1
A0A0D2X917	8	K	60S ribosomal protein L6	FOXG_00377	1	2.38354e-05	109.16	PTSK(1)TFGK(1)STR	2	-2.061	3
A0A0D2X917	174	K	60S ribosomal protein L6	FOXG_00377	1	0.0294323	46.426	ALIANIK(1)K	2	-0.0045662	2
A0A0D2X917	136	K	60S ribosomal protein L6	FOXG_00377	1	0.00211787	62.466	EK(1)AGEEAFFK	2	-0.5485	1
A0A0D2X917	37	K	60S ribosomal protein L6	FOXG_00377	1	0.00139979	62.088	WYPADDDAENK(1)K	2	0.14387	6
A0A0D2X917	117	K	60S ribosomal protein L6	FOXG_00377	1	7.78801e-05	77.871	VDISGLDEK(1)K	2	0.14793	3
A0A0D2X917	126	K	60S ribosomal protein L6	FOXG_00377	1	2.33479e-10	118.19	KIEEVSQPK(1)YFTAEK	3	0.26073	4
A0A0D2X920	91	K	GOLD domain-containing protein	FOXG_00380	1	0.00132132	46.249	SISNGDYSFTAK(1)HDGK	3	0.45226	1
A0A0D2X924	93	K	RPN13_C domain-containing protein	FOXG_00384	1	2.75888e-06	110.98	IFVLK(1)FTSSSQR	2	0.11368	1
A0A0D2X925	191	K	Elongation factor 1-beta	FOXG_00385	1	0.00680823	53.756	LVPVGFGVK(1)K	2	0.071518	2
A0A0D2X925	173	K	Elongation factor 1-beta	FOXG_00385	1	0.000235923	79.614	AIEK(1)DGLVWGASK	2	-0.71199	5
A0A0D2X925	49	K	Elongation factor 1-beta	FOXG_00385	1	1.03815e-06	101.53	ALSSAPDAEK(1)YPHAAR	2	0.12569	3
A0A0D2X925	192	K	Elongation factor 1-beta	FOXG_00385	1	0.00779361	46.88	K(1)LQINMVVEDEK	2	-0.79314	1
A0A0D2X934	444	K	Eburicol 14-alpha-demethylase	FOXG_00394	1	0.00255107	48.677	GDDEEK(1)IDYGYGLVSK	2	-1.0243	1
A0A0D2X934	257	K	Eburicol 14-alpha-demethylase	FOXG_00394	1	0.000866258	73.435	TVAK(1)IYMDTIK	2	0.60203	3
A0A0D2X937	83	K	NADH dehydrogenase	FOXG_00397	1	0.000226231	109.66	YLQLLK(1)TNK	2	0.11503	2
A0A0D2X937	91	K	NADH dehydrogenase	FOXG_00397	1	1.23065e-23	184.21	GTK(1)FLQQNYVDQK	2	-0.42566	1
A0A0D2X937	58	K	NADH dehydrogenase	FOXG_00397	1	0.000397041	77.062	LVGEELNK(1)CYVR	2	2.7652	1
A0A0D2X955	870	K	Uncharacterized protein	FOXG_00415	1	0.00356823	108.46	FK(1)EFELR	2	-0.74828	1
A0A0D2X955	653	K	Uncharacterized protein	FOXG_00415	1	8.38518e-09	128.68	LPLWNQVSEK(1)TR	2	-0.57292	2
A0A0D2X961	67	K	MGS domain-containing protein	---	1	0.000112993	76.358	VK(1)TLHPAVHAGILAR	3	0.5214	1
A0A0D2X961	463	K	MGS domain-containing protein	---	1	7.70933e-12	133.18	LAGDK(1)ADNWWMR	2	-0.53376	2
A0A0D2X961	40	K	MGS domain-containing protein	---	1	0.000147477	88.021	ILASGGTSK(1)MIR	2	-0.77252	1
A0A0D2X961	283	K	MGS domain-containing protein	---	1	0.000463013	52.185	HVSPAGAAIGLPLTEDEK(1)K	3	-0.03101	1
A0A0D2X961	489	K	MGS domain-containing protein	---	1	0.00112375	47.082	RPDK(1)SNAIDLLVSGQLPK	3	1.3067	1
A0A0D2X961	87	K	MGS domain-containing protein	---	1	1.01533e-11	132.51	DLASDEK(1)DLAEQNINK	2	-3.9377	2
A0A0D2X961	560	K	MGS domain-containing protein	---	1	8.86019e-14	115.12	VAQSGAK(1)YVAAPGGSQNDAAVFDTAEK	3	0.725	2
A0A0D2X961	532	K	MGS domain-containing protein	---	1	0.0247458	47.082	EAWMK(1)QLK	2	-0.54205	1
A0A0D2X963	147	K	PCI domain-containing protein	FOXG_00423	1	0.00897546	66.27	ITDEEK(1)AR	2	0.76778	1
A0A0D2X978	55	K	Actin-related protein 2/3 complex subunit	FOXG_00438	1	0.000582104	55.189	GHDK(1)TVTSVDIAPNSGR	3	-0.87282	1
A0A0D2X9C6	2098	K	DRIM domain-containing protein	---	1	0.00197155	60.301	LK(1)DDLTEPLYR	2	0.13742	1
A0A0D2X9C9	344	K	Uncharacterized protein	FOXG_00490	1	0.0113388	46.73	VVDDSLFSK(1)R	2	-0.73552	1
A0A0D2X9D0	43	K	Proteasome subunit alpha type	FOXG_00491	1	0.00773562	47.712	AK(1)DGVVLAIEK	2	-0.3919	1
A0A0D2X9D3	170	K	Cytochrome c1, heme protein, mitochondrial	FOXG_00494	1	0.000680169	67.415	LADYMLPPYK(1)NEEAAR	2	-0.15739	2
A0A0D2X9D3	306	K	Cytochrome c1, heme protein, mitochondrial	FOXG_00494	1	0.0347296	52.786	WAWLK(1)SR	2	0.28594	1
A0A0D2X9D3	93	K	Cytochrome c1, heme protein, mitochondrial	FOXG_00494	1	9.98653e-05	86.014	WFK(1)TFDHQALR	3	0.23348	1
A0A0D2X9D3	160	K	Cytochrome c1, heme protein, mitochondrial	FOXG_00494	1	2.60953e-06	107.74	PGK(1)LADYMLPPYK	2	-0.94337	1
A0A0D2X9D3	301	K	Cytochrome c1, heme protein, mitochondrial	FOXG_00494	1	0.0104263	84.244	YK(1)WAWLK	2	-1.0128	2
A0A0D2X9D5	123	K	26S protease regulatory subunit 7	FOXG_00496	1	0.0111398	44.318	YVINVK(1)QIAK	2	-0.37662	1
A0A0D2X9D5	50	K	26S protease regulatory subunit 7	FOXG_00496	1	0.0026762	57.106	TYGAAPYGTSIK(1)K	2	0.41829	1
A0A0D2X9D5	11	K	26S protease regulatory subunit 7	FOXG_00496	1	5.95479e-23	169.79	PSATGSNWEK(1)YQK	2	1.2168	1
A0A0D2X9D5	70	K	26S protease regulatory subunit 7	FOXG_00496	1	1.78253e-07	96.128	IGVK(1)ESDTGLAPPHLWDVAADR	3	1.0084	1
A0A0D2X9D5	193	K	26S protease regulatory subunit 7	FOXG_00496	1	0.0397507	62.464	EQVEK(1)LR	2	-1.2022	1
A0A0D2X9D5	14	K	26S protease regulatory subunit 7	FOXG_00496	1	7.40205e-13	136.24	YQK(1)NFADDEIEEK	2	0.8959	1
A0A0D2X9D5	367	K	26S protease regulatory subunit 7	FOXG_00496	1	0.00227774	53.124	IHAK(1)SMSVER	3	-0.18821	1
A0A0D2X9D5	66	K	26S protease regulatory subunit 7	FOXG_00496	1	0.00999016	42.843	QQSVDEK(1)IGVK	2	1.8674	1
A0A0D2X9D5	110	K	26S protease regulatory subunit 7	FOXG_00496	1	0.00289245	58.172	IIADEK(1)GDEAK	2	-1.1495	1
A0A0D2X9D6	324	K	T-complex protein 1 subunit delta	FOXG_00497	1	0.00693185	49.448	LGILAVK(1)DIER	2	0.18478	1
A0A0D2X9D6	286	K	T-complex protein 1 subunit delta	FOXG_00497	1	0.00211344	79.474	LYLLNMAK(1)K	2	-1.0649	1
A0A0D2X9D6	61	K	T-complex protein 1 subunit delta	FOXG_00497	1	0.000790182	51.495	GGK(1)GETIITNDGNTMLK	3	-1.34	1
A0A0D2X9D6	292	K	T-complex protein 1 subunit delta	FOXG_00497	1	0.0102018	46.001	AK(1)CNVLFIQK	2	0.15846	1
A0A0D2X9D6	202	K	T-complex protein 1 subunit delta	FOXG_00497	1	0.000339682	83.137	TADNVDLK(1)NIR	2	-0.55769	3
A0A0D2X9D6	377	K	T-complex protein 1 subunit delta	FOXG_00497	1	0.0017415	80.688	VTGTK(1)SVGK	2	1.3891	1
A0A0D2X9H2	371	K	UTP--glucose-1-phosphate uridylyltransferase	FOXG_00536	1	0.0292113	58.981	TIPGDK(1)K	2	0.20228	1
A0A0D2X9H2	327	K	UTP--glucose-1-phosphate uridylyltransferase	FOXG_00536	1	0.00022047	80.102	EHVNEFK(1)SIK	3	0.80111	2
A0A0D2X9H2	6	K	UTP--glucose-1-phosphate uridylyltransferase	FOXG_00536	0.99918	9.13243e-05	44.304	ASAIK(0.999)SALPTHLK(0.001)PNSGDEQGNER	3	0.53262	1
A0A0D2X9H2	457	K	UTP--glucose-1-phosphate uridylyltransferase	FOXG_00536	1	0.0293247	58.917	VSDFQK(1)R	2	0.52088	1
A0A0D2X9H2	450	K	UTP--glucose-1-phosphate uridylyltransferase	FOXG_00536	1	0.0380436	57.281	LGGDFK(1)K	2	1.0187	1
A0A0D2X9H2	320	K	UTP--glucose-1-phosphate uridylyltransferase	FOXG_00536	1	0.0015503	42.947	LLEIAQVPK(1)EHVNEFK	3	-0.42714	1
A0A0D2X9H2	213	K	UTP--glucose-1-phosphate uridylyltransferase	FOXG_00536	1	0.00879093	45.433	VYK(1)DSLLPVPK	2	-0.042869	1
A0A0D2X9H2	86	K	UTP--glucose-1-phosphate uridylyltransferase	FOXG_00536	1	0.038804	50.127	YLNDK(1)AK	2	-0.0032125	1
A0A0D2X9H2	299	K	UTP--glucose-1-phosphate uridylyltransferase	FOXG_00536	1	1.27459e-07	113.28	ADVK(1)GGTIIDYEGSVR	2	0.86703	1
A0A0D2X9H6	77	K	Uncharacterized protein	FOXG_00541	1	5.47107e-33	174.65	VLHEK(1)EDDGTSICNSTSCPR	3	-1.3151	2
A0A0D2X9I6	27	K	Coatomer subunit zeta	FOXG_00551	1	7.97546e-06	57.073	IFAK(1)YFQPPHSAPNAPTSTSANPYSDAK	3	0.46557	1
A0A0D2X9I6	63	K	Coatomer subunit zeta	FOXG_00551	1	0.0216684	50.04	GLIDK(1)TAK	2	-0.079093	1
A0A0D2X9I6	188	K	Coatomer subunit zeta	FOXG_00551	1	0.00882449	66.692	SK(1)LADWLR	2	0.68506	2
A0A0D2X9I6	51	K	Coatomer subunit zeta	FOXG_00551	1	4.16088e-15	132.33	YFQPPHSAPNAPTSTSANPYSDAK(1)SQK	3	-0.3811	1
A0A0D2X9I6	58	K	Coatomer subunit zeta	FOXG_00551	1	0.0101211	53.756	AFEK(1)GLIDK	2	0.74873	2
A0A0D2X9I7	614	K	DNA helicase	FOXG_00552	1	6.69131e-05	91.812	SLAPSIYEMDDVK(1)K	2	-3.62	1
A0A0D2X9J0	241	K	Arginine N-methyltransferase 2	---	1	0.00258641	55.724	SVAALIPDSAPGK(1)R	2	-0.94287	1
A0A0D2X9J0	417	K	Arginine N-methyltransferase 2	---	1	0.00344684	89.698	YWTLDK(1)YR	2	-0.42825	1
A0A0D2X9J2	221	K	Dolichyl-diphosphooligosaccharide--protein glycosyltransferase subunit 1	---	1	0.0060109	40.727	PVIHVK(1)ELDR	3	2.5811	1
A0A0D2X9J2	181	K	Dolichyl-diphosphooligosaccharide--protein glycosyltransferase subunit 1	---	1	5.66017e-05	92.939	LPGSGEVK(1)EFPVK	2	0.010472	1
A0A0D2X9J5	218	K	Inorganic pyrophosphatase	FOXG_00560	1	2.82632e-22	147.85	NCFPHK(1)GYLWNYGAFPQTWEDPNSVHPETK	4	-0.40358	1
A0A0D2X9J5	341	K	Inorganic pyrophosphatase	FOXG_00560	0.999969	0.000778687	46.494	IPDGKPENQFAFTGECK(1)NK	3	-0.32429	1
A0A0D2X9J5	137	K	Inorganic pyrophosphatase	FOXG_00560	1	0.000658537	67.385	K(1)VAAPNTLEHR	3	-0.27537	1
A0A0D2X9J5	200	K	Inorganic pyrophosphatase	FOXG_00560	1	6.74354e-08	114.87	EELLNPIK(1)QDIK	2	-0.012763	2
A0A0D2X9J5	324	K	Inorganic pyrophosphatase	FOXG_00560	0.999816	1.43241e-05	79.467	IYK(1)IPDGKPENQFAFTGECK	3	-1.7958	1
A0A0D2X9J5	329	K	Inorganic pyrophosphatase	FOXG_00560	1	3.71926e-17	149.47	IPDGK(1)PENQFAFTGECK	2	-0.6688	5
A0A0D2X9J5	187	K	Inorganic pyrophosphatase	FOXG_00560	1	0.00133322	44.543	WTNAK(1)LEISK	2	-2.8833	2
A0A0D2X9J5	343	K	Inorganic pyrophosphatase	FOXG_00560	1	0.0013909	70.412	NK(1)SYALDVVR	2	0.59986	4
A0A0D2X9K0	120	K	Calnexin	FOXG_00565	1	7.22832e-28	180.74	IDNK(1)DNTLVVQYEVK	2	0.25012	1
A0A0D2X9K0	437	K	Calnexin	FOXG_00565	0.999946	0.00615222	45.207	HPIEK(1)ALFDADKPK	3	-0.54278	1
A0A0D2X9K0	204	K	Calnexin	FOXG_00565	1	2.56796e-08	119.39	HLDSPPTAK(1)ITK	3	-0.28906	3
A0A0D2X9K0	188	K	Calnexin	FOXG_00565	1	8.91988e-10	142.71	NPK(1)TGEYEEK	2	0.30861	1
A0A0D2X9K0	377	K	Calnexin	FOXG_00565	1	0.000175682	92.866	IK(1)NPDYFEDK	2	0.37389	2
A0A0D2X9K0	356	K	Calnexin	FOXG_00565	1	0.00306636	52.599	GK(1)WTAPYIENPAYK	2	0.76432	1
A0A0D2X9K0	536	K	Calnexin	FOXG_00565	1	4.33594e-20	152.34	DK(1)AAEATATGAEQVK	2	0.18134	1
A0A0D2X9K0	144	K	Calnexin	FOXG_00565	1	1.05523e-21	168.5	LQNGLECGGAYMK(1)LLR	2	1.4801	1
A0A0D2X9K0	444	K	Calnexin	FOXG_00565	1	0.0155937	46.462	ALFDADK(1)PK	2	0.97034	1
A0A0D2X9K0	432	K	Calnexin	FOXG_00565	1	1.2939e-34	189.09	LAEETFGVK(1)HPIEK	2	0.44541	1
A0A0D2X9K0	525	K	Calnexin	FOXG_00565	1	1.08638e-10	130.72	SPAVQQTAEK(1)ASDK	2	0.067358	2
A0A0D2X9K0	171	K	Calnexin	FOXG_00565	1	3.05153e-11	111.55	ALHQEEFANTTPYVIMFGPDK(1)CGHTNK	4	0.60605	1
A0A0D2X9K1	170	K	Methylmalonate-semialdehyde dehydrogenase (Acylating)	FOXG_00566	1	0.00960266	43.68	TFADAK(1)GDVLR	2	1.5472	1
A0A0D2X9K1	90	K	Methylmalonate-semialdehyde dehydrogenase (Acylating)	FOXG_00566	1	1.77427e-07	94.389	FVSSSTDK(1)YIDLHDPATNELVTR	3	0.3537	1
A0A0D2X9K5	90	K	Uncharacterized protein	---	1	4.33725e-05	94.688	MIESGNAVK(1)ASR	2	0.74768	1
A0A0D2X9K5	291	K	Uncharacterized protein	---	1	0.00574997	49.448	ELTGEK(1)AVIANK	2	1.3133	1
A0A0D2X9K5	285	K	Uncharacterized protein	---	1	0.0165286	54.982	IK(1)ELTGEK	2	-0.85638	1
A0A0D2X9K6	57	K	WD_REPEATS_REGION domain-containing protein	FOXG_00571	1	0.00783694	52.579	LVLGNK(1)AGFR	2	0.91661	1
A0A0D2X9L1	264	K	Uncharacterized protein	---	1	0.00272947	48.284	IFDFAAAK(1)LHR	3	0.44995	1
A0A0D2X9L2	98	K	Phospho-2-dehydro-3-deoxyheptonate aldolase	FOXG_00577	1	1.32015e-05	110.08	HK(1)DELLIVMR	2	-0.52649	1
A0A0D2X9L2	252	K	Phospho-2-dehydro-3-deoxyheptonate aldolase	FOXG_00577	1	0.000405516	72.433	GGSK(1)GTNFDAESIAAAK	2	0.86326	1
A0A0D2X9L2	332	K	Phospho-2-dehydro-3-deoxyheptonate aldolase	FOXG_00577	1	0.00295383	58.699	VPPEGK(1)SGLK	2	0.23763	1
A0A0D2X9L2	45	K	Phospho-2-dehydro-3-deoxyheptonate aldolase	FOXG_00577	1	1.54218e-17	139.69	GYNPLTPPDLLQHEISQTPESK(1)K	3	1.1713	2
A0A0D2X9L2	65	K	Phospho-2-dehydro-3-deoxyheptonate aldolase	FOXG_00577	1	6.1924e-35	192.32	NETVAIVNGTDEK(1)NR	2	0.20654	1
A0A0D2X9L7	503	K	Non-specific serine/threonine protein kinase	---	1	6.24521e-06	107.17	LGATDDAEELK(1)R	2	-0.0053596	1
A0A0D2X9L7	276	K	Non-specific serine/threonine protein kinase	---	1	0.00355674	69.598	IYAMK(1)VLQK	2	0.30031	1
A0A0D2X9L7	255	K	Non-specific serine/threonine protein kinase	---	1	0.00237506	55.196	LIGK(1)GTFGQVYQVR	2	-1.7108	1
A0A0D2X9L8	61	K	F-type H+-transporting ATPase subunit H	FOXG_00583	1	1.09925e-06	94.958	IPAVK(1)ESDAEGNVQTFNVPK	3	2.5544	1
A0A0D2X9M3	10	K	U6 snRNA-associated Sm-like protein LSm8	LSM8	1	0.000141847	90.15	ATLGGYLNK(1)K	2	0.86191	1
A0A0D2X9M5	211	K	Uncharacterized protein	FOXG_00590	1	0.000551155	101.65	AEAPVETK(1)K	2	1.2427	1
A0A0D2X9N1	62	K	U6 snRNA-associated Sm-like protein LSm6	FOXG_00596	1	1.2994e-09	140.45	TAEYVNGQK(1)R	2	-0.033955	2
A0A0D2X9P5	77	K	RRM domain-containing protein	FOXG_00610	1	0.0109758	44.612	VDK(1)ASDNGPR	2	-0.39078	1
A0A0D2X9Q1	245	K	Uncharacterized protein	---	1	0.0139256	42.718	DAPQEGAGK(1)R	2	1.748	1
A0A0D2X9Q6	457	K	Dolichyl-diphosphooligosaccharide-protein glycosyltransferase	FOXG_00621	1	2.27726e-11	123.43	VNQPEPTQAAQGEAVDGSK(1)K	3	0.19102	1
A0A0D2X9Q7	84	K	Uncharacterized protein	FOXG_00622	1	0.0102114	86.086	LLLK(1)VQK	2	0.80232	1
A0A0D2X9Q7	75	K	Uncharacterized protein	FOXG_00622	1	4.78238e-05	57.216	NNPTSGDSVITDPSDPK(1)FDLEK	3	-0.49727	1
A0A0D2X9R6	182	K	GPN-loop GTPase 3	FOXG_00631	1	0.0150498	47.187	MDLVK(1)GQVK	2	0.92521	2
A0A0D2X9R9	123	K	Methylenetetrahydrofolate dehydrogenase (NAD+)	FOXG_00634	1	3.03802e-11	131.18	YIQESVDLGK(1)DVEGLR	2	-3.9965	1
A0A0D2X9R9	27	K	Methylenetetrahydrofolate dehydrogenase (NAD+)	FOXG_00634	1	1.76643e-05	96.334	GYLSEVK(1)DTLAK	2	-0.21601	2
A0A0D2X9R9	11	K	Methylenetetrahydrofolate dehydrogenase (NAD+)	FOXG_00634	1	0.000217588	83.53	TCK(1)VITAETIAK	2	1.734	1
A0A0D2X9R9	289	K	Methylenetetrahydrofolate dehydrogenase (NAD+)	FOXG_00634	1	0.00893033	48.284	NFDGPAIK(1)EK	2	0.3092	1
A0A0D2X9R9	291	K	Methylenetetrahydrofolate dehydrogenase (NAD+)	FOXG_00634	1	0.00158745	61.11	EK(1)ASIYVPSVGK	2	0.66617	1
A0A0D2X9R9	326	K	Methylenetetrahydrofolate dehydrogenase (NAD+)	FOXG_00634	1	0.00975908	46.796	DESQK(1)SVEAR	2	-0.73578	1
A0A0D2X9R9	184	K	Methylenetetrahydrofolate dehydrogenase (NAD+)	FOXG_00634	1	0.000219766	88.338	LFGK(1)TITVINR	2	0.72815	2
A0A0D2X9R9	62	K	Methylenetetrahydrofolate dehydrogenase (NAD+)	FOXG_00634	1	0.0293247	58.917	YAEWSK(1)K	2	-1.2366	1
A0A0D2X9S7	143	K	Cytidine deaminase	---	1	0.0133606	53.237	NEDFVIAK(1)LR	2	0.017481	1
A0A0D2X9U0	337	K	Tubulin alpha chain	FOXG_00655	1	0.000261939	80.69	DCNAAIAALK(1)AK	2	0.11092	1
A0A0D2X9U0	97	K	Tubulin alpha chain	FOXG_00655	1	1.95653e-08	111.4	NLFHPELLISGK(1)EDAANNYAR	3	-0.59354	3
A0A0D2X9U0	164	K	Tubulin alpha chain	FOXG_00655	1	0.0319325	44.349	LSTEYGK(1)K	2	0.93213	2
A0A0D2X9U0	167	K	Tubulin alpha chain	FOXG_00655	1	0.00316325	56.205	SK(1)LEFAVYPAPR	2	-1.904	1
A0A0D2X9U0	406	K	Tubulin alpha chain	FOXG_00655	1	0.0225037	40.882	FDLMHSK(1)R	3	-0.28065	1
A0A0D2X9U0	377	K	Tubulin alpha chain	FOXG_00655	1	1.54356e-07	112.34	PMAVPAAPEAGGLAPVK(1)R	2	-1.5049	1
A0A0D2X9U0	113	K	Tubulin alpha chain	FOXG_00655	1	0.00132132	46.249	GHYTIGK(1)EMVDNVIDR	3	-0.094368	1
A0A0D2X9U6	84	K	40S ribosomal protein S15	FOXG_00661	1	1.75106e-07	108.77	PDLVK(1)THLR	2	-0.83015	2
A0A0D2X9U6	14	K	40S ribosomal protein S15	FOXG_00661	1	1.41529e-34	190.03	ADEYDAEQAAELK(1)R	2	-1.0949	4
A0A0D2X9U7	81	K	Uncharacterized protein	FOXG_00662	1	0.00128301	53.377	GK(1)DWEDINALHTK	3	-0.0041982	1
A0A0D2X9U7	148	K	Uncharacterized protein	FOXG_00662	1	0.00593395	45.598	QK(1)HIQEEER	3	-0.46967	1
A0A0D2X9U7	110	K	Uncharacterized protein	FOXG_00662	1	1.6855e-06	113.93	NLFENGGNK(1)HR	2	0.04946	1
A0A0D2X9W6	77	K	Ubiquinone biosynthesis monooxygenase COQ6, mitochondrial	COQ6	1	0.00104697	65.043	VALIEAQDLSK(1)TK	2	0.46738	1
A0A0D2X9W8	197	K	Uncharacterized protein	---	1	0.00191387	102.51	YEGQVK(1)QR	2	0.49755	2
A0A0D2X9W8	160	K	Uncharacterized protein	---	1	0.00146952	66.267	NLFEVSK(1)ETAK	2	-0.58324	1
A0A0D2X9W8	202	K	Uncharacterized protein	---	1	0.00158745	61.11	QQK(1)ELAQSVIAK	2	0.9634	1
A0A0D2X9W8	121	K	Uncharacterized protein	---	1	0.0128586	50.108	IK(1)NILNSAR	2	-0.31796	1
A0A0D2X9W8	211	K	Uncharacterized protein	---	1	1.77018e-08	123.67	ELAQSVIAK(1)VQK	2	-0.23944	2
A0A0D2X9W8	119	K	Uncharacterized protein	---	1	0.000322975	83.862	EWAEAQNNK(1)IK	2	1.8252	1
A0A0D2X9W8	214	K	Uncharacterized protein	---	1	0.000667325	96.143	VQK(1)ELENPK	2	-0.044546	2
A0A0D2X9W8	110	K	Uncharacterized protein	---	1	0.00436337	42.314	YGGPAYK(1)EWAEAQNNK	2	-1.6874	1
A0A0D2X9X4	244	K	Proteasome component PUP1	FOXG_00689	1	0.00165825	60.161	GTTAVLNEK(1)IIK	2	1.0018	1
A0A0D2X9X7	327	K	RPOLD domain-containing protein	---	1	0.0125785	76.221	HK(1)EFEGK	2	-0.38917	2
A0A0D2X9X7	276	K	RPOLD domain-containing protein	---	1	0.0147341	73.039	FAK(1)CFPK	2	-0.23976	2
A0A0D2X9X7	273	K	RPOLD domain-containing protein	---	1	0.00641454	47.712	PILGADAEK(1)FAK	2	1.5944	1
A0A0D2X9Z1	88	K	Peroxiredoxin	FOXG_00706	1	0.00210075	49.448	HIPSYINHPK(1)LK	3	-0.36056	2
A0A0D2X9Z1	156	K	Peroxiredoxin	FOXG_00706	1	0.0206365	41.399	YALK(1)VEDGK	2	1.3268	1
A0A0D2X9Z1	117	K	Peroxiredoxin	FOXG_00706	1	6.26075e-36	204.82	AWSEQLDPAK(1)QTGIR	2	0.02193	2
A0A0D2X9Z4	143	K	Histone chaperone	FOXG_00709	1	0.0316064	41.448	NVLAEK(1)PR	2	0.00022243	2
A0A0D2X9Z5	684	K	mRNA 3'-end-processing protein RNA14	FOXG_00710	1	0.00267289	45.357	YLHSK(1)DDTTNAR	3	-0.4485	1
A0A0D2X9Z8	303	K	Saccharopine dehydrogenase [NADP+, L-glutamate-forming]	FOXG_00713	1	4.89594e-05	67.136	TVLSK(1)TSISDESVK	2	0.9769	1
A0A0D2X9Z8	151	K	Saccharopine dehydrogenase [NADP+, L-glutamate-forming]	FOXG_00713	1	2.53287e-06	85.737	SFK(1)SFCGGLPAPENSNNPLGYK	3	0.8711	1
A0A0D2X9Z8	183	K	Saccharopine dehydrogenase [NADP+, L-glutamate-forming]	FOXG_00713	1	2.5865e-05	98.055	GVLLALK(1)NNAK	2	0.22669	1
A0A0D2X9Z8	146	K	Saccharopine dehydrogenase [NADP+, L-glutamate-forming]	FOXG_00713	1	0.000451358	87.476	IQQEGGK(1)IK	2	1.0312	2
A0A0D2X9Z8	284	K	Saccharopine dehydrogenase [NADP+, L-glutamate-forming]	FOXG_00713	1	0.000232203	56.017	EALQK(1)FIGASSSSEEDLIK	3	-1.5811	1
A0A0D2X9Z8	279	K	Saccharopine dehydrogenase [NADP+, L-glutamate-forming]	FOXG_00713	1	0.00127857	68.536	QAIPWK(1)EALQK	2	0.98259	2
A0A0D2X9Z8	187	K	Saccharopine dehydrogenase [NADP+, L-glutamate-forming]	FOXG_00713	1	7.63868e-10	143.96	NNAK(1)YYEDNK	2	0.37702	3
A0A0D2XA10	251	K	CAMK/CAMK1 protein kinase	FOXG_00725	1	0.0031382	42.031	GVSSHAK(1)DFIQR	3	-0.12297	1
A0A0D2XA10	264	K	CAMK/CAMK1 protein kinase	FOXG_00725	1	0.00367764	71.614	CLTIDSTK(1)R	2	-0.98096	1
A0A0D2XA20	48	K	Replication factor C subunit 5	FOXG_00735	1	1.48596e-05	64.522	SLAQSGDFPHLLVYGPSGAGK(1)K	3	-0.87175	1
A0A0D2XA21	151	K	Ribosomal_L16 domain-containing protein	FOXG_00736	1	0.00377837	42.083	GK(1)GSFDHWATR	3	0.45775	1
A0A0D2XA30	37	K	Deoxyhypusine synthase	FOXG_00745	1	0.000477438	83.862	VEELDFNK(1)FK	2	0.31754	2
A0A0D2XA35	120	K	CAP-Gly domain-containing protein	FOXG_00750	1	0.00475017	66.692	TDSVLAWK(1)K	2	1.4462	1
A0A0D2XA35	111	K	CAP-Gly domain-containing protein	FOXG_00750	1	0.00385531	57.225	YVMPEEEYEK(1)K	2	0.34537	1
A0A0D2XA43	52	K	F-type H+-transporting ATPase subunit epsilon	FOXG_00758	1	0.00432709	56.548	WQNGK(1)QGEPK	2	-0.39866	3
A0A0D2XA43	57	K	F-type H+-transporting ATPase subunit epsilon	FOXG_00758	1	1.3561e-32	175.91	QGEPK(1)NLAAANAAIAAENAA	2	1.0176	1
A0A0D2XA43	47	K	F-type H+-transporting ATPase subunit epsilon	FOXG_00758	1	0.0262037	45.68	FSK(1)WQNGK	2	-1.4373	1
A0A0D2XA47	71	K	26S proteasome regulatory subunit N6	FOXG_00762	1	0.00445342	40.278	NTQELVTLVK(1)ESR	3	1.0659	1
A0A0D2XA47	282	K	26S proteasome regulatory subunit N6	FOXG_00762	1	0.00201191	63.624	YAGK(1)NLEAMK	2	-0.51829	1
A0A0D2XA47	61	K	26S proteasome regulatory subunit N6	FOXG_00762	1	3.49035e-06	86.944	DEK(1)NTQELVTLVK	2	0.10803	1
A0A0D2XA47	82	K	26S proteasome regulatory subunit N6	FOXG_00762	1	0.0141257	41.399	TVFSSFAK(1)AK	2	1.0566	1
A0A0D2XA48	131	K	GrpE protein homolog	FOXG_00763	1	1.30118e-21	169.4	FAK(1)DLVDSVDNLDR	2	0.30566	2
A0A0D2XA48	83	K	GrpE protein homolog	FOXG_00763	1	0.00122001	74.094	ESDPLAELK(1)K	2	-1.2286	1
A0A0D2XA48	183	K	GrpE protein homolog	FOXG_00763	1	8.16748e-30	190.36	MTEDILMNTLK(1)K	2	2.9266	1
A0A0D2XA48	89	K	GrpE protein homolog	FOXG_00763	1	0.00501413	55.314	ELAAK(1)ENEVK	2	0.53196	1
A0A0D2XA48	227	K	GrpE protein homolog	FOXG_00763	1	0.0341517	53.163	GFK(1)LNGR	2	0.31812	1
A0A0D2XA49	260	K	Rho family, other	FOXG_00764	1	0.0173252	40.496	SSTPGVGQIK(1)R	2	0.73833	1
A0A0D2XA53	112	K	ATP synthase F1, delta subunit	FOXG_00768	1	0.00560183	54.259	QINTK(1)DETVK	2	-0.30994	1
A0A0D2XA53	98	K	ATP synthase F1, delta subunit	FOXG_00768	1	1.35321e-10	125.5	LAAVLSAPTLTAADK(1)K	2	0.05812	2
A0A0D2XA53	174	K	ATP synthase F1, delta subunit	FOXG_00768	1	8.04095e-29	185.67	LETAVSK(1)SAYVGQGQK	2	0.47051	1
A0A0D2XA53	162	K	ATP synthase F1, delta subunit	FOXG_00768	1	1.81122e-20	151.8	GEVELTVTSAQALDK(1)R	3	0.615	4
A0A0D2XA54	294	K	Glyco_hydro_63 domain-containing protein	---	1	0.00129652	59.248	YIVDGEK(1)EAVNPAK	2	0.1082	1
A0A0D2XA66	19	K	Pyridoxal phosphate homeostasis protein	---	1	0.000210576	78.69	AQALVSQLSSVK(1)ER	2	2.1948	1
A0A0D2XA68	179	K	Uncharacterized protein	FOXG_00783	1	0.00159314	70.816	LVNTLTHK(1)K	3	-0.013038	1
A0A0D2XA74	200	K	Carboxymethylenebutenolidase	FOXG_00789	1	5.78544e-05	70.837	GEVAMIFGVK(1)DTHVPDAGR	3	0.36491	1
A0A0D2XA74	17	K	Carboxymethylenebutenolidase	FOXG_00789	1	4.70399e-09	91.401	ESHVDVPTSANGK(1)EGTMR	3	0.1775	1
A0A0D2XA75	643	K	Protein SEY1	SEY1	1	4.85973e-05	89.358	IWRPSDDIEGIYTK(1)AR	3	-0.54756	1
A0A0D2XA75	387	K	Protein SEY1	SEY1	1	0.00158621	81.191	YHK(1)GVYAR	3	-0.54215	1
A0A0D2XA75	590	K	Protein SEY1	SEY1	1	0.0405804	60.76	K(1)SWNALR	2	-0.43978	1
A0A0D2XA75	400	K	Protein SEY1	SEY1	1	0.0141727	52.391	HELEGK(1)IDTR	2	-0.14237	1
A0A0D2XA75	485	K	Protein SEY1	SEY1	1	4.0262e-06	109.15	LFEK(1)ELDEESAK	2	-2.1977	1
A0A0D2XA79	88	K	Uncharacterized protein	FOXG_00794	1	0.00401698	70.056	IPSWLSLK(1)K	2	-0.22708	1
A0A0D2XA80	523	K	Hsp70-like protein	FOXG_00795	1	7.18229e-11	115.71	MLNDAEK(1)YK	2	-2.4735	9
A0A0D2XA80	346	K	Hsp70-like protein	FOXG_00795	1	7.51399e-18	166.14	VQK(1)LITDYFNGK	2	0.48935	4
A0A0D2XA80	511	K	Hsp70-like protein	FOXG_00795	1	0.0242038	47.603	LSK(1)EEIER	2	0.28917	1
A0A0D2XA80	457	K	Hsp70-like protein	FOXG_00795	1	1.27248e-23	166.3	DNNLMGK(1)FELTGIPPAPR	2	-2.0047	1
A0A0D2XA80	506	K	Hsp70-like protein	FOXG_00795	1	2.22956e-10	131.32	SNK(1)IVITNDK(1)GR	2	1.0721	1
A0A0D2XA80	560	K	Hsp70-like protein	FOXG_00795	1	1.33706e-07	107.78	VEEK(1)IEASDK	2	0.69405	4
A0A0D2XA80	244	K	Hsp70-like protein	FOXG_00795	1	0.000358482	74.78	LVNHFVNEFK(1)R	2	1.0959	3
A0A0D2XA80	106	K	Hsp70-like protein	FOXG_00795	1	3.08243e-05	103.13	GGKPNIEVEFK(1)GETK	2	0.70586	1
A0A0D2XA80	566	K	Hsp70-like protein	FOXG_00795	1	0.000158479	83.54	IEASDK(1)ETLTAEIDK	2	-0.25863	1
A0A0D2XA80	525	K	Hsp70-like protein	FOXG_00795	1	2.04144e-07	123.67	YK(1)EEDEAEGK	2	-0.14755	5
A0A0D2XA80	422	K	Hsp70-like protein	FOXG_00795	1	0.0159916	57.59	NTTIPTK(1)K	2	0.42854	3
A0A0D2XA80	355	K	Hsp70-like protein	FOXG_00795	1	0.00192167	58.32	LITDYFNGK(1)EPNK	2	-0.04238	3
A0A0D2XA80	533	K	Hsp70-like protein	FOXG_00795	1	0.000355172	75.819	EEDEAEGK(1)R	2	0.31193	5
A0A0D2XA80	75	K	Hsp70-like protein	FOXG_00795	1	0.00742467	47.712	K(1)FADPEVQADMK	2	-0.18403	2
A0A0D2XA80	326	K	Hsp70-like protein	FOXG_00795	1	0.000108743	75.548	IDK(1)SLVHEIVLVGGSTR	3	-0.064525	2
A0A0D2XA80	249	K	Hsp70-like protein	FOXG_00795	1	0.00505729	47.302	K(1)DLSTNVR	2	0.70937	2
A0A0D2XA80	601	K	Hsp70-like protein	FOXG_00795	1	6.7589e-05	90.614	ELEGK(1)ANPIMMK	2	-0.20967	3
A0A0D2XA80	69	K	Hsp70-like protein	FOXG_00795	1	1.44943e-54	234.21	NQVAMNPQNTVFDAK(1)R	2	0.10825	13
A0A0D2XA80	596	K	Hsp70-like protein	FOXG_00795	1	6.45732e-19	169.04	EEYEEHQK(1)ELEGK	2	-0.014523	2
A0A0D2XA80	450	K	Hsp70-like protein	FOXG_00795	1	0.0008825	70.028	TK(1)DNNLMGK	2	-0.35283	1
A0A0D2XA80	556	K	Hsp70-like protein	FOXG_00795	1	0.00335426	57.175	NTLSDPK(1)VEEK	2	0.32035	1
A0A0D2XA80	499	K	Hsp70-like protein	FOXG_00795	1	2.22956e-10	131.32	SNK(1)IVITNDK(1)GR	2	1.0721	1
A0A0D2XA80	86	K	Hsp70-like protein	FOXG_00795	1	0.000245524	71.98	FADPEVQADMK(1)HFPFK	3	-0.28959	5
A0A0D2XA80	54	K	Hsp70-like protein	FOXG_00795	1	4.05444e-17	141.08	LIGDAAK(1)NQVAMNPQNTVFDAK	3	-1.142	8
A0A0D2XA85	443	K	DNA-directed RNA polymerase subunit beta	FOXG_00800	1	0.001592	67.385	AIQTGNWTVK(1)R	2	-0.36252	1
A0A0D2XA85	969	K	DNA-directed RNA polymerase subunit beta	FOXG_00800	1	6.23218e-05	82.529	LLECLTGK(1)ASIVHGR	3	0.92081	1
A0A0D2XA85	1040	K	DNA-directed RNA polymerase subunit beta	FOXG_00800	1	1.52639e-05	99.283	HMVQDK(1)MHSR	3	-0.19127	1
A0A0D2XA87	182	K	Ribosomal protein L15	---	1	5.41279e-07	134.15	YNK(1)TQAGR	2	0.056768	3
A0A0D2XA87	77	K	Ribosomal protein L15	---	1	9.6447e-06	85.166	PAPK(1)GATYGK	2	0.74836	2
A0A0D2XA87	93	K	Ribosomal protein L15	---	1	3.82593e-11	120.9	PTNQGINQLK(1)YQR	2	0.042601	3
A0A0D2XA87	56	K	Ribosomal protein L15	---	1	0.00528165	60.436	AK(1)QGYVIYR	2	0.38578	2
A0A0D2XA87	140	K	Ribosomal protein L15	---	1	0.00287421	40.941	YYEVILVDPQHK(1)AIR	3	0.062764	1
A0A0D2XA87	12	K	Ribosomal protein L15	---	1	0.00345198	94.114	YVEELQK(1)K	2	0.025612	1
A0A0D2XA87	5	K	Ribosomal protein L15	---	1	0.00608075	51.286	GALK(1)YVEELQK	2	0.98951	1
A0A0D2XA97	272	K	Uncharacterized protein	---	1	0.022141	52.482	LTSLLAK(1)K	2	0.26488	1
A0A0D2XA97	235	K	Uncharacterized protein	---	1	0.000333656	46.415	AVQGQHETPK(1)FASDPVGLSR	3	-0.5604	1
A0A0D2XAA2	152	K	PH domain-containing protein	FOXG_00817	1	0.00175353	83.948	GLLFVGDK(1)K	2	-0.22548	1
A0A0D2XAA2	124	K	PH domain-containing protein	FOXG_00817	1	6.29691e-05	96.229	ALSHYLK(1)SEK	2	1.4014	2
A0A0D2XAA2	304	K	PH domain-containing protein	FOXG_00817	1	0.000824004	95.502	TSFFGFGK(1)K	2	0.62605	3
A0A0D2XAA2	127	K	PH domain-containing protein	FOXG_00817	1	1.7661e-05	72.568	SEK(1)SAETAHSNIAWASETGK	3	-0.95942	2
A0A0D2XAA2	484	K	PH domain-containing protein	FOXG_00817	1	0.000665597	75.819	DK(1)SPAPAEGEK	2	-0.65003	2
A0A0D2XAA2	209	K	PH domain-containing protein	FOXG_00817	1	0.00029207	58.024	IAEAK(1)ELATTVTESETYK	3	-0.22516	2
A0A0D2XAA2	174	K	PH domain-containing protein	FOXG_00817	1	6.02608e-09	67.911	NPSSVISLADATEPEIDGSHK(1)FHLTSK	4	-0.2644	2
A0A0D2XAA2	144	K	PH domain-containing protein	FOXG_00817	1	1.83862e-18	136.77	SAETAHSNIAWASETGK(1)GLLFVGDK	3	0.1427	2
A0A0D2XAA2	493	K	PH domain-containing protein	FOXG_00817	1	0.00114084	74.841	SPAPAEGEK(1)K	2	0.38947	1
A0A0D2XAA2	187	K	PH domain-containing protein	FOXG_00817	1	0.000396876	69.342	HTFK(1)ASSAAER	3	0.25707	2
A0A0D2XAA8	161	K	Inosine-5'-monophosphate dehydrogenase	FOXG_00823	1	0.000387927	77.185	LGSK(1)LLGIVTNR	2	0.074914	2
A0A0D2XAA8	495	K	Inosine-5'-monophosphate dehydrogenase	FOXG_00823	1	2.32547e-13	120.54	HSLQDSGMTSLK(1)TMHESAEAGELR	4	-0.54367	2
A0A0D2XAA8	212	K	Inosine-5'-monophosphate dehydrogenase	FOXG_00823	1	0.0206013	51.066	GK(1)LPIVDK	2	-0.38653	2
A0A0D2XAA8	528	K	Inosine-5'-monophosphate dehydrogenase	FOXG_00823	1	9.3474e-60	225.11	TASAQLEGNVNMESYEK(1)K	2	-0.29641	2
A0A0D2XAA8	139	K	Inosine-5'-monophosphate dehydrogenase	FOXG_00823	1	0.00040638	80.245	NTTVGEAK(1)ALK	2	0.16144	1
A0A0D2XAA8	262	K	Inosine-5'-monophosphate dehydrogenase	FOXG_00823	1	0.000658019	57.525	QLLCAAAIGTRPEDK(1)LR	3	-0.097053	1
A0A0D2XAA8	429	K	Inosine-5'-monophosphate dehydrogenase	FOXG_00823	1	9.33586e-09	128.85	GMGSIDAMQDK(1)K	2	-0.42405	4
A0A0D2XAA8	247	K	Inosine-5'-monophosphate dehydrogenase	FOXG_00823	1	6.86124e-24	158	LPDSK(1)QLLCAAAIGTRPEDK	3	-1.3739	1
A0A0D2XAB2	334	K	Histidine biosynthesis trifunctional protein	FOXG_00827	1	4.84713e-11	132.08	IMEEAEELCDGK(1)TK	2	-0.22479	1
A0A0D2XAB2	469	K	Histidine biosynthesis trifunctional protein	FOXG_00827	1	0.00651251	50.354	AVLSYTHK(1)FEK	2	1.4855	1
A0A0D2XAB2	472	K	Histidine biosynthesis trifunctional protein	FOXG_00827	1	0.00507212	48.527	FEK(1)ATSLTSPVLK	2	4.0657	1
A0A0D2XAB2	137	K	Histidine biosynthesis trifunctional protein	FOXG_00827	1	0.000424989	120.46	IK(1)SLYIK	2	0.16072	1
A0A0D2XAB2	191	K	Histidine biosynthesis trifunctional protein	FOXG_00827	1	0.000219812	91.549	IIASYWK(1)SDR	2	-0.19107	2
A0A0D2XAB2	317	K	Histidine biosynthesis trifunctional protein	FOXG_00827	1	0.010125	53.751	LFSDEK(1)LLR	2	1.3405	1
A0A0D2XAB2	461	K	Histidine biosynthesis trifunctional protein	FOXG_00827	1	0.00107162	55.176	TGGDK(1)AVLSYTHK	3	0.037604	1
A0A0D2XAB2	432	K	Histidine biosynthesis trifunctional protein	FOXG_00827	1	4.11936e-05	73.435	ISEADLVEK(1)LK	2	-0.69533	1
A0A0D2XAB2	157	K	Histidine biosynthesis trifunctional protein	FOXG_00827	1	0.0124658	81.297	FIEIAK(1)K	2	-0.84039	2
A0A0D2XAB2	423	K	Histidine biosynthesis trifunctional protein	FOXG_00827	1	1.05468e-06	101.53	VDASK(1)ISEADLVEK	2	1.1085	1
A0A0D2XAB2	300	K	Histidine biosynthesis trifunctional protein	FOXG_00827	1	2.65209e-08	120.87	K(1)ESAPEGSYTAR	2	0.043043	1
A0A0D2XAB6	291	K	Thioredoxin reductase	---	1	5.53685e-06	61.616	TVPGTTYTNVEGVFAAGDVQDK(1)R	3	0.66493	2
A0A0D2XAB6	206	K	Thioredoxin reductase	---	1	2.74022e-13	145.81	VTVK(1)FNSGATEIR	2	-0.25808	2
A0A0D2XAB6	97	K	Thioredoxin reductase	---	1	1.69949e-22	150.4	PFK(1)YSTEFSPEETHTADSVIIATGASAR	3	-0.28271	2
A0A0D2XAB6	202	K	Thioredoxin reductase	---	1	0.000368961	81.017	LLNHPK(1)VTVK	2	0.022759	1
A0A0D2XAB7	152	K	UDP-N-acetylglucosamine pyrophosphorylase	FOXG_00832	1	8.93644e-06	81.016	GCYDIGLPSHK(1)SLFQLQGER	3	0.61475	2
A0A0D2XAB7	233	K	UDP-N-acetylglucosamine pyrophosphorylase	FOXG_00832	1	0.0316064	41.448	ILLETK(1)GK	2	2.8367	1
A0A0D2XAB7	12	K	UDP-N-acetylglucosamine pyrophosphorylase	FOXG_00832	1	1.88321e-10	111.25	QALHLGK(1)SNDAPAEPSPEALNELK	3	0.68789	1
A0A0D2XAB7	445	K	UDP-N-acetylglucosamine pyrophosphorylase	FOXG_00832	1	1.09858e-05	65.207	NAPGTGEDDPDTSK(1)ADIMTQGK	3	-0.10299	1
A0A0D2XAB7	453	K	UDP-N-acetylglucosamine pyrophosphorylase	FOXG_00832	1	0.00209244	62.463	ADIMTQGK(1)R	2	-1.1403	2
A0A0D2XAB7	318	K	UDP-N-acetylglucosamine pyrophosphorylase	FOXG_00832	1	0.00118148	59.68	NGK(1)PDVVEYSEIDK	2	-0.11807	1
A0A0D2XAB7	338	K	UDP-N-acetylglucosamine pyrophosphorylase	FOXG_00832	1	7.62492e-35	189.1	ATAEELDPK(1)QSDLLR	2	0.065457	1
A0A0D2XAB7	164	K	UDP-N-acetylglucosamine pyrophosphorylase	FOXG_00832	1	0.00110838	73.499	IVK(1)VQELAAK	2	0.42577	1
A0A0D2XAB7	141	K	UDP-N-acetylglucosamine pyrophosphorylase	FOXG_00832	1	0.000156398	65.423	LGSSAPK(1)GCYDIGLPSHK	3	-1.3112	1
A0A0D2XAB7	29	K	UDP-N-acetylglucosamine pyrophosphorylase	FOXG_00832	1	0.000435239	49.592	SNDAPAEPSPEALNELK(1)EK	3	-0.16737	1
A0A0D2XAB7	171	K	UDP-N-acetylglucosamine pyrophosphorylase	FOXG_00832	1	0.00477995	83.206	VQELAAK(1)K	2	0.084236	2
A0A0D2XAB7	422	K	UDP-N-acetylglucosamine pyrophosphorylase	FOXG_00832	1	0.0265809	48.794	FASLEVK(1)R	2	0.018283	1
A0A0D2XAB9	457	K	Actin-like protein 4	FOXG_00834	1	1.01242e-12	133.48	K(1)EYEENGPNVVEK	2	0.19524	1
A0A0D2XAB9	320	K	Actin-like protein 4	FOXG_00834	1	5.8444e-28	171.26	YSVSGNEDYVK(1)TQPGR	2	0.21759	1
A0A0D2XAB9	82	K	Actin-like protein 4	FOXG_00834	1	2.20451e-49	208.43	NYMNK(1)DSVVEDWDVAAR	2	-1.5779	1
A0A0D2XAC0	94	K	AA_TRNA_LIGASE_II domain-containing protein	---	1	0.00483585	66.299	IAPELWLK(1)R	2	0.51054	1
A0A0D2XAC2	653	K	ATP-dependent RNA helicase ROK1	FOXG_00837	1	0.00550614	59.908	ITSK(1)SGYER	2	0.46886	1
A0A0D2XAD3	155	K	Peptidyl-prolyl cis-trans isomerase	FOXG_00848	1	0.0132472	43.77	VVDGMDVVK(1)K	2	-1.1758	1
A0A0D2XAD6	839	K	Uncharacterized protein	FOXG_00851	1	6.83066e-08	126.19	VALQQLTGK(1)GR	2	2.4047	1
A0A0D2XAD6	405	K	Uncharacterized protein	FOXG_00851	1	0.000761887	64.82	ILHIIPASAK(1)R	3	0.081138	1
A0A0D2XAE9	142	K	WD_REPEATS_REGION domain-containing protein	FOXG_00864	1	2.79607e-07	92.932	IPITAAETSDDK(1)AAAPAHIVAMR	3	0.66546	1
A0A0D2XAE9	742	K	WD_REPEATS_REGION domain-containing protein	FOXG_00864	1	5.96006e-11	149.96	TLEGQWK(1)GQLR	2	0.37727	2
A0A0D2XAF4	84	K	Uncharacterized protein	FOXG_00869	1	0.000114488	94.692	ELEQK(1)DQDLK	2	0.16137	1
A0A0D2XAF6	130	K	Uncharacterized protein	FOXG_00871	1	0.000912819	91.9	VTMK(1)SIR	2	3.1891	1
A0A0D2XAF6	56	K	Uncharacterized protein	FOXG_00871	1	9.09418e-05	91.307	NAGGAFGPDLAK(1)K	2	-4.2657	1
A0A0D2XAG0	53	K	Uracil-DNA glycosylase	UNG1	0.999975	0.00267786	51.359	AK(1)WVASLKPEQK	3	0.53316	1
A0A0D2XAG0	94	K	Uracil-DNA glycosylase	UNG1	1	0.0217632	67.032	DFLDLK(1)R	2	-0.44092	1
A0A0D2XAG9	70	K	Uncharacterized protein	FOXG_00884	1	0.0186893	42.336	GIDTSK(1)EGK	2	-0.32904	1
A0A0D2XAH7	131	K	Heat shock protein SSB1	FOXG_00893	1	0.00897546	66.27	MK(1)EIAETK	2	0.00078206	4
A0A0D2XAH7	87	K	Heat shock protein SSB1	FOXG_00893	1	0.0265809	48.794	FDDPTVK(1)K	2	1.9481	1
A0A0D2XAH7	514	K	Heat shock protein SSB1	FOXG_00893	1	2.59778e-05	65.887	SANITISNSVGK(1)LTTDEIEK	3	0.56054	2
A0A0D2XAH7	598	K	Heat shock protein SSB1	FOXG_00893	1	0.0377665	54.157	K(1)QELALK	2	0.7313	1
A0A0D2XAH7	88	K	Heat shock protein SSB1	FOXG_00893	1	0.0155844	49.3	K(1)DIESWPFK	2	-1.2692	2
A0A0D2XAH7	566	K	Heat shock protein SSB1	FOXG_00893	1	0.000579209	70.197	VEEIVSDPTLSLK(1)LK	2	-0.099775	2
A0A0D2XAH7	162	K	Heat shock protein SSB1	FOXG_00893	1	4.87241e-07	108.63	QATK(1)DAGSIAGLNVLR	2	1.7787	2
A0A0D2XAH7	352	K	Heat shock protein SSB1	FOXG_00893	1	3.19798e-05	95.417	IQK(1)LLSEFFDGK	2	-0.35823	1
A0A0D2XAH7	522	K	Heat shock protein SSB1	FOXG_00893	1	2.62091e-05	91.932	LTTDEIEK(1)MVNDAEQFK	3	-0.94279	2
A0A0D2XAH7	144	K	Heat shock protein SSB1	FOXG_00893	1	0.000155199	82.449	VEK(1)AVITVPAYFNDNQR	2	-0.39996	2
A0A0D2XAH7	255	K	Heat shock protein SSB1	FOXG_00893	1	0.0122496	61.78	K(1)DLSGDAR	2	-1.2604	3
A0A0D2XAH7	105	K	Heat shock protein SSB1	FOXG_00893	1	6.23193e-40	188.56	IVDDNGSPK(1)IEVEYLGENK	3	-0.88279	4
A0A0D2XAH7	609	K	Heat shock protein SSB1	FOXG_00893	1	0.00507096	56.548	LVTK(1)AMSSR	2	-0.2844	1
A0A0D2XAH7	74	K	Heat shock protein SSB1	FOXG_00893	1	0.00192977	87.639	NTVFDAK(1)R	2	0.46642	3
A0A0D2XAH7	246	K	Heat shock protein SSB1	FOXG_00893	1	3.59727e-30	143.91	ATAGDTHLGGQDFDTNLLDHCK(1)K	3	0.21515	1
A0A0D2XAH7	333	K	Heat shock protein SSB1	FOXG_00893	1	5.73275e-07	108.63	K(1)AVDEIVLVGGSTR	2	0.37668	2
A0A0D2XAH7	332	K	Heat shock protein SSB1	FOXG_00893	1	0.0113521	89.55	DAQIEK(1)K	2	-0.55455	6
A0A0D2XAH7	192	K	Heat shock protein SSB1	FOXG_00893	1	6.15627e-06	81.144	IINEPTAAAIAYGLGAGK(1)SEK	3	0.29308	5
A0A0D2XAH7	531	K	Heat shock protein SSB1	FOXG_00893	1	8.71625e-06	94.569	MVNDAEQFK(1)SNDDAFQK	3	0.4014	4
A0A0D2XAH7	361	K	Heat shock protein SSB1	FOXG_00893	1	0.0047091	57.532	LLSEFFDGK(1)K	2	0.0736	3
A0A0D2XAH7	604	K	Heat shock protein SSB1	FOXG_00893	1	0.030631	62.659	QELALK(1)R	2	0.22943	1
A0A0D2XAH7	137	K	Heat shock protein SSB1	FOXG_00893	1	0.0383475	45.368	EIAETK(1)LGK	2	0.74385	1
A0A0D2XAH7	59	K	Heat shock protein SSB1	FOXG_00893	1	1.35634e-14	144.09	LIGEAAK(1)NNAAMNPR	2	-0.057883	1
A0A0D2XAH7	498	K	Heat shock protein SSB1	FOXG_00893	1	1.23805e-05	110.39	VTATEK(1)TSGR	2	-0.10853	2
A0A0D2XAH7	544	K	Heat shock protein SSB1	FOXG_00893	1	3.89546e-10	116.63	FEAK(1)QQLESYIGR	2	0.27502	3
A0A0D2XAH7	539	K	Heat shock protein SSB1	FOXG_00893	1	0.00305639	74.464	SNDDAFQK(1)K	2	-2.1543	5
A0A0D2XAK8	381	K	Uncharacterized protein	FOXG_00924	1	0.0275881	44.349	GLK(1)GSSLR	2	0.53776	1
A0A0D2XAL2	320	K	Aldehyde dehydrogenase	FOXG_00928	1	0.0217611	67.035	FLAAFK(1)K	2	0.10092	1
A0A0D2XAL2	260	K	Aldehyde dehydrogenase	FOXG_00928	1	0.0127376	52.579	SAASSNLK(1)K	2	0.30306	1
A0A0D2XAL2	135	K	Aldehyde dehydrogenase	FOXG_00928	1	0.000166969	86.772	YYGGWADK(1)IEGK	2	-1.1137	2
A0A0D2XAN2	98	K	40S ribosomal protein S8	FOXG_00948	1	1.5683e-30	175.33	TNTLTK(1)SAVVQVDAAPFR	2	0.4296	1
A0A0D2XAN2	166	K	40S ribosomal protein S8	FOXG_00948	1	5.04193e-18	164.53	VESAIEK(1)QFEAGR	2	-0.12387	6
A0A0D2XAN2	141	K	40S ribosomal protein S8	FOXG_00948	1	0.0187212	70.912	TEEEVK(1)K	2	0.13211	4
A0A0D2XAN2	135	K	40S ribosomal protein S8	FOXG_00948	1	6.38971e-06	110.54	EGK(1)TEEEVKK	3	-0.17833	2
A0A0D2XAN4	1358	K	E3 ubiquitin-protein ligase HUWE1	FOXG_00950	1	0.0100732	67.032	VAAFGLK(1)K	2	0.022158	1
A0A0D2XAN4	2106	K	E3 ubiquitin-protein ligase HUWE1	FOXG_00950	1	0.0319325	44.349	MEFINFK(1)R	2	0.85173	1
A0A0D2XAN5	149	K	40S ribosomal protein S6	FOXG_00951	1	1.69455e-05	103.91	FFGLTK(1)DDDVRK	3	-0.85462	8
A0A0D2XAN5	217	K	40S ribosomal protein S6	FOXG_00951	1	0.000141014	88.092	DEANEYAQVLAK(1)R	2	0.16934	2
A0A0D2XAN5	64	K	40S ribosomal protein S6	FOXG_00951	1	4.60741e-07	109.07	QGFPMK(1)QGVMHPTR	2	-2.3833	2
A0A0D2XAN5	165	K	40S ribosomal protein S6	FOXG_00951	1	0.00447677	64.711	EVQPK(1)GEGK	2	0.22435	1
A0A0D2XAN5	226	K	40S ribosomal protein S6	FOXG_00951	1	2.20559e-12	143.76	VAEAK(1)ANK(1)ADAR	2	0.44145	1
A0A0D2XAN5	2	K	40S ribosomal protein S6	FOXG_00951	1	9.1086e-15	148.52	MK(1)LNISYPANGSQK	2	-0.1883	1
A0A0D2XAN5	58	K	40S ribosomal protein S6	FOXG_00951	1	9.46858e-09	116.19	ITGGNDK(1)QGFPMK	2	-0.11573	5
A0A0D2XAN5	14	K	40S ribosomal protein S6	FOXG_00951	1	2.96479e-06	91.64	LNISYPANGSQK(1)LIDIEDER	3	0.54019	2
A0A0D2XAN5	143	K	40S ribosomal protein S6	FOXG_00951	1	0.0257376	61.962	K(1)FFGLTK	2	0.4533	1
A0A0D2XAN5	205	K	40S ribosomal protein S6	FOXG_00951	1	2.06988e-14	144.8	VK(1)DEANEYAQVLAK	2	-0.28028	2
A0A0D2XAN5	174	K	40S ribosomal protein S6	FOXG_00951	1	0.00366335	87.639	SPYTK(1)APR	2	0.089021	2
A0A0D2XAN5	46	K	40S ribosomal protein S6	FOXG_00951	1	3.04869e-16	135.18	MGAEVPGDSIGDEFK(1)GYIFR	2	-2.9995	1
A0A0D2XAN5	223	K	40S ribosomal protein S6	FOXG_00951	1	2.20559e-12	143.76	VAEAK(1)ANK(1)ADAR	2	0.44145	1
A0A0D2XAN8	186	K	Vacuolar proton pump subunit B	FOXG_00954	1	1.18104e-08	119.79	QAGLVQK(1)QGITNK	2	-0.7411	1
A0A0D2XAN9	189	K	Hydroxymethylglutaryl-CoA lyase	FOXG_00955	1	0.00330315	91.064	DSK(1)AIGLR	2	1.1858	2
A0A0D2XAP0	163	K	Tubulin alpha chain	FOXG_00956	1	0.0143168	58.981	LSVDYGK(1)K	2	0.06836	2
A0A0D2XAP0	112	K	Tubulin alpha chain	FOXG_00956	1	0.000291589	64.565	GHYTVGK(1)ELIDGVLDK	3	0.19221	3
A0A0D2XAP0	96	K	Tubulin alpha chain	FOXG_00956	1	6.32338e-17	141.83	NLFHPEMMITGK(1)EDASNNYAR	3	-0.40876	7
A0A0D2XAP0	311	K	Tubulin alpha chain	FOXG_00956	1	1.13262e-05	98.592	HGK(1)YMATCLLYR	2	-0.49311	2
A0A0D2XAP5	369	K	Uncharacterized protein	---	1	0.000900232	66.246	SIADGQASQEDVK(1)K	2	-0.14339	1
A0A0D2XAP5	249	K	Uncharacterized protein	---	1	0.00481354	54.023	SGQTLK(1)TDATK	2	1.5105	2
A0A0D2XAP5	356	K	Uncharacterized protein	---	1	5.70243e-15	142.74	VLK(1)SIADGQASQEDVKK	3	-0.45718	5
A0A0D2XAP5	402	K	Uncharacterized protein	---	1	6.81057e-09	92.886	QPSIALAGSGIVNSGK(1)PYDSATIAK	3	0.93817	2
A0A0D2XAP5	353	K	Uncharacterized protein	---	1	9.14277e-05	113.24	GAEETVK(1)VLK	2	2.2182	2
A0A0D2XAP5	254	K	Uncharacterized protein	---	1	4.12858e-06	109	TDATK(1)YFGGEQR	2	-1.3495	5
A0A0D2XAP5	376	K	Uncharacterized protein	---	1	2.47518e-35	190.27	AVANAK(1)FNLLNQNQLR	2	1.5079	2
A0A0D2XAP5	62	K	Uncharacterized protein	---	1	0.00501413	55.314	LAVVAK(1)AGTR	2	0.22804	2
A0A0D2XAQ8	34	K	F-type H+-transporting ATPase subunit G	FOXG_00974	1	0.00380334	56.205	ATENAK(1)QAASK	2	1.0847	1
A0A0D2XAQ8	185	K	F-type H+-transporting ATPase subunit G	FOXG_00974	1	0.0110824	78.616	FK(1)LVGYR	2	0.32995	2
A0A0D2XAQ8	45	K	F-type H+-transporting ATPase subunit G	FOXG_00974	1	0.000895969	73.082	ATENAK(1)LAASR	2	0.33043	1
A0A0D2XAQ8	79	K	F-type H+-transporting ATPase subunit G	FOXG_00974	1	0.000753142	72.29	GVANTLGK(1)VGGR	2	0.54032	1
A0A0D2XAT1	272	K	CMGC/CK2 protein kinase	FOXG_00997	1	0.00254453	47.774	K(1)PWHSFVTSENQR	3	-0.29905	1
A0A0D2XAT1	120	K	CMGC/CK2 protein kinase	FOXG_00997	1	0.00018599	85.554	SLYPK(1)FNDIDVR	2	0.67013	1
A0A0D2XAT1	339	K	CMGC/CK2 protein kinase	FOXG_00997	1	9.66092e-13	134.3	QHLAAANGAANK(1)S	2	-0.13123	1
A0A0D2XAT1	309	K	CMGC/CK2 protein kinase	FOXG_00997	1	0.000608484	56.527	LTAK(1)EAQAHPYFNPVR	3	-0.0068667	1
A0A0D2XAT5	84	K	40S ribosomal protein S11	FOXG_01001	1	0.0314465	41.227	ILTGTVVSTK(1)MHR	2	-0.88819	1
A0A0D2XAT5	138	K	40S ribosomal protein S11	FOXG_01001	1	0.000265095	53.359	VEEGDQVTVGQCRPLSK(1)TVR	3	-1.3401	1
A0A0D2XAT5	61	K	40S ribosomal protein S11	FOXG_01001	1	0.000770412	75.819	AAIEGSYIDK(1)K	2	0.12739	3
A0A0D2XAT5	51	K	40S ribosomal protein S11	FOXG_01001	1	8.31032e-09	123.76	TPK(1)AAIEGSYIDK	2	0.67987	2
A0A0D2XAT5	41	K	40S ribosomal protein S11	FOXG_01001	1	0.00047721	83.869	WYK(1)DVGLGFR	2	0.11607	3
A0A0D2XAT5	101	K	40S ribosomal protein S11	FOXG_01001	1	0.00068825	61.344	EYLHFIPK(1)YSR	3	0.14728	1
A0A0D2XAT5	62	K	40S ribosomal protein S11	FOXG_01001	1	0.0264099	42.475	K(1)CPFTGLVSIR	2	-0.10137	1
A0A0D2XAT5	110	K	40S ribosomal protein S11	FOXG_01001	1	0.000318267	67.997	HK(1)NVAAHVSPAFR	2	0.67016	3
A0A0D2XAU4	172	K	MICOS complex subunit MIC60	FOXG_01010	1	7.04689e-08	125.97	SK(1)TQATEDAVR	2	1.8743	1
A0A0D2XAU4	53	K	MICOS complex subunit MIC60	FOXG_01010	0.916285	9.09856e-05	55.983	K(0.084)SEIDPTK(0.916)QPVLPASQTVTSER	3	0.36708	1
A0A0D2XAU4	374	K	MICOS complex subunit MIC60	FOXG_01010	1	0.00213965	79.148	QDFEQEMK(1)K	2	0.31658	1
A0A0D2XAU4	411	K	MICOS complex subunit MIC60	FOXG_01010	1	0.000221881	80.312	LQNQLAQQALALK(1)K	2	-0.17633	2
A0A0D2XAU4	101	K	MICOS complex subunit MIC60	FOXG_01010	1	1.61449e-05	62.617	AATTDVPLTPPPPPPAPAPIK(1)K	3	0.086487	1
A0A0D2XAU4	601	K	MICOS complex subunit MIC60	FOXG_01010	1	0.000896752	63.682	EINGLDGWAK(1)TLSK	2	-1.6151	1
A0A0D2XAV9	369	K	CAMK/CAMKL/KIN4 protein kinase	FOXG_01025	1	0.00610053	74.301	YLK(1)DNAAR	2	0.60285	1
A0A0D2XAX0	209	K	Uncharacterized protein	FOXG_01036	1	1.06075e-23	160.05	VSEGTSK(1)ESVIQQAGEVAFK	2	-0.65524	1
A0A0D2XAX0	151	K	Uncharacterized protein	FOXG_01036	1	2.67691e-10	107.75	NTYNNDDSQQDSK(1)SLGTAAAMQALK	3	-0.6726	1
A0A0D2XAY6	149	K	Adenine phosphoribosyltransferase	FOXG_01052	1	1.19306e-07	113.4	EYGK(1)DLFQMQEDAVR	2	-1.3378	1
A0A0D2XAY6	145	K	Adenine phosphoribosyltransferase	FOXG_01052	1	2.49121e-15	147.64	LPGPCATAEYVK(1)EYGK	2	2.476	1
A0A0D2XAZ3	330	K	Uncharacterized protein	FOXG_01059	1	0.000301577	65.219	IPDGIFGDK(1)HQSDR	3	-0.55577	1
A0A0D2XAZ8	109	K	RNA cytidine acetyltransferase	NAT10	1	0.00398306	67.334	YTYYK(1)ETDK	2	0.75892	1
A0A0D2XAZ8	1023	K	RNA cytidine acetyltransferase	NAT10	1	0.00773562	47.712	QGK(1)SNPVVSVK	2	0.75495	1
A0A0D2XAZ8	457	K	RNA cytidine acetyltransferase	NAT10	1	0.000167286	90.614	TSK(1)TEEFQAGR	2	1.9346	2
A0A0D2XAZ8	21	K	RNA cytidine acetyltransferase	NAT10	1	6.31929e-06	99.844	IPALIQNGLQEK(1)K	2	-0.27494	2
A0A0D2XAZ8	740	K	RNA cytidine acetyltransferase	NAT10	1	0.0105882	47.894	K(1)ASFAPVYLR	2	-1.1525	1
A0A0D2XB10	39	K	Uncharacterized protein	FOXG_01077	1	1.17678e-17	139.69	TSSDSTHSITINDTATVLDLK(1)TK	3	1.0227	1
A0A0D2XB10	41	K	Uncharacterized protein	FOXG_01077	1	0.000726898	66.826	TK(1)LAGEDFENIPVER	2	1.3362	1
A0A0D2XB23	245	K	Stress-induced-phosphoprotein 1	FOXG_01090	1	5.10723e-12	131.54	KAPEPEPEPELDEEALEK(1)K	3	0.94498	1
A0A0D2XB23	68	K	Stress-induced-phosphoprotein 1	FOXG_01090	1	0.00363783	57.785	TTEIK(1)PDWAK	2	-0.024882	1
A0A0D2XB23	78	K	Stress-induced-phosphoprotein 1	FOXG_01090	1	3.23302e-06	71.696	K(1)GAALHGQGDLLGANDAYEEGLK	3	0.35883	1
A0A0D2XB23	469	K	Stress-induced-phosphoprotein 1	FOXG_01090	1	4.37072e-20	160.78	K(1)YSECVDACTEAQR	2	-0.40428	1
A0A0D2XB23	327	K	Stress-induced-phosphoprotein 1	FOXG_01090	1	0.0191288	52.482	LIAK(1)SYAR	2	-0.67605	2
A0A0D2XB23	567	K	Stress-induced-phosphoprotein 1	FOXG_01090	1	0.00765152	47.894	IQK(1)LIAAGVIR	2	-0.14766	1
A0A0D2XB23	18	K	Stress-induced-phosphoprotein 1	FOXG_01090	1	0.00641044	44.367	AIAEK(1)NFDEAVAK	2	0.047862	1
A0A0D2XB23	116	K	Stress-induced-phosphoprotein 1	FOXG_01090	1	0.0156677	57.859	SGLASVK(1)K	2	-0.075571	1
A0A0D2XB23	264	K	Stress-induced-phosphoprotein 1	FOXG_01090	1	0.00838615	57.59	ALGTENYK(1)K	2	0.35281	1
A0A0D2XB23	364	K	Stress-induced-phosphoprotein 1	FOXG_01090	1	0.0150498	47.187	TPDVLNK(1)LR	2	0.69008	1
A0A0D2XB23	310	K	Stress-induced-phosphoprotein 1	FOXG_01090	1	0.00075666	69.92	AIEACTK(1)AVEEGR	2	0.95083	1
A0A0D2XB23	303	K	Stress-induced-phosphoprotein 1	FOXG_01090	1	0.000543341	75.102	GDYDK(1)AIEACTK	2	0.15284	1
A0A0D2XB23	51	K	Stress-induced-phosphoprotein 1	FOXG_01090	1	0.0102141	66.692	SAAYASK(1)K	2	0.41675	2
A0A0D2XB23	109	K	Stress-induced-phosphoprotein 1	FOXG_01090	1	0.017711	44.998	HDANNAQLK(1)SGLASVK	3	0.049202	1
A0A0D2XB23	8	K	Stress-induced-phosphoprotein 1	FOXG_01090	1	2.60013e-08	119.21	ASADELK(1)ALGNK	2	0.37779	4
A0A0D2XB23	73	K	Stress-induced-phosphoprotein 1	FOXG_01090	0.999992	3.58921e-05	101.3	TTEIKPDWAK(1)GWGR	2	1.6352	1
A0A0D2XB23	256	K	Stress-induced-phosphoprotein 1	FOXG_01090	1	7.31808e-07	102.52	EK(1)ALGTENYK	2	0.54555	1
A0A0D2XB23	151	K	Stress-induced-phosphoprotein 1	FOXG_01090	1	1.04533e-40	203.26	LASNPK(1)TSGFLADPSFMAK	2	2.3918	2
A0A0D2XB23	169	K	Stress-induced-phosphoprotein 1	FOXG_01090	1	8.19638e-05	65.022	LQSIK(1)DNPSNASEIFSDPR	3	-0.39244	1
A0A0D2XB27	158	K	GST N-terminal domain-containing protein	FOXG_01094	1	7.01553e-06	104.82	EK(1)GGQQAWANAK	2	0.88407	1
A0A0D2XB27	237	K	GST N-terminal domain-containing protein	FOXG_01094	1	0.00258704	50.354	DLLEATAPWHK(1)R	3	1.4247	1
A0A0D2XB32	9	K	Small nuclear ribonucleoprotein G	FOXG_01099	1	0.00144309	87.806	APAQPELK(1)K	2	-0.07582	1
A0A0D2XB44	39	K	Peptidyl-prolyl cis-trans isomerase	---	1	0.00151449	62.088	INFNLYDK(1)EVPK	2	0.44913	1
A0A0D2XB44	88	K	Peptidyl-prolyl cis-trans isomerase	---	1	0.000152174	85.837	GNGTGGK(1)SIYGEK	2	0.46684	2
A0A0D2XB44	56	K	Peptidyl-prolyl cis-trans isomerase	---	1	0.000749445	72.34	ALCTGEK(1)GFGYK	2	0.057933	6
A0A0D2XB44	94	K	Peptidyl-prolyl cis-trans isomerase	---	1	0.00110288	64.104	SIYGEK(1)FADENFK	2	-0.26396	2
A0A0D2XB67	80	K	40S ribosomal protein S21	FOXG_01135	1	0.00107354	67.997	DGLLK(1)SVWSGQR	2	-1.8904	4
A0A0D2XB71	42	K	60S ribosomal protein L23	FOXG_01139	1	0.000390419	76.073	NLYIIAVK(1)GIGAR	2	-0.02962	1
A0A0D2XB71	74	K	60S ribosomal protein L23	FOXG_01139	1	0.000759548	70.056	K(1)VHPAVIVR	3	0.36796	2
A0A0D2XB71	68	K	60S ribosomal protein L23	FOXG_01139	0.981043	0.0235464	63.565	K(0.019)GK(0.981)PELR	2	-0.00051198	1
A0A0D2XB71	65	K	60S ribosomal protein L23	FOXG_01139	1	5.71586e-36	203.04	LPAGGVGDMVMATVK(1)K	3	-0.35434	12
A0A0D2XB88	87	K	Peptide-methionine (S)-S-oxide reductase	FOXG_01156	1	1.31033e-05	71.651	AVCGGK(1)TGHAEAAQIIFDPTK	3	-0.96124	1
A0A0D2XB93	374	K	Threonine dehydratase	FOXG_01161	1	0.000215278	85.554	YVSQNPSNDSK(1)R	2	-0.40689	1
A0A0D2XB93	114	K	Threonine dehydratase	FOXG_01161	1	0.0163459	48.423	LECNVLLK(1)R	2	0.47196	1
A0A0D2XB97	591	K	Uncharacterized protein	FOXG_01165	1	0.038804	50.127	APK(1)SYLR	2	0.19613	1
A0A0D2XB97	505	K	Uncharacterized protein	FOXG_01165	1	3.77909e-05	96.229	EAEAGK(1)ESQLK	2	0.54566	1
A0A0D2XBA4	38	K	Translation initiation factor 4E	FOXG_01172	1	0.00135133	54.806	DDDK(1)PVTVFHDK	3	0.291	1
A0A0D2XBA4	130	K	Translation initiation factor 4E	FOXG_01172	1	1.52546e-09	136.5	HGGK(1)WSYQYK	2	-2.6759	2
A0A0D2XBA4	212	K	Translation initiation factor 4E	FOXG_01172	1	3.88533e-07	115	GK(1)EILLSIGR	2	-0.68977	1
A0A0D2XBA4	136	K	Translation initiation factor 4E	FOXG_01172	1	0.0253905	46.462	WSYQYK(1)DK	2	0.25115	1
A0A0D2XBA4	204	K	Translation initiation factor 4E	FOXG_01172	1	0.000183734	89.9	GEGDVAGGK(1)GR	2	0.014303	1
A0A0D2XBA4	58	K	Translation initiation factor 4E	FOXG_01172	1	9.73901e-06	94.281	HPLQNK(1)WTLWFTKPPSGK	3	1.2495	2
A0A0D2XBA4	223	K	Translation initiation factor 4E	FOXG_01172	1	5.06803e-06	57.745	FK(1)EVLELPASEQVEFSGHTDSAHSGSTR	4	-1.0617	1
A0A0D2XBB4	399	K	Biotin synthetase	FOXG_01182	1	0.000135412	87.083	SFDK(1)SPQPAPEVR	2	0.30545	1
A0A0D2XBB4	192	K	Biotin synthetase	FOXG_01182	1	0.0237068	64.265	NSLK(1)NIK	2	-1.0204	1
A0A0D2XBC1	25	K	Uncharacterized protein	---	0.99987	0.000429341	44.238	FVPYKPSAINAIAFSHPK(1)TR	4	1.1754	1
A0A0D2XBC2	344	K	Nicotinate phosphoribosyltransferase	FOXG_01191	1	0.000367757	81.92	EFYDK(1)QGITDK	2	1.7766	1
A0A0D2XBC2	430	K	Nicotinate phosphoribosyltransferase	FOXG_01191	1	4.17788e-05	99.283	NTGDK(1)ETVEK	2	-0.39966	1
A0A0D2XBC8	73	K	Uncharacterized protein	FOXG_01197	1	0.0177602	72.138	ELQSLK(1)R	2	-0.44368	1
A0A0D2XBD2	257	K	EMC1_C domain-containing protein	FOXG_01201	1	0.00163222	82.261	LK(1)VNVLGSK	2	0.41337	1
A0A0D2XBL2	278	K	Cerevisin	FOXG_01284	1	4.25175e-14	139.66	GVEFAATSHLEQK(1)K	2	-0.54331	2
A0A0D2XBL2	250	K	Cerevisin	FOXG_01284	1	0.00230711	60.398	ANVYAVK(1)VLR	2	0.98913	1
A0A0D2XBL2	290	K	Cerevisin	FOXG_01284	1	0.000196242	80.387	GFK(1)GSVANMSLGGGK	2	-0.041286	1
A0A0D2XBL6	399	K	Dolichyl-diphosphooligosaccharide--protein glycosyltransferase subunit WBP1	FOXG_01288	1	0.000733938	67.385	RPFLTNLEEK(1)R	3	0.56916	1
A0A0D2XBN2	185	K	Citrate synthase	FOXG_01304	1	3.77909e-05	96.229	FAK(1)AYEQGLNK	2	-0.79742	1
A0A0D2XBN2	47	K	Citrate synthase	FOXG_01304	1	0.0170543	73.039	EAIPAK(1)R	2	0.61562	1
A0A0D2XBP0	109	K	Uncharacterized protein	FOXG_01312	1	1.28706e-08	120.57	MEAMAGNLPGVK(1)R	2	-1.1514	1
A0A0D2XBQ9	116	K	PKS_ER domain-containing protein	FOXG_01331	0.999989	0.000597225	67.385	VDKDTLPK(1)VNLR	3	0.58107	1
A0A0D2XBQ9	342	K	PKS_ER domain-containing protein	FOXG_01331	1	0.0247458	47.082	NFGK(1)AVLK	2	0.58487	2
A0A0D2XBQ9	111	K	PKS_ER domain-containing protein	FOXG_01331	1	0.00472298	78.149	VDK(1)DTLPK	2	0.4569	1
A0A0D2XBQ9	299	K	PKS_ER domain-containing protein	FOXG_01331	1	1.65396e-25	159.76	MEGFLVANPAFGPAYYK(1)EHQENLQK	3	0.40994	1
A0A0D2XBZ0	152	K	40S ribosomal protein S1	RPS1	1	1.14068e-05	108.56	K(1)TTYAASSQIR	2	-0.17475	1
A0A0D2XBZ0	27	K	40S ribosomal protein S1	RPS1	1	0.0269338	60.436	K(1)DWYSIK	2	0.4903	1
A0A0D2XBZ0	75	K	40S ribosomal protein S1	RPS1	1	2.93367e-16	136.39	ILEVSLADLQK(1)DEDHSFR	3	-0.39924	9
A0A0D2XBZ0	94	K	40S ribosomal protein S1	RPS1	1	8.28552e-06	70.452	VDEVQGK(1)NCLTAFHGLDFTSDK	3	-0.546	2
A0A0D2XBZ0	199	K	40S ribosomal protein S1	RPS1	1	2.22671e-05	88.427	EIEK(1)STQGIYPLQNVHIR	3	-0.70789	2
A0A0D2XBZ0	167	K	40S ribosomal protein S1	RPS1	1	0.00511792	59.35	K(1)MTDIIQR	2	-0.50833	2
A0A0D2XBZ0	109	K	40S ribosomal protein S1	RPS1	1	1.39298e-85	263.08	NCLTAFHGLDFTSDK(1)LR	2	-0.73036	1
A0A0D2XBZ0	243	K	40S ribosomal protein S1	RPS1	1	2.82294e-14	132.26	FDLGALMALHGESGTDDQGQK(1)VER	3	-1.3801	1
A0A0D2XBZ0	116	K	40S ribosomal protein S1	RPS1	1	4.95183e-05	93.478	K(1)WQTLIEANVTVK	2	0.2976	2
A0A0D2XBZ0	45	K	40S ribosomal protein S1	RPS1	1	0.00331007	70.908	DVGK(1)TLVNR	2	0.28196	2
A0A0D2XBZ0	19	K	40S ribosomal protein S1	RPS1	1	0.0173859	56.432	K(1)TVDPFSR	2	1.3216	1
A0A0D2XBZ0	62	K	40S ribosomal protein S1	RPS1	1	6.92296e-27	175.29	TTGLK(1)NANDALK(1)GR	2	-0.22802	8
A0A0D2XBZ0	55	K	40S ribosomal protein S1	RPS1	1	6.92296e-27	175.29	TTGLK(1)NANDALK(1)GR	2	-0.22802	4
A0A0D2XBZ0	222	K	40S ribosomal protein S1	RPS1	1	3.22368e-07	66.613	APK(1)FDLGALMALHGESGTDDQGQK	3	-3.1479	1
A0A0D2XBZ5	146	K	Uracil phosphoribosyltransferase	FOXG_01418	1	0.000122061	88.075	DEETAQPK(1)LFYDK	2	-1.9901	1
A0A0D2XBZ9	181	K	Inosine triphosphate pyrophosphatase	FOXG_01422	1	0.0190342	41.876	LQAWFK(1)DQQ	2	0.53328	1
A0A0D2XBZ9	15	K	Inosine triphosphate pyrophosphatase	FOXG_01422	1	0.0130796	40.475	VNFITGNANK(1)LR	2	-1.2563	1
A0A0D2XBZ9	5	K	Inosine triphosphate pyrophosphatase	FOXG_01422	1	8.67397e-05	81.632	AAHK(1)VNFITGNANK	2	0.39492	1
A0A0D2XC01	271	K	Uncharacterized protein	FOXG_01424	1	0.0021739	76.943	LVFQPLK(1)ER	2	0.029007	1
A0A0D2XC01	934	K	Uncharacterized protein	FOXG_01424	1	0.0121899	59.153	DLK(1)QISYK	2	1.4637	1
A0A0D2XC01	620	K	Uncharacterized protein	FOXG_01424	1	0.00021065	66.893	EK(1)DAASSSSSSVKPAAGR	3	0.37728	1
A0A0D2XC02	120	K	D-3-phosphoglycerate dehydrogenase	FOXG_01425	1	0.0167932	69.998	LTEK(1)VLR	2	2.0095	1
A0A0D2XC02	102	K	D-3-phosphoglycerate dehydrogenase	FOXG_01425	1	0.00507212	48.527	TSLPEDQLIEK(1)IR	2	-2.8036	2
A0A0D2XC02	193	K	D-3-phosphoglycerate dehydrogenase	FOXG_01425	1	0.0206365	41.399	GTWNK(1)VSSK	2	2.6816	1
A0A0D2XC10	106	K	Uncharacterized protein	---	1	0.0098819	67.494	VYNPEVK(1)K	2	-0.45635	1
A0A0D2XC11	748	K	Dynamin GTPase	FOXG_01434	1	0.000219812	91.549	EVMAFVDK(1)AR	2	-0.4594	1
A0A0D2XC11	716	K	Dynamin GTPase	FOXG_01434	1	0.00479105	66.504	DHVGGVLK(1)K	2	0.28114	1
A0A0D2XC33	367	K	Tyrosine--tRNA ligase	FOXG_01456	1	1.06285e-20	157.54	FPGAK(1)GGDNAEAELTK	2	-0.33246	2
A0A0D2XC33	92	K	Tyrosine--tRNA ligase	FOXG_01456	1	0.00401698	70.056	APIELVEK(1)R	2	1.1658	2
A0A0D2XC33	37	K	Tyrosine--tRNA ligase	FOXG_01456	1	1.11376e-06	111.88	NPK(1)IYWGTATTGR	2	-2.4926	1
A0A0D2XC33	146	K	Tyrosine--tRNA ligase	FOXG_01456	1	0.000545049	76.073	LASVVSEHDAK(1)K	2	-0.1785	1
A0A0D2XC33	378	K	Tyrosine--tRNA ligase	FOXG_01456	1	0.000545049	76.073	GGDNAEAELTK(1)K	2	0.76258	2
A0A0D2XC36	763	K	Uncharacterized protein	FOXG_01459	1	0.00702857	59.153	TSLGGVIK(1)R	2	0.090045	1
A0A0D2XC36	360	K	Uncharacterized protein	FOXG_01459	1	3.6224e-05	101.38	EASEADEK(1)YR	2	-0.18926	2
A0A0D2XC36	670	K	Uncharacterized protein	FOXG_01459	1	0.0180493	46.462	DAIFSALK(1)R	2	0.35118	1
A0A0D2XC36	649	K	Uncharacterized protein	FOXG_01459	1	0.00102372	53.592	TETSLTMEEK(1)HAYR	3	-0.57362	1
A0A0D2XC38	474	K	Uncharacterized protein	---	1	0.0141002	73.975	FK(1)DAVGR	2	-0.097932	1
A0A0D2XC38	390	K	Uncharacterized protein	---	1	9.8549e-06	108.56	LEQEAK(1)EAAAK	2	1.1502	1
A0A0D2XC38	368	K	Uncharacterized protein	---	1	1.13952e-06	88.075	ALQEEADAK(1)AAAAK	2	3.519	1
A0A0D2XC39	225	K	TPR_REGION domain-containing protein	FOXG_01462	1	0.0128062	60.436	YLASSVK(1)R	2	0.64179	1
A0A0D2XC39	94	K	TPR_REGION domain-containing protein	FOXG_01462	1	0.00620156	58.981	VMALK(1)GLIK	2	0.077536	1
A0A0D2XC39	245	K	TPR_REGION domain-containing protein	FOXG_01462	1	0.0403806	52.683	GYYGLK(1)K	2	0.74506	1
A0A0D2XC45	346	K	CMGC/CDK/CDK7 protein kinase	FOXG_01468	1	0.0265809	48.794	TLILDPK(1)K	2	-0.57445	1
A0A0D2XC52	16	K	Stress-associated endoplasmic reticulum protein	FOXG_01475	1	0.00178363	62.088	NEAFAK(1)GNEAR	2	0.78541	1
A0A0D2XC57	35	K	Uncharacterized protein	FOXG_01480	1	0.0112888	60.019	APLK(1)ADIK	2	-0.12323	1
A0A0D2XC59	377	K	L-asparaginase	FOXG_01482	1	0.0253905	46.462	EIQEK(1)LSR	2	-1.2435	1
A0A0D2XC66	35	K	Calcineurin subunit B	FOXG_01489	1	5.51016e-08	127.56	LDK(1)DNSGTIER	2	-3.2305	1
A0A0D2XC68	169	K	Uncharacterized protein	FOXG_01491	1	0.0265809	48.794	VALEDFK(1)R	2	0.11245	1
A0A0D2XC68	141	K	Uncharacterized protein	FOXG_01491	1	0.000970796	74.376	ASHYAK(1)VIR	3	0.30694	2
A0A0D2XC68	279	K	Uncharacterized protein	FOXG_01491	1	0.000267395	67.234	ALIVHEPALK(1)TALR	3	-0.46279	1
A0A0D2XC68	313	K	Uncharacterized protein	FOXG_01491	1	0.025148	62.714	MPAWVK(1)R	2	-0.30544	1
A0A0D2XC69	35	K	Elongation factor 1-gamma	FOXG_01492	1	0.00289245	58.172	NVDDASK(1)ASLK	2	0.35856	3
A0A0D2XC69	309	K	Elongation factor 1-gamma	FOXG_01492	0.998859	3.32485e-05	60.561	QFVEDAWGWEK(0.001)PITVNGK(0.999)EYK	3	-0.31324	1
A0A0D2XC69	138	K	Elongation factor 1-gamma	FOXG_01492	1	4.51406e-06	88.09	K(1)EAAPAAEAAPASDEAPAAPK	3	0.5214	1
A0A0D2XC69	282	K	Elongation factor 1-gamma	FOXG_01492	1	4.00737e-17	124.82	GQEHVPAFDVAPDWESYNFEK(1)LDPTNPEHR	4	-0.96037	2
A0A0D2XC69	160	K	Elongation factor 1-gamma	FOXG_01492	1	0.000370388	74.533	AK(1)HPLEALGR	3	0.45097	1
A0A0D2XC69	158	K	Elongation factor 1-gamma	FOXG_01492	1	7.80622e-07	89.297	KEAAPAAEAAPASDEAPAAPK(1)AK	3	-0.043885	2
A0A0D2XC69	312	K	Elongation factor 1-gamma	FOXG_01492	1	0.0353626	40.352	EYK(1)LADGK	2	-1.7249	1
A0A0D2XC69	317	K	Elongation factor 1-gamma	FOXG_01492	1	0.0173862	54.157	LADGK(1)VFK	2	0.50663	3
A0A0D2XC69	177	K	Elongation factor 1-gamma	FOXG_01492	1	4.34681e-05	100.88	PSFPLDEWK(1)R	2	-0.49158	9
A0A0D2XC85	75	K	Transcription elongation factor SPT4	---	1	0.0247458	47.082	SWIAK(1)YQR	2	2.3953	1
A0A0D2XCA6	109	K	Uncharacterized protein	---	1	0.0110047	52.579	SISLK(1)WEFK	2	-1.1684	1
A0A0D2XCA6	152	K	Uncharacterized protein	---	1	0.00117373	59.709	EGK(1)DLTNGMLSLAK	2	-0.029119	1
A0A0D2XCA6	163	K	Uncharacterized protein	---	1	3.31568e-08	117.79	DLTNGMLSLAK(1)K	2	-0.60755	2
A0A0D2XCA6	208	K	Uncharacterized protein	---	1	0.00188747	65.232	K(1)VSPEESEEGR	2	0.06386	1
A0A0D2XCA6	12	K	Uncharacterized protein	---	1	0.000540246	45.347	SAGDMHDEQVK(1)EALITYEK	3	-1.8983	1
A0A0D2XCA6	133	K	Uncharacterized protein	---	1	0.000529633	56.121	FHK(1)DGWAGLVSEPVDIK	3	-1.0533	1
A0A0D2XCA8	368	K	Periodic tryptophan protein 2	FOXG_01531	1	0.0176051	46.352	IITTADDGK(1)IK	2	-1.4657	1
A0A0D2XCA8	751	K	Periodic tryptophan protein 2	FOXG_01531	1	0.00138765	88.495	LNEAGLIK(1)R	2	-1.5332	1
A0A0D2XCA9	345	K	Septin-type G domain-containing protein	FOXG_01532	1	0.0199322	46.352	QWEQK(1)LISER	2	0.855	1
A0A0D2XCA9	240	K	Septin-type G domain-containing protein	FOXG_01532	1	0.00934986	65.224	DVK(1)TSDGR	2	0.29864	1
A0A0D2XCA9	189	K	Septin-type G domain-containing protein	FOXG_01532	1	0.000121714	88.101	ADTLSPADLAK(1)FK	2	-0.20376	2
A0A0D2XCA9	136	K	Septin-type G domain-containing protein	FOXG_01532	1	0.0278198	44.753	RQDK(1)IDLR	3	-0.75857	1
A0A0D2XCA9	86	K	Septin-type G domain-containing protein	FOXG_01532	1	0.0153259	46.819	AELEEK(1)FFK	2	0.15873	1
A0A0D2XCA9	268	K	Septin-type G domain-containing protein	FOXG_01532	1	0.000217086	58.123	QYSWGVAEVENEDHCDFK(1)K	3	-0.13037	1
A0A0D2XCA9	316	K	Septin-type G domain-containing protein	FOXG_01532	1	0.0399808	49.358	LDNPK(1)FK	2	0.18947	1
A0A0D2XCC1	130	K	Succinate dehydrogenase [ubiquinone] flavoprotein subunit, mitochondrial	FOXG_01544	1	6.03341e-14	129.9	WHMYDTVK(1)GSDWLGDQDAIHYMTR	4	0.65488	2
A0A0D2XCC1	509	K	Succinate dehydrogenase [ubiquinone] flavoprotein subunit, mitochondrial	FOXG_01544	1	0.000204558	84.365	TADGPK(1)STAEIR	2	0.082134	3
A0A0D2XCC1	543	K	Succinate dehydrogenase [ubiquinone] flavoprotein subunit, mitochondrial	FOXG_01544	1	1.31743e-07	113.25	MK(1)EIDGMYSQVGMK	2	-0.52827	2
A0A0D2XCC1	429	K	Succinate dehydrogenase [ubiquinone] flavoprotein subunit, mitochondrial	FOXG_01544	1	0.00201231	55.755	YTGEVLTVDEK(1)GEDK	2	-1.0721	1
A0A0D2XCC1	555	K	Succinate dehydrogenase [ubiquinone] flavoprotein subunit, mitochondrial	FOXG_01544	1	0.00181806	57.288	EIDGMYSQVGMK(1)DR	2	-0.5835	1
A0A0D2XCC1	520	K	Succinate dehydrogenase [ubiquinone] flavoprotein subunit, mitochondrial	FOXG_01544	1	2.17552e-10	125.73	LAMQK(1)AMQTDVSVFR	2	1.2085	1
A0A0D2XCC1	184	K	Succinate dehydrogenase [ubiquinone] flavoprotein subunit, mitochondrial	FOXG_01544	1	0.00156055	68.557	QYGK(1)GGQAYR	2	0.59572	2
A0A0D2XCC1	180	K	Succinate dehydrogenase [ubiquinone] flavoprotein subunit, mitochondrial	FOXG_01544	1	0.00927193	54.259	AFGGQSK(1)QYGK	2	0.066902	1
A0A0D2XCC1	169	K	Succinate dehydrogenase [ubiquinone] flavoprotein subunit, mitochondrial	FOXG_01544	1	0.00255481	74.92	TEDGK(1)IYQR	2	0.82957	3
A0A0D2XCC1	433	K	Succinate dehydrogenase [ubiquinone] flavoprotein subunit, mitochondrial	FOXG_01544	1	2.45599e-08	81.974	GEDK(1)VVPGLYACGEAACVSVHGANR	3	0.59241	1
A0A0D2XCC1	477	K	Succinate dehydrogenase [ubiquinone] flavoprotein subunit, mitochondrial	FOXG_01544	0.999755	9.99704e-09	88.573	DK(1)FNPGDALKPVAADAASDHIEVLDK	4	0.34132	1
A0A0D2XCC1	647	K	Succinate dehydrogenase [ubiquinone] flavoprotein subunit, mitochondrial	FOXG_01544	0.999978	3.1274e-11	123.14	VIANTLDEAECKPVPPFK(1)R	3	-0.59776	2
A0A0D2XCC1	485	K	Succinate dehydrogenase [ubiquinone] flavoprotein subunit, mitochondrial	FOXG_01544	1	1.24793e-07	74.905	FNPGDALK(1)PVAADAASDHIEVLDK	3	0.62939	2
A0A0D2XCD3	116	K	Cytochrome c oxidase subunit 6, mitochondrial	FOXG_01556	1	0.000125689	73.918	VENK(1)GQYEQYLEELKPLR	3	0.24436	3
A0A0D2XCD3	110	K	Cytochrome c oxidase subunit 6, mitochondrial	FOXG_01556	1	0.0105176	61.962	IFEGIK(1)TK	2	0.14109	2
A0A0D2XCD9	200	K	Uncharacterized protein	FOXG_01562	1	0.0375645	47.082	ELAAQAK(1)K	2	3.1235	1
A0A0D2XCD9	82	K	Uncharacterized protein	FOXG_01562	1	0.0303011	55.676	LYGK(1)SLR	2	0.247	1
A0A0D2XCE6	315	K	Actin beta/gamma 1	FOXG_01569	1	1.99145e-05	95.067	MQK(1)EITALAPSSMK	2	0.2739	3
A0A0D2XCE6	50	K	Actin beta/gamma 1	FOXG_01569	1	6.29599e-15	111.68	HHGIMIGMGQK(1)DSYVGDEAQSK	3	-0.54933	6
A0A0D2XCE6	328	K	Actin beta/gamma 1	FOXG_01569	1	0.00490007	62.463	VK(1)IIAPPER	2	-0.1355	2
A0A0D2XCE6	291	K	Actin beta/gamma 1	FOXG_01569	1	1.01912e-07	97.776	K(1)DLYGNIVMSGGTTMYPGLSDR	3	-0.43128	1
A0A0D2XCE6	61	K	Actin beta/gamma 1	FOXG_01569	1	0.00115336	69.03	DSYVGDEAQSK(1)R	2	0.64702	2
A0A0D2XCE6	113	K	Actin beta/gamma 1	FOXG_01569	1	1.54107e-11	120.79	VAPEEHPVLLTEAPINPK(1)SNR	3	0.36806	3
A0A0D2XCF0	296	K	Mitochondrial import receptor subunit tom-40	FOXG_01573	1	0.00839435	56.013	GK(1)LSCVLEK	2	-1.0165	1
A0A0D2XCF0	129	K	Mitochondrial import receptor subunit tom-40	FOXG_01573	1	0.0296691	42.348	WSDK(1)FVSK	2	-0.35899	1
A0A0D2XCF0	279	K	Mitochondrial import receptor subunit tom-40	FOXG_01573	1	0.000157384	85.45	EGVTTIGAK(1)YDFR	2	0.93204	2
A0A0D2XCF2	21	K	CMGC/GSK protein kinase	FOXG_01575	1	2.19612e-05	96.059	EK(1)VQDGVTGETR	2	-3.3656	3
A0A0D2XCF2	64	K	CMGC/GSK protein kinase	FOXG_01575	1	0.0048831	53.448	LSPSGEDAAIK(1)R	2	-0.006075	1
A0A0D2XCF5	48	K	TruB_N domain-containing protein	---	1	0.0151287	41.704	PLIDSEVAK(1)R	2	-2.3472	1
A0A0D2XCF5	55	K	TruB_N domain-containing protein	---	1	0.000270046	90.05	ISESGK(1)EFAR	2	0.28222	1
A0A0D2XCF7	56	K	Uncharacterized protein	FOXG_01580	1	0.0276746	64.803	NPGPQK(1)R	2	-1.2357	1
A0A0D2XCH0	185	K	NmrA domain-containing protein	---	1	0.0295921	53.968	ALADAAK(1)R	2	-0.35521	1
A0A0D2XCH3	36	K	PINc domain-containing protein	FOXG_01596	1	0.00770301	69.825	AELAQK(1)EK	2	2.1742	1
A0A0D2XCH3	140	K	PINc domain-containing protein	FOXG_01596	1	2.6186e-08	113.88	LECDHK(1)GTYADDCLVDR	3	-0.19518	1
A0A0D2XCH5	105	K	Uncharacterized protein	FOXG_01598	1	0.0147361	47.062	YEEEFIK(1)GDGK	2	-0.92841	1
A0A0D2XCI0	3	K	Centromere/microtubule-binding protein cbf5	FOXG_01603	1	0.0108256	49.715	SK(1)DVAVVK	2	0.6538	1
A0A0D2XCI0	400	K	Centromere/microtubule-binding protein cbf5	FOXG_01603	1	2.54827e-18	136.62	WSSEYK(1)DFSTSDASAAAAAAAPAK	3	0.8143	3
A0A0D2XCI0	9	K	Centromere/microtubule-binding protein cbf5	FOXG_01603	1	0.0266582	60.788	DVAVVK(1)K	2	2.748	2
A0A0D2XCI0	78	K	Centromere/microtubule-binding protein cbf5	FOXG_01603	1	1.17957e-25	158.67	QYISSGVINLDK(1)PSNPSSHEVVAWVK	3	0.63151	1
A0A0D2XCI0	394	K	Centromere/microtubule-binding protein cbf5	FOXG_01603	1	1.40616e-05	95.57	YGRPNDATPAK(1)WSSEYK	3	-0.84408	2
A0A0D2XCI0	92	K	Centromere/microtubule-binding protein cbf5	FOXG_01603	0.99998	1.74457e-09	93.876	QYISSGVINLDKPSNPSSHEVVAWVK(1)R	4	0.11791	1
A0A0D2XCI0	457	K	Centromere/microtubule-binding protein cbf5	FOXG_01603	1	1.01125e-08	118.31	HDGETAEEK(1)AER	3	-0.38469	1
A0A0D2XCI0	186	K	Centromere/microtubule-binding protein cbf5	FOXG_01603	1	0.000652018	57.414	TIHESK(1)LIEFDNDR	3	1.0231	2
A0A0D2XCI0	383	K	Centromere/microtubule-binding protein cbf5	FOXG_01603	1	0.0066736	79.652	LDK(1)YGRPNDATPAK	2	-0.025231	1
A0A0D2XCI0	144	K	Centromere/microtubule-binding protein cbf5	FOXG_01603	1	1.36145e-06	97.631	LHDK(1)LPGGQAQFAR	2	-0.78431	1
A0A0D2XCI0	372	K	Centromere/microtubule-binding protein cbf5	FOXG_01603	1	0.000139774	80.69	RWGLGPVALEK(1)K	3	-0.20917	1
A0A0D2XCI0	43	K	Centromere/microtubule-binding protein cbf5	FOXG_01603	1	0.0105176	61.962	NYDK(1)LLVR	2	-0.73513	2
A0A0D2XCI0	133	K	Centromere/microtubule-binding protein cbf5	FOXG_01603	1	3.63897e-14	139.77	SQQGAGK(1)EYVAVIR	2	-0.583	1
A0A0D2XCI0	126	K	Centromere/microtubule-binding protein cbf5	FOXG_01603	1	0.00716934	51.445	LVK(1)SQQGAGK	2	0.1227	1
A0A0D2XCI5	241	K	CP-type G domain-containing protein	FOXG_01608	1	3.88533e-07	115	HLK(1)EAGIAYR	2	-1.0278	1
A0A0D2XCI5	51	K	CP-type G domain-containing protein	FOXG_01608	1	1.09697e-10	125.33	TNHATGEQYLVNEK(1)K	3	0.84093	1
A0A0D2XCI5	129	K	CP-type G domain-containing protein	FOXG_01608	1	0.00190004	46.543	RPK(1)WDSTTTPEELDAR	3	2.1314	1
A0A0D2XCI5	58	K	CP-type G domain-containing protein	FOXG_01608	1	0.00375229	86.794	DAAWVK(1)MR	2	-0.0078905	1
A0A0D2XCI5	216	K	CP-type G domain-containing protein	FOXG_01608	1	1.11778e-05	130.41	K(1)ENLLLINK	2	0.52203	1
A0A0D2XCI5	372	K	CP-type G domain-containing protein	FOXG_01608	1	0.00027039	82.505	SSTINALIGAK(1)K	2	1.9622	1
A0A0D2XCI5	500	K	CP-type G domain-containing protein	FOXG_01608	1	0.0122437	42.336	YILK(1)DYVNGK	2	-0.22704	1
A0A0D2XCI5	587	K	CP-type G domain-containing protein	FOXG_01608	1	0.000445416	57.616	IDK(1)GFFGPSSSQGHVSR	3	-0.15856	1
A0A0D2XCJ2	330	K	50S ribosomal protein L4e	FOXG_01615	1	0.0137244	64.803	NK(1)QVMLR	2	0.099266	7
A0A0D2XCJ2	220	K	50S ribosomal protein L4e	FOXG_01615	1	2.51381e-16	138.03	GPLVIYDPETDGK(1)ELVTAFR	2	0.30228	2
A0A0D2XCJ2	279	K	50S ribosomal protein L4e	FOXG_01615	1	3.90155e-23	154.46	ALDEIYGSTTEASAHK(1)R	3	0.11847	2
A0A0D2XCJ2	184	K	50S ribosomal protein L4e	FOXG_01615	1	0.000836333	71.176	AVGAGADIEK(1)VK	2	1.0285	5
A0A0D2XCJ2	119	K	50S ribosomal protein L4e	FOXG_01615	1	7.83355e-06	74.841	WHVK(1)VNQGQK(1)R	3	-0.34264	1
A0A0D2XCJ2	349	K	50S ribosomal protein L4e	FOXG_01615	1	2.31956e-35	201.72	LNPYASVFAQEAQK(1)K	2	0.34819	2
A0A0D2XCJ2	56	K	50S ribosomal protein L4e	FOXG_01615	1	0.000227555	41.911	QPYAVSEK(1)AGHQTSAESWGTGR	3	0.33363	1
A0A0D2XCJ2	45	K	50S ribosomal protein L4e	FOXG_01615	1	6.27185e-05	45.748	DGAPTGATHAIPAVFTSPIRPDIVQQVHTGIAK(1)NK	4	0.036342	1
A0A0D2XCJ2	311	K	50S ribosomal protein L4e	FOXG_01615	1	5.07151e-05	58.479	LINSSEIQSSLNAPK(1)GEAVTR	3	0.24007	2
A0A0D2XCJ2	105	K	50S ribosomal protein L4e	FOXG_01615	1	0.00299027	72.607	MFAPTK(1)IWR	2	0.09148	9
A0A0D2XCJ2	113	K	50S ribosomal protein L4e	FOXG_01615	1	7.83355e-06	74.841	WHVK(1)VNQGQK(1)R	3	-0.34264	2
A0A0D2XCJ5	77	K	Elongation factor Tu	FOXG_01618	1	0.0121749	45.433	TTLSAAITK(1)R	2	0.090718	1
A0A0D2XCJ5	309	K	Elongation factor Tu	FOXG_01618	1	0.00213965	79.148	VTDIETFK(1)K	2	0.17316	2
A0A0D2XCJ5	293	K	Elongation factor Tu	FOXG_01618	1	2.30897e-08	114.63	DQEIELVGK(1)GQEVIK	2	-0.61622	1
A0A0D2XCJ6	27	K	40S ribosomal protein S29	FOXG_01619	1	0.0230314	60.788	HK(1)AGLIR	2	-0.091962	2
A0A0D2XCJ6	33	K	40S ribosomal protein S29	FOXG_01619	1	0.00563946	77.732	K(1)YDLNLCR	2	-0.44107	1
A0A0D2XCJ6	54	K	40S ribosomal protein S29	FOXG_01619	1	0.0188852	52.716	DIGFNK(1)YR	2	0.1904	2
A0A0D2XCJ6	48	K	40S ribosomal protein S29	FOXG_01619	1	0.0203105	51.346	AK(1)DIGFNK	2	-0.55732	1
A0A0D2XCJ7	197	K	Protein disulfide-isomerase erp38	FOXG_01620	1	4.75778e-05	92.8	NVLIAK(1)VDAEAPNSK	2	-0.75861	1
A0A0D2XCJ7	291	K	Protein disulfide-isomerase erp38	FOXG_01620	1	0.000105414	89.358	ITGGAAIADVAEEVK(1)K	2	-0.041218	1
A0A0D2XCJ7	303	K	Protein disulfide-isomerase erp38	FOXG_01620	1	4.28676e-08	111.58	EVETLTDSAQK(1)TYAEYYVR	3	-1.7849	1
A0A0D2XCJ7	336	K	Protein disulfide-isomerase erp38	FOXG_01620	1	0.00287975	53.3	LDGILTK(1)GGLAPAK	2	-1.856	1
A0A0D2XCJ7	315	K	Protein disulfide-isomerase erp38	FOXG_01620	1	7.99431e-05	89.911	VFDK(1)LSSNNDWVSK	2	-0.1588	1
A0A0D2XCJ7	215	K	Protein disulfide-isomerase erp38	FOXG_01620	1	2.9649e-10	123.02	AVAEEQGVK(1)SYPTIK	2	-0.68023	1
A0A0D2XCJ7	73	K	Protein disulfide-isomerase erp38	FOXG_01620	1	0.038804	50.127	DK(1)VQIAK	2	-2.1356	1
A0A0D2XCJ7	325	K	Protein disulfide-isomerase erp38	FOXG_01620	1	6.01645e-10	119.54	LSSNNDWVSK(1)ELAR	2	1.7104	1
A0A0D2XCJ7	364	K	Protein disulfide-isomerase erp38	FOXG_01620	0.999998	0.0062254	85.554	VEEK(1)VEEIKDEL	2	1.0415	1
A0A0D2XCJ7	343	K	Protein disulfide-isomerase erp38	FOXG_01620	1	0.0100732	67.032	GGLAPAK(1)R	2	1.4703	1
A0A0D2XCK5	124	K	Vacuolar protein sorting-associated protein 1	FOXG_01628	1	0.0216684	50.04	FYDFSK(1)IR	2	0.012821	1
A0A0D2XCK5	545	K	Vacuolar protein sorting-associated protein 1	FOXG_01628	0.982352	0.000261794	69.975	PVQVDPK(0.982)TGK(0.018)PLASTPR	3	0.22381	1
A0A0D2XCK5	291	K	Vacuolar protein sorting-associated protein 1	FOXG_01628	1	0.00284153	50.353	NFFENHK(1)AYR	3	0.19641	2
A0A0D2XCK5	624	K	Vacuolar protein sorting-associated protein 1	FOXG_01628	1	0.000311238	80.245	LLISSYYNIVK(1)R	2	-0.34643	1
A0A0D2XCN1	210	K	Uncharacterized protein	FOXG_01654	1	0.034415	42.287	PDAYYYK(1)R	2	1.6702	1
A0A0D2XCN6	482	K	Importin subunit alpha	FOXG_01659	1	1.16053e-36	175.46	YALFIEECGGMEK(1)IHDCQNNANEEIYMK	3	-0.36746	1
A0A0D2XCN6	457	K	Importin subunit alpha	FOXG_01659	1	2.59676e-23	162.76	IGDLDK(1)QAAGESGDSINR	2	1.3721	3
A0A0D2XCN6	395	K	Importin subunit alpha	FOXG_01659	1	1.4742e-11	119.34	K(1)EACWAISNATSGGLQKPEQIR	3	-0.12623	2
A0A0D2XCN6	122	K	Importin subunit alpha	FOXG_01659	1	6.55095e-35	191.51	NPPIEEVIK(1)TGVVSR	2	1.41	2
A0A0D2XCP2	200	K	Kynurenine formamidase	FOXG_01665	1	0.00975908	46.796	SAWEK(1)ASPAR	2	2.1557	1
A0A0D2XCP6	154	K	Uncharacterized protein	FOXG_01669	1	0.025148	62.714	IYIGNK(1)K	2	1.5715	1
A0A0D2XCP6	585	K	Uncharacterized protein	FOXG_01669	1	0.0294089	42.599	HAAK(1)TIWK	2	-0.064623	1
A0A0D2XCP6	29	K	Uncharacterized protein	FOXG_01669	1	4.03954e-08	111.77	EAVIGTHEPEQLAAHTK(1)AR	3	1.2975	1
A0A0D2XCP6	121	K	Uncharacterized protein	FOXG_01669	1	0.0310748	40.616	TGSVK(1)YDDFR	2	0.76524	1
A0A0D2XCP6	681	K	Uncharacterized protein	FOXG_01669	1	0.0316064	41.448	LPNEK(1)GWR	2	-0.66473	1
A0A0D2XCQ0	260	K	Methylenetetrahydrofolate reductase	FOXG_01673	1	0.00617105	53.237	LDAVK(1)GDDER	2	0.47552	1
A0A0D2XCQ4	77	K	Uridylate kinase	FOXG_01677	1	0.000106362	67.227	AEQERPGSQYGDLIK(1)DYIR	3	-0.047926	3
A0A0D2XCQ4	192	K	Uridylate kinase	FOXG_01677	1	0.00264057	74.464	FEEVGK(1)VLK	2	0.94254	1
A0A0D2XCQ4	211	K	Uridylate kinase	FOXG_01677	1	3.92963e-05	59.163	LDATPPPDEVYANTEK(1)ALAER	3	-3.3003	1
A0A0D2XCQ6	286	K	Eukaryotic translation initiation factor 3 subunit M	FOXG_01679	1	0.0040422	85.676	LDHEK(1)LHR	2	1.7195	3
A0A0D2XCQ6	352	K	Eukaryotic translation initiation factor 3 subunit M	FOXG_01679	1	0.00369773	53.756	FLVHK(1)VTYR	3	0.26202	1
A0A0D2XCQ6	36	K	Eukaryotic translation initiation factor 3 subunit M	FOXG_01679	1	7.60817e-12	126.04	AEDAK(1)QLLSQEKPPSQEEVISK	3	0.6024	2
A0A0D2XCQ6	340	K	Eukaryotic translation initiation factor 3 subunit M	FOXG_01679	1	1.01357e-05	100.31	AGLVEGK(1)LSQQR	2	0.82104	4
A0A0D2XCQ6	361	K	Eukaryotic translation initiation factor 3 subunit M	FOXG_01679	1	3.68015e-30	188.26	VFGQK(1)QYQELANR	2	-1.0173	2
A0A0D2XCR5	166	K	Phosphomannomutase	FOXG_01689	1	0.00693185	49.448	NDFEAFDK(1)DAK	2	-0.41991	1
A0A0D2XCR5	173	K	Phosphomannomutase	FOXG_01689	1	0.0363367	40.067	EK(1)FVAVLK	2	-0.4837	1
A0A0D2XCR5	234	K	Phosphomannomutase	FOXG_01689	1	2.33332e-34	185.45	TIHFFGDK(1)TFEGGNDYEIYTDSR	3	-0.45821	1
A0A0D2XCR5	179	K	Phosphomannomutase	FOXG_01689	1	0.0110639	60.436	FVAVLK(1)ER	2	0.92019	2
A0A0D2XCR5	51	K	Phosphomannomutase	FOXG_01689	1	3.7491e-07	110.12	SK(1)CAIGYVGGSDFAK	2	-0.49255	1
A0A0D2XCS1	194	K	Uncharacterized protein	---	1	9.30298e-12	128.38	DWSK(1)FTNLK	2	0.016308	1
A0A0D2XCS1	377	K	Uncharacterized protein	---	1	0.00016565	58.123	TVSEK(1)WTVGGHGNVGEMER	3	-0.76868	1
A0A0D2XCS2	194	K	DNA replication licensing factor MCM7	MCM7	1	0.0043305	81.296	YTLVFK(1)PR	2	-1.5598	1
A0A0D2XCS2	411	K	DNA replication licensing factor MCM7	MCM7	1	0.013662	43.861	SIAPEIFGHLDVK(1)K	2	3.774	1
A0A0D2XCS4	311	K	3'(2'),5'-bisphosphate nucleotidase	FOXG_01699	1	0.000123071	86.497	VTDLDGK(1)DMDFGAGR	2	0.072276	2
A0A0D2XCS8	216	K	Uncharacterized protein	FOXG_01703	1	1.19508e-05	97.69	YCQDVVVQDK(1)ER	2	1.042	1
A0A0D2XCS8	449	K	Uncharacterized protein	FOXG_01703	1	0.000404716	82.705	NDVLDVLEDK(1)R	2	0.99595	1
A0A0D2XCU2	10	K	Prefoldin subunit 2	FOXG_01717	1	0.00265553	55.353	SSAAQVPAK(1)K	2	-2.7427	1
A0A0D2XCW3	268	K	Fe-Mn family superoxide dismutase	FOXG_01738	1	0.0017415	80.688	VAQK(1)SGVLR	2	-2.0083	1
A0A0D2XCW3	193	K	Fe-Mn family superoxide dismutase	FOXG_01738	1	9.00934e-21	159.4	AQTTDMNAVGK(1)DGSAR	2	-0.41454	1
A0A0D2XCX6	627	K	WD_REPEATS_REGION domain-containing protein	FOXG_01751	1	0.00673329	46.88	LIVTSSADK(1)NIR	2	-0.37328	1
A0A0D2XCX6	120	K	WD_REPEATS_REGION domain-containing protein	FOXG_01751	1	0.0164145	45.368	LVFDK(1)SGVR	2	-0.73513	1
A0A0D2XCX6	683	K	WD_REPEATS_REGION domain-containing protein	FOXG_01751	1	3.22327e-06	110.31	YWDGDK(1)FEQIQR	2	0.55517	1
A0A0D2XCX6	288	K	WD_REPEATS_REGION domain-containing protein	FOXG_01751	1	8.76727e-05	86.898	TTEVIFHPK(1)K	2	2.2309	1
A0A0D2XCX7	134	K	Arp2/3 complex 34 kDa subunit	FOXG_01752	1	0.00068825	61.344	EHYALK(1)EEASK	3	-1.4121	1
A0A0D2XCY4	521	K	U2 snRNP auxiliary factor large subunit	FOXG_01759	1	0.000588333	98.048	YEK(1)AEDTAK	2	0.46922	2
A0A0D2XCY4	498	K	U2 snRNP auxiliary factor large subunit	FOXG_01759	1	0.0043305	81.296	IIDVK(1)VPR	2	-0.63855	1
A0A0D2XCY4	382	K	U2 snRNP auxiliary factor large subunit	FOXG_01759	1	0.00558601	75.738	AFVLVK(1)DR	2	-1.7476	2
A0A0D2XCY4	493	K	U2 snRNP auxiliary factor large subunit	FOXG_01759	1	0.0165286	54.982	FGK(1)IIDVK	2	-1.0741	2
A0A0D2XCY4	490	K	U2 snRNP auxiliary factor large subunit	FOXG_01759	1	0.00894651	66.351	EECSK(1)FGK	2	0.024024	1
A0A0D2XCY5	130	K	40S ribosomal protein S13	FOXG_01760	1	0.00376958	52.576	YYK(1)TVGVLPPTWK	2	0.14693	3
A0A0D2XCY5	93	K	40S ribosomal protein S13	FOXG_01760	1	3.67985e-07	108.77	SSGLAPELPEDLYMLIK(1)K	2	0.12828	1
A0A0D2XCY5	64	K	40S ribosomal protein S13	FOXG_01760	1	0.000743026	55.66	DSHGIAQVK(1)LVTGNR	3	0.34549	1
A0A0D2XCZ1	53	K	Uncharacterized protein	FOXG_01766	1	0.0171442	56.632	K(1)EQPLVDR	2	0.58442	1
A0A0D2XCZ1	76	K	Uncharacterized protein	FOXG_01766	1	0.000394174	76.01	DNK(1)GAPEIDEVQR	2	-0.28303	1
A0A0D2XCZ2	227	K	Uncharacterized protein	FOXG_01767	1	0.0103366	48.284	VESPDAAQK(1)R	2	-0.17639	3
A0A0D2XCZ2	76	K	Uncharacterized protein	FOXG_01767	1	0.000196993	80.738	IEEDIK(1)ASEQDPASIK	2	-0.077807	1
A0A0D2XCZ3	308	K	Uncharacterized protein	FOXG_01768	1	0.00618566	53.211	YDPENDDK(1)SR	2	-1.7811	1
A0A0D2XCZ3	92	K	Uncharacterized protein	FOXG_01768	1	0.0216684	50.04	FWLTK(1)DLK	2	0.61623	1
A0A0D2XCZ3	31	K	Uncharacterized protein	FOXG_01768	1	0.031051	45.081	TFLGILK(1)K	2	-0.1894	1
A0A0D2XCZ5	137	K	Uncharacterized protein	FOXG_01770	1	5.60278e-06	111.86	LIQLSNTAQK(1)K	2	0.15548	1
A0A0D2XD00	267	K	Calponin-homology (CH) domain-containing protein	FOXG_01775	1	0.0179684	43.297	VPTLAEK(1)ER	2	-1.0968	1
A0A0D2XD02	189	K	6-phosphogluconolactonase	FOXG_01777	0.930588	3.76479e-05	78.917	EVDAWVAPIEDSPK(0.069)PPPK(0.931)R	3	0.017308	2
A0A0D2XD02	40	K	6-phosphogluconolactonase	FOXG_01777	1	5.23652e-07	88.768	HGAFK(1)VGVSGGSLPK	2	0.51972	1
A0A0D2XD02	95	K	6-phosphogluconolactonase	FOXG_01777	1	0.00142751	49.595	AVPLDHEDSNYALLK(1)K	3	-2.127	1
A0A0D2XD02	213	K	6-phosphogluconolactonase	FOXG_01777	1	0.00652344	52.247	VAFVATGGGK(1)K	2	-0.10212	1
A0A0D2XD11	184	K	DNA polymerase alpha subunit B	---	1	0.00637322	59.908	LTAASDQK(1)K	2	1.2862	1
A0A0D2XD13	428	K	3-hydroxyisobutyryl-CoA hydrolase, mitochondrial	FOXG_01788	1	0.00957352	45.68	TFK(1)EYPHR	3	-0.15843	1
A0A0D2XD13	66	K	3-hydroxyisobutyryl-CoA hydrolase, mitochondrial	FOXG_01788	1	1.11426e-10	125.86	NDDPNDVVFESK(1)YGLR	2	-2.1305	1
A0A0D2XD13	329	K	3-hydroxyisobutyryl-CoA hydrolase, mitochondrial	FOXG_01788	1	7.17533e-06	104.59	GPTEEWAQK(1)QLK	2	-2.6642	1
A0A0D2XD13	490	K	3-hydroxyisobutyryl-CoA hydrolase, mitochondrial	FOXG_01788	1	7.40727e-08	101.6	TAVDDQGK(1)AVWMADESLPGSR	3	-2.8324	1
A0A0D2XD13	115	K	3-hydroxyisobutyryl-CoA hydrolase, mitochondrial	FOXG_01788	1	0.000123284	79.88	GAGEK(1)ALCAGGDVAALAK	2	2.3972	1
A0A0D2XD14	104	K	Small nuclear ribonucleoprotein Sm D2	FOXG_01789	1	0.0158063	55.676	FISK(1)MFLR	2	-0.17805	1
A0A0D2XD14	13	K	Small nuclear ribonucleoprotein Sm D2	FOXG_01789	1	0.0110714	52.49	IQELLSK(1)SR	2	1.3599	1
A0A0D2XD21	403	K	Uncharacterized protein	FOXG_01796	1	1.37048e-08	125.82	VASWSVK(1)DEDLR	2	0.49787	1
A0A0D2XD21	339	K	Uncharacterized protein	FOXG_01796	1	4.10152e-10	101.86	LLGNITHGQVLIQPTLDGVASDEYK(1)K	3	0.015695	2
A0A0D2XD21	258	K	Uncharacterized protein	FOXG_01796	1	0.0176134	43.77	DSGWLDK(1)YR	2	0.62344	1
A0A0D2XD23	1324	K	RNB domain-containing protein	---	1	0.00121846	62.162	TDLTK(1)SPPCLTIR	2	0.1118	1
A0A0D2XD23	1319	K	RNB domain-containing protein	---	1	1.1835e-07	121.02	VPVILK(1)TDLTK	2	0.31792	1
A0A0D2XD23	200	K	RNB domain-containing protein	---	1	0.00506998	65.224	AAEIAQQK(1)R	2	0.50261	1
A0A0D2XD23	618	K	RNB domain-containing protein	---	1	0.0172025	44.318	IVWFK(1)PTDK	2	-0.52444	1
A0A0D2XD23	945	K	RNB domain-containing protein	---	1	6.44475e-06	105.65	LVEGLPEK(1)AFLR	2	-0.13087	2
A0A0D2XD24	91	K	Uncharacterized protein	---	1	7.40508e-05	95.094	AEAAVVAEEK(1)R	2	-0.1975	1
A0A0D2XD32	401	K	Uncharacterized protein	FOXG_01807	1	0.00229838	76.282	SMEK(1)LLTLK	2	-1.0916	1
A0A0D2XD32	635	K	Uncharacterized protein	FOXG_01807	1	0.0126741	50.353	ISQDEEK(1)GR	2	-0.74329	1
A0A0D2XD32	304	K	Uncharacterized protein	FOXG_01807	1	3.75543e-05	100.88	EYVTSSK(1)DSR	2	0.48507	1
A0A0D2XD32	889	K	Uncharacterized protein	FOXG_01807	1	1.25812e-06	98.943	TSGADK(1)SSSTEEPR	2	-0.64694	1
A0A0D2XD32	478	K	Uncharacterized protein	FOXG_01807	1	0.0151493	44.045	MDVGGYQK(1)GVGYEIR	2	-1.3424	1
A0A0D2XD54	775	K	Uncharacterized protein	FOXG_01829	1	0.0132618	75.213	LQVK(1)FDR	2	-0.45089	1
A0A0D2XD54	862	K	Uncharacterized protein	FOXG_01829	1	0.0316803	41.427	AK(1)DEAYEK	2	-1.4106	1
A0A0D2XD59	49	K	Uncharacterized protein	---	1	0.000555834	77.124	DETGVK(1)AGVSK	2	-0.78783	2
A0A0D2XD59	26	K	Uncharacterized protein	---	1	0.000211451	78.615	AIVSSK(1)EAGVIIGK	2	-0.40703	1
A0A0D2XD59	140	K	Uncharacterized protein	---	1	1.96392e-10	128.73	MVAQK(1)EMLPQSTER	2	0.018534	1
A0A0D2XD81	365	K	AUR protein kinase	FOXG_01856	1	0.0166346	48.091	LLVLDPEK(1)R	2	-0.18881	1
A0A0D2XD82	124	K	AA_TRNA_LIGASE_II domain-containing protein	---	1	0.0220067	49.715	LNGDK(1)EAR	2	2.4681	1
A0A0D2XD82	398	K	AA_TRNA_LIGASE_II domain-containing protein	---	1	0.0166346	48.091	K(1)TGAPLVVR	2	-0.015139	1
A0A0D2XD82	91	K	AA_TRNA_LIGASE_II domain-containing protein	---	1	0.000351278	62.287	TSGHVDK(1)FADWMCK	3	-0.2748	1
A0A0D2XD82	307	K	AA_TRNA_LIGASE_II domain-containing protein	---	1	0.000454833	78.324	DTQLSGK(1)TTTR	2	-0.48258	2
A0A0D2XD82	585	K	AA_TRNA_LIGASE_II domain-containing protein	---	1	1.60687e-07	118.9	VDDSSASIGK(1)R	2	1.3935	6
A0A0D2XD82	628	K	AA_TRNA_LIGASE_II domain-containing protein	---	1	0.000197563	89.301	AEQEK(1)IIDAIK	2	0.95787	1
A0A0D2XD82	397	K	AA_TRNA_LIGASE_II domain-containing protein	---	1	0.00247886	53.237	SAYDLSVHAK(1)K	3	0.16812	1
A0A0D2XD82	180	K	AA_TRNA_LIGASE_II domain-containing protein	---	1	1.42786e-06	99.127	IDNYGGPELGELIK(1)K	2	0.029962	2
A0A0D2XD82	349	K	AA_TRNA_LIGASE_II domain-containing protein	---	1	0.00613646	59.067	IGVDLTK(1)LR	2	0.9836	3
A0A0D2XD82	426	K	AA_TRNA_LIGASE_II domain-containing protein	---	1	0.0235104	64.803	K(1)FGPQFK	2	-0.43026	2
A0A0D2XD82	436	K	AA_TRNA_LIGASE_II domain-containing protein	---	1	0.000409911	58.246	DAK(1)TVETALLATSQEQR	3	0.79564	1
A0A0D2XD82	134	K	AA_TRNA_LIGASE_II domain-containing protein	---	1	0.00802692	56.548	VEDK(1)EEDPK	2	-0.12045	1
A0A0D2XD82	561	K	AA_TRNA_LIGASE_II domain-containing protein	---	1	2.61685e-05	125.57	PLLK(1)QLSQR	2	2.2209	1
A0A0D2XD82	9	K	AA_TRNA_LIGASE_II domain-containing protein	---	1	0.000512648	60.55	TSAATTLK(1)GQPLDK	2	0.49465	1
A0A0D2XD82	98	K	AA_TRNA_LIGASE_II domain-containing protein	---	1	0.00157903	68.355	FADWMCK(1)DPK	2	-1.2301	3
A0A0D2XD82	432	K	AA_TRNA_LIGASE_II domain-containing protein	---	1	0.0217611	67.035	FGPQFK(1)K	2	-0.073096	1
A0A0D2XD82	101	K	AA_TRNA_LIGASE_II domain-containing protein	---	1	0.00914021	55.064	DPK(1)NGEILR	2	-0.46525	2
A0A0D2XD82	151	K	AA_TRNA_LIGASE_II domain-containing protein	---	1	0.00165566	60.196	TEAVK(1)LDDAVVK	2	-0.80193	1
A0A0D2XD82	634	K	AA_TRNA_LIGASE_II domain-containing protein	---	1	0.00023241	79.875	IIDAIK(1)SLVNGSK	2	0.051666	1
A0A0D2XD83	190	K	Non-specific serine/threonine protein kinase	---	1	1.05399e-13	117.08	LLNSSAITK(1)EDYER	2	0.65872	1
A0A0D2XD83	548	K	Non-specific serine/threonine protein kinase	---	1	0.000477438	83.862	IK(1)ETAVGIAR	2	0.7962	1
A0A0D2XD83	41	K	Non-specific serine/threonine protein kinase	---	1	0.0114057	63.816	K(1)EGWASVK	2	-0.88019	1
A0A0D2XD88	501	K	Sister chromatid cohesion protein PDS5	FOXG_01863	1	0.0126741	50.353	LNDSEEK(1)VR	2	-0.78778	1
A0A0D2XD88	1017	K	Sister chromatid cohesion protein PDS5	FOXG_01863	1	0.0306611	55.441	LVFK(1)LLK	2	-0.40911	1
A0A0D2XDA6	22	K	NADH-ubiquinone oxidoreductase 14.8 kDa subunit	FOXG_01884	1	1.21659e-22	173.19	TAQSANWSDAK(1)R	2	-0.45624	1
A0A0D2XDB1	149	K	60S ribosomal protein L2	FOXG_01889	1	0.00754864	70.256	IK(1)LPSGAK	2	-0.80507	1
A0A0D2XDB1	221	K	60S ribosomal protein L2	FOXG_01889	1	6.45182e-05	42.791	GVAMNPVDHPHGGGNHQHIGK(1)ASTISR	5	0.12623	1
A0A0D2XDB1	181	K	60S ribosomal protein L2	FOXG_01889	0.999997	0.000478181	75.819	TDKPLLK(1)ASR	3	0.34885	1
A0A0D2XDB1	234	K	60S ribosomal protein L2	FOXG_01889	1	5.26331e-14	134.56	YAAQGQK(1)AGLIAAR	2	-0.68922	3
A0A0D2XDB1	92	K	60S ribosomal protein L2	FOXG_01889	1	7.23231e-44	194.08	QVTETFIANEGMYTGQFIYAGK(1)K	3	-0.64769	2
A0A0D2XDB1	60	K	60S ribosomal protein L2	FOXG_01889	1	0.00119004	72.607	GAPLAK(1)VVFR	2	0.35335	3
A0A0D2XDB1	145	K	60S ribosomal protein L2	FOXG_01889	1	4.1713e-06	93.92	TSGNYITIVGHNPDEGK(1)TR	3	1.4624	3
A0A0D2XDB1	24	K	60S ribosomal protein L2	FOXG_01889	1	0.023024	60.799	LNK(1)APAK	2	-0.057902	1
A0A0D2XDB1	177	K	60S ribosomal protein L2	FOXG_01889	1	0.0188023	67.032	TDK(1)PLLK	2	0.16237	2
A0A0D2XDB5	64	K	Eukaryotic peptide chain release factor subunit 1	FOXG_01893	1	2.30058e-10	120.7	MLAEEYGTASNIK(1)SR	2	-0.068954	3
A0A0D2XDB5	335	K	Eukaryotic peptide chain release factor subunit 1	FOXG_01893	1	1.82976e-05	69.081	WVLK(1)DSNGSEVILHTTK	3	-0.72275	1
A0A0D2XDB5	17	K	Eukaryotic peptide chain release factor subunit 1	FOXG_01893	1	0.00710282	71.501	NIEIWK(1)VK	2	-0.47959	2
A0A0D2XDB5	290	K	Eukaryotic peptide chain release factor subunit 1	FOXG_01893	1	0.000935957	62.055	LIGK(1)YFEEISQDTGK	2	-1.0424	2
A0A0D2XDB8	152	K	Ribosomal protein	FOXG_01896	1	0.00195651	78.098	INEVK(1)STIK	2	-0.24821	3
A0A0D2XDB8	130	K	Ribosomal protein	FOXG_01896	1	0.00137541	67.385	LLGPGLSK(1)AGK	2	0.055188	3
A0A0D2XDB8	3	K	Ribosomal protein	FOXG_01896	1	0.00807464	45.368	SK(1)ITVANVR	2	-0.87964	1
A0A0D2XDB8	156	K	Ribosomal protein	FOXG_01896	1	0.00933992	65.252	STIK(1)FQLK	2	-0.062539	1
A0A0D2XDB8	91	K	Ribosomal protein	FOXG_01896	1	1.45212e-43	218.11	HGGVDAMSADDLK(1)K	2	0.17871	4
A0A0D2XDB8	78	K	Ribosomal protein	FOXG_01896	1	0.00161079	42.708	AK(1)HGGVDAMSADDLK	3	0.53559	2
A0A0D2XDB8	106	K	Ribosomal protein	FOXG_01896	1	7.17498e-06	97.797	K(1)YDAFVASEALIK	2	0.19343	2
A0A0D2XDB8	24	K	Ribosomal protein	FOXG_01896	1	3.73688e-21	168.41	TQVGELLEYSNETK(1)K	2	-0.048467	1
A0A0D2XDB8	214	K	Ribosomal protein	FOXG_01896	1	0.00382036	66.351	ASMSPPK(1)R	2	-0.30197	7
A0A0D2XDB8	196	K	Ribosomal protein	FOXG_01896	1	0.000935052	71.558	K(1)GWQNVGSLTIK	2	-0.41789	2
A0A0D2XDC9	512	K	Insulysin	FOXG_01908	1	0.0184028	42.718	AFAVSPK(1)DR	2	-0.61711	1
A0A0D2XDC9	998	K	Insulysin	FOXG_01908	1	0.000323798	77.192	LYK(1)AGLTASSGAR	2	1.7186	1
A0A0D2XDC9	589	K	Insulysin	FOXG_01908	1	3.97073e-10	119.58	TPLIYASAENNVK(1)AR	2	0.20168	1
A0A0D2XDD2	120	K	Uncharacterized protein	---	1	1.38961e-06	97.273	IAPAEGPK(1)GEALYR	2	-0.52608	1
A0A0D2XDD2	55	K	Uncharacterized protein	---	1	0.00320796	71.451	QFTLPAK(1)SR	2	-0.50141	1
A0A0D2XDD3	178	K	Cleavage and polyadenylation specificity factor subunit 5	FOXG_01912	1	3.59304e-06	113.71	LYFIQLPK(1)QK	2	0.25299	1
A0A0D2XDD3	114	K	Cleavage and polyadenylation specificity factor subunit 5	FOXG_01912	1	0.000109188	66.76	LPGDYLRPEDDEIQGFK(1)SR	3	-0.30224	1
A0A0D2XDE4	81	K	Elongation of fatty acids protein	FOXG_01923	1	0.0353308	55.531	K(1)PWAISK	2	0.15978	1
A0A0D2XDE7	35	K	Uncharacterized protein	FOXG_01926	1	0.0139056	63.816	FELACYK(1)NK	2	1.3756	1
A0A0D2XDE7	101	K	Uncharacterized protein	FOXG_01926	0.999985	0.00248965	54.343	KGEMQVGEK(1)ER	3	-0.033331	1
A0A0D2XDE8	25	K	40S ribosomal protein S18	FOXG_01927	1	2.39021e-05	99.343	LLNTNVDGK(1)QK	2	1.4044	7
A0A0D2XDE8	49	K	40S ribosomal protein S18	FOXG_01927	1	0.00108775	77.662	K(1)ADVDLNK(1)R	2	-2.0668	3
A0A0D2XDE8	56	K	40S ribosomal protein S18	FOXG_01927	1	0.00666463	110.53	K(1)ADVDLNK(1)R	2	-2.0668	8
A0A0D2XDE8	108	K	40S ribosomal protein S18	FOXG_01927	1	0.000650041	62.287	DSHILANGVDSK(1)LR	2	0.5739	3
A0A0D2XDE8	96	K	40S ribosomal protein S18	FOXG_01927	1	0.000404945	55.437	DIVDGK(1)DSHILANGVDSK	3	-1.7592	2
A0A0D2XDE8	48	K	40S ribosomal protein S18	FOXG_01927	1	0.00236909	101.54	YSNLVCK(1)K	2	0.027624	3
A0A0D2XDF7	225	K	Proteasome subunit beta	FOXG_01936	1	1.39543e-53	225.86	YDLSDEEALELGK(1)R	2	0.084277	1
A0A0D2XDF8	721	K	Uncharacterized protein	---	1	0.00122724	72.2	ILLSGIEK(1)AR	2	-0.12496	2
A0A0D2XDF8	559	K	Uncharacterized protein	---	1	1.33696e-09	131.66	FTVEQAK(1)DLDGTK	2	-4.0858	1
A0A0D2XDF8	1147	K	Uncharacterized protein	---	1	0.00733937	48.568	YILDGK(1)SGSVR	2	-0.32749	2
A0A0D2XDF8	633	K	Uncharacterized protein	---	1	1.76164e-05	95.264	DLAGDQVLGK(1)YQIK	2	1.5667	1
A0A0D2XDF8	707	K	Uncharacterized protein	---	1	0.000189184	83.087	NFEAFGK(1)SDPYTR	2	-1.913	1
A0A0D2XDF8	515	K	Uncharacterized protein	---	1	0.00560183	54.259	LEVISDGK(1)AR	2	1.1937	1
A0A0D2XDG5	21	K	AA_TRNA_LIGASE_II domain-containing protein	---	1	0.00120063	67.334	DWEGK(1)DMVIR	2	0.74965	1
A0A0D2XDG5	374	K	AA_TRNA_LIGASE_II domain-containing protein	---	1	0.0316064	41.448	IFSITK(1)AK	2	0.1643	1
A0A0D2XDG5	424	K	AA_TRNA_LIGASE_II domain-containing protein	---	1	0.00624452	52.716	AEFLYK(1)VK	2	-0.80932	2
A0A0D2XDG5	108	K	AA_TRNA_LIGASE_II domain-containing protein	---	1	0.00560543	56.122	YHIAK(1)VYR	3	0.094176	1
A0A0D2XDG5	381	K	AA_TRNA_LIGASE_II domain-containing protein	---	1	0.000858755	76.228	MAAEK(1)NAAVR	2	0.34078	1
A0A0D2XDG5	471	K	AA_TRNA_LIGASE_II domain-containing protein	---	1	2.07835e-05	57.802	EMGLQEGHPEK(1)EGILVSMSDMAK	3	-1.0871	1
A0A0D2XDG5	59	K	AA_TRNA_LIGASE_II domain-containing protein	---	1	0.000302906	78.324	EILAGK(1)YGEDSK	2	2.7328	3
A0A0D2XDG5	212	K	AA_TRNA_LIGASE_II domain-containing protein	---	1	1.38701e-20	164.15	EMTEEK(1)GLDGEVADR	2	-0.61751	2
A0A0D2XDG5	96	K	AA_TRNA_LIGASE_II domain-containing protein	---	1	1.79779e-12	133.81	FLAMNK(1)QIQNIK	2	2.0139	1
A0A0D2XDG5	195	K	AA_TRNA_LIGASE_II domain-containing protein	---	1	0.00173676	63.091	TISSAVDK(1)LDK	2	1.2741	1
A0A0D2XDG8	12	K	Ubiquitin-conjugating enzyme E2 W	FOXG_01947	1	0.0258143	58.604	LVK(1)ELGK	2	-0.068771	1
A0A0D2XDH2	88	K	ATP synthase subunit gamma	FOXG_01951	0.999998	1.45594e-33	177.22	YGQTSNEVYESAETK(1)ALETEDKK	3	-1.4194	1
A0A0D2XDH2	95	K	ATP synthase subunit gamma	FOXG_01951	1	0.0128062	60.436	ALETEDK(1)K	2	-1.1172	1
A0A0D2XDH2	138	K	ATP synthase subunit gamma	FOXG_01951	1	0.000156398	65.423	LHAEQPGFDLVLIGEK(1)AK	3	0.99739	2
A0A0D2XDH2	73	K	ATP synthase subunit gamma	FOXG_01951	1	4.82867e-21	164.93	K(1)YGQTSNEVYESAETK	2	0.3257	2
A0A0D2XDH2	48	K	ATP synthase subunit gamma	FOXG_01951	1	0.000256049	86.014	NIEK(1)ITNTMK	2	1.9701	2
A0A0D2XDI2	234	K	MICOS complex subunit	FOXG_01962	1	0.00560183	54.259	YVDEK(1)VTDAR	2	-0.58792	1
A0A0D2XDI2	194	K	MICOS complex subunit	FOXG_01962	1	1.85745e-18	168.82	NISDLTWK(1)YEQR	2	2.7273	2
A0A0D2XDI2	248	K	MICOS complex subunit	FOXG_01962	1	9.65228e-06	108.7	EAVEGWVQK(1)GK	2	2.7653	1
A0A0D2XDI3	88	K	Uncharacterized protein	---	1	0.00121846	62.162	DPPPDAK(1)ESIIYR	2	0.12033	1
A0A0D2XDI6	183	K	Splicing factor U2AF 23 kDa subunit	FOXG_01966	1	0.012321	68.224	DLTLSTK(1)K	2	-0.73365	1
A0A0D2XDJ1	162	K	Mannan polymerase complexes MNN9 subunit	FOXG_01971	1	0.00191387	102.51	FK(1)SIIILR	2	-0.64883	1
A0A0D2XDK1	527	K	Nsp1_C domain-containing protein	FOXG_01981	1	2.58427e-07	111.64	EFK(1)EQATTVSTWDR	2	-0.75639	1
A0A0D2XDK1	474	K	Nsp1_C domain-containing protein	FOXG_01981	1	0.00165008	64.121	PTTDASK(1)DAAK	2	0.56113	1
A0A0D2XDK1	549	K	Nsp1_C domain-containing protein	FOXG_01981	1	0.00427362	51.009	IQK(1)LYLDTFEAER	2	0.97311	1
A0A0D2XDK1	633	K	Nsp1_C domain-containing protein	FOXG_01981	1	0.037518	50.966	DLSK(1)MVK	2	-0.029741	1
A0A0D2XDK1	546	K	Nsp1_C domain-containing protein	FOXG_01981	1	0.00132951	67.93	SLVDNGEK(1)IQK	2	1.4296	2
A0A0D2XDK3	149	K	Eukaryotic translation initiation factor 2 subunit gamma	FOXG_01983	1	0.000235224	87.667	SEK(1)EVDPPCER	2	-0.44733	1
A0A0D2XDK3	479	K	Eukaryotic translation initiation factor 2 subunit gamma	FOXG_01983	1	5.78544e-05	70.837	LVLTSPACTNIGEK(1)VALSR	3	0.18164	1
A0A0D2XDK3	350	K	Eukaryotic translation initiation factor 2 subunit gamma	FOXG_01983	1	3.17904e-10	125.97	DDSGALK(1)CTPIFSR	2	-0.030801	3
A0A0D2XDK3	306	K	Eukaryotic translation initiation factor 2 subunit gamma	FOXG_01983	1	0.000399601	74.296	SFDVNK(1)PGSEIDDLK	2	-0.092917	2
A0A0D2XDK3	130	K	Eukaryotic translation initiation factor 2 subunit gamma	FOXG_01983	1	1.38877e-08	131.82	IYK(1)CDNQACPR	2	-1.2203	3
A0A0D2XDK3	120	K	Eukaryotic translation initiation factor 2 subunit gamma	FOXG_01983	1	0.000753142	72.29	NITIK(1)LGYANAK	2	0.24525	2
A0A0D2XDK3	488	K	Eukaryotic translation initiation factor 2 subunit gamma	FOXG_01983	1	0.0307204	40.268	RIEK(1)HWR	3	-0.33139	1
A0A0D2XDK3	315	K	Eukaryotic translation initiation factor 2 subunit gamma	FOXG_01983	0.999942	8.44656e-11	78.274	SFDVNKPGSEIDDLK(1)GGVAGGSILHGVVK	3	-0.72781	3
A0A0D2XDK3	99	K	Eukaryotic translation initiation factor 2 subunit gamma	FOXG_01983	1	5.11927e-05	92.38	STVVK(1)AISGVQTVR	2	1.602	1
A0A0D2XDK5	274	K	ATP-dependent RNA helicase eIF4A	FOXG_01985	1	0.00846697	70.908	K(1)VDWLTDK	2	0.59065	1
A0A0D2XDK5	306	K	ATP-dependent RNA helicase eIF4A	FOXG_01985	1	0.00330269	91.069	DLIMK(1)EFR	2	-0.40546	8
A0A0D2XDK5	228	K	ATP-dependent RNA helicase eIF4A	FOXG_01985	1	0.0103854	53.237	K(1)DELTLEGIK	2	0.34489	1
A0A0D2XDK5	245	K	ATP-dependent RNA helicase eIF4A	FOXG_01985	1	0.000166969	86.772	QFYIAVEK(1)EEWK	2	-1.6415	2
A0A0D2XDK5	59	K	ATP-dependent RNA helicase eIF4A	FOXG_01985	1	0.00174872	40.642	AIMPVIK(1)GHDVIAQAQSGTGK	3	0.60151	1
A0A0D2XDK5	281	K	ATP-dependent RNA helicase eIF4A	FOXG_01985	0.999987	0.000613004	66.989	KVDWLTDK(1)LTAR	3	-0.17109	1
A0A0D2XDK5	136	K	ATP-dependent RNA helicase eIF4A	FOXG_01985	1	6.03681e-40	189.11	EDMK(1)ALQDGPQVVVGTPGR	3	-0.13591	5
A0A0D2XDK5	162	K	ATP-dependent RNA helicase eIF4A	FOXG_01985	1	0.00348296	89.355	FLK(1)TDSMK	2	0.44831	3
A0A0D2XDK5	73	K	ATP-dependent RNA helicase eIF4A	FOXG_01985	1	9.13353e-11	112.48	GHDVIAQAQSGTGK(1)TATFSISVLQK	3	-0.30272	2
A0A0D2XDK6	419	K	Uncharacterized protein	FOXG_01986	1	0.00313016	60.345	DK(1)ADQVSGFDDK	2	-0.54711	1
A0A0D2XDL8	104	K	60S acidic ribosomal protein P0	FOXG_01998	1	6.57223e-13	137.95	DIILANK(1)VAAPAR	2	0.47694	3
A0A0D2XDL8	64	K	60S acidic ribosomal protein P0	FOXG_01998	1	4.46854e-05	92.939	ALK(1)TFIPDSPEYER	2	-0.064239	4
A0A0D2XDL8	94	K	60S acidic ribosomal protein P0	FOXG_01998	1	5.59064e-15	142.91	GNVGFVFTNDDLK(1)EVR	3	-0.48305	4
A0A0D2XDL8	48	K	60S acidic ribosomal protein P0	FOXG_01998	1	0.00985123	46.462	SK(1)GVVLMGK	2	0.771	1
A0A0D2XDL8	14	K	60S acidic ribosomal protein P0	FOXG_01998	1	0.0229646	48.794	ANYFDK(1)LK	2	0.94307	1
A0A0D2XDL8	81	K	60S acidic ribosomal protein P0	FOXG_01998	1	0.00063326	43.326	LLPHVK(1)GNVGFVFTNDDLK	3	-0.11137	2
A0A0D2XDL8	8	K	60S acidic ribosomal protein P0	FOXG_01998	1	3.3525e-05	102.4	SENK(1)ANYFDK	2	0.0050944	3
A0A0D2XDL8	294	K	60S acidic ribosomal protein P0	FOXG_01998	1	7.34778e-09	65.244	IANPDAYASAAPAAAASGGAAAPAEAEK(1)K	3	0.40986	2
A0A0D2XDL8	55	K	60S acidic ribosomal protein P0	FOXG_01998	1	0.00767651	41.383	GVVLMGK(1)NTMVR	2	0.76912	3
A0A0D2XDL9	79	K	tRNA (guanine-N(7)-)-methyltransferase non-catalytic subunit TRM82	TRM82	1	0.00136294	50.305	THIAEEEDGNGPPAK(1)R	3	3.1844	1
A0A0D2XDM0	6	K	DnaJ like subfamily A member 2	FOXG_02000	1	0.000135628	55.453	ETK(1)YYDTLGVAPTATEQELK	3	0.68801	3
A0A0D2XDM0	27	K	DnaJ like subfamily A member 2	FOXG_02000	1	0.0158063	55.676	AYK(1)VGALK	2	0.11972	1
A0A0D2XDM0	201	K	DnaJ like subfamily A member 2	FOXG_02000	1	3.70553e-05	82.877	FQTVCPDCNGEGEIIK(1)EK	3	0.013557	1
A0A0D2XDM0	339	K	DnaJ like subfamily A member 2	FOXG_02000	1	0.00805329	68.846	FNVK(1)FPEK	2	2.2931	1
A0A0D2XDM0	63	K	DnaJ like subfamily A member 2	FOXG_02000	1	2.49643e-15	148.62	EISHAYEILSDSQK(1)R	3	0.31518	2
A0A0D2XDM0	49	K	DnaJ like subfamily A member 2	FOXG_02000	1	0.000304809	63.691	FK(1)EISHAYEILSDSQK	3	0.54119	1
A0A0D2XDM0	139	K	DnaJ like subfamily A member 2	FOXG_02000	1	0.0105176	61.962	ISK(1)LALQR	2	-0.90866	1
A0A0D2XDM0	23	K	DnaJ like subfamily A member 2	FOXG_02000	1	2.3269e-16	141.13	YYDTLGVAPTATEQELK(1)K	2	0.67797	2
A0A0D2XDM0	150	K	DnaJ like subfamily A member 2	FOXG_02000	1	0.000202887	82.069	SIICPK(1)CEGLGGK	2	-0.13421	1
A0A0D2XDM3	589	K	Glycogen [starch] synthase	FOXG_02003	1	4.87237e-06	132.01	LSDLLDWK(1)R	2	-1.706	2
A0A0D2XDM3	107	K	Glycogen [starch] synthase	FOXG_02003	1	2.3073e-06	111.63	VILIDTK(1)TAYGR	2	1.0345	1
A0A0D2XDM4	34	K	Ribosome biogenesis protein YTM1	YTM1	1	0.00174233	65.842	QQLLVPADIK(1)R	2	0.77754	1
A0A0D2XDM4	225	K	Ribosome biogenesis protein YTM1	YTM1	1	1.7108e-13	148.41	EINSLDINGATK(1)R	2	-2.0695	1
A0A0D2XDM4	213	K	Ribosome biogenesis protein YTM1	YTM1	1	2.62298e-24	154.84	SSMELWGHEK(1)EINSLDINGATK	3	0.74863	1
A0A0D2XDM4	175	K	Ribosome biogenesis protein YTM1	YTM1	1	4.80286e-20	158.35	WISQK(1)QLASVGLDR	2	-1.431	1
A0A0D2XDM4	235	K	Ribosome biogenesis protein YTM1	YTM1	1	1.23343e-06	97.095	ILTASSDGK(1)VGLWTSSK	2	1	2
A0A0D2XDM8	769	K	AFG3 family protein	FOXG_02008	1	8.43383e-09	106.63	NMVTQWGMSEK(1)VGPVHFENDPNR	3	-1.4232	1
A0A0D2XDM8	390	K	AFG3 family protein	FOXG_02008	1	0.00328688	51.771	GGAGGGMFNFGK(1)SK	2	-1.3889	1
A0A0D2XDM8	751	K	AFG3 family protein	FOXG_02008	1	3.27099e-06	92.474	VSEELHFPTVTTGASDDFK(1)K	3	0.38801	2
A0A0D2XDN1	67	K	3-hydroxybutyryl-CoA dehydrogenase	FOXG_02011	1	2.2773e-07	111.63	AQVPVTLIDTSDK(1)ALDK	2	1.6455	1
A0A0D2XDN1	310	K	3-hydroxybutyryl-CoA dehydrogenase	FOXG_02011	1	0.00429532	56.404	NMVNAGWYGK(1)K	2	-1.132	1
A0A0D2XDN1	71	K	3-hydroxybutyryl-CoA dehydrogenase	FOXG_02011	1	0.00289245	58.172	ALDK(1)GIAFAEK	2	-1.5232	1
A0A0D2XDN9	155	K	ATP-dependent RNA helicase DED1	FOXG_02019	1	1.6758e-05	73.294	ELFGTPDDPSK(1)QHTGINFEK	3	-0.14565	2
A0A0D2XDN9	265	K	ATP-dependent RNA helicase DED1	FOXG_02019	1	0.00140168	62.287	K(1)AYPTSLILAPTR	2	0.24681	1
A0A0D2XDN9	419	K	ATP-dependent RNA helicase DED1	FOXG_02019	0.999955	2.40879e-05	67.76	VGSTSENITQK(1)VEYVEDVDKR	3	1.6322	1
A0A0D2XDN9	428	K	ATP-dependent RNA helicase DED1	FOXG_02019	1	4.34681e-05	100.88	VEYVEDVDK(1)R	3	-0.81632	2
A0A0D2XDN9	132	K	ATP-dependent RNA helicase DED1	FOXG_02019	1	3.9088e-05	90.614	DGK(1)HVPGPANPR	3	1.1258	4
A0A0D2XDP0	148	K	Proteasome subunit beta	---	1	0.00652344	52.247	ILTMCTDELK(1)R	2	-0.49977	2
A0A0D2XDP3	137	K	Signal peptidase subunit 3	FOXG_02023	1	0.00039611	80.69	SAEGK(1)SIDPER	2	-1.837	1
A0A0D2XDQ1	249	K	AB hydrolase-1 domain-containing protein	FOXG_02031	1	4.1244e-14	138.21	ILQNSYMGK(1)EVYLR	2	0.018826	1
A0A0D2XDQ3	200	K	Translation initiation factor 4E	FOXG_02033	1	0.00118884	53.565	RPSTLPVVSDFHLFK(1)K	3	0.10655	2
A0A0D2XDQ3	217	K	Translation initiation factor 4E	FOXG_02033	1	0.0349583	52.636	GGK(1)WVVR	2	0.15448	1
A0A0D2XDQ3	213	K	Translation initiation factor 4E	FOXG_02033	1	0.000282445	90.827	PIWEDDVNK(1)K	2	-2.114	3
A0A0D2XDQ5	153	K	WD_REPEATS_REGION domain-containing protein	---	1	5.18376e-06	111.63	LSCGQQDGK(1)VR	2	-1.1912	1
A0A0D2XDQ9	312	K	Farnesyl pyrophosphate synthase	FOXG_02039	1	9.08434e-18	160.38	YLDYEEK(1)VVGQIR	2	0.07357	2
A0A0D2XDQ9	39	K	Farnesyl pyrophosphate synthase	FOXG_02039	1	2.36044e-19	172.11	LPQEQLDWYK(1)R	2	1.1679	4
A0A0D2XDQ9	276	K	Farnesyl pyrophosphate synthase	FOXG_02039	1	0.0249638	51.445	K(1)ILEENYGR	2	0.29933	1
A0A0D2XDQ9	295	K	Farnesyl pyrophosphate synthase	FOXG_02039	1	7.88594e-08	126.21	K(1)LYDDLNLEQR	2	0.52285	2
A0A0D2XDQ9	255	K	Farnesyl pyrophosphate synthase	FOXG_02039	1	0.00373394	68.657	IGTDIK(1)DNK	2	0.17368	1
A0A0D2XDQ9	29	K	Farnesyl pyrophosphate synthase	FOXG_02039	1	8.59454e-05	90.759	SYK(1)LPQEQLDWYK	2	-1.2488	1
A0A0D2XDQ9	331	K	Farnesyl pyrophosphate synthase	FOXG_02039	1	1.32135e-12	140.24	IANIDENEGLK(1)K	2	0.28542	1
A0A0D2XDS7	34	K	UV excision repair protein Rad23	FOXG_02057	1	0.000219812	91.549	ISAEK(1)GWEPK	2	0.69004	1
A0A0D2XDS7	39	K	UV excision repair protein Rad23	FOXG_02057	1	0.0158063	55.676	GWEPK(1)LQK	2	0.45651	2
A0A0D2XDS7	51	K	UV excision repair protein Rad23	FOXG_02057	1	1.46529e-20	152.94	ILK(1)DEETVGSYNIEEK	2	0.341	1
A0A0D2XDS7	48	K	UV excision repair protein Rad23	FOXG_02057	1	0.00811405	56.432	LIYSGK(1)ILK	2	-0.81404	1
A0A0D2XDT2	125	K	Uncharacterized protein	FOXG_02062	1	0.0106524	44.543	AAQEEAAAQK(1)R	2	-0.20536	1
A0A0D2XDT4	238	K	T-complex protein 1 subunit theta	FOXG_02064	1	2.72705e-16	137.45	AK(1)VGVFTCPIDAGQTETK	2	2.6088	1
A0A0D2XDT4	53	K	T-complex protein 1 subunit theta	FOXG_02064	1	0.000711999	75.652	NK(1)VVINHLQK	2	0.097394	2
A0A0D2XDT4	400	K	T-complex protein 1 subunit theta	FOXG_02064	1	0.00139297	58.885	AVDDGVNVVK(1)AITR	2	3.8351	1
A0A0D2XDT4	511	K	T-complex protein 1 subunit theta	FOXG_02064	1	0.00018599	85.554	QWAIK(1)LATEAAR	2	2.1453	1
A0A0D2XDT4	429	K	T-complex protein 1 subunit theta	FOXG_02064	1	0.00012647	74.147	IQAHGEK(1)TPGLSQYAIK	3	-0.82379	1
A0A0D2XDT4	254	K	T-complex protein 1 subunit theta	FOXG_02064	1	6.79095e-10	96.723	VGVFTCPIDAGQTETK(1)GTVLLHNAK	3	0.33234	1
A0A0D2XDT4	439	K	T-complex protein 1 subunit theta	FOXG_02064	1	0.000470374	80.245	TPGLSQYAIK(1)K	2	-0.021076	1
A0A0D2XDT4	219	K	T-complex protein 1 subunit theta	FOXG_02064	1	0.024208	40.352	VVK(1)GMVFPK	2	-0.7554	1
A0A0D2XDT4	232	K	T-complex protein 1 subunit theta	FOXG_02064	1	0.0319325	44.349	EPDGSVK(1)K	2	-0.90655	1
A0A0D2XDT4	318	K	T-complex protein 1 subunit theta	FOXG_02064	1	0.002334	99.442	ILSK(1)FELR	2	0.048363	2
A0A0D2XDT4	270	K	T-complex protein 1 subunit theta	FOXG_02064	1	2.30322e-40	203.59	EMMDFTK(1)GEESQLETSIK	2	-0.90155	1
A0A0D2XDT4	113	K	T-complex protein 1 subunit theta	FOXG_02064	1	0.0107361	94.114	K(1)AEDLLR	2	0.46663	1
A0A0D2XDT8	28	K	Ribosomal protein L37ae	FOXG_02068	1	0.00337346	61.78	K(1)MEVTQHAK	3	-1.6928	2
A0A0D2XDT8	36	K	Ribosomal protein L37ae	FOXG_02068	1	0.00100382	50.827	MEVTQHAK(1)YTCTFCGK	3	-1.0562	1
A0A0D2XDT8	13	K	Ribosomal protein L37ae	FOXG_02068	1	0.000466228	73.346	VGVTGK(1)YGTR	2	-1.2212	3
A0A0D2XDT8	44	K	Ribosomal protein L37ae	FOXG_02068	1	1.19377e-06	113.24	YTCTFCGK(1)VTVK	2	1.0454	2
A0A0D2XDU1	142	K	MRP-L46 domain-containing protein	---	1	0.000271032	86.114	ELGVYNGK(1)SSK	2	0.11915	1
A0A0D2XDU1	263	K	MRP-L46 domain-containing protein	---	1	0.0127051	76.035	TFFIK(1)GR	2	1.8556	2
A0A0D2XDU3	999	K	Uncharacterized protein	FOXG_02073	1	0.00122724	72.2	LVQLFTEK(1)GR	2	0.31234	1
A0A0D2XDU3	1714	K	Uncharacterized protein	FOXG_02073	1	4.34681e-05	100.88	LDGSVEANK(1)R	2	0.31264	1
A0A0D2XDU4	159	K	Cell division cycle protein 37	FOXG_02074	1	6.72715e-06	84.946	YEAMISEIQSHEDK(1)VMDLQK	3	0.28292	1
A0A0D2XDU4	246	K	Cell division cycle protein 37	FOXG_02074	1	2.71624e-14	138.73	VDDDSDIESSPAGK(1)K	2	0.69437	1
A0A0D2XDU4	53	K	Cell division cycle protein 37	FOXG_02074	1	0.00145413	69.721	LQIETYK(1)YER	2	-3.2468	1
A0A0D2XDU4	64	K	Cell division cycle protein 37	FOXG_02074	1	0.0152243	49.715	VVNDGLLK(1)R	2	0.7176	1
A0A0D2XDU8	230	K	4-aminobutyrate aminotransferase	FOXG_02078	1	7.14485e-08	112.99	YPLEEHVEENAAEEK(1)R	3	0.34619	1
A0A0D2XDV0	387	K	Uncharacterized protein	FOXG_02080	1	0.0205349	46.73	QEELLLEK(1)EK	2	2.6802	1
A0A0D2XDV0	372	K	Uncharacterized protein	FOXG_02080	1	0.0249682	47.187	EHAISELK(1)K	2	1.5558	1
A0A0D2XDV0	222	K	Uncharacterized protein	FOXG_02080	1	0.00108928	49.595	DAK(1)STYDGFVWGVVHK	3	-0.15707	1
A0A0D2XDV1	240	K	AB hydrolase-1 domain-containing protein	FOXG_02081	1	0.00473206	54.199	EYASK(1)EPPELR	2	-0.29765	1
A0A0D2XDV1	208	K	AB hydrolase-1 domain-containing protein	FOXG_02081	1	1.79589e-30	173.49	TPSGDLGFSAK(1)DGIYFDK	2	-0.38861	1
A0A0D2XDV1	14	K	AB hydrolase-1 domain-containing protein	FOXG_02081	1	0.00550614	59.908	VK(1)TETAQIR	2	-2.4386	1
A0A0D2XDW8	129	K	1-(5-phosphoribosyl)-5-[(5-phosphoribosylamino)methylideneamino] imidazole-4-carboxamide isomerase	FOXG_02098	1	9.32467e-05	88.768	LDAVLQALGGDK(1)NK	2	-0.4321	1
A0A0D2XDW8	193	K	1-(5-phosphoribosyl)-5-[(5-phosphoribosylamino)methylideneamino] imidazole-4-carboxamide isomerase	FOXG_02098	1	0.00131104	86.882	GVDEK(1)LVQR	2	-0.71508	1
A0A0D2XDX2	312	K	Coronin	FOXG_02102	0.999985	9.1598e-06	74.364	YFEYENDKFEFLSEYK(1)SGDPQR	3	-0.71814	1
A0A0D2XDX2	385	K	Coronin	FOXG_02102	1	6.80811e-60	227.88	PAATAQEWFDGK(1)TAIPNK	2	0.7931	1
A0A0D2XDX6	464	K	Uncharacterized protein	---	1	0.00391336	67.704	LLDQAK(1)DTR	2	-0.80458	1
A0A0D2XDX6	315	K	Uncharacterized protein	---	1	1.39795e-07	120.77	ETLEADDSLK(1)R	2	0.26272	3
A0A0D2XDX6	330	K	Uncharacterized protein	---	1	0.00438021	65.224	SIALYAK(1)QR	2	0.68139	3
A0A0D2XDY6	83	K	Protein kinase domain-containing protein	---	1	0.00106187	70.089	VITTNPDPDVK(1)K	2	-0.52291	1
A0A0D2XDY7	663	K	TRUD domain-containing protein	FOXG_02118	1	1.55673e-08	117.93	SLEDVDSDSTVK(1)K	2	-0.93361	1
A0A0D2XDZ0	33	K	40S ribosomal protein S12	FOXG_02121	1	1.31743e-07	113.25	GQMSILDALK(1)GVLK	2	-2.3497	4
A0A0D2XDZ0	37	K	40S ribosomal protein S12	FOXG_02121	1	0.00166122	51.03	GVLK(1)LSLMHDGLAR	3	-0.12977	3
A0A0D2XDZ0	76	K	40S ribosomal protein S12	FOXG_02121	1	5.8394e-31	178.14	QAHMCVLNENCEEEAYK(1)K	3	0.11069	4
A0A0D2XDZ0	126	K	40S ribosomal protein S12	FOXG_02121	1	1.1958e-07	105.59	VVNCSCVVVK(1)DWGEESQER	3	-0.50011	3
A0A0D2XDZ1	92	K	40S ribosomal protein S22	FOXG_02122	1	0.00293901	72.879	WVVK(1)LLPAR	2	0.079309	5
A0A0D2XDZ1	124	K	40S ribosomal protein S22	FOXG_02122	1	0.00960266	43.68	HVSGK(1)IIGFFY	2	-0.66211	1
A0A0D2XDZ1	60	K	40S ribosomal protein S22	FOXG_02122	1	0.00563592	52.247	SGK(1)IVVQLNGR	2	2.4047	1
A0A0D2XDZ1	32	K	40S ribosomal protein S22	FOXG_02122	1	0.00260904	97.431	PSSK(1)VIIK	2	0.1767	3
A0A0D2XDZ1	88	K	40S ribosomal protein S22	FOXG_02122	1	2.87036e-05	104.22	LSELEK(1)WVVK	2	-0.18542	4
A0A0D2XDZ1	36	K	40S ribosomal protein S22	FOXG_02122	1	0.000250009	80.706	VIIK(1)FLQVMQR	2	-0.35186	1
A0A0D2XDZ1	19	K	40S ribosomal protein S22	FOXG_02122	1	0.000230199	56.081	TSVLHDALNAINNAEK(1)AGK	3	0.40211	4
A0A0D2XDZ5	204	K	Enoyl-CoA hydratase	FOXG_02126	1	2.14795e-07	112.17	SLSGVDAEK(1)WGLAAR	2	1.5206	2
A0A0D2XDZ5	241	K	Enoyl-CoA hydratase	FOXG_02126	1	2.56796e-08	119.39	VAVQAAK(1)EVVNK	2	0.12195	1
A0A0D2XDZ7	74	K	Cysteine synthase	FOXG_02128	1	0.000297556	77.633	AEFMNPGGSVK(1)DR	2	0.84942	1
A0A0D2XDZ7	83	K	Cysteine synthase	FOXG_02128	1	2.86458e-08	117.79	AALYVVK(1)DAEER	2	0.30089	1
A0A0D2XDZ8	61	K	Uncharacterized protein	---	1	2.15382e-06	109	LVFNPDK(1)SDYIQR	2	0.95825	2
A0A0D2XDZ9	222	K	Uncharacterized protein	FOXG_02130	1	0.00178206	62.582	QHAK(1)ILGQK	3	-0.38823	1
A0A0D2XE03	238	K	Proteasome subunit alpha type	FOXG_02134	1	9.47904e-14	150.51	EIEQEK(1)QEEAAK	2	-0.14433	1
A0A0D2XE03	49	K	Proteasome subunit alpha type	FOXG_02134	1	0.00564612	51.726	GADVVVLGCEK(1)R	2	-0.64573	1
A0A0D2XE03	89	K	Proteasome subunit alpha type	FOXG_02134	1	0.038804	50.127	ILVDK(1)AR	2	-0.24034	1
A0A0D2XE03	29	K	Proteasome subunit alpha type	FOXG_02134	1	5.25349e-12	116.35	ALSVFSPDGHVFQVEYAGEAVK(1)R	3	1.1003	1
A0A0D2XE03	54	K	Proteasome subunit alpha type	FOXG_02134	1	0.0149636	47.302	SAMK(1)LQDTR	2	-0.82172	1
A0A0D2XE20	588	K	5-aminolevulinate synthase	FOXG_02151	1	8.07282e-05	92.295	QLNIEQATK(1)EIK	2	-1.1932	1
A0A0D2XE20	240	K	5-aminolevulinate synthase	FOXG_02151	1	0.0149088	40.941	HAVELESTLAK(1)LHAK	3	0.19692	1
A0A0D2XE28	941	K	Midasin	FOXG_02159	1	0.0251918	62.659	LYINTK(1)R	2	1.4206	1
A0A0D2XE28	3084	K	Midasin	FOXG_02159	1	0.00116179	89.029	DACK(1)SVGDR	2	0.35561	1
A0A0D2XE29	166	K	Uncharacterized protein	FOXG_02160	1	0.00216081	59.739	EDAEK(1)IIAAMK	2	1.2877	1
A0A0D2XE29	145	K	Uncharacterized protein	FOXG_02160	1	0.000545049	76.073	NMLGLSLVDSK(1)K	2	-0.43351	2
A0A0D2XE31	64	K	Pyrroline-5-carboxylate reductase	---	1	3.89265e-06	105.65	FVASVATAAGAK(1)R	2	-0.14967	1
A0A0D2XE32	467	K	Histone acetyltransferase type B catalytic subunit	---	1	1.12005e-07	112.24	KLDTEETEQDTGSK(1)K	3	-0.034391	1
A0A0D2XE32	395	K	Histone acetyltransferase type B catalytic subunit	---	1	0.000588468	98.044	VWSLIVK(1)QR	2	-0.72387	1
A0A0D2XE32	335	K	Histone acetyltransferase type B catalytic subunit	---	1	0.000302906	78.324	LIVGSDK(1)LETIR	2	0.12955	1
A0A0D2XE35	288	K	Protein kinase domain-containing protein	FOXG_02166	1	0.00836307	67.981	FYAVK(1)VLK	2	0.67925	1
A0A0D2XE36	164	K	Lectin, mannose-binding 2	FOXG_02167	1	7.76823e-06	112.13	TSYDK(1)SNDGK	2	0.014457	2
A0A0D2XE44	9	K	GTP-binding protein 128up	FOXG_02175	1	0.000296329	89.266	IK(1)DIEAEMAK	2	0.27875	3
A0A0D2XE49	613	K	Eukaryotic translation initiation factor 3 subunit A	TIF32	0.999949	0.0383917	50.127	KDLIQK(1)R	2	-0.26256	1
A0A0D2XE49	934	K	Eukaryotic translation initiation factor 3 subunit A	TIF32	1	0.000902819	63.624	RPPVFGAGK(1)WR	3	0.45622	2
A0A0D2XE49	289	K	Eukaryotic translation initiation factor 3 subunit A	TIF32	1	0.00406956	51.643	NVMMANYYEK(1)LTR	2	0.11293	1
A0A0D2XE49	70	K	Eukaryotic translation initiation factor 3 subunit A	TIF32	1	0.00178945	66.056	LAK(1)DALYQYK	2	0.53226	2
A0A0D2XE49	680	K	Eukaryotic translation initiation factor 3 subunit A	TIF32	1	0.00132252	71.159	QIADLK(1)IGDK	2	0.60725	1
A0A0D2XE49	102	K	Eukaryotic translation initiation factor 3 subunit A	TIF32	1	0.00287421	40.941	FIELAVEK(1)VTAAQQK	3	-0.49722	1
A0A0D2XE49	327	K	Eukaryotic translation initiation factor 3 subunit A	TIF32	1	6.63056e-14	150.26	QSSVLVATGQGK(1)K	2	0.22826	1
A0A0D2XE49	401	K	Eukaryotic translation initiation factor 3 subunit A	TIF32	1	0.00117348	72.2	DALSK(1)SLLQR	2	1.6134	1
A0A0D2XE49	761	K	Eukaryotic translation initiation factor 3 subunit A	TIF32	1	1.38825e-07	118.9	IYETVK(1)AQTLK	2	0.43152	1
A0A0D2XE49	979	K	Eukaryotic translation initiation factor 3 subunit A	TIF32	1	2.35275e-05	99.589	LNLSGGK(1)PSWR	2	-2.3678	2
A0A0D2XE49	653	K	Eukaryotic translation initiation factor 3 subunit A	TIF32	1	0.00387048	85.67	LANEQK(1)ER	2	-0.074617	4
A0A0D2XE49	817	K	Eukaryotic translation initiation factor 3 subunit A	TIF32	1	0.000172358	111.39	ELEK(1)QIAQR	2	-2.8047	1
A0A0D2XE49	741	K	Eukaryotic translation initiation factor 3 subunit A	TIF32	1	0.00396258	68.224	K(1)LHEDYAK	3	-0.39484	1
A0A0D2XE49	437	K	Eukaryotic translation initiation factor 3 subunit A	TIF32	1	2.5228e-07	84.895	ISPILTK(1)IGADSEMEK	2	-4.27	2
A0A0D2XE49	94	K	Eukaryotic translation initiation factor 3 subunit A	TIF32	1	0.00941535	56.404	K(1)FIELAVEK	2	-0.98182	2
A0A0D2XE49	748	K	Eukaryotic translation initiation factor 3 subunit A	TIF32	1	7.98457e-05	80.905	LHEDYAK(1)QIEQDR	3	1.3864	3
A0A0D2XE49	527	K	Eukaryotic translation initiation factor 3 subunit A	TIF32	1	2.28087e-42	180.96	MAHATGVLSFDNDVFSSSK(1)ASHGGSSAGSAESETGTVQR	4	0.32091	1
A0A0D2XE49	779	K	Eukaryotic translation initiation factor 3 subunit A	TIF32	1	0.012369	58.981	ESVELK(1)HR	2	-0.51003	1
A0A0D2XE49	766	K	Eukaryotic translation initiation factor 3 subunit A	TIF32	1	3.01114e-06	113.93	AQTLK(1)DAEQK	2	0.95693	1
A0A0D2XE49	886	K	Eukaryotic translation initiation factor 3 subunit A	TIF32	1	1.87623e-14	151.26	QEMLEK(1)AALQQR	2	0.041528	1
A0A0D2XE49	624	K	Eukaryotic translation initiation factor 3 subunit A	TIF32	1	1.68689e-06	114.51	EVASEIQAK(1)K	2	-0.079573	3
A0A0D2XE49	705	K	Eukaryotic translation initiation factor 3 subunit A	TIF32	1	0.0172025	44.318	AMK(1)LAQLER	2	-0.65345	2
A0A0D2XE52	147	K	Serine/threonine-protein phosphatase	FOXG_02183	1	0.0104996	83.614	YNIK(1)LWK	2	-1.1723	2
A0A0D2XE52	238	K	Serine/threonine-protein phosphatase	FOXG_02183	1	0.00025878	72.891	FLQK(1)HDMDLICR	3	-0.15674	1
A0A0D2XE52	141	K	Serine/threonine-protein phosphatase	FOXG_02183	1	0.00128292	73.499	IYGFYDECK(1)R	2	0.093998	3
A0A0D2XE52	41	K	Serine/threonine-protein phosphatase	FOXG_02183	1	0.00953293	91.906	YLCTK(1)AR	2	-0.54567	1
A0A0D2XE55	198	K	Uncharacterized protein	FOXG_02186	1	0.000164457	82.651	VVVAPVSDIALK(1)TR	2	-0.16312	1
A0A0D2XE55	279	K	Uncharacterized protein	FOXG_02186	1	0.00176246	49.298	VDVTK(1)GFAHDGFR	3	0.37834	1
A0A0D2XE69	154	K	Uncharacterized protein	---	1	0.00261931	51.445	HFVSK(1)HTDVR	3	-1.1113	1
A0A0D2XE82	98	K	Mitochondrial import inner membrane translocase subunit TIM14	FOXG_02213	1	0.028288	44.847	VNEAK(1)EFLDK	2	0.052895	1
A0A0D2XE87	298	K	4-nitrophenylphosphatase	FOXG_02218	1	0.00132523	41.513	ADAIAVPSHYADK(1)FSDLR	3	-2.8739	1
A0A0D2XE98	69	K	Ribosome assembly factor mrt4	FOXG_02230	1	0.0181598	67.981	LFFGK(1)TK	2	-0.18851	1
A0A0D2XE98	25	K	Ribosome assembly factor mrt4	FOXG_02230	1	0.00710282	71.501	DK(1)LFQNIR	2	-0.19017	1
A0A0D2XEA0	133	K	L51_S25_CI-B8 domain-containing protein	FOXG_02232	1	0.00220662	57.434	GVWSPYHGK(1)GMVV	2	0.95283	1
A0A0D2XEA1	197	K	Triosephosphate isomerase	FOXG_02233	1	0.000200145	89.189	GISDK(1)VADETR	2	0.49795	2
A0A0D2XEA1	137	K	Triosephosphate isomerase	FOXG_02233	1	0.00380334	56.205	EAGK(1)TIDFVSK	2	4.32	1
A0A0D2XEA1	4	K	Triosephosphate isomerase	FOXG_02233	1	0.0152243	49.715	K(1)FFVGGNFK	2	-0.083663	3
A0A0D2XEA1	21	K	Triosephosphate isomerase	FOXG_02233	1	0.000462643	70.783	SSIK(1)EIVDNLNNADLDK	2	0.35753	1
A0A0D2XEA1	185	K	Triosephosphate isomerase	FOXG_02233	1	0.00121294	49.988	VATTEQAQEVHK(1)AIR	3	1.2671	1
A0A0D2XEA1	213	K	Triosephosphate isomerase	FOXG_02233	1	4.06714e-07	109.04	ILYGGSVNEK(1)NCGELSK	2	-0.36513	2
A0A0D2XEA1	17	K	Triosephosphate isomerase	FOXG_02233	1	0.0128586	50.108	MNGSK(1)SSIK	2	-1.6595	1
A0A0D2XEA1	12	K	Triosephosphate isomerase	FOXG_02233	1	4.92637e-06	101.32	FFVGGNFK(1)MNGSK	2	0.0207	1
A0A0D2XEA8	26	K	MICOS complex subunit MIC10	FOXG_02240	1	4.17808e-23	175.21	PLSESLLNEK(1)WDR	2	1.0163	1
A0A0D2XEA9	185	K	Urb2 domain-containing protein	FOXG_02241	1	0.000612503	52.172	SSATQSSHDK(1)IGAEHIR	4	0.16615	1
A0A0D2XEC2	159	K	Endonuclease	FOXG_02254	1	0.0110639	60.436	ALLK(1)DYYR	2	-1.2169	1
A0A0D2XEC2	234	K	Endonuclease	FOXG_02254	1	0.00864732	48.284	IVTGPLYLPK(1)K	2	0.28035	1
A0A0D2XEC2	153	K	Endonuclease	FOXG_02254	1	0.000309161	64.104	HSSFLEDDSVPQK(1)FR	3	1.2047	1
A0A0D2XEC7	138	K	S-formylglutathione hydrolase	FOXG_02259	1	0.00398306	67.334	EFK(1)EVDSSR	2	-0.16884	1
A0A0D2XEC7	117	K	S-formylglutathione hydrolase	FOXG_02259	0.999838	0.00554407	49.06	KDPYSK(1)HYK	3	0.16927	1
A0A0D2XED0	595	K	DnaJ like subfamily C member 7	FOXG_02262	1	0.000576572	61.235	NPGDPHAEEK(1)FK	3	-0.69827	1
A0A0D2XED0	440	K	DnaJ like subfamily C member 7	FOXG_02262	1	0.000308087	84.507	EEGNTDFK(1)AGR	2	-0.18494	2
A0A0D2XED0	563	K	DnaJ like subfamily C member 7	FOXG_02262	1	4.25468e-14	137.8	IVGVEK(1)TATGDEIK	2	-0.0006504	1
A0A0D2XED0	213	K	DnaJ like subfamily C member 7	FOXG_02262	1	0.000300867	84.821	NYYK(1)AIEQYSK	2	0.095435	1
A0A0D2XED0	400	K	DnaJ like subfamily C member 7	FOXG_02262	1	1.1106e-06	100.59	VLYGQGENDK(1)AIQFFR	2	0.75992	2
A0A0D2XED0	480	K	DnaJ like subfamily C member 7	FOXG_02262	1	2.53121e-05	95.264	LK(1)QYDDAIADCER	2	0.53702	1
A0A0D2XED0	585	K	DnaJ like subfamily C member 7	FOXG_02262	1	0.000223014	69.485	LHPDK(1)NPGDPHAEEK	3	-0.27674	1
A0A0D2XED0	420	K	DnaJ like subfamily C member 7	FOXG_02262	1	0.00953293	91.906	DAVK(1)WLR	2	-0.2764	3
A0A0D2XED0	521	K	DnaJ like subfamily C member 7	FOXG_02262	1	4.68088e-05	103.26	WEDAVK(1)EWK	2	-0.78247	2
A0A0D2XED0	501	K	DnaJ like subfamily C member 7	FOXG_02262	1	0.000353635	77.644	AINLDPGYTK(1)AR	2	0.96739	1
A0A0D2XED0	506	K	DnaJ like subfamily C member 7	FOXG_02262	1	0.00240389	59.227	TK(1)ANALGGAER	2	-0.76933	2
A0A0D2XED0	450	K	DnaJ like subfamily C member 7	FOXG_02262	1	1.81568e-05	84.208	LQQAIEK(1)YTNALEIDPSNK	3	-1.3327	1
A0A0D2XED0	432	K	DnaJ like subfamily C member 7	FOXG_02262	1	3.40741e-07	117.25	MK(1)EEGNTDFK	2	-0.41838	3
A0A0D2XED0	264	K	DnaJ like subfamily C member 7	FOXG_02262	1	0.00177923	57.434	AADYDPQNAK(1)ILLR	2	-2.1301	1
A0A0D2XED0	557	K	DnaJ like subfamily C member 7	FOXG_02262	1	0.000618285	79.659	DYYK(1)IVGVEK	2	2.3289	1
A0A0D2XEE0	251	K	Actin-related protein 8	FOXG_02272	1	0.00339054	56.548	VPDDSNPK(1)FK	2	0.70334	1
A0A0D2XEE2	190	K	HABP4_PAI-RBP1 domain-containing protein	FOXG_02274	1	0.0278307	42.843	K(1)AALDSGLK(1)VR	2	1.5318	1
A0A0D2XEE2	198	K	HABP4_PAI-RBP1 domain-containing protein	FOXG_02274	1	0.0278307	42.843	K(1)AALDSGLK(1)VR	2	1.5318	1
A0A0D2XEF0	252	K	Exportin-T	FOXG_02282	1	2.12014e-05	107.06	PSTDVQDK(1)VR	2	0.46982	2
A0A0D2XEF0	267	K	Exportin-T	FOXG_02282	1	7.98937e-20	153.39	DTAIDTLNEICGK(1)K	2	-1.1094	1
A0A0D2XEF4	134	K	Uncharacterized protein	---	1	0.00421875	53.448	VLVK(1)EGDNFVSK	2	0.68556	1
A0A0D2XEF7	115	K	Uncharacterized protein	FOXG_02289	1	0.000336865	88.056	ILSVDPSK(1)LR	2	1.6478	1
A0A0D2XEG1	36	K	ATP synthase subunit delta, mitochondrial	FOXG_02293	1	5.36054e-14	134.25	IK(1)LSLALPHQSIYK	2	0.4789	1
A0A0D2XEG6	22	K	Small COPII coat GTPase	FOXG_02298	1	1.08025e-06	101.2	HAK(1)LLFLGLDNAGK	2	-1.8146	2
A0A0D2XEG8	131	K	Translocation protein SEC63	FOXG_02300	1	0.0055993	46.819	LSLK(1)FHPDK	3	-0.35458	1
A0A0D2XEG8	340	K	Translocation protein SEC63	FOXG_02300	1	0.000635402	79.148	AK(1)FQVGPIAR	2	3.299	1
A0A0D2XEH0	173	K	1-acyl-sn-glycerol-3-phosphate acyltransferase	FOXG_02302	1	0.0199688	40.496	GAASEIQSK(1)R	2	0.5454	1
A0A0D2XEI3	397	K	2-isopropylmalate synthase	FOXG_02315	1	0.000199041	68.41	VNSQSGK(1)GGSAFIVHTK	3	0.89489	1
A0A0D2XEI3	530	K	2-isopropylmalate synthase	FOXG_02315	1	1.09499e-05	77.959	ELNIEFDVNDYK(1)EHAIGEGR	3	-2.6466	1
A0A0D2XEI3	5	K	2-isopropylmalate synthase	FOXG_02315	1	0.006042	74.464	TMLK(1)EPWK	2	-0.51913	1
A0A0D2XEI5	628	K	Uncharacterized protein	FOXG_02317	1	0.0126741	50.353	AQGAK(1)IVSR	2	-1.2359	1
A0A0D2XEI5	254	K	Uncharacterized protein	FOXG_02317	1	9.79763e-05	89.507	AFFAPEEEEASGK(1)K	2	-2.0879	1
A0A0D2XEI6	187	K	RP/EB family microtubule-associated protein	FOXG_02318	1	0.0119851	59.35	DFYFSK(1)LR	2	0.34626	2
A0A0D2XEI9	96	K	Thioredoxin domain-containing protein	FOXG_02321	1	0.000733243	59.225	VNTDHVK(1)DVAAK	3	0.3322	1
A0A0D2XEN0	8	K	40S ribosomal protein S7	FOXG_02366	1	0.00131257	52.862	SAQALNK(1)IAPNSPSR	2	1.5584	2
A0A0D2XEN0	158	K	40S ribosomal protein S7	FOXG_02366	1	0.0353626	40.352	EDGSK(1)LLK	2	0.20192	2
A0A0D2XEN0	161	K	40S ribosomal protein S7	FOXG_02366	1	0.00145452	84.817	LLK(1)VILDEK	2	0.2859	3
A0A0D2XEN0	61	K	40S ribosomal protein S7	FOXG_02366	1	0.00543837	63.534	EIEVGHGK(1)K	2	-0.013213	1
A0A0D2XEN0	148	K	40S ribosomal protein S7	FOXG_02366	1	1.95553e-12	126.91	TLTAVHDAILEDLTYPVEIVGK(1)R	3	0.79931	2
A0A0D2XEN1	59	K	Uncharacterized protein	---	1	0.0280007	57.177	IQAFK(1)DK	2	3.7198	1
A0A0D2XEN1	50	K	Uncharacterized protein	---	1	0.00177019	62.694	EAIDFDK(1)YEEK	2	-1.265	1
A0A0D2XEN2	250	K	tRNA pseudouridine38-40 synthase	FOXG_02368	1	2.5281e-05	90.385	LVELAK(1)EHGVEDELAAR	3	0.74078	1
A0A0D2XEN2	168	K	tRNA pseudouridine38-40 synthase	FOXG_02368	1	0.00141508	47.548	TDK(1)GVHAAGNVISLK	3	0.039601	1
A0A0D2XEN9	1465	K	Uncharacterized protein	FOXG_02375	1	0.000212722	78.505	AVK(1)AQPSLASQQPK	2	0.30598	1
A0A0D2XEN9	679	K	Uncharacterized protein	FOXG_02375	1	0.000152398	93.561	VK(1)QAQAFVDK	2	0.82112	1
A0A0D2XEN9	1635	K	Uncharacterized protein	FOXG_02375	1	0.000797006	61.127	IVTIVGK(1)EDGLGVECLR	2	0.15341	1
A0A0D2XEN9	1218	K	Uncharacterized protein	FOXG_02375	1	1.76614e-05	103.44	GPEYK(1)EDDSIR	2	0.070248	3
A0A0D2XEN9	2011	K	Uncharacterized protein	FOXG_02375	1	3.79461e-30	171.71	QLEDSSLSTEETDEIK(1)K	2	0.28039	2
A0A0D2XEN9	1592	K	Uncharacterized protein	FOXG_02375	1	3.69237e-10	124.81	VAWNNPEK(1)QDSGFK	2	1.3452	1
A0A0D2XEN9	1433	K	Uncharacterized protein	FOXG_02375	1	0.000268745	126.24	NWLQPK(1)R	2	0.41835	2
A0A0D2XEN9	246	K	Uncharacterized protein	FOXG_02375	0.999868	5.99402e-13	115.01	IIEEAPVTIAKPDTFK(1)AMEDAAVR	3	-0.32632	1
A0A0D2XEN9	782	K	Uncharacterized protein	FOXG_02375	1	0.000311372	84.365	HGEFPAK(1)ALTK	2	0.21661	1
A0A0D2XEN9	1121	K	Uncharacterized protein	FOXG_02375	1	0.00095558	69.578	ALEALALEQK(1)QK	2	-0.55216	1
A0A0D2XEN9	1994	K	Uncharacterized protein	FOXG_02375	1	0.00213202	55.353	MDPTYAGLK(1)K	2	-0.82683	2
A0A0D2XEN9	509	K	Uncharacterized protein	FOXG_02375	1	7.19433e-08	125.82	AGLEK(1)GQVPSK	2	1.6065	1
A0A0D2XEN9	146	K	Uncharacterized protein	FOXG_02375	1	0.000356297	82.417	AK(1)EIGFPVMIK	2	-0.23812	1
A0A0D2XEN9	1978	K	Uncharacterized protein	FOXG_02375	1	0.00387667	59.067	DK(1)QVQTMAR	2	-0.57889	1
A0A0D2XEN9	230	K	Uncharacterized protein	FOXG_02375	1	1.34094e-06	80.236	HQK(1)IIEEAPVTIAKPDTFK	3	-1.1181	1
A0A0D2XEN9	1625	K	Uncharacterized protein	FOXG_02375	1	6.74995e-10	119.96	DVITEEVSEDGEK(1)R	2	0.9667	2
A0A0D2XEN9	1612	K	Uncharacterized protein	FOXG_02375	1	4.58175e-28	174.87	FEK(1)DVITEEVSEDGEKR	3	-0.22182	2
A0A0D2XEN9	1268	K	Uncharacterized protein	FOXG_02375	1	0.0342822	56.122	NVDTDK(1)R	2	-1.2124	1
A0A0D2XEN9	163	K	Uncharacterized protein	FOXG_02375	1	0.00421568	55.314	ASEGGGGK(1)GIR	2	-2.7479	2
A0A0D2XEN9	431	K	Uncharacterized protein	FOXG_02375	1	4.40035e-07	113.22	HMVMALK(1)ELSIR	3	2.0311	1
A0A0D2XEN9	1607	K	Uncharacterized protein	FOXG_02375	1	8.54414e-08	124.42	YLYLDEETK(1)TR	2	0.95157	1
A0A0D2XEN9	2135	K	Uncharacterized protein	FOXG_02375	1	0.000618285	79.659	TISEK(1)VETLK	2	0.31741	1
A0A0D2XEP7	113	K	Uncharacterized protein	---	1	6.31608e-05	114.89	GQTILK(1)QQR	2	0.26993	1
A0A0D2XEP8	327	K	Uncharacterized protein	---	1	5.50462e-06	59.046	LNIEYDEYSGESQVPEEDMEK(1)AAK	3	-0.69402	1
A0A0D2XEP8	363	K	Uncharacterized protein	---	1	0.00934202	65.246	SLEK(1)VILR	2	0.38195	2
A0A0D2XEP8	457	K	Uncharacterized protein	---	1	0.000502505	67.385	DVADK(1)MHEVMK	3	-0.86264	1
A0A0D2XEP8	283	K	Uncharacterized protein	---	1	5.17115e-13	140.82	MTDGDK(1)EAVELWR	2	-0.56217	1
A0A0D2XEP8	330	K	Uncharacterized protein	---	1	0.00386989	85.676	AAK(1)VLSEK	2	0.30563	1
A0A0D2XEP8	607	K	Uncharacterized protein	---	1	0.00704356	46.069	IVGSEPELQK(1)AR	2	-0.038605	1
A0A0D2XEP9	263	K	Uncharacterized protein	FOXG_02385	1	9.22378e-10	115.12	DATAADPDGPSIK(1)K	2	-2.2571	1
A0A0D2XEQ3	90	K	Uncharacterized protein	---	1	0.00182364	57.267	FLAITYVPDSAK(1)VR	2	-2.1924	1
A0A0D2XEQ6	49	K	Uncharacterized protein	FOXG_02393	1	2.36978e-05	73.722	DDDEDKSPCGGFTPDLSK(1)DK	3	-0.31436	1
A0A0D2XEQ6	143	K	Uncharacterized protein	FOXG_02393	1	0.012031	42.718	GK(1)ADPPSDCK	2	-0.28004	1
A0A0D2XET1	391	K	Cystathionine beta-synthase	FOXG_02418	1	2.05729e-35	192.96	DK(1)GFDQLPVLSANGNK	2	0.74737	2
A0A0D2XET1	70	K	Cystathionine beta-synthase	FOXG_02418	1	0.000201387	88.596	MIEEAEK(1)SGR	2	-0.55742	2
A0A0D2XET1	57	K	Cystathionine beta-synthase	FOXG_02418	0.999999	5.16808e-26	162.58	IPQSLGIECDVYVKPELFSAGGSVK(1)DR	3	0.048864	1
A0A0D2XET1	494	K	Cystathionine beta-synthase	FOXG_02418	1	0.000588333	98.048	TDDSK(1)SLSK	2	-0.17033	2
A0A0D2XET1	458	K	Cystathionine beta-synthase	FOXG_02418	1	2.79962e-06	113.44	EFASPINPGK(1)R	2	0.11089	1
A0A0D2XET1	110	K	Cystathionine beta-synthase	FOXG_02418	1	7.43519e-05	91.62	TIITLPEK(1)MSAEK	2	0.64109	2
A0A0D2XEU1	141	K	Peptidyl-prolyl cis-trans isomerase	FOXG_02428	1	9.06111e-05	90.412	GDLGYFGK(1)GDMQK	2	0.14198	2
A0A0D2XEU1	68	K	Peptidyl-prolyl cis-trans isomerase	FOXG_02428	1	0.000966627	66.393	PGAVAGVPEGK(1)IR	2	-0.76021	2
A0A0D2XEU1	29	K	Peptidyl-prolyl cis-trans isomerase	FOXG_02428	1	0.00563589	42.947	NLPYYFNSAEK(1)LSR	2	-1.5864	1
A0A0D2XEU5	370	K	Oxidoreductase	FOXG_02432	1	0.000134093	85.576	VVGDK(1)MLVSSVGSIK	2	1.9836	1
A0A0D2XEU5	224	K	Oxidoreductase	FOXG_02432	1	1.94289e-12	134.98	SMSIQEINQLK(1)K	2	0.29129	1
A0A0D2XEW9	821	K	Carrier domain-containing protein	---	1	0.00170927	52.247	ISVYGGK(1)VLIHK	3	-0.21834	1
A0A0D2XEW9	557	K	Carrier domain-containing protein	---	1	0.000923423	70.009	WVAEK(1)LVNEASR	2	1.823	1
A0A0D2XEX4	233	K	Serine/threonine-protein kinase RIO1	FOXG_02463	1	0.0152009	56.258	LWAEK(1)EFR	2	-0.56293	1
A0A0D2XEX4	228	K	Serine/threonine-protein kinase RIO1	FOXG_02463	1	0.00524923	76.679	MVK(1)LWAEK	2	-0.023829	1
A0A0D2XEX4	195	K	Serine/threonine-protein kinase RIO1	FOXG_02463	1	0.00560183	54.259	VYK(1)TAILSFK	2	-0.45961	1
A0A0D2XEY0	170	K	AMP_N domain-containing protein	---	1	0.000856731	62.466	K(1)ANYISGIGHR	3	1.5543	1
A0A0D2XEY0	200	K	AMP_N domain-containing protein	---	1	8.35209e-13	143.25	NEQEFEAAFK(1)ER	2	-1.1021	1
A0A0D2XEY0	209	K	AMP_N domain-containing protein	---	1	0.00327959	95.531	CYSYGVK(1)K	2	-0.5214	2
A0A0D2XEY0	389	K	AMP_N domain-containing protein	---	1	0.000839434	93.667	FIDK(1)DVLDK	2	0.054237	1
A0A0D2XFU1	185	K	Uncharacterized protein	FOXG_02780	1	0.00733937	48.568	LK(1)SVLFSSEGK	2	1.2428	1
A0A0D2XFU1	64	K	Uncharacterized protein	FOXG_02780	1	7.66518e-07	106.38	ANPNGNPTTQDVVIK(1)R	2	0.1708	1
A0A0D2XFX8	165	K	Uncharacterized protein	---	1	6.98691e-21	166.9	FK(1)TDYNPNFNDEGVK	2	-1.6893	1
A0A0D2XFX8	142	K	Uncharacterized protein	---	1	0.0220897	46.352	DTLDK(1)VVTQR	2	1.8527	1
A0A0D2XG20	109	K	Uncharacterized protein	FOXG_02861	1	1.92446e-05	102.4	TEEAEEK(1)PAAK	2	0.0024301	1
A0A0D2XG20	136	K	Uncharacterized protein	FOXG_02861	1	0.00838615	57.59	SEFPAIGK(1)K	2	0.58142	2
A0A0D2XG20	83	K	Uncharacterized protein	FOXG_02861	0.998798	0.00224955	55.314	VVK(0.001)PAVK(0.999)PAPK	3	0.17458	1
A0A0D2XG20	12	K	Uncharacterized protein	FOXG_02861	1	0.00137541	67.385	AAAATK(1)TAAPK	2	0.066031	1
A0A0D2XG68	418	K	PepX_C domain-containing protein	---	1	0.0409313	40.352	K(1)FYDITLK	2	1.6147	1
A0A0D2XG82	69	K	Acetyl-CoA hydrolase	FOXG_02924	1	5.79996e-05	70.802	VPAAMADYVEQNNLQSK(1)MK	3	-1.7757	1
A0A0D2XG82	11	K	Acetyl-CoA hydrolase	FOXG_02924	1	0.00327791	47.062	ASPVASAALK(1)AR	2	0.81288	1
A0A0D2XG82	487	K	Acetyl-CoA hydrolase	FOXG_02924	1	0.000684152	49.036	YQPILSHYFDK(1)AESEGLK	3	1.4698	1
A0A0D2XG82	364	K	Acetyl-CoA hydrolase	FOXG_02924	1	0.000334574	77.776	SQAVSNAPEIIK(1)R	2	-0.37144	1
A0A0D2XG82	222	K	Acetyl-CoA hydrolase	FOXG_02924	1	0.000222693	83.204	IGSPSVK(1)VDPSK	2	1.5772	1
A0A0D2XG90	123	K	Pribosyltran domain-containing protein	FOXG_02932	1	0.000917402	70.089	TTLEYAVK(1)ELEK	2	0.13282	2
A0A0D2XG90	127	K	Pribosyltran domain-containing protein	FOXG_02932	1	0.0100065	46.352	ELEK(1)DVEIAR	2	-0.80585	1
A0A0D2XG90	204	K	Pribosyltran domain-containing protein	FOXG_02932	1	0.011477	51.949	NASLQTK(1)SN	2	-0.1567	1
A0A0D2XG90	144	K	Pribosyltran domain-containing protein	FOXG_02932	1	0.000432473	41.905	MGEGAPAPK(1)TEFSIFVLHNK	3	-1.1236	1
A0A0D2XG90	14	K	Pribosyltran domain-containing protein	FOXG_02932	1	0.000171475	72.891	LYVTYNDVHK(1)MCQK	3	-1.3168	2
A0A0D2XGD2	122	K	Uncharacterized protein	FOXG_02974	1	0.00777756	50.353	ILALSAEK(1)MR	2	-0.83432	1
A0A0D2XGE3	444	K	Bac_surface_Ag domain-containing protein	FOXG_02986	1	0.00882449	66.692	LVALK(1)DSK	2	-0.44946	1
A0A0D2XGG5	80	K	BSD domain-containing protein	FOXG_03008	1	1.26487e-10	116.06	ELAEVGEDASK(1)GLTGLR	2	1.2579	1
A0A0D2XGH3	822	K	Uncharacterized protein	FOXG_03016	1	0.0110719	91.626	VIINEK(1)R	2	0.28241	1
A0A0D2XGH4	352	K	Cytochrome c oxidase assembly protein subunit 15	FOXG_03017	1	0.00036898	88.596	K(1)EDQSDLWWR	2	-1.7817	2
A0A0D2XGI0	220	K	Acetyltransferase	FOXG_03023	1	0.00588749	45.992	DVK(1)GPAPGYEGTK	2	-0.62088	1
A0A0D2XGJ4	237	K	Carboxymethylenebutenolidase	FOXG_03037	1	0.0231032	60.682	VK(1)EEYER	2	0.29251	1
A0A0D2XGJ4	38	K	Carboxymethylenebutenolidase	FOXG_03037	1	0.00787645	45.618	EIGGYK(1)TYVTGSVDAK	2	1.3686	1
A0A0D2XGJ4	130	K	Carboxymethylenebutenolidase	FOXG_03037	1	0.000449055	75.088	VAGQVPDYVK(1)AVK	2	0.38022	1
A0A0D2XGJ4	28	K	Carboxymethylenebutenolidase	FOXG_03037	1	0.00490007	62.463	GYEAK(1)GTYK	2	-1.0138	1
A0A0D2XGJ4	133	K	Carboxymethylenebutenolidase	FOXG_03037	1	7.15067e-05	94.767	AVK(1)DQDSSIEK	2	0.76074	3
A0A0D2XGJ8	357	K	Fused signal recognition particle receptor	FOXG_03041	1	0.00672278	52.247	NVVGGK(1)TLTK	2	1.806	1
A0A0D2XGL4	19	K	Woronin body major protein	FOXG_03057	1	0.019618	50.353	AGAHK(1)LGDR	2	0.38431	1
A0A0D2XGL4	187	K	Woronin body major protein	FOXG_03057	1	0.00249916	56.569	ELAVDMK(1)VIHGSR	2	-0.79669	2
A0A0D2XGN1	104	K	Uncharacterized protein	FOXG_03075	1	0.0230314	60.788	AGWLK(1)VR	2	0.25921	2
A0A0D2XGN1	189	K	Uncharacterized protein	FOXG_03075	1	0.0127601	79.116	LLLSEK(1)K	2	0.53909	1
A0A0D2XGN1	660	K	Uncharacterized protein	FOXG_03075	1	0.00258632	54.402	DVVITNIDANGK(1)LK	2	1.3628	2
A0A0D2XGN1	860	K	Uncharacterized protein	FOXG_03075	1	0.00447322	42.336	AFESTLK(1)HLK	3	-0.012792	1
A0A0D2XGN1	470	K	Uncharacterized protein	FOXG_03075	1	3.32607e-23	177.81	QYTDLSENTQK(1)AK	2	0.81695	1
A0A0D2XGN1	492	K	Uncharacterized protein	FOXG_03075	1	0.00192167	58.32	VPAIVDFCK(1)AGSR	2	-1.857	3
A0A0D2XGN1	165	K	Uncharacterized protein	FOXG_03075	1	0.00440689	56.404	GK(1)TVDGIVER	2	-1.4042	1
A0A0D2XGN1	376	K	Uncharacterized protein	FOXG_03075	1	0.0275625	57.463	LIGK(1)HVR	2	0.53898	1
A0A0D2XGN1	844	K	Uncharacterized protein	FOXG_03075	1	0.000519769	75.088	EVVAGGYGMVPK(1)K	2	-1.9008	2
A0A0D2XGN1	533	K	Uncharacterized protein	FOXG_03075	1	2.07177e-72	244.32	ADGEGGEPFGK(1)ESLDLANR	2	-0.27112	1
A0A0D2XGN1	870	K	Uncharacterized protein	FOXG_03075	1	1.23956e-05	110.38	EVESQAK(1)DQR	2	-0.34612	1
A0A0D2XGN1	3	K	Uncharacterized protein	FOXG_03075	1	0.00357883	57.55	SK(1)TFIGNVK	2	0.13783	1
A0A0D2XGN1	863	K	Uncharacterized protein	FOXG_03075	1	0.00025117	90.614	HLK(1)EVESQAK	2	-0.98836	1
A0A0D2XGN1	442	K	Uncharacterized protein	FOXG_03075	1	4.0055e-10	119.46	APNYDDLLAAQEK(1)AK	2	0.59948	1
A0A0D2XGN1	112	K	Uncharacterized protein	FOXG_03075	1	3.79405e-07	117.86	K(1)EESDEVLDR	2	-0.19185	3
A0A0D2XGN1	603	K	Uncharacterized protein	FOXG_03075	1	1.13162e-08	122.1	SGNAAELFTAEK(1)K	2	0.13753	1
A0A0D2XGN5	1001	K	Myosin motor domain-containing protein	---	1	0.000227078	88.021	MLQSQLSVK(1)ER	2	0.51836	1
A0A0D2XGN5	120	K	Myosin motor domain-containing protein	---	1	0.00183743	61.11	GIEGENDFSGK(1)R	2	-0.04615	1
A0A0D2XGN9	155	K	40S ribosomal protein S4	FOXG_03083	1	0.000613718	72.321	YPDPLIK(1)VNDTVK	2	0.12722	3
A0A0D2XGN9	161	K	40S ribosomal protein S4	FOXG_03083	1	0.00406956	51.643	VNDTVK(1)IDLATGK	2	0.35559	1
A0A0D2XGN9	71	K	40S ribosomal protein S4	FOXG_03083	1	0.0120122	77.058	LVK(1)VDGK	2	0.25349	3
A0A0D2XGN9	239	K	40S ribosomal protein S4	FOXG_03083	1	0.00824417	56.258	PWISLPK(1)GK	2	0.28228	2
A0A0D2XGN9	122	K	40S ribosomal protein S4	FOXG_03083	1	6.44475e-06	105.65	IQAEEAEYK(1)LGK	2	0.1859	2
A0A0D2XGN9	211	K	40S ribosomal protein S4	FOXG_03083	1	2.81552e-21	121.25	HDGGFNIVHVK(1)DAIDNSFATR	3	0.061196	5
A0A0D2XGN9	22	K	40S ribosomal protein S4	FOXG_03083	1	1.76197e-05	84.581	LSAPSHWLLDK(1)LSGTYAPK	3	0.44259	2
A0A0D2XGN9	106	K	40S ribosomal protein S4	FOXG_03083	1	0.0316064	41.448	LVYDTK(1)GR	2	0.4726	2
A0A0D2XGN9	30	K	40S ribosomal protein S4	FOXG_03083	1	6.62501e-05	81.632	LSGTYAPK(1)PSAGPHK	3	-0.50781	1
A0A0D2XGN9	62	K	40S ribosomal protein S4	FOXG_03083	1	0.0147378	47.603	ETK(1)AILMQR	2	0.14589	1
A0A0D2XGP1	128	K	Fumarate hydratase, mitochondrial	FOXG_03085	1	2.0918e-05	95.067	YGLDPK(1)IGAAIQQAAK	2	0.34566	1
A0A0D2XGP1	447	K	Fumarate hydratase, mitochondrial	FOXG_03085	1	2.35705e-07	106.6	SFEK(1)NLVAGLAANEEK	3	-0.19082	1
A0A0D2XGP1	241	K	Fumarate hydratase, mitochondrial	FOXG_03085	0.999939	0.0262772	44.318	KVDEFEAK(1)K	2	-0.0097979	1
A0A0D2XGP1	234	K	Fumarate hydratase, mitochondrial	FOXG_03085	1	0.0143168	58.981	K(1)VDEFEAK	2	0.37878	1
A0A0D2XGP1	185	K	Fumarate hydratase, mitochondrial	FOXG_03085	1	5.70215e-06	101.32	AIEILGGTMGSK(1)K	2	-1.2471	1
A0A0D2XGP1	138	K	Fumarate hydratase, mitochondrial	FOXG_03085	1	3.3713e-15	146.3	IGAAIQQAAK(1)EVADGK	2	0.35833	1
A0A0D2XGP1	485	K	Fumarate hydratase, mitochondrial	FOXG_03085	1	0.00146952	66.267	IGYDMASK(1)VAK	2	0.52171	2
A0A0D2XGQ8	50	K	MADS-box transcription factor, other eukaryote	FOXG_03102	1	3.04378e-07	103.88	QRPSAGDDDDDDDEK(1)GSR	3	0.12764	1
A0A0D2XGQ8	120	K	MADS-box transcription factor, other eukaryote	FOXG_03102	1	0.00651251	50.354	LQPLVTK(1)SEGK	2	0.56858	1
A0A0D2XGR6	400	K	3-methylcrotonyl-CoA carboxylase alpha subunit	FOXG_03110	1	0.00836534	46.352	GFIPDSGK(1)LVR	2	1.3004	1
A0A0D2XGR6	299	K	3-methylcrotonyl-CoA carboxylase alpha subunit	FOXG_03110	1	0.00368054	87.476	HDLWDK(1)AR	2	-2.5025	1
A0A0D2XGR6	647	K	3-methylcrotonyl-CoA carboxylase alpha subunit	FOXG_03110	1	0.00811405	56.432	WYEK(1)ALGLK	2	1.5147	1
A0A0D2XGS9	142	K	Peroxiredoxin	FOXG_03123	1	0.00292165	52.008	FAIIVDQGK(1)VVYAAR	2	0.83962	1
A0A0D2XGS9	115	K	Peroxiredoxin	FOXG_03123	1	0.0122437	42.336	ILFMSDK(1)DAK	2	0.50703	1
A0A0D2XGT0	123	K	60S ribosomal protein L24	FOXG_03124	1	0.0183574	61.78	K(1)QADAAAK(1)K	2	0.15611	1
A0A0D2XGT0	27	K	60S ribosomal protein L24	FOXG_03124	1	0.0252371	58.981	GDSK(1)IFR	2	0.83565	1
A0A0D2XGT0	91	K	60S ribosomal protein L24	FOXG_03124	1	5.78531e-06	98.942	GIVGASLDVIK(1)EK	2	0.15303	7
A0A0D2XGT0	129	K	60S ribosomal protein L24	FOXG_03124	1	3.6868e-27	180.48	AK(1)LAAQASK(1)GQAVR	2	0.37421	1
A0A0D2XGT0	17	K	60S ribosomal protein L24	FOXG_03124	1	0.00599047	63.694	IYPGK(1)GK(1)LYVR	2	1.3776	1
A0A0D2XGT0	158	K	60S ribosomal protein L24	FOXG_03124	1	0.00562846	65.295	GSAPK(1)VQAK(1)TR	2	-0.36707	1
A0A0D2XGT0	69	K	60S ribosomal protein L24	FOXG_03124	1	0.0184492	46.001	GISEEVAK(1)K	2	0.15634	1
A0A0D2XGT0	116	K	60S ribosomal protein L24	FOXG_03124	1	0.0183574	61.78	K(1)QADAAAK(1)K	2	0.15611	1
A0A0D2XGT0	136	K	60S ribosomal protein L24	FOXG_03124	1	3.6868e-27	180.48	LAAQASK(1)GQAVR	2	0.10632	5
A0A0D2XGT0	154	K	60S ribosomal protein L24	FOXG_03124	1	0.00562846	65.295	GSAPK(1)VQAK(1)TR	2	-0.36707	1
A0A0D2XGT0	19	K	60S ribosomal protein L24	FOXG_03124	1	0.00599047	63.694	IYPGK(1)GK(1)LYVR	2	1.3776	1
A0A0D2XGT0	110	K	60S ribosomal protein L24	FOXG_03124	1	4.77635e-05	108.7	AQAIK(1)ESK(1)EK	2	2.6091	1
A0A0D2XGT0	113	K	60S ribosomal protein L24	FOXG_03124	1	4.77635e-05	108.7	AQAIK(1)ESK(1)EK	2	2.6091	1
A0A0D2XGT8	84	K	Ribosomal protein L37	FOXG_03132	1	0.00120266	66.267	NGFQTGTPK(1)GAR	2	-0.35971	1
A0A0D2XGT8	52	K	Ribosomal protein L37	FOXG_03132	1	0.000594562	128.03	KYNWSEK(1)AK	2	0.29583	1
A0A0D2XGT8	3	K	Ribosomal protein L37	FOXG_03132	1	0.0128586	50.108	TK(1)GTSSFGK	2	-0.39724	1
A0A0D2XGT8	43	K	Ribosomal protein L37	FOXG_03132	1	5.69607e-95	292.8	HECSSCGYPAAK(1)IR	2	-0.40935	2
A0A0D2XGT8	10	K	Ribosomal protein L37	FOXG_03132	1	0.0250807	50.04	GTSSFGK(1)R	2	0.16174	2
A0A0D2XGT8	31	K	Ribosomal protein L37	FOXG_03132	1	0.00045909	51.798	SLHVQK(1)HECSSCGYPAAK	4	-1.2847	1
A0A0D2XGT8	14	K	Ribosomal protein L37	FOXG_03132	1	0.000595666	82.287	HNK(1)THTLCR	3	-1.7491	1
A0A0D2XGV1	104	K	Translation initiation factor 1A	FOXG_03145	1	5.42446e-06	99.941	TLK(1)SYGELPENAK	2	0.29629	2
A0A0D2XGV1	56	K	Translation initiation factor 1A	FOXG_03145	1	0.00180686	65.179	LEALCFDGSK(1)R	2	-0.33249	5
A0A0D2XGV1	151	K	Translation initiation factor 1A	FOXG_03145	1	0.0250807	50.04	K(1)EVDIDDI	2	0.29229	1
A0A0D2XGV1	94	K	Translation initiation factor 1A	FOXG_03145	1	0.0066596	43.592	GDVILK(1)YTADEAR	2	-0.36008	1
A0A0D2XGV1	29	K	Translation initiation factor 1A	FOXG_03145	1	9.97405e-21	158.29	ELTFK(1)EDGQEYAQVVK	2	1.2815	3
A0A0D2XGV2	239	K	Uncharacterized protein	FOXG_03146	1	8.23741e-08	97.5	AVESNIPVVRPEWVEACEK(1)SGR	3	0.28493	1
A0A0D2XGW2	8	K	Uncharacterized protein	FOXG_03156	1	0.000685232	58.885	SDNAGAK(1)GPEPGDR	2	-1.3081	2
A0A0D2XGW2	334	K	Uncharacterized protein	FOXG_03156	1	0.0115098	63.565	LIEGVVK(1)K	2	-0.2285	2
A0A0D2XGW2	90	K	Uncharacterized protein	FOXG_03156	1	8.68483e-06	65.833	DFLGQEFK(1)SIDPTHSHASAHPK	4	0.29881	1
A0A0D2XGW2	283	K	Uncharacterized protein	FOXG_03156	1	0.0175947	56.258	LESEATK(1)R	2	0.17363	1
A0A0D2XGW2	320	K	Uncharacterized protein	FOXG_03156	1	0.0250807	50.04	K(1)VFEGFNR	2	-0.13518	2
A0A0D2XGW2	526	K	Uncharacterized protein	FOXG_03156	1	5.8733e-07	107.46	IGNPLAEAAIK(1)GVK	2	-0.90719	2
A0A0D2XGW2	164	K	Uncharacterized protein	FOXG_03156	1	1.09883e-10	118.31	VTSAVVTVPTNFTEK(1)QR	2	-0.019933	1
A0A0D2XGW2	148	K	Uncharacterized protein	FOXG_03156	1	4.28613e-05	95.094	LVGSASDYLGK(1)K	2	0.24919	4
A0A0D2XGW2	117	K	Uncharacterized protein	FOXG_03156	1	1.75636e-16	142.43	DK(1)NEEETSTVSVSEATTR	2	-0.29022	2
A0A0D2XGY3	113	K	F-actin-capping protein subunit alpha	FOXG_03179	1	1.0916e-11	118.21	ASAVQSHVLEGAQADLVK(1)STLK	3	-1.6605	1
A0A0D2XGY4	89	K	Cytochrome-b5 reductase	FOXG_03180	1	0.00441404	52.579	RLPGDEGPK(1)R	3	0.077148	2
A0A0D2XGY4	5	K	Cytochrome-b5 reductase	FOXG_03180	1	9.45011e-05	44.158	K(1)EFTMQDVAEHNTSSDIYMVVHDK	4	-0.37322	1
A0A0D2XGY9	91	K	Methionyl-tRNA synthetase	FOXG_03185	1	4.29056e-06	83.087	YHALHK(1)GVYDWFR	2	4.1479	2
A0A0D2XGY9	208	K	Methionyl-tRNA synthetase	FOXG_03185	1	0.00109628	73.632	CK(1)VDGTTPEK	2	-0.20158	2
A0A0D2XGY9	460	K	Methionyl-tRNA synthetase	FOXG_03185	1	0.000208702	79.346	LDGVVPDYTK(1)YTDER	2	-0.80511	2
A0A0D2XGY9	445	K	Methionyl-tRNA synthetase	FOXG_03185	1	0.013816	57.59	ILK(1)FTQAK	2	0.39155	1
A0A0D2XGY9	450	K	Methionyl-tRNA synthetase	FOXG_03185	1	0.00387322	47.548	FTQAK(1)LDGVVPDYTK	2	1.3442	1
A0A0D2XGY9	379	K	Methionyl-tRNA synthetase	FOXG_03185	1	6.8819e-16	150.39	MSTTEYLNYEGGK(1)FSK	2	0.41144	1
A0A0D2XGY9	216	K	Methionyl-tRNA synthetase	FOXG_03185	1	0.0004376	98.044	VDGTTPEK(1)R	2	0.46615	1
A0A0D2XGY9	125	K	Methionyl-tRNA synthetase	FOXG_03185	1	1.73443e-07	115.33	ELWK(1)NGYIEER	2	0.89411	1
A0A0D2XGY9	13	K	Methionyl-tRNA synthetase	FOXG_03185	1	0.000693122	80.24	SPVLPEEGK(1)R	2	0.5576	1
A0A0D2XH20	295	K	Polyadenylate-binding protein	FOXG_03218	1	8.943e-07	84.166	GFGFVNFTTHESASK(1)AVDDLNGK	3	0.56659	1
A0A0D2XH20	386	K	Polyadenylate-binding protein	FOXG_03218	1	0.000888137	74.611	ETPTEGDEDK(1)K	2	-0.10089	3
A0A0D2XH20	358	K	Polyadenylate-binding protein	FOXG_03218	1	5.63209e-09	130.15	NLDDDVDDDK(1)LR	2	0.25662	7
A0A0D2XH20	205	K	Polyadenylate-binding protein	FOXG_03218	1	4.43558e-09	67.728	GYGFVHYETDEAASQAIK(1)HVNGMLLNEK	4	0.81737	1
A0A0D2XH20	434	K	Polyadenylate-binding protein	FOXG_03218	1	9.91903e-11	119.76	SK(1)GFGFVCFSNPDDATK	2	-0.30097	2
A0A0D2XH20	126	K	Polyadenylate-binding protein	FOXG_03218	1	2.64196e-06	107.65	ALEELNYTLIK(1)GR	3	-0.34313	3
A0A0D2XH20	403	K	Polyadenylate-binding protein	FOXG_03218	1	1.5167e-08	125.03	EEAK(1)EEANEETK	2	-0.40607	1
A0A0D2XH20	339	K	Polyadenylate-binding protein	FOXG_03218	1	1.38865e-08	125.72	ANK(1)YQGVNLYIK	2	0.47843	1
A0A0D2XH20	476	K	Polyadenylate-binding protein	FOXG_03218	1	0.000391973	83.182	K(1)SQLEASIQAR	2	0.19281	1
A0A0D2XH20	303	K	Polyadenylate-binding protein	FOXG_03218	1	1.76579e-08	113.54	AVDDLNGK(1)DFHGQDLYVGR	3	-0.18488	3
A0A0D2XH20	236	K	Polyadenylate-binding protein	FOXG_03218	1	1.01674e-11	132.95	FEEMK(1)ANFTNVYVK	2	-0.54955	2
A0A0D2XH20	348	K	Polyadenylate-binding protein	FOXG_03218	0.999994	2.06635e-05	70.452	YQGVNLYIK(1)NLDDDVDDDKLR	3	-0.43417	2
A0A0D2XH20	231	K	Polyadenylate-binding protein	FOXG_03218	1	0.0209502	40.994	QSK(1)FEEMK	2	-2.559	1
A0A0D2XH20	215	K	Polyadenylate-binding protein	FOXG_03218	1	0.000159115	81.709	HVNGMLLNEK(1)K	2	1.136	4
A0A0D2XH20	411	K	Polyadenylate-binding protein	FOXG_03218	1	5.78096e-05	91.812	EEANEETK(1)EGEEAK	2	0.74929	2
A0A0D2XH20	216	K	Polyadenylate-binding protein	FOXG_03218	1	0.000411166	76.228	K(1)VYVGHHIPK	3	3.3263	1
A0A0D2XH20	462	K	Polyadenylate-binding protein	FOXG_03218	1	4.75977e-10	122.39	MINNK(1)PLYVALAQR	2	-0.2023	1
A0A0D2XH20	187	K	Polyadenylate-binding protein	FOXG_03218	1	4.91318e-47	199.46	VAQDENGNSK(1)GYGFVHYETDEAASQAIK	3	0.12793	1
A0A0D2XH23	590	K	Electron transfer flavoprotein-ubiquinone oxidoreductase	FOXG_03221	1	0.00918139	42.123	FCPAGVYEYVEDESK(1)PHGVR	3	0.81486	1
A0A0D2XH23	462	K	Electron transfer flavoprotein-ubiquinone oxidoreductase	FOXG_03221	1	0.0052889	60.398	DSPIWK(1)ELK	2	1.7179	1
A0A0D2XH25	147	K	TATA-box-binding protein	FOXG_03223	1	0.00618566	53.211	SEDDSK(1)LASR	2	1.3944	1
A0A0D2XH25	111	K	TATA-box-binding protein	FOXG_03223	1	0.000318247	114.5	NAEYNPK(1)R	2	0.52922	1
A0A0D2XH27	197	K	Phosphoribosylglycinamide formyltransferase	FOXG_03225	1	0.00217741	61.815	GEDLEQYK(1)EK	2	2.0333	1
A0A0D2XH27	157	K	Phosphoribosylglycinamide formyltransferase	FOXG_03225	1	0.0101211	53.756	AYDEFK(1)AGR	2	0.8853	1
A0A0D2XH27	82	K	Phosphoribosylglycinamide formyltransferase	FOXG_03225	1	4.33725e-05	94.688	GETDEQK(1)VTEGR	2	-0.30716	1
A0A0D2XH34	216	K	Enoyl-[acyl-carrier protein] reductase I	FOXG_03232	1	0.0196888	67.981	VK(1)EEIVR	2	-0.060638	1
A0A0D2XH34	9	K	Enoyl-[acyl-carrier protein] reductase I	FOXG_03232	1	0.00201574	80.688	PFATELTK(1)R	2	0.98106	1
A0A0D2XH42	16	K	Uncharacterized protein	---	1	0.00824417	56.258	VVAAK(1)YAVR	2	1.091	1
A0A0D2XH42	26	K	Uncharacterized protein	---	1	0.00138662	67.252	GELAVK(1)SEEYR	2	1.1448	1
A0A0D2XH42	100	K	Uncharacterized protein	---	1	0.0282	57.047	AK(1)FLLSK	2	-0.15074	1
A0A0D2XH43	155	K	Uncharacterized protein	---	1	5.36286e-06	100.11	DK(1)AIAAYESLSEK	2	0.4025	2
A0A0D2XH43	201	K	Uncharacterized protein	---	1	4.35465e-06	102.9	AK(1)SLVESGGDWDR	2	-0.36419	1
A0A0D2XH43	142	K	Uncharacterized protein	---	1	2.87294e-43	188.04	ELQEFQKEEDDAVEQAGDTEVMAAQGK(1)R	3	-0.61373	3
A0A0D2XH44	159	K	mRNA cap 0 methyltransferase domain-containing protein	---	1	0.0165189	53.756	FNEEAAVK(1)R	2	-0.51449	1
A0A0D2XH49	119	K	PH domain-containing protein	FOXG_03247	1	0.000196329	84.892	SIK(1)GSVLPVLER	2	0.20699	2
A0A0D2XH58	270	K	S-methyl-5'-thioadenosine phosphorylase	FOXG_03256	1	8.08713e-10	99.13	LGELENSDLVQAK(1)HWAGASQGAVK	3	1.8667	1
A0A0D2XH58	167	K	S-methyl-5'-thioadenosine phosphorylase	FOXG_03256	1	1.04787e-22	150.11	ACAAHMEGDGVVLHEK(1)GTVIVMEGPQFSTR	4	1.0756	1
A0A0D2XH63	246	K	Sulfite reductase (NADPH) flavoprotein alpha-component	FOXG_03261	1	0.00123696	69.03	LSAEAGK(1)LNTR	2	0.8533	1
A0A0D2XH63	526	K	Sulfite reductase (NADPH) flavoprotein alpha-component	FOXG_03261	1	0.0113521	89.55	DDEVEK(1)R	2	0.077166	1
A0A0D2XH63	839	K	Sulfite reductase (NADPH) flavoprotein alpha-component	FOXG_03261	1	0.00166122	47.037	PSFHDLVK(1)IVSPAK	3	1.0127	1
A0A0D2XH63	663	K	Sulfite reductase (NADPH) flavoprotein alpha-component	FOXG_03261	1	0.00960266	43.68	SLAFK(1)EAYGTK	2	1.1329	1
A0A0D2XH63	311	K	Sulfite reductase (NADPH) flavoprotein alpha-component	FOXG_03261	1	1.07231e-06	101.3	LSADGAK(1)VGVINVR	2	1.1742	2
A0A0D2XH63	520	K	Sulfite reductase (NADPH) flavoprotein alpha-component	FOXG_03261	1	1.49587e-07	117.79	LSNFK(1)DDEVEK	2	-0.80194	1
A0A0D2XH74	83	K	Uncharacterized protein	---	1	0.00577899	55.353	WELQVDQLK(1)K	2	1.0192	1
A0A0D2XH74	292	K	Uncharacterized protein	---	1	0.000423737	79.492	YIQK(1)TGIDFTR	2	-4.0373	1
A0A0D2XH74	1063	K	Uncharacterized protein	---	1	0.00370376	47.712	QLLIEAHDTK(1)R	3	0.56522	1
A0A0D2XH77	365	K	Uncharacterized protein	FOXG_03275	1	1.49116e-14	167.11	NPQTTPGSAK(1)R	2	-0.011447	1
A0A0D2XH77	270	K	Uncharacterized protein	FOXG_03275	1	0.0180493	46.462	VLASGEIK(1)K	2	0.59958	1
A0A0D2XH78	25	K	NTF2 domain-containing protein	FOXG_03276	1	0.0128062	60.436	K(1)GLAALYR	2	-0.24443	1
A0A0D2XH79	104	K	60S ribosomal protein L8	FOXG_03277	1	0.00817811	46.819	YRPETK(1)AEK	3	0.64457	2
A0A0D2XH79	53	K	60S ribosomal protein L8	FOXG_03277	1	0.0049792	67.704	MVK(1)WPEYVR	2	0.12296	4
A0A0D2XH79	119	K	60S ribosomal protein L8	FOXG_03277	1	2.29757e-08	120.84	LLQEATAVK(1)EGK	2	0.46999	2
A0A0D2XH79	18	K	60S ribosomal protein L8	FOXG_03277	1	0.00260212	56.205	VAPAPFPQGK(1)AGK	2	0.20031	1
A0A0D2XH79	174	K	60S ribosomal protein L8	FOXG_03277	1	0.00747298	52.725	K(1)MGIPYAIVK	2	-0.043077	1
A0A0D2XH79	221	K	60S ribosomal protein L8	FOXG_03277	1	1.16635e-05	98.105	LISAVK(1)DGYLEK	2	1.7343	5
A0A0D2XH79	210	K	60S ribosomal protein L8	FOXG_03277	1	0.00184855	79.148	SEDK(1)NELSK	2	-0.091452	3
A0A0D2XH79	194	K	60S ribosomal protein L8	FOXG_03277	1	0.00732487	73.665	LGTVVHK(1)K	2	-0.545	1
A0A0D2XH79	253	K	60S ribosomal protein L8	FOXG_03277	1	0.0206365	79.492	QK(1)ALEAATK	2	0.6096	2
A0A0D2XH79	94	K	60S ribosomal protein L8	FOXG_03277	1	0.00224012	57.175	NTAAQAFK(1)LLNK	2	-0.58124	1
A0A0D2XH79	135	K	60S ribosomal protein L8	FOXG_03277	0.988293	1.64166e-05	89.011	K(0.012)PYTVK(0.988)YGLNHVVGLIENK	3	0.78528	3
A0A0D2XH79	243	K	60S ribosomal protein L8	FOXG_03277	1	0.000130097	79.089	QWGGGIMGPK(1)AQMK	2	-0.1682	4
A0A0D2XH79	215	K	60S ribosomal protein L8	FOXG_03277	0.999664	0.00049944	62.055	SEDKNELSK(1)LISAVK	2	0.57967	2
A0A0D2XH79	98	K	60S ribosomal protein L8	FOXG_03277	1	0.00422329	50.108	LLNK(1)YRPETK	3	0.28369	1
A0A0D2XH79	45	K	60S ribosomal protein L8	FOXG_03277	1	0.000215866	85.522	NFGIGQDIQPK(1)R	2	-0.49138	9
A0A0D2XH79	148	K	60S ribosomal protein L8	FOXG_03277	1	4.24214e-20	161.04	YGLNHVVGLIENK(1)K	3	0.188	3
A0A0D2XH79	260	K	60S ribosomal protein L8	FOXG_03277	1	0.0286426	47.082	ALEAATK(1)I	2	0.23483	1
A0A0D2XH79	31	K	60S ribosomal protein L8	FOXG_03277	1	0.0122743	82.716	NPLLEK(1)R	2	0.30385	4
A0A0D2XH79	195	K	60S ribosomal protein L8	FOXG_03277	1	0.00272412	58.32	K(1)TAAVLAVTEVR	2	-0.36731	2
A0A0D2XH79	247	K	60S ribosomal protein L8	FOXG_03277	1	0.0211963	53.554	AQMK(1)IIK	2	-0.091364	3
A0A0D2XHA3	8	K	Aspartate-semialdehyde dehydrogenase	FOXG_03301	1	0.01445	44.753	ASQFPTK(1)K	2	0.057482	1
A0A0D2XHA3	226	K	Aspartate-semialdehyde dehydrogenase	FOXG_03301	1	3.64698e-20	155.1	IDDK(1)GTAFIEQEGLR	2	2.6076	2
A0A0D2XHB4	516	K	Propionyl-CoA carboxylase beta chain	FOXG_03312	1	4.01852e-06	103.83	IEK(1)ESDATFSSAR	2	-0.6937	1
A0A0D2XHB5	35	K	Isovaleryl-CoA dehydrogenase	FOXG_03313	1	4.37945e-11	116.96	HPK(1)GFEAPSNEELEELR	3	-1.3773	1
A0A0D2XHB5	328	K	Isovaleryl-CoA dehydrogenase	FOXG_03313	1	6.44247e-06	105.65	LADMYTK(1)LQASR	2	-0.47821	1
A0A0D2XHD6	80	K	Uncharacterized protein	---	1	2.42935e-27	135.88	SPTGATSESPVTIATHPWESGSSGK(1)YQYHPGGDPNAAPK	4	-0.87952	1
A0A0D2XHD8	847	K	Elongation factor 3	FOXG_03336	1	0.0242038	47.603	WVDLK(1)DGK	2	-0.76338	1
A0A0D2XHD8	197	K	Elongation factor 3	FOXG_03336	1	2.60642e-10	124.25	AQISIGGTK(1)EEALEK	2	0.79782	1
A0A0D2XHD8	763	K	Elongation factor 3	FOXG_03336	1	4.11064e-05	93.424	VAIIGPNGAGK(1)STLIK	2	1.5474	1
A0A0D2XHD8	605	K	Elongation factor 3	FOXG_03336	1	0.0316839	54.774	MK(1)LALAR	2	0.13083	1
A0A0D2XHD8	203	K	Elongation factor 3	FOXG_03336	1	0.000167991	93.096	EEALEK(1)DILR	2	-0.58999	2
A0A0D2XHD8	873	K	Elongation factor 3	FOXG_03336	1	0.00550614	59.908	TFQYEVK(1)WR	2	-3.0492	1
A0A0D2XHD8	920	K	Elongation factor 3	FOXG_03336	1	0.0052889	60.398	ELQPK(1)VISK	2	0.46434	1
A0A0D2XHD8	443	K	Elongation factor 3	FOXG_03336	1	0.00137541	67.385	SFVK(1)DAEAPQK	2	1.7546	1
A0A0D2XHD8	518	K	Elongation factor 3	FOXG_03336	1	0.00145861	69.672	NGAGK(1)STLMR	2	-2.0375	1
A0A0D2XHD8	783	K	Elongation factor 3	FOXG_03336	1	0.0177408	44.961	VEK(1)HPNLR	3	2.216	1
A0A0D2XHD8	842	K	Elongation factor 3	FOXG_03336	1	0.00501413	55.314	AQMEK(1)WVDLK	2	2.9273	2
A0A0D2XHD8	180	K	Elongation factor 3	FOXG_03336	1	9.5577e-09	122.34	WQGTVGAYK(1)LLQK	2	2.1334	1
A0A0D2XHD8	375	K	Elongation factor 3	FOXG_03336	1	0.00127857	68.536	AMGDDK(1)DVVAR	2	-0.63767	2
A0A0D2XHD8	692	K	Elongation factor 3	FOXG_03336	1	1.88822e-07	104.84	IRPEAK(1)SYYTLSASTVQFK	3	-0.10346	1
A0A0D2XHD8	780	K	Elongation factor 3	FOXG_03336	1	3.9804e-10	119.54	LLTGETIPTTGK(1)VEK	2	0.41635	1
A0A0D2XHE4	261	K	N-acetyl-gamma-glutamyl-phosphate reductase	FOXG_03342	1	2.78555e-17	149.97	VVYLSEK(1)GGLYDGDGEK	2	-0.51735	2
A0A0D2XHE4	88	K	N-acetyl-gamma-glutamyl-phosphate reductase	FOXG_03342	1	1.25821e-06	98.942	LFTSVESQK(1)FAVIK	2	-0.15346	1
A0A0D2XHE4	510	K	N-acetyl-gamma-glutamyl-phosphate reductase	FOXG_03342	1	1.01533e-11	132.51	DAAK(1)ATSETLNASQSR	2	0.22697	1
A0A0D2XHE4	208	K	N-acetyl-gamma-glutamyl-phosphate reductase	FOXG_03342	1	0.0164432	55.064	VNK(1)DAIEK	2	-1.5902	1
A0A0D2XHE4	153	K	N-acetyl-gamma-glutamyl-phosphate reductase	FOXG_03342	1	0.00608075	51.286	VTDAK(1)TLGIAR	2	0.75179	2
A0A0D2XHE4	358	K	N-acetyl-gamma-glutamyl-phosphate reductase	FOXG_03342	1	0.0231032	60.682	FK(1)ETLAR	2	0.062617	1
A0A0D2XHG1	450	K	Uncharacterized protein	FOXG_03359	1	0.00947742	47.302	LPDGSK(1)TAGR	2	0.85342	1
A0A0D2XHH2	73	K	Ubiquitin-conjugating enzyme E2 35	FOXG_03370	1	0.000605961	60.157	FLTK(1)IFHPNVDK	3	0.19858	1
A0A0D2XHH2	129	K	Ubiquitin-conjugating enzyme E2 35	FOXG_03370	1	1.34834e-06	97.797	SWK(1)EDEQAAIATAK	2	-1.3392	1
A0A0D2XHH5	155	K	ATP synthase subunit d, mitochondrial	FOXG_03373	1	0.00398306	67.334	TAQLVSK(1)GR	2	1.4571	1
A0A0D2XHH5	33	K	ATP synthase subunit d, mitochondrial	FOXG_03373	1	9.22879e-06	103.44	GQTVASLQAFK(1)K	2	2.0136	1
A0A0D2XHH5	63	K	ATP synthase subunit d, mitochondrial	FOXG_03373	1	1.78304e-20	165.49	SVLK(1)NQAIIDEIEK	2	-0.50963	1
A0A0D2XHH5	90	K	ATP synthase subunit d, mitochondrial	FOXG_03373	1	0.000511636	71.98	QLK(1)AIDAFEAEAVK	2	1.5391	1
A0A0D2XHH5	9	K	ATP synthase subunit d, mitochondrial	FOXG_03373	1	0.0217177	45.433	SAALK(1)LDWTK	2	-0.79423	1
A0A0D2XHH5	107	K	ATP synthase subunit d, mitochondrial	FOXG_03373	1	1.18069e-06	99.927	NAEATK(1)EAVDLELK	2	-1.1631	1
A0A0D2XHH5	164	K	ATP synthase subunit d, mitochondrial	FOXG_03373	1	0.00320796	71.451	WMVPGYK(1)EK	2	-0.40423	1
A0A0D2XHH5	101	K	ATP synthase subunit d, mitochondrial	FOXG_03373	1	2.59094e-16	137.73	AIDAFEAEAVK(1)NAEATK	2	0.38084	1
A0A0D2XHH5	73	K	ATP synthase subunit d, mitochondrial	FOXG_03373	1	6.03185e-08	127.87	NQAIIDEIEK(1)R	2	-0.25109	4
A0A0D2XHH5	148	K	ATP synthase subunit d, mitochondrial	FOXG_03373	1	2.88633e-17	156.02	SIDEK(1)TAQLVSK	2	-0.5011	4
A0A0D2XHH6	61	K	Nascent polypeptide-associated complex subunit alpha	FOXG_03374	1	0.0055993	48.284	ALEK(1)LHLTR	2	0.063407	2
A0A0D2XHH6	15	K	Nascent polypeptide-associated complex subunit alpha	FOXG_03374	1	6.00007e-06	111.63	VEELPDEEPK(1)K	2	-0.11396	4
A0A0D2XHH6	79	K	Nascent polypeptide-associated complex subunit alpha	FOXG_03374	1	0.000339407	68.481	RPK(1)NILFVINNPEVYK	3	-0.22718	2
A0A0D2XHH7	42	K	50S ribosomal protein L14e	FOXG_03375	1	4.11498e-05	91.961	LATIVEIIDHK(1)R	3	-0.69249	6
A0A0D2XHH7	92	K	50S ribosomal protein L14e	FOXG_03375	1	1.85764e-08	137.62	LWEK(1)SEIDSK	2	0.0045683	4
A0A0D2XHH7	98	K	50S ribosomal protein L14e	FOXG_03375	1	2.32916e-20	164.2	SEIDSK(1)WEQTNWAK	2	-0.21865	3
A0A0D2XHH7	106	K	50S ribosomal protein L14e	FOXG_03375	1	1.92723e-05	128.36	WEQTNWAK(1)K(1)R	2	3.0956	2
A0A0D2XHH7	107	K	50S ribosomal protein L14e	FOXG_03375	1	0.0183553	46.352	WEQTNWAK(1)K(1)R	2	3.0956	1
A0A0D2XHH9	106	K	Uncharacterized protein	FOXG_03377	1	0.0316064	41.448	ESK(1)ENFIR	2	0.2871	1
A0A0D2XHI2	4	K	NADH dehydrogenase (Ubiquinone) 1 alpha subcomplex 2	FOXG_03380	1	0.00936037	52.579	SAK(1)YGFTK	2	0.62542	1
A0A0D2XHI2	40	K	NADH dehydrogenase (Ubiquinone) 1 alpha subcomplex 2	FOXG_03380	1	0.0110233	58.604	SYPTMK(1)R	2	-0.17572	1
A0A0D2XHI2	70	K	NADH dehydrogenase (Ubiquinone) 1 alpha subcomplex 2	FOXG_03380	1	4.94783e-05	92.528	GVEK(1)SQILEGLSDK	2	1.7829	2
A0A0D2XHI2	9	K	NADH dehydrogenase (Ubiquinone) 1 alpha subcomplex 2	FOXG_03380	1	0.0135361	57.859	YGFTK(1)SLR	2	-0.0079782	2
A0A0D2XHI3	165	K	Mitochondrial pyruvate carrier	FOXG_03381	1	5.98504e-10	119.62	SLGGVVEDIK(1)ADAK	2	1.1162	1
A0A0D2XHI3	169	K	Mitochondrial pyruvate carrier	FOXG_03381	1	0.000695245	96.135	ADAK(1)EAIQEAKP	2	1.2783	1
A0A0D2XHI3	153	K	Mitochondrial pyruvate carrier	FOXG_03381	1	0.0189993	45.368	ILSYESAK(1)K	2	-1.4837	1
A0A0D2XHI3	176	K	Mitochondrial pyruvate carrier	FOXG_03381	1	0.022141	52.482	EAIQEAK(1)P	2	-0.43661	1
A0A0D2XHK3	1043	K	Uncharacterized protein	FOXG_03401	1	0.022141	52.482	EELYTWK(1)K	2	-0.54452	1
A0A0D2XHL0	164	K	V-type proton ATPase subunit E	FOXG_03408	1	0.0394685	42.336	ELGK(1)DITAK	2	0.12199	1
A0A0D2XHL0	45	K	V-type proton ATPase subunit E	FOXG_03408	1	0.000129631	92.247	ANEEFEIEK(1)SK	2	-0.049263	2
A0A0D2XHL0	62	K	V-type proton ATPase subunit E	FOXG_03408	1	1.12442e-30	201.48	QETDAIDSQYEK(1)K	2	-0.51338	1
A0A0D2XHL0	29	K	V-type proton ATPase subunit E	FOXG_03408	1	0.0152906	47.603	QEAMEK(1)AR	2	-1.0057	1
A0A0D2XHL7	16	K	Robl_LC7 domain-containing protein	FOXG_03415	1	0.000176303	61.87	AESSLTNGHDALEEK(1)LGR	3	-0.92547	1
A0A0D2XHP1	140	K	Tudor domain-containing protein	FOXG_03439	1	0.011529	51.286	FK(1)TYDNTETLR	2	-4.3155	1
A0A0D2XHQ8	234	K	RRM domain-containing protein	FOXG_03456	1	0.0031289	58.699	AAGLEK(1)VFGK	2	-0.22971	1
A0A0D2XHQ8	150	K	RRM domain-containing protein	FOXG_03456	1	0.000249092	64.454	FFSTLQGLDQK(1)YHATDR	3	0.25446	1
A0A0D2XHR4	87	K	Uncharacterized protein	FOXG_03462	0.997132	0.00624452	43.308	LHLSK(0.003)PPVK(0.997)R	3	0.24582	1
A0A0D2XHR4	97	K	Uncharacterized protein	FOXG_03462	1	5.11435e-05	84.753	IDLHFPLGK(1)EVTAR	3	-0.083686	1
A0A0D2XHS1	926	K	Glycine cleavage system P protein	FOXG_03469	1	0.00349857	54.898	ETAGVEVADIAK(1)R	2	3.8656	1
A0A0D2XHT6	239	K	Aminopeptidase	FOXG_03484	1	0.00661222	58.433	TIPAGQK(1)AR	2	-0.13927	1
A0A0D2XHT6	936	K	Aminopeptidase	FOXG_03484	1	0.00941535	56.404	DNWDVLTK(1)R	2	1.6373	1
A0A0D2XHT6	600	K	Aminopeptidase	FOXG_03484	1	0.0143168	58.981	VADIWTK(1)K	2	1.987	1
A0A0D2XHT6	263	K	Aminopeptidase	FOXG_03484	1	0.0125075	41.242	SSYK(1)DEDGNTK	2	0.00043779	1
A0A0D2XHT6	818	K	Aminopeptidase	FOXG_03484	1	0.00703832	51.286	AAIVEDEPTK(1)K	2	-0.92982	2
A0A0D2XHT6	884	K	Aminopeptidase	FOXG_03484	1	0.00151449	62.088	SLGFAK(1)DAALIK	2	-3.6519	1
A0A0D2XHT9	244	K	Phospho-2-dehydro-3-deoxyheptonate aldolase	FOXG_03487	1	0.00222056	61.344	VAK(1)VVGEQLR	2	0.29666	1
A0A0D2XHT9	204	K	Phospho-2-dehydro-3-deoxyheptonate aldolase	FOXG_03487	1	7.68324e-09	124.47	GTNFDK(1)ESVQAAK	2	-0.20018	1
A0A0D2XHT9	125	K	Phospho-2-dehydro-3-deoxyheptonate aldolase	FOXG_03487	1	8.77584e-15	138.05	GLINDPDIDNSFK(1)INK	2	0.39619	3
A0A0D2XHT9	45	K	Phospho-2-dehydro-3-deoxyheptonate aldolase	FOXG_03487	1	0.0016304	82.287	ATNTVVK(1)GR	2	0.30052	1
A0A0D2XHT9	220	K	Phospho-2-dehydro-3-deoxyheptonate aldolase	FOXG_03487	1	0.00123124	47.548	QK(1)EAIMIDCSHGNSSK	3	1.558	1
A0A0D2XHT9	211	K	Phospho-2-dehydro-3-deoxyheptonate aldolase	FOXG_03487	1	0.0121739	61.962	ESVQAAK(1)K	2	0.18119	2
A0A0D2XHU2	147	K	60S ribosomal protein L13	FOXG_03490	1	2.95208e-43	197.28	IEK(1)ASHISATLPIAPTDIAVK	3	0.13527	2
A0A0D2XHU2	53	K	60S ribosomal protein L13	FOXG_03490	1	0.000912667	66.92	PVDK(1)LRPVVR	3	0.23849	1
A0A0D2XHU2	64	K	60S ribosomal protein L13	FOXG_03490	1	0.0042089	82.452	CPTLK(1)YNR	2	-0.9003	3
A0A0D2XHU2	165	K	60S ribosomal protein L13	FOXG_03490	1	2.75424e-06	89.859	ASHISATLPIAPTDIAVK(1)EIK	3	-0.18305	4
A0A0D2XHU2	139	K	60S ribosomal protein L13	FOXG_03490	1	0.0108946	52.725	GDTK(1)TDVSK	2	-1.6045	1
A0A0D2XHU2	211	K	60S ribosomal protein L13	FOXG_03490	1	0.00577899	55.353	DAAEAESAK(1)K	2	0.50886	3
A0A0D2XHU2	42	K	60S ribosomal protein L13	FOXG_03490	1	0.00717455	51.436	QAK(1)AAALAPR	2	-0.20118	1
A0A0D2XHU2	8	K	60S ribosomal protein L13	FOXG_03490	1	0.000130173	82.417	HNQK(1)LVNNHFR	3	-0.4689	7
A0A0D2XHU2	144	K	60S ribosomal protein L13	FOXG_03490	1	0.00934986	65.224	TDVSK(1)IEK	2	-0.044175	1
A0A0D2XHU2	169	K	60S ribosomal protein L13	FOXG_03490	1	6.00462e-06	95.57	K(1)GDMPSNIEAGAYR	2	-0.55235	1
A0A0D2XHU2	117	K	60S ribosomal protein L13	FOXG_03490	1	0.0229586	60.895	LK(1)AYQER	2	-0.19498	1
A0A0D2XHU2	31	K	60S ribosomal protein L13	FOXG_03490	1	0.00201574	80.688	THFDQPGK(1)K	2	-0.019862	2
A0A0D2XHU4	102	K	Mitochondrial import inner membrane translocase subunit TIM16	FOXG_03492	1	5.66203e-05	93.839	GGSFYLQSK(1)IVR	2	0.69905	1
A0A0D2XHZ2	368	K	ATPase	FOXG_03541	1	0.0391824	41.242	AEYEK(1)SPIYER	2	-3.236	1
A0A0D2XI04	431	K	Coatomer subunit gamma	FOXG_03553	1	0.0071028	59.067	DEGGYEFK(1)R	2	0.19411	1
A0A0D2XI04	75	K	Coatomer subunit gamma	FOXG_03553	1	0.00190251	64.82	LFQNK(1)DASLR	2	-0.37398	2
A0A0D2XI04	751	K	Coatomer subunit gamma	FOXG_03553	1	0.0403806	52.683	VYVAFK(1)K	2	-1.6268	1
A0A0D2XI04	406	K	Coatomer subunit gamma	FOXG_03553	1	0.00203846	77.662	TLCLK(1)FPSK	2	0.47428	1
A0A0D2XI04	279	K	Coatomer subunit gamma	FOXG_03553	1	2.9971e-08	117.08	HK(1)SEMVNFEAAK	2	-0.21421	1
A0A0D2XI05	287	K	ATP synthase mitochondrial F1 complex assembly factor 2	FOXG_03554	1	0.000579797	72.891	ATLAGK(1)SLIAAAR	2	0.74076	1
A0A0D2XI18	112	K	Uncharacterized protein	FOXG_03567	1	4.326e-07	115.7	VSEDPEGLK(1)K	2	-0.021875	1
A0A0D2XI18	146	K	Uncharacterized protein	FOXG_03567	1	0.00617105	53.237	FQSK(1)ENSVAK	2	-0.44262	1
A0A0D2XI20	283	K	2-methylcitrate dehydratase	FOXG_03569	1	2.73895e-05	99.5	K(1)SWAAGDACQR	2	0.22641	3
A0A0D2XI20	199	K	2-methylcitrate dehydratase	FOXG_03569	1	0.00668153	41.621	AGGNLAGGK(1)TFVVK	2	0.46294	1
A0A0D2XI20	464	K	2-methylcitrate dehydratase	FOXG_03569	1	0.00210957	75.213	DYHDPK(1)LR	3	-0.1456	5
A0A0D2XI20	522	K	2-methylcitrate dehydratase	FOXG_03569	1	0.000891389	70.438	VK(1)ELVELNLDAK	2	-1.15	2
A0A0D2XI20	532	K	2-methylcitrate dehydratase	FOXG_03569	1	6.29828e-10	137.89	ELVELNLDAK(1)K	2	-1.3577	3
A0A0D2XI20	399	K	2-methylcitrate dehydratase	FOXG_03569	1	0.00623633	50.95	QFK(1)PMDNFADR	2	-1.2467	1
A0A0D2XI20	507	K	2-methylcitrate dehydratase	FOXG_03569	1	0.00424663	52.482	PVILEK(1)YK	2	-0.46279	3
A0A0D2XI20	449	K	2-methylcitrate dehydratase	FOXG_03569	1	9.00962e-09	132.32	IK(1)CVEDPQYTK	2	-0.65547	1
A0A0D2XI20	380	K	2-methylcitrate dehydratase	FOXG_03569	1	0.000367757	81.92	SAADIK(1)SITCR	2	-0.41435	2
A0A0D2XI20	300	K	2-methylcitrate dehydratase	FOXG_03569	1	0.0110799	44.425	AVNLALK(1)VLK	2	-0.11191	1
A0A0D2XI35	53	K	Asparaginyl-tRNA synthetase	FOXG_03584	1	0.0176051	46.352	DDEEGYK(1)PAAK	2	0.21269	1
A0A0D2XI35	71	K	Asparaginyl-tRNA synthetase	FOXG_03584	1	0.000555686	83.783	AVAYAAQQK(1)K	2	-0.026604	2
A0A0D2XI35	83	K	Asparaginyl-tRNA synthetase	FOXG_03584	1	0.000167286	90.614	AEK(1)DAQDEAAR	2	-0.28137	1
A0A0D2XI35	44	K	Asparaginyl-tRNA synthetase	FOXG_03584	1	1.36987e-07	121.02	HGAESEYQVK(1)K	2	-0.2741	1
A0A0D2XI35	422	K	Asparaginyl-tRNA synthetase	FOXG_03584	1	5.66611e-06	75.539	GIK(1)NEDGNDHTFGDDIAEAAER	3	-0.63139	1
A0A0D2XI55	50	K	Eukaryotic translation initiation factor eIF-1	FOXG_03605	1	0.000486008	79.659	TLTTVQGLPK(1)K	2	-0.15874	3
A0A0D2XI55	98	K	Eukaryotic translation initiation factor eIF-1	FOXG_03605	1	0.000281338	74.987	DVQEFLIDK(1)K	2	-0.18666	3
A0A0D2XI55	40	K	Eukaryotic translation initiation factor eIF-1	FOXG_03605	1	0.0224556	43.68	K(1)TLTTVQGLPK	2	0.021434	1
A0A0D2XI55	64	K	Eukaryotic translation initiation factor eIF-1	FOXG_03605	1	8.83412e-14	129.08	K(1)FACNGTIVNDSEMGEVIQLQGDQR	3	-1.9551	1
A0A0D2XI55	23	K	Eukaryotic translation initiation factor eIF-1	FOXG_03605	1	1.23528e-44	192.1	TYDPFAEADEDTGETK(1)QTQNYIHIR	3	-1.0419	1
A0A0D2XI55	110	K	Eukaryotic translation initiation factor eIF-1	FOXG_03605	1	0.0320645	54.525	TIK(1)VHGF	2	0.10355	1
A0A0D2XI60	170	K	Tim44 domain-containing protein	FOXG_03610	1	1.52906e-10	130.19	AAVNELCLGQFGK(1)K	2	1.3621	2
A0A0D2XI62	533	K	Anaphase-promoting complex subunit 5	FOXG_03612	1	0.00132573	86.67	PSQYWHK(1)YR	2	2.2367	1
A0A0D2XI63	123	K	Cytochrome c oxidase subunit 6a	FOXG_03613	1	0.000302495	64.52	TLFWNDEVNYHNK(1)DK	3	0.39324	1
A0A0D2XI63	52	K	Cytochrome c oxidase subunit 6a	FOXG_03613	1	0.00359639	44.847	EHAVGTTELWK(1)K	3	-0.061555	1
A0A0D2XI63	101	K	Cytochrome c oxidase subunit 6a	FOXG_03613	1	2.91463e-05	96.604	TK(1)NYQWGNGDK	2	-0.45308	1
A0A0D2XI63	110	K	Cytochrome c oxidase subunit 6a	FOXG_03613	1	2.25307e-17	143.57	NYQWGNGDK(1)TLFWNDEVNYHNK	3	-0.54134	2
A0A0D2XI67	22	K	ENTH domain-containing protein	FOXG_03618	1	0.00703832	51.286	TDQELAINIK(1)K	2	2.0985	1
A0A0D2XI67	539	K	ENTH domain-containing protein	FOXG_03618	1	5.88245e-08	127.17	LAQDK(1)ADNLER	2	0.26698	2
A0A0D2XI67	471	K	ENTH domain-containing protein	FOXG_03618	1	0.0258143	58.604	FK(1)AVQLK	2	0.27639	1
A0A0D2XI67	469	K	ENTH domain-containing protein	FOXG_03618	1	0.000105422	85.355	HEHLDLLQK(1)FK	3	-0.12677	1
A0A0D2XI68	50	K	50S ribosomal protein L21e	FOXG_03619	1	8.12969e-06	103.21	ANGAVQK(1)GMPFK	2	-0.12621	3
A0A0D2XI68	120	K	50S ribosomal protein L21e	FOXG_03619	1	2.56787e-08	119.39	EAK(1)ANGTVVQVK	2	-0.46858	2
A0A0D2XI68	7	K	50S ribosomal protein L21e	FOXG_03619	1	0.0108034	74.439	GHSYGK(1)R	2	0.4779	2
A0A0D2XI68	129	K	50S ribosomal protein L21e	FOXG_03619	1	0.00548652	55.806	ANGTVVQVK(1)R	2	-0.15883	1
A0A0D2XI68	78	K	50S ribosomal protein L21e	FOXG_03619	1	4.57747e-06	108.35	SAVGVIIYK(1)QVK	2	-0.13595	2
A0A0D2XI68	107	K	50S ribosomal protein L21e	FOXG_03619	1	0.0119052	49.423	SREDFLK(1)R	3	-0.23347	2
A0A0D2XI68	22	K	50S ribosomal protein L21e	FOXG_03619	1	0.00220321	61.11	K(1)GMIALNTYLR	2	2.685	2
A0A0D2XI68	60	K	50S ribosomal protein L21e	FOXG_03619	1	0.00151635	48.527	VYHGK(1)TGVIYNVTK	3	0.64669	1
A0A0D2XI68	43	K	50S ribosomal protein L21e	FOXG_03619	1	0.00022002	78.401	VGDIVDIK(1)ANGAVQK	2	0.15199	1
A0A0D2XI68	55	K	50S ribosomal protein L21e	FOXG_03619	1	0.00584921	43.308	GMPFK(1)VYHGK	3	-0.16967	1
A0A0D2XI69	152	K	40S ribosomal protein S9	FOXG_03620	1	2.61267e-05	78.674	LDSQK(1)HIDFALTSPFGGGR	3	-0.13253	5
A0A0D2XI69	63	K	40S ribosomal protein S9	FOXG_03620	1	6.39762e-05	95.094	QLLTLDEK(1)DPK	2	0.0046942	1
A0A0D2XI69	90	K	40S ribosomal protein S9	FOXG_03620	1	0.00127101	63.624	MK(1)LDYVLALK	2	-1.167	1
A0A0D2XI69	118	K	40S ribosomal protein S9	FOXG_03620	1	0.00517732	53.237	LGLAK(1)SIHHAR	2	0.027039	1
A0A0D2XI69	174	K	40S ribosomal protein S9	FOXG_03620	1	2.04203e-16	142.39	K(1)AAAAAGGEGGEDEEDEE	2	0.11161	1
A0A0D2XI69	49	K	40S ribosomal protein S9	FOXG_03620	1	0.00641315	58.699	VGLTLSK(1)IR	2	-0.13803	1
A0A0D2XI69	66	K	40S ribosomal protein S9	FOXG_03620	0.999986	9.67453e-16	156	QLLTLDEKDPK(1)R	2	-0.17718	1
A0A0D2XI69	113	K	40S ribosomal protein S9	FOXG_03620	1	0.00143963	63.091	LQTCVWK(1)LGLAK	2	-0.62881	1
A0A0D2XI90	436	K	Importin N-terminal domain-containing protein	FOXG_03641	1	9.11633e-44	194.15	FVNAVVTEYEQAADDQK(1)NHIAK	3	0.91342	3
A0A0D2XI90	89	K	Importin N-terminal domain-containing protein	FOXG_03641	1	3.90275e-08	79.589	SWYNNEGYSPDPPTAIIPEEEK(1)AR	3	0.077767	1
A0A0D2XI90	441	K	Importin N-terminal domain-containing protein	FOXG_03641	1	0.000477438	83.862	NHIAK(1)EGALR	2	0.015134	2
A0A0D2XI90	211	K	Importin N-terminal domain-containing protein	FOXG_03641	1	2.89758e-05	73.279	AYK(1)HATWLELSPSLR	2	-0.17278	1
A0A0D2XI96	38	K	CRAL-TRIO domain-containing protein	FOXG_03648	1	0.00205908	52.247	LEDIFSK(1)TLHK	3	-2.5631	1
A0A0D2XI96	63	K	CRAL-TRIO domain-containing protein	FOXG_03648	1	0.00933992	65.252	VVLQK(1)FLR	2	0.28813	1
A0A0D2XI99	265	K	Ubiquitin carboxyl-terminal hydrolase	FOXG_03651	1	2.43156e-15	150.12	NAGEQPIINK(1)ESFAK	2	-0.38908	1
A0A0D2XI99	452	K	Ubiquitin carboxyl-terminal hydrolase	FOXG_03651	1	0.0194374	44.863	NASILEAK(1)K	2	0.61378	1
A0A0D2XI99	9	K	Ubiquitin carboxyl-terminal hydrolase	FOXG_03651	1	0.000631535	65.179	SSISVVVK(1)HQGK	2	0.031414	1
A0A0D2XI99	195	K	Ubiquitin carboxyl-terminal hydrolase	FOXG_03651	1	0.000277988	85.813	VVFPQFAEK(1)SK	2	1.9984	1
A0A0D2XI99	48	K	Ubiquitin carboxyl-terminal hydrolase	FOXG_03651	1	0.00620156	58.981	ILIK(1)GGQLK	2	0.45679	1
A0A0D2XIA2	190	K	Uncharacterized protein	FOXG_03654	1	0.0112058	53.751	IDPK(1)DAALR	2	0.44771	1
A0A0D2XIA6	62	K	Uncharacterized protein	FOXG_03659	1	0.0126563	41.824	AFCESGGK(1)SK	2	0.18453	1
A0A0D2XIA9	51	K	Small nuclear ribonucleoprotein	FOXG_03662	0.997579	0.00539639	40.941	K(0.002)ENILDLGK(0.998)YMDK	3	0.17603	1
A0A0D2XIA9	55	K	Small nuclear ribonucleoprotein	FOXG_03662	1	0.000788403	87.789	YMDK(1)QITVK	2	-0.33714	2
A0A0D2XIB2	76	K	Sorting nexin-3	FOXG_03665	1	0.0101211	53.756	TNIPAFK(1)LR	2	-0.079179	1
A0A0D2XIB5	847	K	Dolichyl-phosphate-mannose-protein mannosyltransferase	FOXG_03668	1	0.010985	79.451	EEK(1)VEYR	2	0.40846	1
A0A0D2XIB5	500	K	Dolichyl-phosphate-mannose-protein mannosyltransferase	FOXG_03668	1	0.0171219	44.425	TYGSVAK(1)ER	2	-0.61925	1
A0A0D2XIB5	940	K	Dolichyl-phosphate-mannose-protein mannosyltransferase	FOXG_03668	1	0.00217741	61.815	DGEK(1)EAEEAK	2	-0.97445	1
A0A0D2XIC5	95	K	Glucosamine 6-phosphate N-acetyltransferase	---	1	2.88378e-05	81.016	K(1)FIHSLGAVGHIEDIAVAK	4	0.55181	1
A0A0D2XID0	281	K	Uncharacterized protein	FOXG_03683	1	0.000308735	84.479	FK(1)EINVDDVGR	2	0.065051	1
A0A0D2XID0	103	K	Uncharacterized protein	FOXG_03683	1	0.0100065	46.352	EIIYEK(1)VTAK	2	1.1527	1
A0A0D2XID0	204	K	Uncharacterized protein	FOXG_03683	1	5.67018e-05	82.449	EDAAK(1)AFHDNMLSADQR	3	-0.57692	1
A0A0D2XIF6	152	K	NADH-ubiquinone oxidoreductase 40 kDa subunit, mitochondrial	FOXG_03709	1	0.000551895	74.987	IVEAVCK(1)YDVDR	2	-0.39158	1
A0A0D2XIF6	360	K	NADH-ubiquinone oxidoreductase 40 kDa subunit, mitochondrial	FOXG_03709	1	4.6848e-10	117.13	SQNFYDLPPATEK(1)EK	2	-0.097985	3
A0A0D2XIF6	131	K	NADH-ubiquinone oxidoreductase 40 kDa subunit, mitochondrial	FOXG_03709	1	0.000147658	58.693	DYPTK(1)NFSLEDVHVEGTER	3	0.053322	1
A0A0D2XIF6	323	K	NADH-ubiquinone oxidoreductase 40 kDa subunit, mitochondrial	FOXG_03709	1	0.000612778	69.431	EYLDQVIDPEAK(1)TFK	2	1.2921	1
A0A0D2XIF7	348	K	26S proteasome regulatory subunit N9	FOXG_03710	1	0.00471999	60.255	VLDMK(1)QIAAMR	2	2.5205	1
A0A0D2XIF7	103	K	26S proteasome regulatory subunit N9	FOXG_03710	1	0.00232874	63.624	LSFLQSVAK(1)K	2	-0.023619	2
A0A0D2XIF7	136	K	26S proteasome regulatory subunit N9	FOXG_03710	1	0.000211775	117.84	K(1)DLDTAER	2	0.25061	2
A0A0D2XIF7	71	K	26S proteasome regulatory subunit N9	FOXG_03710	1	0.0155937	46.462	FADK(1)INQLK	2	-3.3721	1
A0A0D2XIG0	53	K	Aconitate hydratase, mitochondrial	FOXG_03713	1	1.62634e-27	179.67	QNNWEEGNYINYK(1)K	2	-0.40003	2
A0A0D2XIG0	612	K	Aconitate hydratase, mitochondrial	FOXG_03713	1	1.72767e-08	114.31	TTTDHISMAGPWLK(1)YR	3	0.89271	4
A0A0D2XIG0	418	K	Aconitate hydratase, mitochondrial	FOXG_03713	1	2.73785e-05	94.487	AK(1)SAFTVTPGSEQIR	2	0.46513	1
A0A0D2XIG0	469	K	Aconitate hydratase, mitochondrial	FOXG_03713	1	5.94631e-09	127.36	K(1)GEANSIISSYNR	2	-0.29824	1
A0A0D2XIG0	145	K	Aconitate hydratase, mitochondrial	FOXG_03713	1	0.00048925	40.986	VANPTTVHCDHLIEAQVGGAK(1)DLAR	4	0.60321	1
A0A0D2XIG0	598	K	Aconitate hydratase, mitochondrial	FOXG_03713	1	0.000444975	58.885	GK(1)TTTDHISMAGPWLK	3	-1.5191	1
A0A0D2XIG0	376	K	Aconitate hydratase, mitochondrial	FOXG_03713	1	2.62827e-20	159.18	FSQAVK(1)ENGWPEELK	2	-0.02164	1
A0A0D2XIG0	707	K	Aconitate hydratase, mitochondrial	FOXG_03713	1	0.00187624	85.212	IHETNLK(1)K	3	-0.084	2
A0A0D2XIG0	320	K	Aconitate hydratase, mitochondrial	FOXG_03713	1	0.00122645	76.282	RK(1)EIGDFAR	3	-1.3683	4
A0A0D2XIG0	318	K	Aconitate hydratase, mitochondrial	FOXG_03713	1	0.000264022	79.659	MYDYLAATK(1)R	2	0.83712	8
A0A0D2XIG0	37	K	Aconitate hydratase, mitochondrial	FOXG_03713	1	0.0001707	88.021	MATVSDSPLDK(1)K	2	-0.39657	3
A0A0D2XIG0	587	K	Aconitate hydratase, mitochondrial	FOXG_03713	1	0.00499276	55.353	DAK(1)DIPILIK	2	0.093819	2
A0A0D2XIG1	33	K	C2H2-type domain-containing protein	FOXG_03714	1	0.000264647	108.43	HLK(1)QFMETK	2	-1.3225	2
A0A0D2XIG3	350	K	CRAL-TRIO domain-containing protein	---	1	3.30742e-05	94.688	YIEPIAGENDK(1)MK	2	2.2052	1
A0A0D2XIG3	59	K	CRAL-TRIO domain-containing protein	---	1	1.04709e-05	101.89	EEASPAEADPK(1)K	2	0.83199	1
A0A0D2XIG3	184	K	CRAL-TRIO domain-containing protein	---	1	0.000737786	74.962	QVSADMMK(1)QLR	2	0.25416	1
A0A0D2XIG4	11	K	Hit family protein 1	FOXG_03717	1	0.0313069	40.496	IIK(1)GDIPSFK	2	-0.52812	1
A0A0D2XIG8	145	K	Serine palmitoyltransferase	FOXG_03722	1	0.00279356	95.909	EK(1)AIQVLR	2	-0.1395	1
A0A0D2XIH4	371	K	Coatomer subunit alpha	FOXG_03729	1	0.00533388	56.043	K(1)LGSAWVAPR	2	0.5347	1
A0A0D2XIH4	950	K	Coatomer subunit alpha	FOXG_03729	1	0.000660904	71.529	QVGAVDFAPLK(1)SR	2	2.7223	1
A0A0D2XIH4	370	K	Coatomer subunit alpha	FOXG_03729	1	0.00166633	63.091	NIESPTLLSLK(1)K	2	0.22504	2
A0A0D2XIH4	612	K	Coatomer subunit alpha	FOXG_03729	1	0.010713	81.784	FK(1)LALVK	2	0.162	1
A0A0D2XIH4	248	K	Coatomer subunit alpha	FOXG_03729	1	6.61688e-24	185.95	MSETK(1)AWEVDTCR	2	-1.9891	1
A0A0D2XIH4	1142	K	Coatomer subunit alpha	FOXG_03729	1	0.0121531	83.614	IVENAK(1)K	2	0.10548	1
A0A0D2XIH4	14	K	Coatomer subunit alpha	FOXG_03729	1	0.0145842	73.26	FESK(1)SSR	2	-0.66865	1
A0A0D2XIH4	348	K	Coatomer subunit alpha	FOXG_03729	1	5.23009e-11	116.39	ERPASAVHQNLLFYVTK(1)EK	3	-0.08656	1
A0A0D2XIH4	281	K	Coatomer subunit alpha	FOXG_03729	1	5.42542e-13	95.652	GHFQNASGCLFHPHQDLILSAGEDK(1)TIR	5	-0.78343	1
A0A0D2XIH4	1016	K	Coatomer subunit alpha	FOXG_03729	1	0.00143963	63.091	ANK(1)LEAGIGIFK	2	-0.50493	1
A0A0D2XIH4	1080	K	Coatomer subunit alpha	FOXG_03729	1	0.0104996	83.614	DAEK(1)LQR	2	-1.1716	1
A0A0D2XIH4	823	K	Coatomer subunit alpha	FOXG_03729	1	1.58853e-09	113.36	EPVVHTFESSWPTK(1)ATSQSFFEK	3	-0.38976	1
A0A0D2XIH4	290	K	Coatomer subunit alpha	FOXG_03729	1	0.0177602	72.138	VWDLNK(1)R	2	-0.075685	3
A0A0D2XIH5	32	K	26S proteasome regulatory subunit N12	FOXG_03730	1	0.0127051	76.035	AK(1)LALLK	2	-0.9409	1
A0A0D2XIH6	270	K	Uncharacterized protein	---	1	0.014607	49.358	AK(1)EHYYR	3	0.36369	1
A0A0D2XIJ1	319	K	Trehalose 6-phosphate synthase	FOXG_03746	1	0.000298319	80.96	INAALTMSEDK(1)R	2	1.1834	1
A0A0D2XIJ1	136	K	Trehalose 6-phosphate synthase	FOXG_03746	1	0.000843446	45.384	VESHAWTDAVTAK(1)YNALR	3	1.034	1
A0A0D2XIJ1	547	K	Trehalose 6-phosphate synthase	FOXG_03746	1	1.48077e-07	117.95	PTFINK(1)GEIAK	2	1.0769	1
A0A0D2XIJ2	174	K	Uncharacterized protein	FOXG_03747	1	0.0155937	46.462	TALVK(1)ALNK	2	0.50143	1
A0A0D2XIJ2	106	K	Uncharacterized protein	FOXG_03747	1	0.00114878	66.989	AYLMK(1)LCSDPSK	2	-0.056704	1
A0A0D2XIJ2	193	K	Uncharacterized protein	FOXG_03747	1	1.09979e-07	101.17	WHVK(1)DGAEFETGDSDIEIER	3	-0.061993	1
A0A0D2XIL3	134	K	Uncharacterized protein	FOXG_03768	1	9.05357e-21	159.34	ELLVAQVQDLQAEK(1)VK	2	0.23654	1
A0A0D2XIL4	39	K	Aldo_ket_red domain-containing protein	FOXG_03769	1	0.0130796	40.475	GETYDAVK(1)CALK	2	-0.46724	1
A0A0D2XIL4	179	K	Aldo_ket_red domain-containing protein	FOXG_03769	1	0.00235324	54.898	AIGVSNWTIEGLK(1)K	2	-2.3518	1
A0A0D2XIL4	186	K	Aldo_ket_red domain-containing protein	FOXG_03769	1	0.0203105	51.346	LLSFAK(1)VK	2	-0.83784	1
A0A0D2XIL4	138	K	Aldo_ket_red domain-containing protein	FOXG_03769	1	0.00836411	49.3	IGPDGK(1)YVIK	2	1.6982	1
A0A0D2XIL4	164	K	Aldo_ket_red domain-containing protein	FOXG_03769	1	5.44902e-06	107.09	AMEEIYASGK(1)AR	2	-0.57394	1
A0A0D2XIL4	43	K	Aldo_ket_red domain-containing protein	FOXG_03769	1	0.0268265	45.081	CALK(1)VGYR	2	-2.4367	1
A0A0D2XIN5	181	K	Uncharacterized protein	FOXG_03791	1	0.00822134	71.501	TDLAAMK(1)K	2	0.28594	1
A0A0D2XIN5	256	K	Uncharacterized protein	FOXG_03791	1	2.15632e-05	100.88	LYYDTNQAK(1)QK	2	0.23968	1
A0A0D2XIN6	331	K	Glyco_trans_2-like domain-containing protein	FOXG_03792	1	7.93598e-17	147.37	VILLDDGK(1)SSGLEEACAK	2	-1.3595	1
A0A0D2XIR9	128	K	DLH domain-containing protein	FOXG_03826	1	0.00347578	70.028	TLK(1)EQGATK	2	-0.59827	1
A0A0D2XIR9	106	K	DLH domain-containing protein	FOXG_03826	1	2.686e-06	85.062	GAK(1)GDNPHTPAQIDPIIAESIK	3	0.10417	1
A0A0D2XIX9	493	K	Acyl-coenzyme A oxidase	FOXG_03887	1	0.0188023	67.032	IFK(1)EFIR	2	-0.22274	1
A0A0D2XJF2	83	K	WD repeat-containing protein	FOXG_04062	1	1.82121e-08	115.34	LAGLDADNDTLK(1)R	2	-0.083391	1
A0A0D2XJG4	137	K	60S ribosomal protein L27a	FOXG_04074	1	0.0161742	70.912	LAEQK(1)IK	2	0.62895	3
A0A0D2XJG4	63	K	60S ribosomal protein L27a	FOXG_04074	0.999999	2.46543e-05	88.565	YFHK(1)QPNHFWKPIINLDK	4	0.0338	1
A0A0D2XJG4	95	K	60S ribosomal protein L27a	FOXG_04074	1	0.0071028	59.067	DAYVSGEK(1)K	2	-0.33428	4
A0A0D2XJG4	55	K	60S ribosomal protein L27a	FOXG_04074	1	0.00157074	53.237	YHPGYFGK(1)VGMR	3	-0.366	1
A0A0D2XJG4	47	K	60S ribosomal protein L27a	FOXG_04074	1	8.30028e-13	134.4	TNMDK(1)YHPGYFGK	2	1.0174	3
A0A0D2XJH3	64	K	Acyl carrier protein	FOXG_04083	1	0.000618285	79.659	IMSLLK(1)GFDK	2	0.35612	2
A0A0D2XJH5	190	K	NADH-ubiquinone oxidoreductase 23 kDa subunit, mitochondrial	FOXG_04085	1	0.00613646	59.067	EELLYNK(1)EK	2	-0.21235	2
A0A0D2XJH5	45	K	NADH-ubiquinone oxidoreductase 23 kDa subunit, mitochondrial	FOXG_04085	1	0.00693185	49.448	TSK(1)PVQWTWDR	2	0.38798	1
A0A0D2XJN3	5	K	PKS_ER domain-containing protein	FOXG_04143	1	0.0165191	70.912	VSYK(1)VFR	2	-1.0406	1
A0A0D2XJP0	69	K	GLTP domain-containing protein	---	1	1.23805e-05	110.39	DILGNVEK(1)LR	2	-0.12541	2
A0A0D2XJP0	201	K	GLTP domain-containing protein	---	1	0.00269549	74.173	EFINSK(1)EAK	2	0.36371	1
A0A0D2XJP0	61	K	GLTP domain-containing protein	---	1	0.000634262	99.343	K(1)DILGNVEK	2	0.27013	2
A0A0D2XJP0	114	K	GLTP domain-containing protein	---	1	5.68791e-35	186.13	GLDFTK(1)QGLEHNVQNPSVELSDSFR	3	0.14293	3
A0A0D2XJP0	168	K	GLTP domain-containing protein	---	1	0.000236325	67.997	DFYAK(1)LGDNPEK	2	0.93815	3
A0A0D2XJP2	357	K	RNase III domain-containing protein	FOXG_04154	1	0.00858959	42.031	AWYLYSPGNK(1)VR	2	2.9015	1
A0A0D2XJP2	146	K	RNase III domain-containing protein	FOXG_04154	1	4.34775e-07	113.76	AYSGK(1)ESLHQVAR	2	0.51568	1
A0A0D2XJP2	223	K	RNase III domain-containing protein	FOXG_04154	1	0.00222638	45.878	VVYDNAFGDPVNVEK(1)MSSEEGYK	3	0.50557	1
A0A0D2XJP4	237	K	Lupus La protein	FOXG_04156	1	0.0232695	60.436	FIK(1)IDPK	2	1.0454	1
A0A0D2XJP4	159	K	Lupus La protein	FOXG_04156	1	9.83594e-11	130.27	FLELSGEEGEEVVK(1)R	2	-0.29834	2
A0A0D2XJP4	261	K	Lupus La protein	FOXG_04156	1	0.00137541	67.385	AYCDEK(1)NDLIR	2	0.77015	1
A0A0D2XJP4	36	K	Lupus La protein	FOXG_04156	1	0.000550714	77.185	TEQK(1)AEESTEK	2	0.1601	1
A0A0D2XJP4	245	K	Lupus La protein	FOXG_04156	1	0.0145842	73.26	WK(1)DHDLK	2	0.047533	1
A0A0D2XJP4	250	K	Lupus La protein	FOXG_04156	1	6.02448e-05	115.57	DHDLK(1)IMSK	2	-0.36787	2
A0A0D2XJP4	315	K	Lupus La protein	FOXG_04156	1	0.0133758	49.418	ENDQK(1)NGFK	2	-1.8782	1
A0A0D2XJP4	145	K	Lupus La protein	FOXG_04156	1	1.27857e-11	131.45	DSK(1)FLELSGEEGEEVVK	2	0.65727	2
A0A0D2XJP4	43	K	Lupus La protein	FOXG_04156	1	0.000900656	62.861	AEESTEK(1)SEDNSEEK	2	-0.022235	1
A0A0D2XJP4	126	K	Lupus La protein	FOXG_04156	1	0.0292113	58.981	TIHSFK(1)R	2	-2.1059	1
A0A0D2XJP5	53	K	Inositol-1-monophosphatase	FOXG_04157	1	0.00339797	70.441	GVEK(1)MVSTR	2	0.61296	1
A0A0D2XJP9	556	K	Uncharacterized protein	FOXG_04161	1	0.00206731	46.704	SYK(1)GIPAENILHK	3	0.12715	1
A0A0D2XJP9	164	K	Uncharacterized protein	FOXG_04161	1	0.0242038	47.603	NLSAEK(1)SK	2	1.6151	1
A0A0D2XJQ3	70	K	Rhodanese domain-containing protein	FOXG_04167	1	0.000454833	78.324	DPK(1)PWNFEDIK	2	0.33639	1
A0A0D2XJQ5	93	K	Ubiquitin-60S ribosomal protein L40	FOXG_04169	1	0.00502877	61.78	FNCDK(1)MICR	2	-0.92663	1
A0A0D2XJQ5	88	K	Ubiquitin-60S ribosomal protein L40	FOXG_04169	1	0.00530961	54.784	ALASK(1)FNCDK	2	-0.3548	1
A0A0D2XJR4	271	K	Heat shock 70kDa protein 4	FOXG_04178	1	0.00709859	57.785	TIAAAEK(1)TK	2	-0.064693	1
A0A0D2XJR4	588	K	Heat shock 70kDa protein 4	FOXG_04178	1	1.08484e-80	266.71	AK(1)LDEQYSEFASEEEK	2	0.21319	1
A0A0D2XJR4	660	K	Heat shock 70kDa protein 4	FOXG_04178	1	0.000767306	74.611	QAALEK(1)AEAER	2	0.90833	2
A0A0D2XJR4	327	K	Heat shock 70kDa protein 4	FOXG_04178	1	3.82309e-07	101.42	THLPLEEALAQAK(1)LTK	3	-1.3399	2
A0A0D2XJR4	682	K	Heat shock 70kDa protein 4	FOXG_04178	1	1.87502e-14	145.43	AAEAEK(1)ANTDQEMK	2	-0.091789	1
A0A0D2XJR4	349	K	Heat shock 70kDa protein 4	FOXG_04178	1	0.0305241	55.531	VPALK(1)ER	2	-0.0466	1
A0A0D2XJR4	566	K	Heat shock 70kDa protein 4	FOXG_04178	1	1.45291e-72	258.12	EAAMVMEDK(1)LVADTEEK	3	-0.23708	2
A0A0D2XJR4	125	K	Heat shock 70kDa protein 4	FOXG_04178	1	0.000858755	76.228	IK(1)QTAGAELK	2	0.68767	1
A0A0D2XJR4	44	K	Heat shock 70kDa protein 4	FOXG_04178	1	0.00221316	57.414	ATPSLVGFGPK(1)SR	2	-0.15876	1
A0A0D2XJR4	222	K	Heat shock 70kDa protein 4	FOXG_04178	1	0.000141243	88.42	GELAVK(1)ATTWDK	2	-2.67	1
A0A0D2XJR4	473	K	Heat shock 70kDa protein 4	FOXG_04178	1	1.20972e-05	107.09	ADGK(1)DDFMICK	2	-0.72334	1
A0A0D2XJR4	252	K	Heat shock 70kDa protein 4	FOXG_04178	1	0.00346257	47.302	YK(1)VDIMTHGR	3	0.24617	2
A0A0D2XJR4	466	K	Heat shock 70kDa protein 4	FOXG_04178	1	0.0399808	49.358	FSVK(1)NVK	2	0.14244	1
A0A0D2XJR4	228	K	Heat shock 70kDa protein 4	FOXG_04178	1	0.0103418	42.083	ATTWDK(1)DFGGR	2	-1.0752	1
A0A0D2XJR4	631	K	Heat shock 70kDa protein 4	FOXG_04178	1	0.00335426	57.175	GVYVAK(1)IDEIR	2	0.699	1
A0A0D2XJR4	61	K	Heat shock 70kDa protein 4	FOXG_04178	1	6.38193e-35	191.89	TQEISNLK(1)NTVSSLK	2	1.2098	1
A0A0D2XJR4	430	K	Heat shock 70kDa protein 4	FOXG_04178	1	1.84028e-06	75.01	GNVMPSTK(1)ILTFYR	2	1.741	1
A0A0D2XJR4	649	K	Heat shock 70kDa protein 4	FOXG_04178	1	0.003012	56.258	HFEK(1)VEAER	3	-0.16767	1
A0A0D2XJR4	608	K	Heat shock 70kDa protein 4	FOXG_04178	1	7.9268e-12	129.46	AK(1)LEATEDWLYEEGDDTTK	3	-0.14403	2
A0A0D2XJR4	551	K	Heat shock 70kDa protein 4	FOXG_04178	1	5.93439e-13	115.19	KGDLPISTGSASLDDSTK(1)ASLLEK	3	0.18558	4
A0A0D2XJR4	557	K	Heat shock 70kDa protein 4	FOXG_04178	1	1.10963e-07	112.67	ASLLEK(1)EAAMVMEDK	2	-1.0145	1
A0A0D2XJR4	574	K	Heat shock 70kDa protein 4	FOXG_04178	1	0.0106509	54.982	LVADTEEK(1)K	2	0.48395	1
A0A0D2XJR9	351	K	RanBD1 domain-containing protein	---	1	0.00834831	68.224	FQEK(1)ASLK	2	0.28188	1
A0A0D2XJT4	285	K	Cystathionine beta-lyase	FOXG_04200	1	0.0223155	49.418	GVK(1)TLAIR	2	-0.88817	1
A0A0D2XJU1	308	K	Electron transfer flavoprotein alpha subunit	FOXG_04207	1	0.0161264	50.353	DSK(1)VIAAINK	2	-0.63247	1
A0A0D2XJU1	88	K	Electron transfer flavoprotein alpha subunit	FOXG_04207	1	6.11114e-11	124.91	AEGVEK(1)IIAVDNSAYEK	2	1.6925	1
A0A0D2XJU2	243	K	Uncharacterized protein	FOXG_04208	1	6.03009e-07	104.84	GLQAWQPSADPVVLEGK(1)K	2	-0.73236	1
A0A0D2XJU2	575	K	Uncharacterized protein	FOXG_04208	1	1.17052e-54	234.77	LVSAASNVTLQK(1)LELK	2	0.14157	1
A0A0D2XJU2	484	K	Uncharacterized protein	FOXG_04208	1	0.0255207	67.032	SAEELK(1)R	2	1.637	1
A0A0D2XJU2	150	K	Uncharacterized protein	FOXG_04208	1	0.0179601	43.308	TPAVYK(1)DYR	2	-0.53169	1
A0A0D2XJU4	384	K	Adenylyl cyclase-associated protein	FOXG_04210	1	0.0244811	63.565	K(1)ELEGNK	2	0.75698	1
A0A0D2XJU4	125	K	Adenylyl cyclase-associated protein	FOXG_04210	1	0.00489186	82.287	K(1)FLLISTK	2	0.2837	1
A0A0D2XJU4	390	K	Adenylyl cyclase-associated protein	FOXG_04210	1	1.14363e-06	100.4	ELEGNK(1)WTIENYEK	2	0.53606	1
A0A0D2XJU6	588	K	DNA helicase	FOXG_04212	1	0.008393	67.897	YIQYAK(1)TR	2	0.4974	2
A0A0D2XJU6	852	K	DNA helicase	FOXG_04212	1	0.00145413	69.721	DAFDK(1)GEATK	2	-0.32145	1
A0A0D2XJV1	123	K	60S ribosomal protein L12	FOXG_04217	1	0.000665597	75.819	SFAK(1)ELSGTVK	2	0.86061	4
A0A0D2XJV1	40	K	60S ribosomal protein L12	FOXG_04217	1	0.00128292	73.499	IGPLGLSPK(1)K	2	-0.077455	1
A0A0D2XJV1	102	K	60S ribosomal protein L12	FOXG_04217	1	0.000211614	70.197	HNK(1)SVSLDEIIEIAR	2	-2.3892	3
A0A0D2XJV1	86	K	60S ribosomal protein L12	FOXG_04217	1	0.0252371	58.981	ALK(1)EPPR	2	0.41539	2
A0A0D2XJV1	48	K	60S ribosomal protein L12	FOXG_04217	1	9.06111e-05	90.412	VGEDIAK(1)ATGDWK	2	0.48705	5
A0A0D2XJW8	559	K	Signal recognition particle subunit SRP72	FOXG_04234	1	0.0010564	71.176	SAPSGPTEK(1)TR	2	0.11033	1
A0A0D2XJW8	365	K	Signal recognition particle subunit SRP72	FOXG_04234	1	0.0042128	78.149	NLQGLAQK(1)R	2	0.54132	1
A0A0D2XJX1	61	K	Glutathione S-transferase	FOXG_04237	1	0.000289849	78.903	DAEAFK(1)FNCAQR	2	-2.0357	1
[truncated: 3,919 more rows]

## Sheet: Experiment 2
Table S1. The 2-hydroxyisobutyrylated sites inexperiment 2.
Protein accession	Position	Amino acid	Protein description	Gene name	Localization probability	PEP	Score	Modified sequence	Charge	Mass error [ppm]	MS/MS Count
A0A0C4DHN8	140	K	V-type proton ATPase subunit C	---	1	4.4061e-09	131.69	ELANVDTDVK(1)TK	2	0.70586	1
A0A0C4DHN8	150	K	V-type proton ATPase subunit C	---	1	0.00198692	43.592	FNQYNSVK(1)TNLAALQR	3	-1.2355	1
A0A0C4DHP6	602	K	Two-component histidine kinase	FOXG_01684	1	0.000825617	71.176	ANEK(1)FLDLTYK	2	-0.50687	1
A0A0C4DHP6	478	K	Two-component histidine kinase	FOXG_01684	1	9.25589e-13	141	LVDVEASGEMDELK(1)R	2	-2.9078	1
A0A0C4DHP8	137	K	S-phase kinase-associated protein 1	FOXG_01898	1	0.016925	51.346	GK(1)SPEEIR	2	-2.6188	1
A0A0C4DHP8	144	K	S-phase kinase-associated protein 1	FOXG_01898	1	8.9167e-10	97.765	K(1)TFNITNDFTPEEEEQIR	3	0.1352	1
A0A0C4DHP8	135	K	S-phase kinase-associated protein 1	FOXG_01898	1	0.0138593	46.462	TVANMIK(1)GK	2	-0.69394	1
A0A0C4DHQ2	324	K	Tubulin beta chain	FOXG_02339	1	2.18583e-05	104.17	LSTK(1)EIEDQMLK	2	-0.92245	2
A0A0C4DHQ2	56	K	Tubulin beta chain	FOXG_02339	1	7.72359e-06	110.38	IDVYFAEATK(1)DK	2	-0.79225	2
A0A0C4DHQ2	332	K	Tubulin beta chain	FOXG_02339	1	0.000773029	63.662	EIEDQMLK(1)VQTK	2	2.3227	1
A0A0C4DHQ7	384	K	Elongation factor 1-alpha	FOXG_03515	1	0.000353499	71.879	SGDSAIVK(1)MVPSK	2	1.4565	2
A0A0C4DHQ7	225	K	Elongation factor 1-alpha	FOXG_03515	1	0.00460593	66.351	RPVDK(1)PLR	2	-0.31439	6
A0A0C4DHQ7	142	K	Elongation factor 1-alpha	FOXG_03515	1	3.91854e-05	110.39	MDTTK(1)WSEAR	2	0.14103	11
A0A0C4DHQ7	207	K	Elongation factor 1-alpha	FOXG_03515	1	1.30268e-09	103.66	LSGK(1)TLLEAIDSIEPPK	3	-1.4986	2
A0A0C4DHQ7	389	K	Elongation factor 1-alpha	FOXG_03515	1	4.14371e-09	94.632	MVPSK(1)PMCVEAFTDYPPLGR	3	-1.3432	1
A0A0C4DHQ7	420	K	Elongation factor 1-alpha	FOXG_03515	1	4.51071e-05	91.307	QTVAVGVIK(1)AVEK	2	-0.023995	3
A0A0C4DHQ7	294	K	Elongation factor 1-alpha	FOXG_03515	1	1.43813e-08	73.603	SVEMHHEQLTEGQPGDNVGFNVK(1)NVSVK	4	0.13312	1
A0A0C4DHQ7	434	K	Elongation factor 1-alpha	FOXG_03515	1	6.56417e-16	152.88	SSGAAGK(1)VTK(1)SAAK	2	0.24356	1
A0A0C4DHQ7	376	K	Elongation factor 1-alpha	FOXG_03515	1	0.00348579	54.198	FIK(1)SGDSAIVK	2	0.1447	1
A0A0C4DHQ7	203	K	Elongation factor 1-alpha	FOXG_03515	1	0.0167909	63.565	SGK(1)LSGK	2	0.44072	1
A0A0C4DHQ7	359	K	Elongation factor 1-alpha	FOXG_03515	1	0.000548388	88.596	FAEIQEK(1)IDR	2	0.055841	6
A0A0C4DHQ7	424	K	Elongation factor 1-alpha	FOXG_03515	1	4.16822e-08	124.25	AVEK(1)SSGAAGK(1)VTK	2	0.010978	5
A0A0C4DHQ7	160	K	Elongation factor 1-alpha	FOXG_03515	1	0.033393	42.599	ETSSFIK(1)K	2	0.80022	4
A0A0C4DHQ7	236	K	Elongation factor 1-alpha	FOXG_03515	1	8.07112e-37	198.49	LPLQDVYK(1)IGGIGTVPVGR	3	-0.20568	2
A0A0C4DHQ7	220	K	Elongation factor 1-alpha	FOXG_03515	1	0.000371901	56.121	TLLEAIDSIEPPK(1)RPVDK	3	0.22676	2
A0A0C4DHQ7	153	K	Elongation factor 1-alpha	FOXG_03515	1	1.47961e-05	101.3	YQEIIK(1)ETSSFIK	2	-0.038111	3
A0A0C4DHQ7	137	K	Elongation factor 1-alpha	FOXG_03515	1	6.99473e-05	87.083	NLIVAINK(1)MDTTK	2	-0.26942	4
A0A0C4DHQ7	254	K	Elongation factor 1-alpha	FOXG_03515	1	6.93877e-23	140.31	IETGVIK(1)PGMVVTFAPSNVTTEVK	3	1.1036	2
A0A0C4DHQ7	431	K	Elongation factor 1-alpha	FOXG_03515	1	6.56417e-16	152.88	SSGAAGK(1)VTK(1)SAAK	2	0.24356	7
A0A0C4DHQ7	24	K	Elongation factor 1-alpha	FOXG_03515	1	0.0151897	68.915	TIEK(1)FEK	2	-0.084431	3
A0A0C4DHQ9	463	K	Glucan synthase catalytic subunit	---	1	0.00690193	107.32	LK(1)DVNWK	2	0.41317	1
A0A0C4DHR6	1160	K	Chitin synthase	FOXG_04162	1	0.000470757	70.889	GQDVSK(1)YWDNIK	2	0.3916	1
A0A0C4DHR6	1846	K	Chitin synthase	FOXG_04162	1	0.0183294	45.598	FNVPLDAK(1)R	2	-1.0577	1
A0A0C4DHS0	149	K	Calmodulin	FOXG_04243	1	1.85764e-09	148.18	MK(1)DTDSEEEIR	2	0.065063	5
A0A0C4DHS0	93	K	Calmodulin	FOXG_04243	1	8.50309e-21	151.44	EAFSLFDK(1)DGDGQITTK	2	0.057057	2
A0A0C4DHS0	102	K	Calmodulin	FOXG_04243	1	1.58859e-08	111.78	DGDGQITTK(1)ELGTVMR	2	-1.5295	1
A0A0C4DHS0	187	K	Calmodulin	FOXG_04243	1	8.37441e-07	76.118	HVMTSIGEK(1)LTDDEVDEMIR	3	-0.96586	1
A0A0C4DHS7	130	K	G-protein beta like WD repeat protein	FOXG_05557	1	4.18074e-05	95.417	TIK(1)LWNTLGDCK	2	-0.16014	5
A0A0C4DHS7	139	K	G-protein beta like WD repeat protein	FOXG_05557	1	5.76398e-18	157.58	LWNTLGDCK(1)YTITEK	2	0.66651	4
A0A0C4DHS7	183	K	G-protein beta like WD repeat protein	FOXG_05557	1	1.28453e-27	116.59	VWELSTCK(1)LQTDHIGHTGYINTVTISPDGSLCASGGK	4	-1.3041	2
A0A0C4DHS7	266	K	G-protein beta like WD repeat protein	FOXG_05557	1	4.37078e-17	162.59	SK(1)VDELKPEFPAVGK	2	0.062272	1
A0A0C4DHS7	38	K	G-protein beta like WD repeat protein	FOXG_05557	1	8.32894e-07	125.54	DK(1)TLIIWNLTR	2	-0.89628	2
A0A0C4DHS7	212	K	G-protein beta like WD repeat protein	FOXG_05557	1	1.99239e-48	150.46	LQTDHIGHTGYINTVTISPDGSLCASGGK(1)DGTTMLWDLNESK	4	-2.2977	5
A0A0C4DHS7	56	K	G-protein beta like WD repeat protein	FOXG_05557	1	0.000352727	95.523	DETQYGYPK(1)R	2	-2.7794	4
A0A0C4DHS7	175	K	G-protein beta like WD repeat protein	FOXG_05557	1	0.000829563	71.085	LVK(1)VWELSTCK	2	-0.33132	3
A0A0C4DHT3	324	K	Tubulin beta chain	FOXG_06228	1	5.66623e-05	80.69	VAMK(1)EVEDQMR	2	-0.66509	1
A0A0C4DHT3	58	K	Tubulin beta chain	FOXG_06228	1	2.29497e-10	129.38	MSVYFNEASGNK(1)YVPR	2	0.097862	1
A0A0C4DHU2	330	K	Glutathione reductase	FOXG_07937	1	3.5929e-08	115.68	DIGLEEAGVK(1)LGEK	2	0.84163	1
A0A0C4DHU2	263	K	Glutathione reductase	FOXG_07937	1	6.23481e-14	148.44	NFDPMIQESVTK(1)EYER	2	-0.21006	1
A0A0C4DHU2	91	K	Glutathione reductase	FOXG_07937	1	3.01802e-06	100.22	LGGTCVNVGCVPK(1)K	2	-0.55109	1
A0A0C4DHU2	288	K	Glutathione reductase	FOXG_07937	1	0.00206483	57.175	DSNGK(1)LTITYK	2	-0.13541	1
A0A0C4DHU2	77	K	Glutathione reductase	FOXG_07937	1	0.0179879	53.775	ATIVENK(1)R	2	1.3977	1
A0A0C4DHU2	173	K	Glutathione reductase	FOXG_07937	1	0.00165189	43.794	NQAEVTLDDNSK(1)VLVNAK	3	0.52878	1
A0A0C4DHU2	179	K	Glutathione reductase	FOXG_07937	1	0.0292002	55.441	VLVNAK(1)K	2	0.1819	2
A0A0C4DHU2	320	K	Glutathione reductase	FOXG_07937	1	8.82875e-18	151.8	TPETK(1)DIGLEEAGVK	2	-0.41919	1
A0A0C4DHU6	155	K	Ras protein	FOXG_08282	1	0.0147213	45.368	FIETSAK(1)SR	2	-0.35944	1
A0A0C4DHV0	141	K	Guanine nucleotide-binding protein alpha subunit	FOXG_09359	1	0.00840782	71.501	GVQECFK(1)R	2	-0.66407	1
A0A0C4DHV0	51	K	Guanine nucleotide-binding protein alpha subunit	FOXG_09359	1	0.00569394	77.072	STILK(1)QMK	2	1.5105	1
A0A0C4DHV9	152	K	DNA-directed RNA polymerase subunit beta	FOXG_10639	1	1.57006e-06	77.746	EIPLHEMDDEQQAEYK(1)R	3	-0.35148	1
A0A0C4DHV9	1146	K	DNA-directed RNA polymerase subunit beta	FOXG_10639	1	0.00116172	57.347	HMVDDK(1)IHAR	3	-0.34001	1
A0A0C4DHV9	263	K	DNA-directed RNA polymerase subunit beta	FOXG_10639	1	0.00839759	61.78	SALEK(1)GSR	2	-0.44628	1
A0A0C4DHW0	308	K	Mitochondrial DNA replication protein YHM2	FOXG_11292	1	0.0011064	58.079	TYVEK(1)LTGESVTAK	2	-2.898	1
A0A0C4DHW0	317	K	Mitochondrial DNA replication protein YHM2	FOXG_11292	1	0.0209436	48.284	LTGESVTAK(1)H	2	0.49234	1
A0A0C4DHW0	206	K	Mitochondrial DNA replication protein YHM2	FOXG_11292	1	5.94632e-08	100.22	LAEGWIK(1)SLTGK	2	0.77874	1
A0A0C4DHW2	36	K	G protein beta subunit	FOXG_11532	1	0.00883189	49.448	K(1)DDLADTTLR	2	-1.4954	1
A0A0C4DHW4	223	K	Chitin synthase	---	1	0.0170733	74.415	DIVNLK(1)R	2	0.5424	1
A0A0C4DHW5	25	K	Alcohol dehydrogenase	FOXG_12790	1	3.97408e-46	187.17	TAGPIEYK(1)QIPVQKPGPDEVLVNVK	3	0.30586	3
A0A0C4DHW5	339	K	Alcohol dehydrogenase	FOXG_12790	1	0.00711182	44.863	LMK(1)AGQIVGR	2	-0.14757	4
A0A0C4DHW5	63	K	Alcohol dehydrogenase	FOXG_12790	1	1.06424e-09	75.536	FSGVCHTDLHAWQGDWPLDTK(1)LPLVGGHEGAGVVVAR	5	-0.45787	1
A0A0C4DHW5	210	K	Alcohol dehydrogenase	FOXG_12790	1	1.04401e-27	176.29	AMGIHAIAIDGGEEK(1)GK	3	0.057001	4
A0A0C4DHW5	91	K	Alcohol dehydrogenase	FOXG_12790	1	0.0248395	66.299	IGEK(1)VGIK	2	-0.039148	1
A0A0C4DHW5	9	K	Alcohol dehydrogenase	FOXG_12790	1	8.78433e-06	80.488	AAPQIPEK(1)QWAQVFEK	2	-0.61446	1
A0A0C4DHW5	167	K	Alcohol dehydrogenase	FOXG_12790	1	0.00635695	73.26	GLK(1)ESGVK	2	0.29725	2
A0A0C4DHW5	17	K	Alcohol dehydrogenase	FOXG_12790	1	4.91501e-125	328.73	QWAQVFEK(1)TAGPIEYK	2	-0.060994	2
A0A0C4DHW5	336	K	Alcohol dehydrogenase	FOXG_12790	1	0.00120316	55.755	TVGLSELNEVYK(1)LMK	2	-0.34068	1
A0A0C4DHW5	215	K	Alcohol dehydrogenase	FOXG_12790	1	1.05836e-12	119.68	LTK(1)ELGATAYVDFTTTK	2	1.8584	4
A0A0C4DHW5	320	K	Alcohol dehydrogenase	FOXG_12790	1	0.0215874	47.082	GLIK(1)VPFK	2	0.18927	2
A0A0C4DHW5	31	K	Alcohol dehydrogenase	FOXG_12790	1	3.08334e-07	90.348	QIPVQK(1)PGPDEVLVNVK	2	0.92452	2
A0A0C4DHW5	297	K	Alcohol dehydrogenase	FOXG_12790	1	1.12978e-05	107.09	MISIK(1)GSYVGNR	2	0.11524	3
A0A0C4DHW6	42	K	Cytochrome c	FOXG_12815	1	2.57515e-09	121.82	K(1)TGSVEGYAYTDANK	2	0.91066	1
A0A0C4DHW6	56	K	Cytochrome c	FOXG_12815	1	3.25356e-15	150.05	TGSVEGYAYTDANK(1)QK	2	0.67959	2
A0A0C4DHW6	89	K	Cytochrome c	FOXG_12815	1	0.00458416	67.032	MAFGGLK(1)K	2	0.68317	4
A0A0C4DHW6	102	K	Cytochrome c	FOXG_12815	1	0.00274846	48.899	DRNDLIAYLK(1)DSTK	3	-0.062042	1
A0A0C4DHW6	14	K	Cytochrome c	FOXG_12815	1	0.0214724	47.187	GANLFK(1)TR	2	0.72812	1
A0A0C4DHX4	159	K	Flavohemoglobin	FOXG_13752	1	9.37727e-41	190.91	K(1)EAENDSVTSFYLEPTDGKPLPK	3	-0.19049	1
A0A0C4DHX4	363	K	Flavohemoglobin	FOXG_13752	1	0.00708891	49.3	GEIDLAK(1)LQK	2	0.52978	1
A0A0C4DHX4	177	K	Flavohemoglobin	FOXG_13752	1	3.39639e-17	125.04	EAENDSVTSFYLEPTDGK(1)PLPK	3	-0.84613	2
A0A0C4DHX4	23	K	Flavohemoglobin	FOXG_13752	1	0.00128282	54.023	EHGK(1)TITTTFYR	3	1.0927	2
A0A0C4DHX5	137	K	GTP-binding protein rhoA	FOXG_13835	1	1.05146e-05	87.647	TSQK(1)PVSPEEGEEVR	2	0.85645	1
A0A0C4DHX5	155	K	GTP-binding protein rhoA	FOXG_13835	1	1.24152e-07	127.56	IAAYK(1)YLECSAK	2	2.7753	1
A0A0C4DHX5	162	K	GTP-binding protein rhoA	FOXG_13835	1	0.000525381	67.997	YLECSAK(1)TNEGVR	2	-1.4537	1
A0A0C4DHX5	126	K	GTP-binding protein rhoA	FOXG_13835	1	0.00182132	59.198	YDQK(1)TIEELR	2	1.308	2
A0A0C4DHX6	123	K	Histone H3	FOXG_13952	1	0.00610681	46.069	VTIQSK(1)DIQLAR	2	-0.032749	1
A0A0C4DHX6	28	K	Histone H3	FOXG_13952	1	0.0140961	46.73	K(1)SAPSTGGVK	2	-0.52212	1
A0A0C4DHX6	57	K	Histone H3	FOXG_13952	1	0.00150857	66.056	YQK(1)STELLIR	2	-0.30155	1
A0A0C4DHX6	24	K	Histone H3	FOXG_13952	1	0.00687741	70.332	QLASK(1)AAR	2	0.34379	1
A0A0C4DHX6	80	K	Histone H3	FOXG_13952	1	0.00049929	80.245	EIAQDFK(1)SDLR	2	0.10497	3
A0A0C4DI50	104	K	Glycosyl hydrolase family 17	FOXG_16943	1	0.0204998	57.177	DK(1)AALLK	2	0.45164	1
A0A0C4DI50	109	K	Glycosyl hydrolase family 17	FOXG_16943	1	0.013851	54.157	AALLK(1)VIK	2	0.17311	1
A0A0C4DI50	203	K	Glycosyl hydrolase family 17	FOXG_16943	1	5.48886e-06	109.15	LK(1)TFQNSYWNVQK	2	1.2407	1
A0A0C4DI50	214	K	Glycosyl hydrolase family 17	FOXG_16943	1	0.000350294	61.167	TFQNSYWNVQK(1)HVK	3	2.2098	1
A0A0C4DI50	58	K	Glycosyl hydrolase family 17	FOXG_16943	1	0.000459619	90.827	SWNK(1)GFNAVR	2	-1.2604	1
A0A0C4DIU0	221	K	Uncharacterized protein	FOXG_17359	1	0.00715348	43.502	VGTIDVHTK(1)EIK	2	0.084639	1
A0A0D2X7Z7	500	K	A_deaminase domain-containing protein	---	1	0.0157533	67.032	FDK(1)FNLK	2	-0.91487	1
A0A0D2X809	131	K	ATP phosphoribosyltransferase	FOXG_00015	1	0.00235842	55.261	LQVQVPEK(1)GQYK	2	0.38881	2
A0A0D2X809	17	K	ATP phosphoribosyltransferase	FOXG_00015	1	0.00980805	65.252	LLFAVPK(1)K	2	-0.30501	1
A0A0D2X816	206	K	Synaptosomal-associated protein, 23kDa	FOXG_00022	1	2.79786e-29	177.12	ELTAEEQEEAEYQSILAEK(1)R	3	-0.31586	2
A0A0D2X816	393	K	Synaptosomal-associated protein, 23kDa	FOXG_00022	1	0.000431009	83.182	EVDSQNK(1)QIDR	2	0.14597	1
A0A0D2X816	386	K	Synaptosomal-associated protein, 23kDa	FOXG_00022	1	0.000161717	94.767	AIGK(1)EVDSQNK	2	1.9863	2
A0A0D2X828	351	K	BUB protein kinase	FOXG_00034	1	2.46803e-05	96.82	HQISVHPQTGK(1)K	3	-0.50715	1
A0A0D2X829	254	K	Enolase	FOXG_00035	1	4.599e-13	137.61	IAMDVASSEFYK(1)VEEK	2	0.16051	3
A0A0D2X829	265	K	Enolase	FOXG_00035	1	0.000871238	59.248	YDLDFK(1)NPESDPTK	2	-0.40721	2
A0A0D2X829	259	K	Enolase	FOXG_00035	1	0.0155549	81.296	K(1)YDLDFK	2	0.058764	2
A0A0D2X829	410	K	Enolase	FOXG_00035	1	0.00198794	85.67	LAK(1)LNQILR	2	-0.024007	3
A0A0D2X829	242	K	Enolase	FOXG_00035	1	0.000507019	63.29	IK(1)IAMDVASSEFYK	2	0.53037	2
A0A0D2X829	126	K	Enolase	FOXG_00035	1	0.000376829	44.054	AGAAEK(1)GVPLYAHVSDLAGTK	3	-0.49438	1
A0A0D2X830	220	K	Pre-rRNA-processing protein PNO1	FOXG_00036	1	0.00085222	54.343	IHILGGFK(1)NIHLAR	4	0.016587	1
A0A0D2X832	156	K	Eukaryotic translation initiation factor 3 subunit J	HCR1	1	0.00033683	49.125	SRPATVVVDSNDPTK(1)TIDISK	3	0.94643	1
A0A0D2X832	228	K	Eukaryotic translation initiation factor 3 subunit J	HCR1	1	1.22973e-16	160.84	LASTMTALGNEK(1)MR	2	0.13046	2
A0A0D2X832	248	K	Eukaryotic translation initiation factor 3 subunit J	HCR1	1	0.00327683	68.626	TK(1)TSLVTGR	2	2.0339	1
A0A0D2X832	169	K	Eukaryotic translation initiation factor 3 subunit J	HCR1	1	0.00401785	61.161	LPLFQPK(1)TK	2	-0.56416	2
A0A0D2X832	76	K	Eukaryotic translation initiation factor 3 subunit J	HCR1	1	0.00578518	53.751	AAAAAAAAK(1)K	2	-0.55284	1
A0A0D2X832	171	K	Eukaryotic translation initiation factor 3 subunit J	HCR1	1	0.00422572	59.067	TK(1)AQFETLR	2	0.1663	1
A0A0D2X832	110	K	Eukaryotic translation initiation factor 3 subunit J	HCR1	1	0.0024109	42.044	AGAANVEEYEETEAEK(1)R	3	-0.41819	1
A0A0D2X839	434	K	TMF_TATA_bd domain-containing protein	FOXG_00045	1	0.0372801	41.399	SEK(1)EALVEK	2	-0.25578	1
A0A0D2X841	318	K	Pre-mRNA-splicing factor prp46	FOXG_00047	1	0.00157603	57.532	TMGVLTHHK(1)K	3	0.48918	1
A0A0D2X844	105	K	Prefoldin, alpha subunit	FOXG_00050	1	0.00101162	76.282	SAEK(1)FYESK	2	-0.50543	1
A0A0D2X846	726	K	CBF domain-containing protein	FOXG_00052	1	0.00602827	75.109	FLDK(1)FVYR	2	-0.20409	1
A0A0D2X849	69	K	Adenylyl-sulfate kinase	FOXG_00055	1	4.54348e-05	65.477	FGLNK(1)DLGFSEADRNENIR	3	0.93291	1
A0A0D2X849	149	K	Adenylyl-sulfate kinase	FOXG_00055	1	0.0251328	54.157	DPK(1)GLYK	2	0.32895	1
A0A0D2X858	118	K	Dynamin GTPase	FOXG_00066	1	0.00647538	57.532	FNDFGDVK(1)R	2	0.029443	2
A0A0D2X858	133	K	Dynamin GTPase	FOXG_00066	1	0.000207681	100.25	VAGNNK(1)GINR	2	-1.8685	1
A0A0D2X862	280	K	Uncharacterized protein	---	1	1.33807e-09	103.39	DDTPGDVVK(1)GGYQPIGK	2	-2.2893	1
A0A0D2X862	626	K	Uncharacterized protein	---	1	1.68083e-32	203.27	ESDLADDK(1)EVSSTAR	2	-0.34232	1
A0A0D2X862	270	K	Uncharacterized protein	---	1	0.000129116	75.764	QPTATTSGSAPVK(1)R	2	-0.34028	1
A0A0D2X862	105	K	Uncharacterized protein	---	1	0.0129603	47.603	IQFAFAK(1)VK	2	0.29659	1
A0A0D2X862	176	K	Uncharacterized protein	---	1	1.42164e-36	199.01	VADASGAK(1)YSAGSSDSPR	2	0.10208	1
A0A0D2X864	542	K	Eukaryotic translation initiation factor 3 subunit D	FOXG_00072	1	0.00600361	56.432	FVLVK(1)DPNK	2	-1.5347	1
A0A0D2X864	181	K	Eukaryotic translation initiation factor 3 subunit D	FOXG_00072	1	0.00158879	58.172	DASINVK(1)AEWK	2	0.78143	1
A0A0D2X864	492	K	Eukaryotic translation initiation factor 3 subunit D	FOXG_00072	1	0.00312624	42.317	SNDK(1)HVVLGVIGWK	3	-0.35794	1
A0A0D2X864	165	K	Eukaryotic translation initiation factor 3 subunit D	FOXG_00072	1	0.00592209	49.774	FGWK(1)DYDK	2	-0.81774	2
A0A0D2X864	502	K	Eukaryotic translation initiation factor 3 subunit D	FOXG_00072	1	6.78205e-05	83.862	HVVLGVIGWK(1)PR	3	3.4926	1
A0A0D2X864	429	K	Eukaryotic translation initiation factor 3 subunit D	FOXG_00072	1	2.6969e-18	109.08	NAISGEDQHVSIHALNEFDSK(1)AQGSGGALDWR	4	-1.1895	1
A0A0D2X864	169	K	Eukaryotic translation initiation factor 3 subunit D	FOXG_00072	1	0.0127769	77.058	DYDK(1)PAR	2	0.33771	3
A0A0D2X864	292	K	Eukaryotic translation initiation factor 3 subunit D	FOXG_00072	1	0.0100658	51.276	QGNK(1)IFLDK	2	-0.42917	1
A0A0D2X864	378	K	Eukaryotic translation initiation factor 3 subunit D	FOXG_00072	1	1.0391e-19	129.27	VTMAHGNPFYNSSEDTDPPASK(1)AYK	3	-0.21916	3
A0A0D2X864	55	K	Eukaryotic translation initiation factor 3 subunit D	FOXG_00072	1	0.00228892	55.04	MADWTAEGK(1)DR	2	-0.4713	1
A0A0D2X867	84	K	Uncharacterized protein	FOXG_00075	1	0.00617274	48.568	VDNDAAK(1)EEAK	2	-0.26694	1
A0A0D2X874	418	K	Uncharacterized protein	FOXG_00082	1	0.00497197	53.237	GAADGVNGQK(1)K	2	-0.4844	1
A0A0D2X874	91	K	Uncharacterized protein	FOXG_00082	1	5.23231e-06	71.001	AAFSEK(1)QGHESVPGSESDTR	3	-0.23808	1
A0A0D2X874	407	K	Uncharacterized protein	FOXG_00082	1	1.16181e-17	151.07	DNTNNAASQLAAVK(1)R	2	0.56249	1
A0A0D2X876	437	K	Pre-mRNA-splicing factor clf-1	FOXG_00085	1	0.000736571	64.534	DK(1)IFNGYVDLER	2	2.8508	1
A0A0D2X877	577	K	Nop domain-containing protein	FOXG_00086	1	0.00184605	95.502	VPELPAAK(1)R	2	-0.088319	1
A0A0D2X898	50	K	60S ribosomal protein L33-A	FOXG_00107	1	0.0164623	76.035	K(1)VAFVYR	2	0.58895	2
A0A0D2X898	72	K	60S ribosomal protein L33-A	FOXG_00107	1	2.6294e-05	74.428	VIWGK(1)VTRPHGNSGVVR	3	0.52705	2
A0A0D2X898	49	K	60S ribosomal protein L33-A	FOXG_00107	1	1.92939e-55	234.77	IEGVDDTNAANFYLGK(1)K	2	-0.46591	6
A0A0D2X898	86	K	60S ribosomal protein L33-A	FOXG_00107	1	0.00543397	52.247	AK(1)FTSPLPTK	2	0.17565	2
A0A0D2X8B6	5	K	40S ribosomal protein S28	FOXG_00125	1	0.00142778	61.78	MDASK(1)QPVK	2	-0.41994	5
A0A0D2X8C8	237	K	AA_TRNA_LIGASE_II domain-containing protein	---	1	9.02327e-06	133.13	YK(1)EYFIQQR	2	-0.28591	2
A0A0D2X8C8	519	K	AA_TRNA_LIGASE_II domain-containing protein	---	1	2.48803e-08	122.97	YVGDIATWDSAEK(1)K	2	1.2265	3
A0A0D2X8C8	165	K	AA_TRNA_LIGASE_II domain-containing protein	---	1	0.00270702	40.295	VFWHSSAHILGEAAEK(1)R	3	2.0136	1
A0A0D2X8C8	680	K	AA_TRNA_LIGASE_II domain-containing protein	---	1	2.16073e-25	181.75	GLYSDVDLSSNTFQK(1)K	2	0.15053	2
A0A0D2X8C8	314	K	AA_TRNA_LIGASE_II domain-containing protein	---	1	6.63482e-12	140.22	ALEEYK(1)HFLAEAAK	3	-0.21326	2
A0A0D2X8C8	520	K	AA_TRNA_LIGASE_II domain-containing protein	---	1	0.000123101	89.46	K(1)LEEALNSFSEK	2	0.32806	1
A0A0D2X8C8	42	K	AA_TRNA_LIGASE_II domain-containing protein	---	1	0.000167985	56.428	GGK(1)SAGLELPETPEFIQHR	3	-0.2792	2
A0A0D2X8C8	506	K	AA_TRNA_LIGASE_II domain-containing protein	---	1	9.22892e-11	95.622	LSTRPEK(1)YVGDIATWDSAEK	3	-0.33026	1
A0A0D2X8C8	18	K	AA_TRNA_LIGASE_II domain-containing protein	---	1	2.28276e-07	116.71	AVEGASEK(1)SLPSR	2	-0.29322	1
A0A0D2X8C8	133	K	AA_TRNA_LIGASE_II domain-containing protein	---	1	0.00028955	57.788	VDGELWDLTRPLEK(1)SCK	3	0.5751	1
A0A0D2X8C8	105	K	AA_TRNA_LIGASE_II domain-containing protein	---	1	1.66244e-06	83.404	GTSWETTPGAIAK(1)GISK	2	0.83092	1
A0A0D2X8C8	250	K	AA_TRNA_LIGASE_II domain-containing protein	---	1	5.8106e-05	106.67	VPDGTK(1)STVYR	2	-0.49312	3
A0A0D2X8C8	531	K	AA_TRNA_LIGASE_II domain-containing protein	---	1	1.64458e-18	165.34	LEEALNSFSEK(1)TGAK	2	2.3069	2
A0A0D2X8C8	430	K	AA_TRNA_LIGASE_II domain-containing protein	---	1	1.09008e-12	100.43	IFAHSDVTYK(1)DLPWR	2	2.2954	1
A0A0D2X8C8	92	K	AA_TRNA_LIGASE_II domain-containing protein	---	1	1.60989e-09	114.54	EEK(1)GTSWETTPGAIAK	2	-0.19568	1
A0A0D2X8C8	736	K	AA_TRNA_LIGASE_II domain-containing protein	---	1	0.00536377	77.732	MVQLK(1)SSR	2	0.99264	3
A0A0D2X8C8	10	K	AA_TRNA_LIGASE_II domain-containing protein	---	1	8.30919e-28	176.94	SSDQADAAK(1)AVEGASEK	2	-0.25549	2
A0A0D2X8D1	274	K	Protein disulfide-isomerase	FOXG_00140	1	1.42299e-10	135.02	PIAEK(1)FK	2	-2.7885	2
A0A0D2X8D1	412	K	Protein disulfide-isomerase	FOXG_00140	1	0.0177932	79.469	DK(1)VVIAK	2	-0.33802	1
A0A0D2X8D1	443	K	Protein disulfide-isomerase	FOXG_00140	1	1.46865e-12	114.96	LYAAGAK(1)DAPVTYQGSR	2	0.095868	2
A0A0D2X8D1	70	K	Protein disulfide-isomerase	FOXG_00140	1	1.51272e-09	115.58	ALAPEYEEAATTLK(1)EK	2	0.46017	3
A0A0D2X8D1	287	K	Protein disulfide-isomerase	FOXG_00140	1	4.05288e-06	67.644	INFATIDAK(1)AFGAHAGNLNLK	3	0.58801	3
A0A0D2X8D1	347	K	Protein disulfide-isomerase	FOXG_00140	1	1.05757e-10	94.019	IEPSIK(1)SEPIPETQEGPVTVVVAK	3	0.035946	1
A0A0D2X8D1	208	K	Protein disulfide-isomerase	FOXG_00140	1	8.01929e-05	76.073	SFDEGK(1)NTFTEK	2	-0.10124	3
A0A0D2X8D1	78	K	Protein disulfide-isomerase	FOXG_00140	1	1.99065e-06	102.5	LAK(1)IDCTEESDLCK	2	-0.34546	1
A0A0D2X8D1	341	K	Protein disulfide-isomerase	FOXG_00140	1	1.06865e-05	87.519	FVEDFAAGK(1)IEPSIK	2	0.90588	2
A0A0D2X8D1	475	K	Protein disulfide-isomerase	FOXG_00140	1	4.86179e-08	82.146	AELPVK(1)EEGTEEAAPAASEEK	3	0.93472	1
A0A0D2X8D1	469	K	Protein disulfide-isomerase	FOXG_00140	1	3.87643e-17	120.54	YK(1)AELPVK	2	-0.26604	3
A0A0D2X8D1	269	K	Protein disulfide-isomerase	FOXG_00140	1	0.000386985	72.891	ELGDALK(1)PIAEK	2	0.035551	1
A0A0D2X8D1	495	K	Protein disulfide-isomerase	FOXG_00140	1	1.22897e-10	138.42	K(1)DAEEEDVHDEL	2	-0.56055	1
A0A0D2X8D1	144	K	Protein disulfide-isomerase	FOXG_00140	1	0.00129853	60.255	DTLEEFK(1)TADK	2	1.6781	1
A0A0D2X8D1	410	K	Protein disulfide-isomerase	FOXG_00140	1	1.31024e-49	228.51	YEDLASQFAASEFK(1)DK	2	0.15682	2
A0A0D2X8D1	332	K	Protein disulfide-isomerase	FOXG_00140	1	5.06005e-10	100.77	EITHDNIAK(1)FVEDFAAGK	3	-0.13987	2
A0A0D2X8D1	160	K	Protein disulfide-isomerase	FOXG_00140	1	5.7365e-05	57.366	VVVVAYLNADDK(1)SSNETFSK	3	-0.37483	1
A0A0D2X8D1	323	K	Protein disulfide-isomerase	FOXG_00140	1	0.00111281	51.03	FPFDQEK(1)EITHDNIAK	3	-0.26788	1
A0A0D2X8D1	202	K	Protein disulfide-isomerase	FOXG_00140	1	0.000236148	72.891	APALVVYK(1)SFDEGK	2	0.033293	2
A0A0D2X8D1	313	K	Protein disulfide-isomerase	FOXG_00140	1	0.00259084	54.094	FPSFAIQEVVK(1)NQK	2	2.0246	1
A0A0D2X8D1	316	K	Protein disulfide-isomerase	FOXG_00140	1	0.00184411	58.699	NQK(1)FPFDQEK	2	1.1299	2
A0A0D2X8D1	278	K	Protein disulfide-isomerase	FOXG_00140	1	0.000989771	67.385	GK(1)INFATIDAK	2	0.56968	1
A0A0D2X8D1	89	K	Protein disulfide-isomerase	FOXG_00140	1	2.93298e-26	160.3	IDCTEESDLCK(1)DQGVEGYPTLK	3	-1.8324	3
A0A0D2X8D1	148	K	Protein disulfide-isomerase	FOXG_00140	1	7.94763e-08	103.88	TADK(1)VVVVAYLNADDK	2	-0.27507	2
A0A0D2X8D1	490	K	Protein disulfide-isomerase	FOXG_00140	1	1.58209e-08	95.236	EEGTEEAAPAASEEK(1)K	2	0.070496	3
A0A0D2X8D3	81	K	Peroxidase	FOXG_00142	1	0.000121122	98.898	VFNPTK(1)DDYQK	2	0.35679	2
A0A0D2X8D3	274	K	Peroxidase	FOXG_00142	1	0.0104548	43.308	LLVEEK(1)WQWK	2	-3.9217	1
A0A0D2X8D3	315	K	Peroxidase	FOXG_00142	0.999177	0.0073074	40.496	FK(0.001)PWVEK(0.999)YAK	3	-0.62601	1
A0A0D2X8D3	318	K	Peroxidase	FOXG_00142	1	0.000736771	83.862	YAK(1)DNDAFFK	2	-0.28065	2
A0A0D2X8D3	86	K	Peroxidase	FOXG_00142	1	0.0141232	41.838	DDYQK(1)VYNEIAAR	2	-2.7137	1
A0A0D2X8D7	124	K	Tyrosine 3-monooxygenase/tryptophan 5-monooxygenase activation protein	FOXG_00146	1	0.0201407	52.683	VFYHK(1)MK	2	0.27487	2
A0A0D2X8D7	84	K	Tyrosine 3-monooxygenase/tryptophan 5-monooxygenase activation protein	FOXG_00146	1	0.00252215	76.228	HVSTIK(1)DYR	2	0.44427	1
A0A0D2X8D7	70	K	Tyrosine 3-monooxygenase/tryptophan 5-monooxygenase activation protein	FOXG_00146	1	1.26051e-10	134.99	IISSIEQK(1)EESK	2	0.22667	3
A0A0D2X8D7	78	K	Tyrosine 3-monooxygenase/tryptophan 5-monooxygenase activation protein	FOXG_00146	1	0.000174771	102.4	GSDK(1)HVSTIK	2	2.635	1
A0A0D2X8D7	8	K	Tyrosine 3-monooxygenase/tryptophan 5-monooxygenase activation protein	FOXG_00146	1	0.0172307	51.066	ESK(1)TFLAR	2	0.39349	1
A0A0D2X8D7	154	K	Tyrosine 3-monooxygenase/tryptophan 5-monooxygenase activation protein	FOXG_00146	1	3.30771e-20	125.83	GAATAAHDAYK(1)SATDVAQTELTPTHPIR	4	-0.73817	2
A0A0D2X8D7	141	K	Tyrosine 3-monooxygenase/tryptophan 5-monooxygenase activation protein	FOXG_00146	1	0.000160275	98.156	YLAEFASGEK(1)R	2	0.95576	4
A0A0D2X8D7	29	K	Tyrosine 3-monooxygenase/tryptophan 5-monooxygenase activation protein	FOXG_00146	1	0.000128119	77.192	YDEMVTYMK(1)EVAK	2	-0.61029	2
A0A0D2X8D7	126	K	Tyrosine 3-monooxygenase/tryptophan 5-monooxygenase activation protein	FOXG_00146	1	0.0287682	51.787	MK(1)GDYHR	2	0.091583	1
A0A0D2X8E0	89	K	60S ribosomal protein L36	FOXG_00149	1	0.0245753	44.349	AK(1)VDELQR	2	1.5132	2
A0A0D2X8E0	48	K	60S ribosomal protein L36	FOXG_00149	1	0.000318544	62.69	EVVK(1)EVAGLAPYER	3	0.1786	2
A0A0D2X8F1	7	K	Uncharacterized protein	FOXG_00160	1	0.00551685	43.592	AAPAEK(1)TTSDLSGK	2	0.93489	1
A0A0D2X8F1	15	K	Uncharacterized protein	FOXG_00160	1	0.000872529	60.157	TTSDLSGK(1)WVLNK	2	-3.9157	1
A0A0D2X8F3	237	K	F-actin-capping protein subunit beta	FOXG_00162	1	0.00150857	66.056	LVEDMELK(1)MR	2	2.2466	1
A0A0D2X8F3	251	K	F-actin-capping protein subunit beta	FOXG_00162	1	0.0107929	50.353	AK(1)DVVGDLR	2	1.2221	1
A0A0D2X8F3	249	K	F-actin-capping protein subunit beta	FOXG_00162	1	2.92468e-05	100.93	NLLQEVYFGK(1)AK	2	1.8254	2
A0A0D2X8F4	333	K	BAH domain-containing protein	FOXG_00163	1	0.00480005	42.629	SGETSDNVHVK(1)K	3	-0.43184	1
A0A0D2X8F4	410	K	BAH domain-containing protein	FOXG_00163	1	1.33526e-05	102.52	ENVTGGDK(1)TWTEK	2	0.77185	1
A0A0D2X8G3	892	K	Carbamoyl-phosphate synthase arginine-specific large chain	FOXG_00172	1	0.0110917	93.374	VK(1)EIAVK	2	-0.38202	1
A0A0D2X8G3	359	K	Carbamoyl-phosphate synthase arginine-specific large chain	FOXG_00172	1	0.014058	53.968	SAAIK(1)IVR	2	1.0463	1
A0A0D2X8G3	484	K	Carbamoyl-phosphate synthase arginine-specific large chain	FOXG_00172	1	0.000168736	94.465	TFEESFQK(1)AIR	2	1.0305	2
A0A0D2X8G3	303	K	Carbamoyl-phosphate synthase arginine-specific large chain	FOXG_00172	1	0.0010382	66.267	GWK(1)EVEYEVVR	2	-0.75908	2
A0A0D2X8G3	749	K	Carbamoyl-phosphate synthase arginine-specific large chain	FOXG_00172	1	1.10803e-56	240.21	LQETGGANVLGTDPK(1)DIDK	2	-0.11054	1
A0A0D2X8G3	205	K	Carbamoyl-phosphate synthase arginine-specific large chain	FOXG_00172	1	0.00113111	64.121	YGVK(1)VLGTSVR	2	-0.007585	1
A0A0D2X8G3	567	K	Carbamoyl-phosphate synthase arginine-specific large chain	FOXG_00172	1	2.08163e-26	188.96	ELEQAGGLQSLK(1)K	2	-0.72526	1
A0A0D2X8G3	1115	K	Carbamoyl-phosphate synthase arginine-specific large chain	FOXG_00172	1	0.00103767	60.157	GK(1)TTLDVDYVMR	2	-2.1489	1
A0A0D2X8G3	201	K	Carbamoyl-phosphate synthase arginine-specific large chain	FOXG_00172	1	0.00150857	66.056	LGLFEK(1)YGVK	2	1.0092	2
A0A0D2X8G3	972	K	Carbamoyl-phosphate synthase arginine-specific large chain	FOXG_00172	1	0.0129085	47.603	SDPMAEK(1)R	2	-1.108	2
A0A0D2X8G3	753	K	Carbamoyl-phosphate synthase arginine-specific large chain	FOXG_00172	1	0.0101416	57.55	DIDK(1)AEDR	2	0.11266	1
A0A0D2X8G3	1068	K	Carbamoyl-phosphate synthase arginine-specific large chain	FOXG_00172	1	3.50385e-09	114.64	LYAASPEVK(1)EFIENK	2	1.2739	2
A0A0D2X8G5	97	K	Uncharacterized protein	FOXG_00174	1	5.29121e-05	94.122	SAK(1)QACGSLLQR	2	1.5342	1
A0A0D2X8G5	94	K	Uncharacterized protein	FOXG_00174	1	0.0183525	50.04	LIQIK(1)SAK	2	0.91413	1
A0A0D2X8G5	122	K	Uncharacterized protein	FOXG_00174	1	0.000128037	105.46	AEK(1)EMEEELR	2	-0.64568	1
A0A0D2X8G9	1557	K	Uncharacterized protein	FOXG_00178	1	0.000543174	91.549	DIGEWIDAK(1)K	2	-0.18314	1
A0A0D2X8G9	1453	K	Uncharacterized protein	FOXG_00178	1	6.56571e-05	84.365	LSHLNGGK(1)EIVK	3	1.2124	1
A0A0D2X8G9	1760	K	Uncharacterized protein	FOXG_00178	1	0.00194953	65.224	GFLMLPQVK(1)R	2	-0.66602	1
A0A0D2X8H1	356	K	Replication factor C subunit 2	FOXG_00180	1	0.00556791	52.247	IVLVFSEVDK(1)R	2	-0.33164	1
A0A0D2X8H1	97	K	Replication factor C subunit 2	FOXG_00180	1	0.00341662	54.343	ELYGPDMIK(1)SR	2	0.64787	1
A0A0D2X8H7	350	K	Sterol-4alpha-carboxylate 3-dehydrogenase (Decarboxylating)	FOXG_00186	1	0.00516948	47.774	YQPVWSLK(1)EGIDR	2	-0.037728	1
A0A0D2X8H7	376	K	Sterol-4alpha-carboxylate 3-dehydrogenase (Decarboxylating)	FOXG_00186	1	0.00549596	50.353	AAAAAAAAAAK(1)A	2	1.0426	1
A0A0D2X8H9	251	K	HMG box domain-containing protein	FOXG_00188	1	2.58314e-08	72.791	LPQRPTGSYSLYLVDNWDK(1)SHAETNQAK	4	-0.092244	1
A0A0D2X8H9	276	K	HMG box domain-containing protein	FOXG_00188	1	6.00474e-11	136.33	DVNPTEK(1)ALYEQR	2	3.9707	2
A0A0D2X8H9	260	K	HMG box domain-containing protein	FOXG_00188	1	0.000399073	69.672	SHAETNQAK(1)FK	3	0.058518	2
A0A0D2X8H9	226	K	HMG box domain-containing protein	FOXG_00188	1	0.000603552	110.38	PVK(1)QISDER	2	-0.62607	2
A0A0D2X8H9	262	K	HMG box domain-containing protein	FOXG_00188	1	0.00903953	52.579	FK(1)EIGESWK	2	0.15824	1
A0A0D2X8H9	223	K	HMG box domain-containing protein	FOXG_00188	1	0.00588423	51.445	LAFLTGK(1)PVK	2	0.30437	1
A0A0D2X8I1	131	K	Glucosamine-fructose-6-phosphate aminotransferase	FOXG_00190	1	0.018674	40.352	TLLQAK(1)GFK	2	0.39551	2
A0A0D2X8I1	546	K	Glucosamine-fructose-6-phosphate aminotransferase	FOXG_00190	1	0.000685182	78.342	SILELDSSIK(1)K	2	0.10794	3
A0A0D2X8I1	193	K	Glucosamine-fructose-6-phosphate aminotransferase	FOXG_00190	1	0.00526463	54.486	K(1)GSPLVIGVK	2	-1.7588	1
A0A0D2X8I1	48	K	Glucosamine-fructose-6-phosphate aminotransferase	FOXG_00190	1	0.0205304	65.252	K(1)EVLAFK	2	-0.69991	2
A0A0D2X8I1	46	K	Glucosamine-fructose-6-phosphate aminotransferase	FOXG_00190	1	8.74088e-12	139.77	GYDSAGLAIDGDK(1)K	2	-0.36197	3
A0A0D2X8I1	125	K	Glucosamine-fructose-6-phosphate aminotransferase	FOXG_00190	1	0.00487912	57.859	ELK(1)TLLQAK	2	0.15114	2
A0A0D2X8I1	338	K	Glucosamine-fructose-6-phosphate aminotransferase	FOXG_00190	1	0.00348078	54.191	GK(1)FDHFMQK	3	-0.39358	1
A0A0D2X8I1	290	K	Glucosamine-fructose-6-phosphate aminotransferase	FOXG_00190	1	3.38413e-08	77.576	K(1)VMYLEDDDIAHIHEGSLNIHR	4	0.32723	1
A0A0D2X8I1	149	K	Glucosamine-fructose-6-phosphate aminotransferase	FOXG_00190	1	4.31436e-07	77.959	LTK(1)YIHDQHPSIGFTDLAK	3	0.78094	1
A0A0D2X8I1	553	K	Glucosamine-fructose-6-phosphate aminotransferase	FOXG_00190	1	0.000323179	117.89	LCENFK(1)NQK	2	-0.36777	2
A0A0D2X8I1	252	K	Glucosamine-fructose-6-phosphate aminotransferase	FOXG_00190	0.999855	0.00409552	42.384	KNDLLAPDTGLLGAADK(1)SLLHR	3	1.0095	1
A0A0D2X8I1	134	K	Glucosamine-fructose-6-phosphate aminotransferase	FOXG_00190	1	4.99411e-13	143.93	GFK(1)FETETDTECIAK	2	-0.22807	1
A0A0D2X8I1	64	K	Glucosamine-fructose-6-phosphate aminotransferase	FOXG_00190	1	0.00888478	43.761	K(1)LIDESDLDLEK	2	-2.8879	1
A0A0D2X8I1	146	K	Glucosamine-fructose-6-phosphate aminotransferase	FOXG_00190	1	1.51263e-31	189.1	FETETDTECIAK(1)LTK	2	0.14196	1
A0A0D2X8I1	202	K	Glucosamine-fructose-6-phosphate aminotransferase	FOXG_00190	1	0.00577632	46.88	GSPLVIGVK(1)TER	2	0.42934	1
A0A0D2X8I1	367	K	Glucosamine-fructose-6-phosphate aminotransferase	FOXG_00190	1	1.15526e-05	91.845	LDIANK(1)TVTLGGLR	2	-0.28384	1
A0A0D2X8I1	345	K	Glucosamine-fructose-6-phosphate aminotransferase	FOXG_00190	1	1.95866e-12	111.38	FDHFMQK(1)EIFEQPESVVNTMR	3	-1.6714	1
A0A0D2X8I1	652	K	Glucosamine-fructose-6-phosphate aminotransferase	FOXG_00190	1	0.000560838	77.597	SSEAEK(1)IEIPK	2	0.087634	2
A0A0D2X8I1	556	K	Glucosamine-fructose-6-phosphate aminotransferase	FOXG_00190	1	0.00145028	67.334	NQK(1)SLLLLGR	2	0.17742	2
A0A0D2X8I1	633	K	Glucosamine-fructose-6-phosphate aminotransferase	FOXG_00190	1	7.06454e-10	124.25	GGK(1)PIVICNPSDEEFK	2	-0.2089	2
A0A0D2X8I1	619	K	Glucosamine-fructose-6-phosphate aminotransferase	FOXG_00190	1	8.43626e-11	142.1	K(1)SLNAYQQVIAR	2	0.11276	1
A0A0D2X8I2	371	K	26S protease subunit rpt4	FOXG_00191	1	1.47764e-05	101.32	DSINQDDFNK(1)AVR	2	0.96268	1
A0A0D2X8I2	276	K	26S protease subunit rpt4	FOXG_00191	1	0.00131775	40.968	TK(1)IIMATNRPDTLDPALLR	3	-0.19134	1
A0A0D2X8I2	208	K	26S protease subunit rpt4	FOXG_00191	1	1.79927e-25	181.51	VVSSAIVDK(1)YIGESAR	2	1.7448	1
A0A0D2X8I2	44	K	26S protease subunit rpt4	FOXG_00191	1	0.000653156	85.963	EFDK(1)TEDNIK	2	1.7867	2
A0A0D2X8I5	39	K	Uncharacterized protein	---	1	0.00610681	46.069	HK(1)FLEGGDEDEE	2	-0.30101	1
A0A0D2X8I7	276	K	Uncharacterized protein	FOXG_00196	1	0.0214879	62.714	IIVGGK(1)R	2	0.19921	1
A0A0D2X8I7	489	K	Uncharacterized protein	FOXG_00196	1	2.58765e-05	85.976	AAFDGAVAK(1)EASYR	2	1.0711	1
A0A0D2X8J1	246	K	Protein-serine/threonine kinase	FOXG_00200	1	0.0222253	60.76	K(1)EGQYLR	2	1.1989	1
A0A0D2X8J1	271	K	Protein-serine/threonine kinase	FOXG_00200	1	0.000719258	73.632	IIGK(1)GAFGEVK	2	1.1037	1
A0A0D2X8J1	292	K	Protein-serine/threonine kinase	FOXG_00200	1	0.00811152	53.756	VYAMK(1)SLIK	2	0.82293	1
A0A0D2X8K5	132	K	Cystathionine gamma-lyase	FOXG_00214	1	0.00720899	45.433	YFTQVAK(1)AHGVK	3	0.26243	1
A0A0D2X8K5	264	K	Cystathionine gamma-lyase	FOXG_00214	1	0.00863633	60.436	GLK(1)TLHLR	2	-0.32544	1
A0A0D2X8K7	271	K	Valyl-tRNA synthetase	FOXG_00216	1	6.62856e-08	116.19	NITTDSMGDK(1)IGR	2	-0.17295	4
A0A0D2X8K7	130	K	Valyl-tRNA synthetase	FOXG_00216	1	0.019715	48.794	SIAQFK(1)TK	2	-4.0453	1
A0A0D2X8K7	28	K	Valyl-tRNA synthetase	FOXG_00216	1	1.68381e-16	167.71	ANENPK(1)TCLFLR	2	2.463	2
A0A0D2X8K7	94	K	Valyl-tRNA synthetase	FOXG_00216	1	0.000180394	74.89	NDASLLVFGSSQK(1)K	2	0.088032	1
A0A0D2X8M2	74	K	20S proteasome subunit beta 6	FOXG_00231	1	0.0176304	60.76	MSPK(1)VFR	2	0.52023	1
A0A0D2X8M2	130	K	20S proteasome subunit beta 6	FOXG_00231	1	0.00127584	76.943	PMTVNACAK(1)R	2	1.5809	1
A0A0D2X8M2	139	K	20S proteasome subunit beta 6	FOXG_00231	1	0.0024238	86.898	LSTVLYSK(1)R	2	-0.40776	2
A0A0D2X8M2	113	K	20S proteasome subunit beta 6	FOXG_00231	1	0.000104829	91.658	DHLDTICK(1)IYR	3	0.027363	2
A0A0D2X8M4	155	K	SHSP domain-containing protein	FOXG_00233	0.845242	0.00426098	43.03	K(0.845)PGDQSK(0.155)YWLTER	3	2.0757	1
A0A0D2X8N0	73	K	V-type proton ATPase subunit H	FOXG_00239	1	9.40405e-08	94.281	VLFVGDDGK(1)TSVLETAGK	2	1.5051	1
A0A0D2X8P0	375	K	Multifunctional fusion protein	FOXG_00249	1	0.0127008	44.57	SMWPEFK(1)EK	2	0.018079	2
A0A0D2X8P0	560	K	Multifunctional fusion protein	FOXG_00249	1	0.00206991	57.164	AIK(1)EEFTPTTK	2	1.1982	1
A0A0D2X8P0	145	K	Multifunctional fusion protein	FOXG_00249	1	0.00181131	59.418	AADLISTK(1)YR	2	0.36582	1
A0A0D2X8P0	328	K	Multifunctional fusion protein	FOXG_00249	1	0.00039671	40.086	VVGETGGK(1)NFHLIDPTAEIDNAVK	3	1.3185	1
A0A0D2X8P0	420	K	Multifunctional fusion protein	FOXG_00249	1	0.00610681	46.069	SDK(1)DLELVVGGK	2	-1.779	1
A0A0D2X8P0	62	K	Multifunctional fusion protein	FOXG_00249	1	0.00518668	47.712	EGLTAAIEK(1)LQK	2	-0.20209	1
A0A0D2X8P5	34	K	Ribosome biogenesis protein n	FOXG_00254	1	0.00270225	50.088	EGHK(1)ASQDAQNLR	3	-0.15507	1
A0A0D2X8P5	122	K	Ribosome biogenesis protein n	FOXG_00254	1	0.0017922	89.355	FAVPLPK(1)VR	2	-0.45819	1
A0A0D2X8P6	84	K	Protein arginine N-methyltransferase 1	FOXG_00255	1	0.00183526	40.493	AGAK(1)HVIGVDMSTIIFK	3	-0.71547	1
A0A0D2X8P6	103	K	Protein arginine N-methyltransferase 1	FOXG_00255	1	0.00932993	42.843	EIVK(1)VNGLSDK	2	-0.87042	1
A0A0D2X8P6	40	K	Protein arginine N-methyltransferase 1	FOXG_00255	1	5.60631e-07	83.54	SYDHHGIHEEMLK(1)DEVR	4	-0.48419	1
A0A0D2X8P6	5	K	Protein arginine N-methyltransferase 1	FOXG_00255	1	5.43917e-05	88.075	SGDK(1)MDVEIAEQK	2	-0.76526	1
A0A0D2X8P7	464	K	Phosphoacetylglucosamine mutase	FOXG_00256	1	6.75122e-40	211.12	VEVGNK(1)DLFQTTDAER	2	0.15615	2
A0A0D2X8P7	22	K	Phosphoacetylglucosamine mutase	FOXG_00256	1	1.51079e-05	75.018	HPIVPNHVYK(1)YGTAGFR	3	0.70927	1
A0A0D2X8P7	269	K	Phosphoacetylglucosamine mutase	FOXG_00256	1	0.00242603	51.252	APPSPK(1)PVPGAR	2	0.96731	1
A0A0D2X8P7	116	K	Phosphoacetylglucosamine mutase	FOXG_00256	1	2.02371e-18	164.63	ALASQLK(1)IDLSSPGR	3	-3.8977	2
A0A0D2X8P7	178	K	Phosphoacetylglucosamine mutase	FOXG_00256	1	6.28942e-07	113.24	CVNTEGTPK(1)AYGK	2	-0.4314	1
A0A0D2X8P7	5	K	Phosphoacetylglucosamine mutase	FOXG_00256	1	0.00820331	41.242	SDDK(1)FLAASAK	2	-1.7272	1
A0A0D2X8P7	491	K	Phosphoacetylglucosamine mutase	FOXG_00256	1	3.33287e-16	138.91	LSHPVGAQDEIDQCVK(1)K	3	0.0071557	2
A0A0D2X8Q2	147	K	PUM-HD domain-containing protein	FOXG_00261	1	0.0149175	69.825	IK(1)DFVLK	2	0.55669	2
A0A0D2X8Q2	152	K	PUM-HD domain-containing protein	FOXG_00261	1	0.002951	50.194	DFVLK(1)HDAVR	3	-0.043025	1
A0A0D2X8Q2	11	K	PUM-HD domain-containing protein	FOXG_00261	1	0.0194472	52.716	TAAVGNK(1)R	2	1.1736	1
A0A0D2X8Q2	192	K	PUM-HD domain-containing protein	FOXG_00261	1	0.00743955	67.169	YAK(1)FLIGK	2	0.52784	1
A0A0D2X8Q2	281	K	PUM-HD domain-containing protein	FOXG_00261	1	0.00471022	55.353	TILEAEPSK(1)R	2	0.63066	1
A0A0D2X8Q2	568	K	PUM-HD domain-containing protein	FOXG_00261	1	0.00139546	68.536	SLIQGGK(1)YDK	2	0.11844	2
A0A0D2X8Q2	244	K	PUM-HD domain-containing protein	FOXG_00261	1	0.0251672	43.808	EQK(1)AILLR	2	-0.21244	1
A0A0D2X8Q2	179	K	PUM-HD domain-containing protein	FOXG_00261	1	0.000124686	77.776	ELK(1)GTYAQLAESR	2	-2.5323	1
A0A0D2X8Q2	637	K	PUM-HD domain-containing protein	FOXG_00261	1	2.88471e-05	84.759	ILEK(1)AATEETAEQK	2	0.29614	1
A0A0D2X8Q2	647	K	PUM-HD domain-containing protein	FOXG_00261	1	1.60794e-05	100.22	AATEETAEQK(1)AAR	2	-0.047926	1
A0A0D2X8Q7	132	K	26S proteasome regulatory subunit N10	FOXG_00266	1	0.021336	51.346	ELTTLAK(1)K	2	0.0481	1
A0A0D2X8R1	267	K	Prohibitin	FOXG_00270	1	0.0409622	49.358	AYVELK(1)K	2	0.81487	1
A0A0D2X8R1	285	K	Prohibitin	FOXG_00270	1	5.94515e-09	129.17	QIAAQLQEAGSK(1)NR	2	-0.9216	1
A0A0D2X8R1	258	K	Prohibitin	FOXG_00270	1	0.0102034	44.543	SAELIGEAIK(1)K	2	0.066527	1
A0A0D2X8R2	11	K	NEDD8	FOXG_00271	1	2.85313e-18	156.67	TLTGK(1)EIELDIESDYK	2	0.91387	2
A0A0D2X8R2	48	K	NEDD8	FOXG_00271	1	0.000914136	56.087	LIHGGK(1)QMTDDK	3	-0.67248	2
A0A0D2X8S6	213	K	Pin2-interacting protein X1	FOXG_00285	1	0.000521731	89.266	VK(1)DGDIDDAR	2	1.5116	1
A0A0D2X8S7	380	K	Phenylalanyl-tRNA synthetase alpha chain	FOXG_00286	1	1.4268e-05	83.53	QVHQNGK(1)FGSIGYR	3	0.34133	1
A0A0D2X8S7	396	K	Phenylalanyl-tRNA synthetase alpha chain	FOXG_00286	1	6.94224e-05	84.198	YPWSAEETK(1)R	2	0.56218	1
A0A0D2X8T7	35	K	GTP-binding nuclear protein	FOXG_00296	1	4.06627e-05	83.081	RHLTGEFEK(1)K	3	2.1711	2
A0A0D2X8T7	21	K	GTP-binding nuclear protein	FOXG_00296	1	2.83439e-06	91.355	LVLVGDGGTGK(1)TTFVK	2	-0.44935	2
A0A0D2X8T7	97	K	GTP-binding nuclear protein	FOXG_00296	1	0.00290967	47.894	ITYK(1)NVPNWHR	3	-0.067411	1
A0A0D2X8T7	150	K	GTP-binding nuclear protein	FOXG_00296	1	5.11552e-10	104.88	NLQYYDISAK(1)SNYNFEK	3	0.45545	2
A0A0D2X8U8	50	K	60S ribosomal protein L11	FOXG_00307	1	8.58947e-40	207.79	VLEQLSGQTPVYSK(1)AR	2	0.59264	2
A0A0D2X8U8	88	K	60S ribosomal protein L11	FOXG_00307	1	0.0167909	63.565	VK(1)EYELR	2	0.31322	5
A0A0D2X8U8	76	K	60S ribosomal protein L11	FOXG_00307	1	0.00487766	53.237	GPK(1)AEEILER	2	-0.073413	3
A0A0D2X8U8	65	K	60S ribosomal protein L11	FOXG_00307	1	0.00409418	44.511	RNEK(1)IAVHVTVR	3	0.47366	1
A0A0D2X8U8	17	K	60S ribosomal protein L11	FOXG_00307	1	0.000130055	72.433	IQK(1)LVLNISVGESGDR	2	1.9803	1
A0A0D2X8U8	5	K	60S ribosomal protein L11	FOXG_00307	1	6.96301e-05	108.47	ASEK(1)ANNPMR	2	-0.21904	2
A0A0D2X8V9	61	K	Uncharacterized protein	FOXG_00318	1	0.00538914	81.296	FAEK(1)LVAR	2	-0.61747	1
A0A0D2X8W6	180	K	Uncharacterized protein	FOXG_00326	1	0.0409622	49.358	LIADNK(1)R	2	0.63487	1
A0A0D2X8W9	205	K	Peptidylprolyl isomerase	---	1	0.000548495	69.03	NNK(1)GEAVATEEK	2	-0.25121	2
A0A0D2X8W9	283	K	Peptidylprolyl isomerase	---	1	5.49606e-05	107.06	LQNGK(1)QFDANK	2	-0.39021	2
A0A0D2X8W9	214	K	Peptidylprolyl isomerase	---	1	0.0145306	41.399	GEAVATEEK(1)K	2	2.1338	1
A0A0D2X8W9	266	K	Peptidylprolyl isomerase	---	1	0.0092929	42.031	TVK(1)NGDTVGVR	2	-0.23158	1
A0A0D2X8W9	236	K	Peptidylprolyl isomerase	---	1	9.05178e-12	136.6	NLEQGPTGSAEK(1)AK	2	-1.0821	2
A0A0D2X8W9	168	K	Peptidylprolyl isomerase	---	1	0.013851	54.157	LVSVQK(1)GK	2	0.93488	1
A0A0D2X8W9	300	K	Peptidylprolyl isomerase	---	1	0.040791	43.808	AGK(1)GQVIK	2	0.071519	1
A0A0D2X8X3	151	K	Uncharacterized protein	FOXG_00333	1	0.00988445	42.958	CTVSDYQK(1)GAVER	2	-0.29857	1
A0A0D2X8X5	131	K	dUTPase domain-containing protein	---	1	0.000467285	53.453	VLLFNHNESDFEVK(1)EGDR	3	0.24706	1
A0A0D2X8X5	98	K	dUTPase domain-containing protein	---	1	1.48592e-08	91.238	SGLASK(1)HFIDTGAGVIDADYR	3	-1.6158	1
A0A0D2X8X5	70	K	dUTPase domain-containing protein	---	1	0.000291355	50.226	GK(1)ALVDTDISMAVPAGTYGR	3	-0.65546	1
A0A0D2X8X6	115	K	Pyridoxine kinase	FOXG_00336	1	0.00351575	59.198	AIQVLHDK(1)YK	2	-4.0957	2
A0A0D2X8X7	190	K	Proliferating cell nuclear antigen	FOXG_00337	1	0.0106941	43.308	SHEDVEK(1)PK	2	0.00094461	1
A0A0D2X8X7	217	K	Proliferating cell nuclear antigen	FOXG_00337	1	3.33414e-18	154.69	YLVNFCK(1)AAGLSEQVK	2	0.64978	1
A0A0D2X8X7	13	K	Proliferating cell nuclear antigen	FOXG_00337	1	0.00197171	93.649	LAQADLLK(1)K	2	0.75642	3
A0A0D2X8X7	14	K	Proliferating cell nuclear antigen	FOXG_00337	1	0.0306091	54.712	K(1)VVDAIK	2	0.47507	1
A0A0D2X8Z8	9	K	ER membrane protein SH3	FOXG_00358	1	0.00326967	54.65	TSFIDYSK(1)NTR	2	-1.2928	1
A0A0D2X911	27	K	60S ribosomal protein L35	FOXG_00371	1	0.00426818	50.088	QLAELK(1)TELGQLR	2	-0.48588	1
A0A0D2X911	21	K	60S ribosomal protein L35	FOXG_00371	1	1.78552e-05	111.63	DDLTK(1)QLAELK	2	2.629	4
A0A0D2X911	101	K	60S ribosomal protein L35	FOXG_00371	1	0.0128597	55.064	LSPEEK(1)SR	2	-0.30512	1
A0A0D2X911	37	K	60S ribosomal protein L35	FOXG_00371	1	0.00787897	47.894	IQK(1)VASSGSK	2	-0.21645	1
A0A0D2X911	65	K	60S ribosomal protein L35	FOXG_00371	1	0.00458915	53.751	VLTVINAK(1)QR	2	-0.41296	3
A0A0D2X911	44	K	60S ribosomal protein L35	FOXG_00371	1	0.00161946	63.624	VASSGSK(1)LNR	2	0.57258	1
A0A0D2X914	446	K	Dihydrolipoamide acetyltransferase component of pyruvate dehydrogenase complex	FOXG_00374	1	0.000527659	68.972	TVPAFDENDNVVK(1)K	2	1.3928	1
A0A0D2X916	137	K	Dipeptidyl peptidase 3	---	1	0.000380716	47.499	TVAALASTSPEANK(1)FYEATK	3	0.30995	1
A0A0D2X916	32	K	Dipeptidyl peptidase 3	---	1	0.000956422	78.342	HFDALNDK(1)QK	2	-1.0722	1
A0A0D2X916	244	K	Dipeptidyl peptidase 3	---	1	4.0216e-05	80.102	TIK(1)LVYGDYAEEMK	2	-3.1266	1
A0A0D2X916	412	K	Dipeptidyl peptidase 3	---	1	1.26339e-07	98.062	NVSLGNVLSAK(1)APDEK	2	-0.68462	1
A0A0D2X916	593	K	Dipeptidyl peptidase 3	---	1	0.000874779	59.171	LDYK(1)EDDLSDLTIK	2	-2.1271	1
A0A0D2X916	115	K	Dipeptidyl peptidase 3	---	1	0.000120176	105.98	SFGDSK(1)FIPR	2	1.4747	4
A0A0D2X916	82	K	Dipeptidyl peptidase 3	---	1	0.00769837	46.069	SANGDWTALAK(1)K	2	-0.74829	1
A0A0D2X917	194	K	60S ribosomal protein L6	FOXG_00377	1	0.00290958	72.325	GDK(1)PHEMAW	2	-0.14153	2
A0A0D2X917	108	K	60S ribosomal protein L6	FOXG_00377	1	2.21577e-21	164.01	YVIATSYK(1)VDISGLDEK	2	0.85496	3
A0A0D2X917	26	K	60S ribosomal protein L6	FOXG_00377	1	6.6702e-05	94.122	K(1)WYPADDDAENK	2	-1.3162	4
A0A0D2X917	12	K	60S ribosomal protein L6	FOXG_00377	1	0.0206258	46.069	PTSK(1)TFGK(1)STR	2	-3.0898	2
A0A0D2X917	167	K	60S ribosomal protein L6	FOXG_00377	1	0.000118885	99.174	AIDK(1)ALIANIK(1)K	2	1.1426	4
A0A0D2X917	8	K	60S ribosomal protein L6	FOXG_00377	1	0.000536642	78.324	PTSK(1)TFGK(1)STR	2	-3.0898	5
A0A0D2X917	163	K	60S ribosomal protein L6	FOXG_00377	1	0.0244021	49.3	AADQK(1)AIDK	2	0.1574	1
A0A0D2X917	174	K	60S ribosomal protein L6	FOXG_00377	1	0.000211184	90.793	ALIANIK(1)K	2	0.21224	2
A0A0D2X917	136	K	60S ribosomal protein L6	FOXG_00377	1	0.00368961	55.353	EK(1)AGEEAFFK	2	-0.52138	1
A0A0D2X917	132	K	60S ribosomal protein L6	FOXG_00377	1	0.00889508	58.981	YFTAEK(1)AK	2	-0.20096	1
A0A0D2X917	144	K	60S ribosomal protein L6	FOXG_00377	1	2.79655e-17	164.7	AGEEAFFK(1)QGEKPQK	2	0.10925	1
A0A0D2X917	37	K	60S ribosomal protein L6	FOXG_00377	1	4.49851e-05	98.105	WYPADDDAENK(1)K	2	0.58319	4
A0A0D2X917	117	K	60S ribosomal protein L6	FOXG_00377	1	8.62343e-07	80.585	VDISGLDEK(1)K	2	0.45945	3
A0A0D2X918	744	K	Heat shock protein 78, mitochondrial	FOXG_00378	1	0.00714604	54.982	GYDPK(1)FGAR	2	0.58889	1
A0A0D2X920	95	K	GOLD domain-containing protein	FOXG_00380	1	7.54792e-14	126.26	HDGK(1)YIYCFGNENWGANTK	3	0.39514	1
A0A0D2X925	191	K	Elongation factor 1-beta	FOXG_00385	1	0.00485574	55.064	LVPVGFGVK(1)K	2	-0.18069	2
A0A0D2X925	173	K	Elongation factor 1-beta	FOXG_00385	1	0.000570026	66.989	AIEK(1)DGLVWGASK	2	-0.12484	5
A0A0D2X925	49	K	Elongation factor 1-beta	FOXG_00385	1	9.52012e-07	92.38	ALSSAPDAEK(1)YPHAAR	3	-0.10127	1
A0A0D2X925	192	K	Elongation factor 1-beta	FOXG_00385	1	1.58606e-10	135.02	K(1)LQINMVVEDEK	2	-0.36639	1
A0A0D2X934	192	K	Eburicol 14-alpha-demethylase	FOXG_00394	1	0.0225544	43.77	SGIVDIPK(1)K	2	1.529	1
A0A0D2X934	444	K	Eburicol 14-alpha-demethylase	FOXG_00394	1	0.00109806	56.313	GDDEEK(1)IDYGYGLVSK	2	0.086994	1
A0A0D2X934	257	K	Eburicol 14-alpha-demethylase	FOXG_00394	1	0.000825617	71.176	TVAK(1)IYMDTIK	2	0.50351	3
A0A0D2X937	83	K	NADH dehydrogenase	FOXG_00397	1	0.00183784	88.495	YLQLLK(1)TNK	2	0.084666	1
A0A0D2X937	91	K	NADH dehydrogenase	FOXG_00397	1	7.04436e-12	148.52	GTK(1)FLQQNYVDQK	2	0.1183	1
A0A0D2X937	58	K	NADH dehydrogenase	FOXG_00397	1	0.000315053	74.611	LVGEELNK(1)CYVR	2	1.906	1
A0A0D2X955	870	K	Uncharacterized protein	FOXG_00415	1	0.0120012	84.568	FK(1)EFELR	2	-0.69035	1
A0A0D2X955	653	K	Uncharacterized protein	FOXG_00415	1	2.23827e-07	124.12	LPLWNQVSEK(1)TR	2	-1.0623	2
A0A0D2X961	479	K	MGS domain-containing protein	---	1	0.0273939	52.683	VLGIK(1)WK	2	-0.73598	1
A0A0D2X961	67	K	MGS domain-containing protein	---	1	0.000154518	65.374	VK(1)TLHPAVHAGILAR	4	-3.8062	1
A0A0D2X961	161	K	MGS domain-containing protein	---	1	0.00322494	53.136	ELEK(1)GEITEASR	2	-0.86157	1
A0A0D2X961	463	K	MGS domain-containing protein	---	1	3.78902e-20	176.87	LAGDK(1)ADNWWMR	2	-0.86606	2
A0A0D2X961	40	K	MGS domain-containing protein	---	1	0.00345345	52.576	ILASGGTSK(1)MIR	2	-0.37991	1
A0A0D2X961	283	K	MGS domain-containing protein	---	1	4.769e-07	81.854	HVSPAGAAIGLPLTEDEK(1)K	3	0.25931	1
A0A0D2X961	489	K	MGS domain-containing protein	---	1	4.76479e-05	70.094	RPDK(1)SNAIDLLVSGQLPK	3	0.74991	2
A0A0D2X961	193	K	MGS domain-containing protein	---	1	4.22291e-21	173.71	K(1)EYAGNGEQYSALR	2	-1.0063	1
A0A0D2X961	87	K	MGS domain-containing protein	---	1	0.00124448	55.755	DLASDEK(1)DLAEQNINK	2	-1.0304	3
A0A0D2X961	560	K	MGS domain-containing protein	---	1	5.88825e-15	111.55	VAQSGAK(1)YVAAPGGSQNDAAVFDTAEK	3	-0.096255	1
A0A0D2X961	532	K	MGS domain-containing protein	---	1	0.0223046	46.426	EAWMK(1)QLK	2	-0.02741	2
A0A0D2X961	284	K	MGS domain-containing protein	---	1	1.07746e-19	131.82	K(1)VYFVHDIEGIDESSLAQAYAR	3	-0.044685	2
A0A0D2X963	147	K	PCI domain-containing protein	FOXG_00423	1	0.0100979	57.59	ITDEEK(1)AR	2	0.42427	1
A0A0D2X963	384	K	PCI domain-containing protein	FOXG_00423	1	0.00134142	69.721	AEIIVGK(1)EMR	2	0.61052	1
A0A0D2X977	107	K	U2 small nuclear ribonucleoprotein B	FOXG_00437	1	0.0230261	55.531	IQYAK(1)SK	2	-0.058157	1
A0A0D2X9C6	1898	K	DRIM domain-containing protein	---	1	0.0130589	76.035	VDLK(1)MVR	2	-1.1628	1
A0A0D2X9C6	1735	K	DRIM domain-containing protein	---	1	0.000265014	73.877	LLK(1)LLPSDQMDQK	2	-0.89676	1
A0A0D2X9C9	344	K	Uncharacterized protein	FOXG_00490	1	0.00210811	62.466	VVDDSLFSK(1)R	2	0.32376	1
A0A0D2X9C9	351	K	Uncharacterized protein	FOXG_00490	1	0.00451776	93.374	ATEGQK(1)FR	2	-1.0646	1
A0A0D2X9C9	852	K	Uncharacterized protein	FOXG_00490	1	0.00381704	63.184	QSVLNFK(1)NR	2	-0.09628	1
A0A0D2X9D0	104	K	Proteasome subunit alpha type	FOXG_00491	1	0.000913282	57.973	QNFK(1)TPIPTSDLASR	2	0.66236	1
A0A0D2X9D0	260	K	Proteasome subunit alpha type	FOXG_00491	1	0.00234552	78.939	HVEVPK(1)ELR	2	2.3037	1
A0A0D2X9D0	43	K	Proteasome subunit alpha type	FOXG_00491	1	0.00575267	49.448	AK(1)DGVVLAIEK	2	0.7197	1
A0A0D2X9D3	170	K	Cytochrome c1, heme protein, mitochondrial	FOXG_00494	1	8.47065e-05	68.481	LADYMLPPYK(1)NEEAAR	2	0.10621	1
A0A0D2X9D3	306	K	Cytochrome c1, heme protein, mitochondrial	FOXG_00494	1	0.0328952	49.097	WAWLK(1)SR	2	0.24724	2
A0A0D2X9D3	160	K	Cytochrome c1, heme protein, mitochondrial	FOXG_00494	1	0.000872529	60.157	PGK(1)LADYMLPPYK	2	-1.5433	2
A0A0D2X9D3	301	K	Cytochrome c1, heme protein, mitochondrial	FOXG_00494	1	0.0176221	60.788	YK(1)WAWLK	2	-0.54608	2
A0A0D2X9D5	123	K	26S protease regulatory subunit 7	FOXG_00496	1	0.00081198	81.972	YVINVK(1)QIAK	2	-0.24008	1
A0A0D2X9D5	50	K	26S protease regulatory subunit 7	FOXG_00496	1	0.0081719	50.659	TYGAAPYGTSIK(1)K	2	0.22987	1
A0A0D2X9D5	11	K	26S protease regulatory subunit 7	FOXG_00496	1	0.000238525	74.475	PSATGSNWEK(1)YQK	2	0.96094	1
A0A0D2X9D5	70	K	26S protease regulatory subunit 7	FOXG_00496	1	3.36181e-17	125.11	IGVK(1)ESDTGLAPPHLWDVAADR	3	1.0242	1
A0A0D2X9D5	115	K	26S protease regulatory subunit 7	FOXG_00496	0.988989	0.000433852	63.727	IIADEK(0.011)GDEAK(0.989)SK	3	0.13161	1
A0A0D2X9D5	193	K	26S protease regulatory subunit 7	FOXG_00496	1	0.0228028	55.676	EQVEK(1)LR	2	-0.47703	1
A0A0D2X9D5	367	K	26S protease regulatory subunit 7	FOXG_00496	1	2.36901e-05	110.38	IHAK(1)SMSVER	3	0.070938	1
A0A0D2X9D5	414	K	26S protease regulatory subunit 7	FOXG_00496	1	0.00270938	54.09	VASEK(1)DFLSAVDK	2	1.5888	1
A0A0D2X9D5	24	K	26S protease regulatory subunit 7	FOXG_00496	1	7.84674e-05	106.16	NFADDEIEEK(1)K	2	1.7866	2
A0A0D2X9D5	117	K	26S protease regulatory subunit 7	FOXG_00496	1	0.0216632	49.423	SK(1)YVINVK	2	0.68042	1
A0A0D2X9D5	110	K	26S protease regulatory subunit 7	FOXG_00496	1	0.000400859	84.479	IIADEK(1)GDEAK	2	-0.57304	1
A0A0D2X9D6	286	K	T-complex protein 1 subunit delta	FOXG_00497	1	0.00292097	79.474	LYLLNMAK(1)K	2	-0.98187	1
A0A0D2X9D6	61	K	T-complex protein 1 subunit delta	FOXG_00497	1	9.63638e-07	88.385	GGK(1)GETIITNDGNTMLK	2	-0.15769	2
A0A0D2X9D6	381	K	T-complex protein 1 subunit delta	FOXG_00497	1	0.00884171	42.976	SVGK(1)TVSVVVR	2	0.5099	1
A0A0D2X9D6	202	K	T-complex protein 1 subunit delta	FOXG_00497	1	4.75707e-05	107.97	TADNVDLK(1)NIR	2	0.0087871	2
A0A0D2X9D6	377	K	T-complex protein 1 subunit delta	FOXG_00497	1	0.0107929	50.353	VTGTK(1)SVGK	2	2.3441	1
A0A0D2X9D6	324	K	T-complex protein 1 subunit delta	FOXG_00497	1	0.010016	40.516	LGILAVK(1)DIER	2	-0.035432	1
A0A0D2X9D6	292	K	T-complex protein 1 subunit delta	FOXG_00497	1	0.000924328	79.148	AK(1)CNVLFIQK	2	0.46999	1
A0A0D2X9D6	55	K	T-complex protein 1 subunit delta	FOXG_00497	1	0.0349718	47.743	GMDK(1)MIR	2	0.46787	1
A0A0D2X9E0	257	K	SHSP domain-containing protein	FOXG_00501	1	0.00631837	54.898	K(1)EDIGVNWDADR	2	0.72768	1
A0A0D2X9H2	327	K	UTP--glucose-1-phosphate uridylyltransferase	FOXG_00536	1	0.000190149	101.39	EHVNEFK(1)SIK	2	1.0441	1
A0A0D2X9H2	6	K	UTP--glucose-1-phosphate uridylyltransferase	FOXG_00536	0.99998	9.37019e-10	83.992	ASAIK(1)SALPTHLKPNSGDEQGNER	3	0.72615	1
A0A0D2X9H2	450	K	UTP--glucose-1-phosphate uridylyltransferase	FOXG_00536	1	0.0222253	60.76	LGGDFK(1)K	2	0.90134	1
A0A0D2X9H2	192	K	UTP--glucose-1-phosphate uridylyltransferase	FOXG_00536	1	0.000377743	58.246	K(1)YEGHNVDILTFNQSR	3	0.13196	1
A0A0D2X9H2	86	K	UTP--glucose-1-phosphate uridylyltransferase	FOXG_00536	1	0.0181628	58.981	YLNDK(1)AK	2	-0.22049	2
A0A0D2X9H2	299	K	UTP--glucose-1-phosphate uridylyltransferase	FOXG_00536	1	1.24179e-05	77.506	ADVK(1)GGTIIDYEGSVR	2	0.95739	2
A0A0D2X9H6	77	K	Uncharacterized protein	FOXG_00541	1	7.36711e-19	149.36	VLHEK(1)EDDGTSICNSTSCPR	3	-1.24	2
A0A0D2X9I6	63	K	Coatomer subunit zeta	FOXG_00551	1	0.0056762	77.318	GLIDK(1)TAK	2	-0.1873	1
A0A0D2X9I6	51	K	Coatomer subunit zeta	FOXG_00551	1	3.08253e-26	138.78	YFQPPHSAPNAPTSTSANPYSDAK(1)SQK	3	-0.30074	1
A0A0D2X9I6	188	K	Coatomer subunit zeta	FOXG_00551	1	0.00752443	66.692	SK(1)LADWLR	2	0.81688	3
A0A0D2X9I6	58	K	Coatomer subunit zeta	FOXG_00551	1	0.00811152	53.756	AFEK(1)GLIDK	2	0.98357	2
A0A0D2X9I7	614	K	DNA helicase	FOXG_00552	1	3.28277e-05	85.909	SLAPSIYEMDDVK(1)K	2	-3.1676	1
A0A0D2X9J0	241	K	Arginine N-methyltransferase 2	---	1	1.39661e-05	92.039	SVAALIPDSAPGK(1)R	2	2.1014	1
A0A0D2X9J0	305	K	Arginine N-methyltransferase 2	---	1	7.9255e-05	104.42	GK(1)WQDIVPK	2	-0.0017117	1
A0A0D2X9J0	284	K	Arginine N-methyltransferase 2	---	1	0.00881698	41.263	DESK(1)FGPSWENSGPEEGAFK	2	1.1759	1
A0A0D2X9J0	417	K	Arginine N-methyltransferase 2	---	1	0.00345892	101.54	YWTLDK(1)YR	2	0.27146	2
A0A0D2X9J2	181	K	Dolichyl-diphosphooligosaccharide--protein glycosyltransferase subunit 1	---	1	5.46105e-08	128.22	LPGSGEVK(1)EFPVK	2	0.2088	1
A0A0D2X9J5	218	K	Inorganic pyrophosphatase	FOXG_00560	1	4.37757e-54	187.75	NCFPHK(1)GYLWNYGAFPQTWEDPNSVHPETK	4	-2.0581	3
A0A0D2X9J5	341	K	Inorganic pyrophosphatase	FOXG_00560	1	5.80912e-06	75.608	IPDGKPENQFAFTGECK(1)NK	3	-0.24	2
A0A0D2X9J5	137	K	Inorganic pyrophosphatase	FOXG_00560	1	0.000399185	75.819	K(1)VAAPNTLEHR	3	-0.33963	2
A0A0D2X9J5	200	K	Inorganic pyrophosphatase	FOXG_00560	1	0.000114356	87.719	EELLNPIK(1)QDIK	2	-0.15873	2
A0A0D2X9J5	324	K	Inorganic pyrophosphatase	FOXG_00560	0.980312	0.000415219	49.768	IYK(0.98)IPDGK(0.02)PENQFAFTGECK	3	0.52544	1
A0A0D2X9J5	329	K	Inorganic pyrophosphatase	FOXG_00560	1	5.2297e-21	157.98	IPDGK(1)PENQFAFTGECK	2	-1.0127	3
A0A0D2X9J5	187	K	Inorganic pyrophosphatase	FOXG_00560	0.995467	0.000994497	49.768	WTNAK(0.995)LEISK(0.005)EELLNPIK	3	0.57907	1
A0A0D2X9J5	343	K	Inorganic pyrophosphatase	FOXG_00560	1	0.00874488	46.352	NK(1)SYALDVVR	2	0.011699	2
A0A0D2X9J6	64	K	Uncharacterized protein	FOXG_00561	1	0.00575267	49.448	DGK(1)ELNFDCQK	2	-3.2397	1
A0A0D2X9K0	120	K	Calnexin	FOXG_00565	1	1.04616e-24	172.82	IDNK(1)DNTLVVQYEVK	2	0.13401	1
A0A0D2X9K0	204	K	Calnexin	FOXG_00565	1	0.00105662	55.261	HLDSPPTAK(1)ITK	3	0.52004	1
A0A0D2X9K0	188	K	Calnexin	FOXG_00565	1	9.65711e-32	218.55	NPK(1)TGEYEEK	2	-0.0075002	1
A0A0D2X9K0	377	K	Calnexin	FOXG_00565	1	0.000769268	83.045	IK(1)NPDYFEDK	2	0.57323	2
A0A0D2X9K0	356	K	Calnexin	FOXG_00565	1	2.88471e-05	84.759	GK(1)WTAPYIENPAYK	3	-0.21506	3
A0A0D2X9K0	536	K	Calnexin	FOXG_00565	1	6.88781e-06	90.348	DK(1)AAEATATGAEQVK	2	-0.21307	1
A0A0D2X9K0	444	K	Calnexin	FOXG_00565	1	0.00811152	53.756	ALFDADK(1)PK	2	0.8593	1
A0A0D2X9K0	144	K	Calnexin	FOXG_00565	1	4.78368e-25	172.82	LQNGLECGGAYMK(1)LLR	2	1.5738	1
A0A0D2X9K0	65	K	Calnexin	FOXG_00565	0.999945	0.0111444	50.04	WKPSHAK(1)K	3	1.2866	1
A0A0D2X9K0	525	K	Calnexin	FOXG_00565	1	1.70678e-35	210.37	SPAVQQTAEK(1)ASDK	2	0.15948	1
A0A0D2X9K0	171	K	Calnexin	FOXG_00565	1	3.78854e-11	90.397	ALHQEEFANTTPYVIMFGPDK(1)CGHTNK	4	0.9575	1
A0A0D2X9K1	90	K	Methylmalonate-semialdehyde dehydrogenase (Acylating)	FOXG_00566	1	8.30604e-09	88.555	FVSSSTDK(1)YIDLHDPATNELVTR	3	0.0057578	1
A0A0D2X9K1	129	K	Methylmalonate-semialdehyde dehydrogenase (Acylating)	FOXG_00566	1	0.000651123	86.014	SWK(1)NTTVISR	2	-3.9802	1
A0A0D2X9L1	264	K	Uncharacterized protein	---	1	0.00108981	56.404	IFDFAAAK(1)LHR	3	-0.65968	1
A0A0D2X9L2	98	K	Phospho-2-dehydro-3-deoxyheptonate aldolase	FOXG_00577	1	0.00115112	57.347	HK(1)DELLIVMR	3	-0.19723	1
A0A0D2X9L2	252	K	Phospho-2-dehydro-3-deoxyheptonate aldolase	FOXG_00577	1	1.9992e-15	131.82	GGSK(1)GTNFDAESIAAAK	2	1.3517	1
A0A0D2X9L2	45	K	Phospho-2-dehydro-3-deoxyheptonate aldolase	FOXG_00577	1	4.33919e-09	92.792	GYNPLTPPDLLQHEISQTPESK(1)K	3	0.74825	2
A0A0D2X9L2	65	K	Phospho-2-dehydro-3-deoxyheptonate aldolase	FOXG_00577	1	1.88406e-05	81.448	NETVAIVNGTDEK(1)NR	2	1.0837	1
A0A0D2X9L7	636	K	Non-specific serine/threonine protein kinase	---	1	0.000196868	51.166	MSGIVK(1)TGHDEHMVGGSHFDV	3	-1.6682	1
A0A0D2X9L7	276	K	Non-specific serine/threonine protein kinase	---	1	0.00334916	67.897	IYAMK(1)VLQK	2	1.8293	1
A0A0D2X9L7	255	K	Non-specific serine/threonine protein kinase	---	1	5.75425e-05	76.728	LIGK(1)GTFGQVYQVR	2	-0.9641	1
A0A0D2X9L7	465	K	Non-specific serine/threonine protein kinase	---	1	0.0251672	43.808	NIAFGK(1)VR	2	0.035163	1
A0A0D2X9L8	61	K	F-type H+-transporting ATPase subunit H	FOXG_00583	1	6.88841e-11	95.414	IPAVK(1)ESDAEGNVQTFNVPK	3	1.3137	1
A0A0D2X9M3	10	K	U6 snRNA-associated Sm-like protein LSm8	LSM8	1	0.000295316	90.15	ATLGGYLNK(1)K	2	0.69569	2
A0A0D2X9M4	202	K	IU_nuc_hydro domain-containing protein	---	1	2.81185e-06	76.118	NYFK(1)ENIQAHVEAGSPLAR	3	-0.10752	1
A0A0D2X9M5	211	K	Uncharacterized protein	FOXG_00590	1	0.00686501	51.445	AEAPVETK(1)K	2	1.3848	1
A0A0D2X9N1	62	K	U6 snRNA-associated Sm-like protein LSm6	FOXG_00596	1	1.90167e-08	143.03	TAEYVNGQK(1)R	2	-0.24706	2
A0A0D2X9Q1	245	K	Uncharacterized protein	---	1	0.0396557	41.399	DAPQEGAGK(1)R	2	1.7241	1
A0A0D2X9Q6	457	K	Dolichyl-diphosphooligosaccharide-protein glycosyltransferase	FOXG_00621	1	6.64081e-08	89.011	VNQPEPTQAAQGEAVDGSK(1)K	3	-0.21684	1
A0A0D2X9Q7	75	K	Uncharacterized protein	FOXG_00622	1	7.58963e-05	55.128	NNPTSGDSVITDPSDPK(1)FDLEK	3	0.24172	1
A0A0D2X9R6	182	K	GPN-loop GTPase 3	FOXG_00631	1	0.0138593	46.462	MDLVK(1)GQVK	2	0.58644	1
A0A0D2X9R9	123	K	Methylenetetrahydrofolate dehydrogenase (NAD+)	FOXG_00634	1	4.599e-13	137.61	YIQESVDLGK(1)DVEGLR	2	-3.8921	2
A0A0D2X9R9	237	K	Methylenetetrahydrofolate dehydrogenase (NAD+)	FOXG_00634	1	1.22307e-06	127.17	HQVEDK(1)EGWK	3	-0.19531	2
A0A0D2X9R9	27	K	Methylenetetrahydrofolate dehydrogenase (NAD+)	FOXG_00634	1	0.000458747	71.176	GYLSEVK(1)DTLAK	2	0.20139	2
A0A0D2X9R9	11	K	Methylenetetrahydrofolate dehydrogenase (NAD+)	FOXG_00634	1	0.000457397	71.208	TCK(1)VITAETIAK	2	1.8767	1
A0A0D2X9R9	289	K	Methylenetetrahydrofolate dehydrogenase (NAD+)	FOXG_00634	1	0.00179207	59.84	NFDGPAIK(1)EK	2	0.48545	2
A0A0D2X9R9	291	K	Methylenetetrahydrofolate dehydrogenase (NAD+)	FOXG_00634	1	0.000633886	66.989	EK(1)ASIYVPSVGK	2	-0.33144	1
A0A0D2X9R9	184	K	Methylenetetrahydrofolate dehydrogenase (NAD+)	FOXG_00634	1	0.000161717	94.767	LFGK(1)TITVINR	2	0.10717	2
A0A0D2X9R9	62	K	Methylenetetrahydrofolate dehydrogenase (NAD+)	FOXG_00634	1	0.0144803	89.55	YAEWSK(1)K	2	-1.1322	2
A0A0D2X9S7	143	K	Cytidine deaminase	---	1	0.00130857	62.633	NEDFVIAK(1)LR	2	0.34828	1
A0A0D2X9U0	97	K	Tubulin alpha chain	FOXG_00655	1	3.23066e-08	86.539	NLFHPELLISGK(1)EDAANNYAR	3	-0.68194	3
A0A0D2X9U0	167	K	Tubulin alpha chain	FOXG_00655	1	0.000591712	67.997	SK(1)LEFAVYPAPR	2	-1.1522	1
A0A0D2X9U0	406	K	Tubulin alpha chain	FOXG_00655	1	0.021254	40.067	FDLMHSK(1)R	3	-0.13709	1
A0A0D2X9U0	377	K	Tubulin alpha chain	FOXG_00655	1	1.34918e-10	112.34	PMAVPAAPEAGGLAPVK(1)R	2	-0.4839	1
A0A0D2X9U0	281	K	Tubulin alpha chain	FOXG_00655	1	4.2726e-05	55.128	IHYPLISYAPVISSAK(1)SEHESFK	4	0.63554	1
A0A0D2X9U0	337	K	Tubulin alpha chain	FOXG_00655	1	0.000170017	81.92	DCNAAIAALK(1)AK	2	1.0087	1
A0A0D2X9U0	399	K	Tubulin alpha chain	FOXG_00655	1	0.00433207	41.242	LDYK(1)FDLMHSK	3	-0.50995	1
A0A0D2X9U0	164	K	Tubulin alpha chain	FOXG_00655	1	0.0112133	58.981	LSTEYGK(1)K	2	0.6907	2
A0A0D2X9U0	113	K	Tubulin alpha chain	FOXG_00655	1	1.51611e-06	90.561	GHYTIGK(1)EMVDNVIDR	3	0.41762	2
A0A0D2X9U6	84	K	40S ribosomal protein S15	FOXG_00661	1	0.00109242	71.451	PDLVK(1)THLR	3	0.093563	2
A0A0D2X9U6	65	K	40S ribosomal protein S15	FOXG_00661	1	0.0328075	53.576	PMGLIK(1)K	2	-0.65863	1
A0A0D2X9U6	79	K	40S ribosomal protein S15	FOXG_00661	1	1.47764e-05	101.32	QEAQPNEK(1)PDLVK	2	0.21479	1
A0A0D2X9U6	14	K	40S ribosomal protein S15	FOXG_00661	1	8.2154e-28	200.16	ADEYDAEQAAELK(1)R	2	-0.6341	4
A0A0D2X9U7	81	K	Uncharacterized protein	FOXG_00662	1	0.00332424	41.996	GK(1)DWEDINALHTK	3	0.32593	1
A0A0D2X9U7	92	K	Uncharacterized protein	FOXG_00662	1	4.36054e-11	102.07	DWEDINALHTK(1)AMEQAGYDR	3	-1.9023	1
A0A0D2X9U7	110	K	Uncharacterized protein	FOXG_00662	1	0.000512906	79.659	NLFENGGNK(1)HR	2	0.1491	1
A0A0D2X9V5	121	K	PGM_PMM_I domain-containing protein	---	1	0.0163911	43.156	ATGGILLTASHNPGGPK(1)NDFGIK	3	3.5634	1
A0A0D2X9W6	77	K	Ubiquinone biosynthesis monooxygenase COQ6, mitochondrial	COQ6	1	6.85515e-06	107.99	VALIEAQDLSK(1)TK	2	0.34153	1
A0A0D2X9W8	197	K	Uncharacterized protein	---	1	0.00168504	113.71	YEGQVK(1)QR	2	1.0605	1
A0A0D2X9W8	160	K	Uncharacterized protein	---	1	0.00206483	57.175	NLFEVSK(1)ETAK	2	-0.25893	1
A0A0D2X9W8	202	K	Uncharacterized protein	---	1	0.000704741	65.295	QQK(1)ELAQSVIAK	2	0.29706	1
A0A0D2X9W8	143	K	Uncharacterized protein	---	1	0.000820201	55.097	IEDVK(1)QMGSVVEITK	3	-1.0252	1
A0A0D2X9W8	121	K	Uncharacterized protein	---	1	0.00513666	57.532	IK(1)NILNSAR	2	-0.32721	2
A0A0D2X9W8	211	K	Uncharacterized protein	---	1	1.71129e-05	106.26	ELAQSVIAK(1)VQK	2	-0.34492	2
A0A0D2X9W8	119	K	Uncharacterized protein	---	1	3.97162e-07	128.91	EWAEAQNNK(1)IK	2	0.81634	2
A0A0D2X9W8	214	K	Uncharacterized protein	---	1	0.00110892	101.65	VQK(1)ELENPK	2	0.089723	1
A0A0D2X9X2	240	K	Uncharacterized protein	FOXG_00687	1	0.0261352	47.603	NYWDVPK(1)GK	2	-3.9475	1
A0A0D2X9X2	15	K	Uncharacterized protein	FOXG_00687	1	0.000208572	62.162	LDAFTK(1)TVDEAR	2	2.0991	1
A0A0D2X9X4	244	K	Proteasome component PUP1	FOXG_00689	1	0.00577632	46.88	GTTAVLNEK(1)IIK	2	0.69297	1
A0A0D2X9X4	58	K	Proteasome component PUP1	FOXG_00689	1	2.82279e-06	97.797	ATSGPIVADK(1)NCEK	2	0.1136	1
A0A0D2X9X7	327	K	RPOLD domain-containing protein	---	1	0.0172706	61.962	HK(1)EFEGK	2	0.32303	2
A0A0D2X9X7	276	K	RPOLD domain-containing protein	---	1	0.0176221	60.788	FAK(1)CFPK	2	0.45547	1
A0A0D2X9X7	273	K	RPOLD domain-containing protein	---	1	0.00273304	54.343	PILGADAEK(1)FAK	2	2.9702	1
A0A0D2X9X7	245	K	RPOLD domain-containing protein	---	1	0.000733736	49.768	GIGSDHAK(1)FSPVATASYR	3	-0.001273	1
A0A0D2X9Z1	156	K	Peroxiredoxin	FOXG_00706	1	0.00414231	59.908	YALK(1)VEDGK	2	1.5576	2
A0A0D2X9Z1	117	K	Peroxiredoxin	FOXG_00706	1	1.14821e-24	171.46	AWSEQLDPAK(1)QTGIR	2	-0.13622	2
A0A0D2X9Z4	80	K	Histone chaperone	FOXG_00709	1	0.00478314	53.448	FIFEADAPK(1)TAR	2	1.9515	1
A0A0D2X9Z4	143	K	Histone chaperone	FOXG_00709	1	0.0210177	47.603	NVLAEK(1)PR	2	0.066758	2
A0A0D2X9Z5	684	K	mRNA 3'-end-processing protein RNA14	FOXG_00710	1	1.46598e-07	120.55	YLHSK(1)DDTTNAR	3	0.41487	1
A0A0D2X9Z8	303	K	Saccharopine dehydrogenase [NADP+, L-glutamate-forming]	FOXG_00713	1	1.02012e-11	134.88	TVLSK(1)TSISDESVK	2	0.98237	1
A0A0D2X9Z8	183	K	Saccharopine dehydrogenase [NADP+, L-glutamate-forming]	FOXG_00713	1	0.00104152	66.19	GVLLALK(1)NNAK	2	0.010513	1
A0A0D2X9Z8	329	K	Saccharopine dehydrogenase [NADP+, L-glutamate-forming]	FOXG_00713	1	0.00583335	46.069	WIGVFSDAK(1)TTPR	2	-0.65112	1
A0A0D2X9Z8	146	K	Saccharopine dehydrogenase [NADP+, L-glutamate-forming]	FOXG_00713	1	0.000872608	87.476	IQQEGGK(1)IK	2	0.88465	2
A0A0D2X9Z8	284	K	Saccharopine dehydrogenase [NADP+, L-glutamate-forming]	FOXG_00713	1	0.000949912	41.397	EALQK(1)FIGASSSSEEDLIK	3	-1.4047	1
A0A0D2X9Z8	279	K	Saccharopine dehydrogenase [NADP+, L-glutamate-forming]	FOXG_00713	1	0.000369864	85.813	QAIPWK(1)EALQK	2	0.70491	1
A0A0D2X9Z8	187	K	Saccharopine dehydrogenase [NADP+, L-glutamate-forming]	FOXG_00713	1	0.000430878	91.549	NNAK(1)YYEDNK	2	0.22105	1
A0A0D2XA10	251	K	CAMK/CAMK1 protein kinase	FOXG_00725	1	0.00014253	74.537	GVSSHAK(1)DFIQR	3	-0.28256	1
A0A0D2XA10	264	K	CAMK/CAMK1 protein kinase	FOXG_00725	1	0.00298242	78.556	CLTIDSTK(1)R	2	-0.091667	1
A0A0D2XA20	48	K	Replication factor C subunit 5	FOXG_00735	1	1.39862e-08	91.238	SLAQSGDFPHLLVYGPSGAGK(1)K	3	-1.4928	1
A0A0D2XA30	203	K	Deoxyhypusine synthase	FOXG_00745	1	0.00377335	63.624	LGK(1)EINDER	2	-0.79813	1
A0A0D2XA30	37	K	Deoxyhypusine synthase	FOXG_00745	1	0.000120176	105.98	VEELDFNK(1)FK	2	0.1794	3
A0A0D2XA35	120	K	CAP-Gly domain-containing protein	FOXG_00750	1	0.00437285	66.692	TDSVLAWK(1)K	2	0.92924	1
A0A0D2XA35	111	K	CAP-Gly domain-containing protein	FOXG_00750	1	0.00200286	58.172	YVMPEEEYEK(1)K	2	-0.64241	1
A0A0D2XA43	52	K	F-type H+-transporting ATPase subunit epsilon	FOXG_00758	1	5.28773e-05	110.38	WQNGK(1)QGEPK	2	0.38486	2
A0A0D2XA47	352	K	26S proteasome regulatory subunit N6	FOXG_00762	1	0.00105789	47.688	VEIDHIAK(1)MVGLDTQQVER	3	-0.76823	1
A0A0D2XA47	282	K	26S proteasome regulatory subunit N6	FOXG_00762	1	0.00161946	63.624	YAGK(1)NLEAMK	2	-0.17557	1
A0A0D2XA47	82	K	26S proteasome regulatory subunit N6	FOXG_00762	1	0.0115266	41.399	TVFSSFAK(1)AK	2	1.214	1
A0A0D2XA48	237	K	GrpE protein homolog	FOXG_00763	1	0.0264894	42.599	AAK(1)VGVVK	2	-0.18154	1
A0A0D2XA48	128	K	GrpE protein homolog	FOXG_00763	1	0.00487912	57.859	DFAIQK(1)FAK	2	1.4407	1
A0A0D2XA48	131	K	GrpE protein homolog	FOXG_00763	1	1.60583e-08	124.62	FAK(1)DLVDSVDNLDR	2	0.25272	2
A0A0D2XA48	183	K	GrpE protein homolog	FOXG_00763	1	1.949e-20	182.71	MTEDILMNTLK(1)K	2	2.4598	3
A0A0D2XA48	94	K	GrpE protein homolog	FOXG_00763	1	0.0210177	47.603	ENEVK(1)DWK	2	0.73373	1
A0A0D2XA48	227	K	GrpE protein homolog	FOXG_00763	1	0.0153185	68.485	GFK(1)LNGR	2	0.54392	1
A0A0D2XA48	122	K	GrpE protein homolog	FOXG_00763	1	0.00388862	62.463	AAK(1)DFAIQK	2	0.63066	1
A0A0D2XA48	89	K	GrpE protein homolog	FOXG_00763	1	0.00110789	74.841	ELAAK(1)ENEVK	2	0.42344	1
A0A0D2XA49	260	K	Rho family, other	FOXG_00764	1	0.00306646	56.404	SSTPGVGQIK(1)R	2	-0.41447	1
A0A0D2XA53	112	K	ATP synthase F1, delta subunit	FOXG_00768	1	0.00903873	45.829	QINTK(1)DETVK	2	-0.18138	2
A0A0D2XA53	98	K	ATP synthase F1, delta subunit	FOXG_00768	1	7.23972e-10	125.67	LAAVLSAPTLTAADK(1)K	2	0.4272	4
A0A0D2XA53	174	K	ATP synthase F1, delta subunit	FOXG_00768	1	4.28647e-18	150.76	LETAVSK(1)SAYVGQGQK	3	-0.18378	2
A0A0D2XA53	162	K	ATP synthase F1, delta subunit	FOXG_00768	1	5.25825e-14	149	GEVELTVTSAQALDK(1)R	3	-0.22858	4
A0A0D2XA53	183	K	ATP synthase F1, delta subunit	FOXG_00768	1	0.0024325	56.404	SAYVGQGQK(1)LK	2	0.27234	1
A0A0D2XA54	294	K	Glyco_hydro_63 domain-containing protein	---	1	0.00032937	70.889	YIVDGEK(1)EAVNPAK	2	-0.10451	1
A0A0D2XA58	126	K	V-type proton ATPase subunit a	FOXG_00773	1	3.15235e-08	130.19	VSALNESYETLK(1)K	2	3.4567	1
A0A0D2XA66	19	K	Pyridoxal phosphate homeostasis protein	---	1	0.000648179	64.04	AQALVSQLSSVK(1)ER	2	1.6496	1
A0A0D2XA68	179	K	Uncharacterized protein	FOXG_00783	1	0.00885865	46.462	LVNTLTHK(1)K	3	-0.073574	1
A0A0D2XA74	200	K	Carboxymethylenebutenolidase	FOXG_00789	1	1.64986e-05	71.376	GEVAMIFGVK(1)DTHVPDAGR	3	1.0329	1
A0A0D2XA74	17	K	Carboxymethylenebutenolidase	FOXG_00789	1	1.5205e-13	125.98	ESHVDVPTSANGK(1)EGTMR	3	0.21638	1
A0A0D2XA75	643	K	Protein SEY1	SEY1	1	6.18236e-06	80.738	IWRPSDDIEGIYTK(1)AR	3	-1.2189	1
A0A0D2XA75	387	K	Protein SEY1	SEY1	1	0.00399837	58.815	YHK(1)GVYAR	3	0.14655	1
A0A0D2XA75	400	K	Protein SEY1	SEY1	1	0.0164813	44.543	HELEGK(1)IDTR	2	0.013212	1
A0A0D2XA78	434	K	RNA12 domain-containing protein	---	1	0.00083402	124.98	SSEIEDK(1)K	2	-1.7637	1
A0A0D2XA78	180	K	RNA12 domain-containing protein	---	1	0.0106087	61.679	GEAGTIK(1)R	2	-1.7249	1
A0A0D2XA79	88	K	Uncharacterized protein	FOXG_00794	1	0.00412693	68.657	IPSWLSLK(1)K	2	-0.31489	1
A0A0D2XA80	523	K	Hsp70-like protein	FOXG_00795	1	0.00179137	77.662	MLNDAEK(1)YK	2	-2.6583	5
A0A0D2XA80	346	K	Hsp70-like protein	FOXG_00795	1	4.52746e-11	144.7	VQK(1)LITDYFNGK	2	0.79351	5
A0A0D2XA80	511	K	Hsp70-like protein	FOXG_00795	1	0.0246099	44.318	LSK(1)EEIER	2	0.040619	2
A0A0D2XA80	457	K	Hsp70-like protein	FOXG_00795	1	1.20253e-27	168.62	DNNLMGK(1)FELTGIPPAPR	2	-2.1737	1
A0A0D2XA80	560	K	Hsp70-like protein	FOXG_00795	1	3.18593e-13	114.46	VEEK(1)IEASDK	2	1.1271	3
A0A0D2XA80	244	K	Hsp70-like protein	FOXG_00795	1	0.018457	46.378	LVNHFVNEFK(1)R	2	1.284	1
A0A0D2XA80	506	K	Hsp70-like protein	FOXG_00795	1	9.01775e-05	98.902	SNK(1)IVITNDK(1)GR	2	1.0631	4
A0A0D2XA80	566	K	Hsp70-like protein	FOXG_00795	1	4.54385e-25	180.7	IEASDK(1)ETLTAEIDK	2	-0.18582	3
A0A0D2XA80	525	K	Hsp70-like protein	FOXG_00795	1	5.33727e-07	129.89	YK(1)EEDEAEGK	2	0.48869	3
A0A0D2XA80	422	K	Hsp70-like protein	FOXG_00795	1	0.0127296	57.59	NTTIPTK(1)K	2	0.098155	3
A0A0D2XA80	533	K	Hsp70-like protein	FOXG_00795	1	0.00574357	53.756	EEDEAEGK(1)R	2	0.26126	3
A0A0D2XA80	185	K	Hsp70-like protein	FOXG_00795	1	1.53169e-07	94.387	IINEPTAAAIAYGLDK(1)K	2	0.34915	4
A0A0D2XA80	95	K	Hsp70-like protein	FOXG_00795	1	0.0324937	49.358	IVDK(1)GGK	2	2.0637	1
A0A0D2XA80	75	K	Hsp70-like protein	FOXG_00795	1	0.000363413	67.997	K(1)FADPEVQADMK	2	-0.0037265	4
A0A0D2XA80	326	K	Hsp70-like protein	FOXG_00795	1	0.000559148	54.103	IDK(1)SLVHEIVLVGGSTR	3	-0.10962	2
A0A0D2XA80	249	K	Hsp70-like protein	FOXG_00795	1	0.0264953	47.603	K(1)DLSTNVR	2	1.4658	1
A0A0D2XA80	601	K	Hsp70-like protein	FOXG_00795	1	0.000513629	69.864	ELEGK(1)ANPIMMK	2	-0.95764	3
A0A0D2XA80	69	K	Hsp70-like protein	FOXG_00795	1	3.33659e-40	213.51	NQVAMNPQNTVFDAK(1)R	2	0.69391	12
A0A0D2XA80	596	K	Hsp70-like protein	FOXG_00795	1	2.19644e-05	95.264	EEYEEHQK(1)ELEGK	2	-0.56395	1
A0A0D2XA80	556	K	Hsp70-like protein	FOXG_00795	1	0.00062452	75.819	NTLSDPK(1)VEEK	2	0.014185	1
A0A0D2XA80	499	K	Hsp70-like protein	FOXG_00795	1	9.01775e-05	98.902	SNK(1)IVITNDK(1)GR	2	1.0631	1
A0A0D2XA80	86	K	Hsp70-like protein	FOXG_00795	1	4.45033e-05	72.583	FADPEVQADMK(1)HFPFK	3	-0.52109	3
A0A0D2XA80	54	K	Hsp70-like protein	FOXG_00795	1	1.3996e-21	139.69	LIGDAAK(1)NQVAMNPQNTVFDAK	3	-1.4205	6
A0A0D2XA85	1040	K	DNA-directed RNA polymerase subunit beta	FOXG_00800	1	0.000815987	59.198	HMVQDK(1)MHSR	3	-0.47587	1
A0A0D2XA87	182	K	Ribosomal protein L15	---	1	0.0056463	77.732	YNK(1)TQAGR	2	-0.032584	4
A0A0D2XA87	12	K	Ribosomal protein L15	---	1	0.00661996	83.206	YVEELQK(1)K	2	0.059679	2
A0A0D2XA87	99	K	Ribosomal protein L15	---	1	0.0168096	42.718	SLK(1)ATAEER	2	-0.68497	1
A0A0D2XA87	93	K	Ribosomal protein L15	---	1	1.47205e-16	135.08	GATYGKPTNQGINQLK(1)YQR	3	0.53473	2
A0A0D2XA87	77	K	Ribosomal protein L15	---	0.998871	5.00516e-06	72.793	PAPK(0.999)GATYGK(0.001)PTNQGINQLK	3	-0.10336	1
A0A0D2XA87	56	K	Ribosomal protein L15	---	1	0.00315782	69.825	AK(1)QGYVIYR	2	0.76294	1
A0A0D2XA87	169	K	Ribosomal protein L15	---	1	0.00650247	84.498	GLTATGK(1)K	2	0.80571	1
A0A0D2XA87	140	K	Ribosomal protein L15	---	1	0.000282965	60.55	YYEVILVDPQHK(1)AIR	3	0.2025	2
A0A0D2XA87	5	K	Ribosomal protein L15	---	1	0.00840226	43.897	GALK(1)YVEELQK	2	0.62613	1
A0A0D2XA97	272	K	Uncharacterized protein	---	1	0.0107809	60.91	LTSLLAK(1)K	2	0.43818	1
A0A0D2XAA2	152	K	PH domain-containing protein	FOXG_00817	1	0.00263242	83.783	GLLFVGDK(1)K	2	0.19208	1
A0A0D2XAA2	304	K	PH domain-containing protein	FOXG_00817	1	0.00615072	57.859	TSFFGFGK(1)K	2	0.14864	2
A0A0D2XAA2	127	K	PH domain-containing protein	FOXG_00817	1	4.94316e-11	100.53	SEK(1)SAETAHSNIAWASETGK	3	-0.61	3
A0A0D2XAA2	484	K	PH domain-containing protein	FOXG_00817	1	0.000326755	87.667	DK(1)SPAPAEGEK	2	-1.3802	1
A0A0D2XAA2	315	K	PH domain-containing protein	FOXG_00817	0.996689	2.52586e-06	65.023	K(0.997)EAEAK(0.003)PADEVAVETPALEETPK	3	0.7323	1
A0A0D2XAA2	180	K	PH domain-containing protein	FOXG_00817	1	0.00120744	74.486	FHLTSK(1)GNK	3	0.60091	1
A0A0D2XAA2	209	K	PH domain-containing protein	FOXG_00817	1	5.12329e-05	66.893	IAEAK(1)ELATTVTESETYK	3	-0.25087	3
A0A0D2XAA2	174	K	PH domain-containing protein	FOXG_00817	1	1.60424e-14	101.34	NPSSVISLADATEPEIDGSHK(1)FHLTSK	4	-1.1503	3
A0A0D2XAA2	144	K	PH domain-containing protein	FOXG_00817	1	2.67592e-32	153.87	SAETAHSNIAWASETGK(1)GLLFVGDK	3	-0.11721	1
A0A0D2XAA2	493	K	PH domain-containing protein	FOXG_00817	1	0.0010091	82.261	SPAPAEGEK(1)K	2	0.90605	1
A0A0D2XAA2	222	K	PH domain-containing protein	FOXG_00817	0.999993	2.9296e-38	171.78	ELATTVTESETYK(1)ATLESFKPTPVK	3	0.54862	1
A0A0D2XAA8	161	K	Inosine-5'-monophosphate dehydrogenase	FOXG_00823	1	0.00404116	51.135	LGSK(1)LLGIVTNR	2	0.54705	2
A0A0D2XAA8	495	K	Inosine-5'-monophosphate dehydrogenase	FOXG_00823	1	2.71594e-07	63.376	HSLQDSGMTSLK(1)TMHESAEAGELR	4	0.09061	2
A0A0D2XAA8	212	K	Inosine-5'-monophosphate dehydrogenase	FOXG_00823	1	0.0085521	60.91	GK(1)LPIVDK	2	0.13106	1
A0A0D2XAA8	528	K	Inosine-5'-monophosphate dehydrogenase	FOXG_00823	1	8.96377e-37	202.03	TASAQLEGNVNMESYEK(1)K	3	-0.051392	4
A0A0D2XAA8	139	K	Inosine-5'-monophosphate dehydrogenase	FOXG_00823	1	0.0010382	66.267	NTTVGEAK(1)ALK	2	0.074	1
A0A0D2XAA8	429	K	Inosine-5'-monophosphate dehydrogenase	FOXG_00823	1	5.10788e-07	117.86	GMGSIDAMQDK(1)K	2	-1.1504	4
A0A0D2XAA8	242	K	Inosine-5'-monophosphate dehydrogenase	FOXG_00823	1	0.000244378	66.246	NQHFPNASK(1)LPDSK	3	0.17092	2
A0A0D2XAA8	247	K	Inosine-5'-monophosphate dehydrogenase	FOXG_00823	1	3.56321e-15	130.37	LPDSK(1)QLLCAAAIGTRPEDK	3	-1.489	1
A0A0D2XAB2	334	K	Histidine biosynthesis trifunctional protein	FOXG_00827	1	1.11474e-11	133.47	IMEEAEELCDGK(1)TK	2	-0.30125	1
A0A0D2XAB2	389	K	Histidine biosynthesis trifunctional protein	FOXG_00827	1	0.00792817	64.42	WAEK(1)EGIK	2	-0.47504	2
A0A0D2XAB2	469	K	Histidine biosynthesis trifunctional protein	FOXG_00827	1	5.46921e-05	107.09	AVLSYTHK(1)FEK	2	1.1164	1
A0A0D2XAB2	137	K	Histidine biosynthesis trifunctional protein	FOXG_00827	1	0.00488551	113.41	IK(1)SLYIK	2	0.65307	1
A0A0D2XAB2	482	K	Histidine biosynthesis trifunctional protein	FOXG_00827	1	0.000631589	60.55	ATSLTSPVLK(1)APFPK	2	2.5754	1
A0A0D2XAB2	191	K	Histidine biosynthesis trifunctional protein	FOXG_00827	1	0.00011035	106.62	IIASYWK(1)SDR	2	0.48277	1
A0A0D2XAB2	317	K	Histidine biosynthesis trifunctional protein	FOXG_00827	1	0.00299639	71.451	LFSDEK(1)LLR	2	0.60258	2
A0A0D2XAB2	174	K	Histidine biosynthesis trifunctional protein	FOXG_00827	1	5.72486e-05	56.684	ANAIPIIPSTGLTTDK(1)NDSSR	3	-1.7193	1
A0A0D2XAB2	432	K	Histidine biosynthesis trifunctional protein	FOXG_00827	1	3.99338e-09	145.91	ISEADLVEK(1)LK	2	-1.3563	1
A0A0D2XAB2	157	K	Histidine biosynthesis trifunctional protein	FOXG_00827	1	0.0155549	81.297	FIEIAK(1)K	2	-1.0372	1
A0A0D2XAB2	423	K	Histidine biosynthesis trifunctional protein	FOXG_00827	1	3.64817e-05	81.632	VDASK(1)ISEADLVEK	2	0.47337	1
A0A0D2XAB2	300	K	Histidine biosynthesis trifunctional protein	FOXG_00827	1	0.000155619	86.772	K(1)ESAPEGSYTAR	2	0.31754	1
A0A0D2XAB6	206	K	Thioredoxin reductase	---	1	8.68438e-08	126.09	VTVK(1)FNSGATEIR	2	0.33661	2
A0A0D2XAB6	97	K	Thioredoxin reductase	---	1	1.97131e-15	111.89	PFK(1)YSTEFSPEETHTADSVIIATGASAR	3	-0.59466	2
A0A0D2XAB6	202	K	Thioredoxin reductase	---	1	1.34151e-06	126.71	LLNHPK(1)VTVK	2	0.2123	1
A0A0D2XAB7	12	K	UDP-N-acetylglucosamine pyrophosphorylase	FOXG_00832	1	2.81746e-13	100.92	QALHLGK(1)SNDAPAEPSPEALNELK	3	0.52031	1
A0A0D2XAB7	445	K	UDP-N-acetylglucosamine pyrophosphorylase	FOXG_00832	1	3.72748e-05	57.046	NAPGTGEDDPDTSK(1)ADIMTQGK	3	-0.36191	2
A0A0D2XAB7	453	K	UDP-N-acetylglucosamine pyrophosphorylase	FOXG_00832	1	0.000687689	101.46	ADIMTQGK(1)R	2	-1.147	1
A0A0D2XAB7	338	K	UDP-N-acetylglucosamine pyrophosphorylase	FOXG_00832	1	2.27763e-18	164.15	ATAEELDPK(1)QSDLLR	2	0.35276	2
A0A0D2XAB7	164	K	UDP-N-acetylglucosamine pyrophosphorylase	FOXG_00832	1	0.00128574	70.942	IVK(1)VQELAAK	2	0.36709	1
A0A0D2XAB7	318	K	UDP-N-acetylglucosamine pyrophosphorylase	FOXG_00832	1	0.00400222	50.305	NGK(1)PDVVEYSEIDK	2	-0.39693	1
A0A0D2XAB7	171	K	UDP-N-acetylglucosamine pyrophosphorylase	FOXG_00832	1	0.00661996	83.206	VQELAAK(1)K	2	0.21547	3
A0A0D2XAB7	29	K	UDP-N-acetylglucosamine pyrophosphorylase	FOXG_00832	1	9.36913e-14	128.74	SNDAPAEPSPEALNELK(1)EK	2	-0.25951	1
A0A0D2XAB9	320	K	Actin-like protein 4	FOXG_00834	1	4.08577e-18	151.59	YSVSGNEDYVK(1)TQPGR	2	0.44199	1
A0A0D2XAB9	82	K	Actin-like protein 4	FOXG_00834	1	6.49458e-36	186.75	NYMNK(1)DSVVEDWDVAAR	2	-0.87922	1
A0A0D2XAB9	469	K	Actin-like protein 4	FOXG_00834	1	1.18818e-05	88.561	KEYEENGPNVVEK(1)R	3	-0.4565	1
A0A0D2XAC0	94	K	AA_TRNA_LIGASE_II domain-containing protein	---	1	0.00462794	64.654	IAPELWLK(1)R	2	0.42566	1
A0A0D2XAC2	653	K	ATP-dependent RNA helicase ROK1	FOXG_00837	1	0.0222124	51.445	ITSK(1)SGYER	2	0.087125	1
A0A0D2XAD3	155	K	Peptidyl-prolyl cis-trans isomerase	FOXG_00848	1	0.00416239	56.043	VVDGMDVVK(1)K	2	-1.6711	1
A0A0D2XAD3	146	K	Peptidyl-prolyl cis-trans isomerase	FOXG_00848	1	0.00300029	40.278	HVVFGK(1)VVDGMDVVK	3	0.2319	1
A0A0D2XAD6	131	K	Uncharacterized protein	FOXG_00851	1	0.00118835	62.799	DEPQPADPK(1)LR	2	0.13326	1
A0A0D2XAD6	563	K	Uncharacterized protein	FOXG_00851	1	0.0183806	40.724	SAFGK(1)LAYR	2	1.8352	1
A0A0D2XAD6	839	K	Uncharacterized protein	FOXG_00851	1	0.000888627	69.721	VALQQLTGK(1)GR	2	2.4001	1
A0A0D2XAD6	405	K	Uncharacterized protein	FOXG_00851	1	0.00155482	56.404	ILHIIPASAK(1)R	3	0.43132	1
A0A0D2XAE8	42	K	DNA-directed RNA polymerase I, II, and III subunit RPABC5	FOXG_00863	1	1.65168e-05	102.73	TDGDAMDELGLK(1)R	2	0.047014	1
A0A0D2XAE9	142	K	WD_REPEATS_REGION domain-containing protein	FOXG_00864	1	3.99689e-17	116.04	IPITAAETSDDK(1)AAAPAHIVAMR	3	0.48944	1
A0A0D2XAE9	742	K	WD_REPEATS_REGION domain-containing protein	FOXG_00864	1	0.00345635	54.259	TLEGQWK(1)GQLR	2	1.4034	1
A0A0D2XAF4	84	K	Uncharacterized protein	FOXG_00869	1	0.000161715	103.26	ELEQK(1)DQDLK	2	0.11312	1
A0A0D2XAF6	56	K	Uncharacterized protein	FOXG_00871	1	2.5293e-05	96.866	NAGGAFGPDLAK(1)K	2	-4.4019	1
A0A0D2XAG0	94	K	Uracil-DNA glycosylase	UNG1	1	0.039477	50.127	DFLDLK(1)R	2	0.66972	1
A0A0D2XAG9	70	K	Uncharacterized protein	FOXG_00884	1	0.013288	47.187	GIDTSK(1)EGK	2	-0.71664	1
A0A0D2XAH7	131	K	Heat shock protein SSB1	FOXG_00893	1	0.00417158	95.502	MK(1)EIAETK	2	-0.41958	3
A0A0D2XAH7	514	K	Heat shock protein SSB1	FOXG_00893	1	8.87382e-06	66.76	SANITISNSVGK(1)LTTDEIEK	3	0.93074	1
A0A0D2XAH7	598	K	Heat shock protein SSB1	FOXG_00893	1	0.0316829	54.157	K(1)QELALK	2	-0.026166	2
A0A0D2XAH7	88	K	Heat shock protein SSB1	FOXG_00893	1	0.01385	50.108	K(1)DIESWPFK	2	-1.7094	2
A0A0D2XAH7	566	K	Heat shock protein SSB1	FOXG_00893	1	1.9936e-05	80.632	VEEIVSDPTLSLK(1)LK	2	0.44116	1
A0A0D2XAH7	162	K	Heat shock protein SSB1	FOXG_00893	1	0.000188287	70.197	QATK(1)DAGSIAGLNVLR	2	-2.029	2
A0A0D2XAH7	352	K	Heat shock protein SSB1	FOXG_00893	0.999997	0.000644868	58.32	IQK(1)LLSEFFDGKK	3	-0.31345	1
A0A0D2XAH7	522	K	Heat shock protein SSB1	FOXG_00893	1	1.13519e-06	77.359	LTTDEIEK(1)MVNDAEQFK	3	-0.97306	1
A0A0D2XAH7	144	K	Heat shock protein SSB1	FOXG_00893	1	3.22258e-05	72.359	VEK(1)AVITVPAYFNDNQR	3	-1.7945	3
A0A0D2XAH7	255	K	Heat shock protein SSB1	FOXG_00893	1	0.0102958	63.076	K(1)DLSGDAR	2	-0.97974	3
A0A0D2XAH7	105	K	Heat shock protein SSB1	FOXG_00893	1	6.75173e-11	110.37	IVDDNGSPK(1)IEVEYLGENK	3	-0.29181	4
A0A0D2XAH7	96	K	Heat shock protein SSB1	FOXG_00893	0.990142	0.00185705	40.968	K(0.01)DIESWPFK(0.99)IVDDNGSPK	3	-1.0462	1
A0A0D2XAH7	609	K	Heat shock protein SSB1	FOXG_00893	1	0.0106941	43.308	LVTK(1)AMSSR	2	-0.2484	1
A0A0D2XAH7	74	K	Heat shock protein SSB1	FOXG_00893	1	0.00948544	66.692	NTVFDAK(1)R	2	0.83465	12
A0A0D2XAH7	246	K	Heat shock protein SSB1	FOXG_00893	1	1.30338e-09	85.881	ATAGDTHLGGQDFDTNLLDHCK(1)K	3	0.26387	1
A0A0D2XAH7	333	K	Heat shock protein SSB1	FOXG_00893	1	3.82075e-08	118.21	K(1)AVDEIVLVGGSTR	2	-0.40786	2
A0A0D2XAH7	332	K	Heat shock protein SSB1	FOXG_00893	1	0.0106209	102.71	DAQIEK(1)K	2	-0.59242	3
A0A0D2XAH7	361	K	Heat shock protein SSB1	FOXG_00893	1	0.00107151	81.017	LLSEFFDGK(1)K	2	3.0818	11
A0A0D2XAH7	531	K	Heat shock protein SSB1	FOXG_00893	1	1.51682e-11	104.26	MVNDAEQFK(1)SNDDAFQK	3	0.38492	8
A0A0D2XAH7	604	K	Heat shock protein SSB1	FOXG_00893	1	0.0203705	65.676	QELALK(1)R	2	0.50069	1
A0A0D2XAH7	59	K	Heat shock protein SSB1	FOXG_00893	1	1.06558e-25	185.32	LIGEAAK(1)NNAAMNPR	2	0.27833	2
A0A0D2XAH7	498	K	Heat shock protein SSB1	FOXG_00893	1	0.000430878	91.549	VTATEK(1)TSGR	2	0.11274	1
A0A0D2XAH7	544	K	Heat shock protein SSB1	FOXG_00893	1	6.57068e-11	135.02	FEAK(1)QQLESYIGR	2	0.58863	3
A0A0D2XAH7	539	K	Heat shock protein SSB1	FOXG_00893	1	0.00150008	100.25	SNDDAFQK(1)K	2	-0.5383	1
A0A0D2XAK8	381	K	Uncharacterized protein	FOXG_00924	1	0.0268298	42.287	GLK(1)GSSLR	2	0.7293	1
A0A0D2XAL2	320	K	Aldehyde dehydrogenase	FOXG_00928	1	0.0167355	75.311	FLAAFK(1)K	2	-0.47054	1
A0A0D2XAL2	75	K	Aldehyde dehydrogenase	FOXG_00928	1	2.64112e-08	119.96	AFEGEWK(1)STSPQAR	2	-1.2583	1
A0A0D2XAL2	260	K	Aldehyde dehydrogenase	FOXG_00928	1	0.0196013	44.318	SAASSNLK(1)K	2	0.50361	1
A0A0D2XAL2	135	K	Aldehyde dehydrogenase	FOXG_00928	1	0.000161084	82.85	YYGGWADK(1)IEGK	2	0.066713	2
A0A0D2XAM0	301	K	Uncharacterized protein	---	1	0.0407287	49.423	VLEEK(1)GFR	2	-1.2156	1
A0A0D2XAN0	42	K	Enoyl reductase	FOXG_00946	1	0.0115538	56.258	VLIAK(1)ETK	2	-0.25711	1
A0A0D2XAN0	60	K	Enoyl reductase	FOXG_00946	1	0.00467836	55.314	IGIYDPTTK(1)K	2	1.8199	1
A0A0D2XAN2	166	K	40S ribosomal protein S8	FOXG_00948	1	1.5348e-26	190.1	VESAIEK(1)QFEAGR	2	0.097723	5
A0A0D2XAN2	98	K	40S ribosomal protein S8	FOXG_00948	1	0.00124969	42.633	TNTLTK(1)SAVVQVDAAPFR	3	-0.74769	2
A0A0D2XAN2	142	K	40S ribosomal protein S8	FOXG_00948	1	0.0131319	92.538	K(1)SNAVEK(1)K	2	-0.84609	1
A0A0D2XAN2	141	K	40S ribosomal protein S8	FOXG_00948	1	0.0141735	91.906	TEEEVK(1)K	2	0.22687	6
A0A0D2XAN2	148	K	40S ribosomal protein S8	FOXG_00948	1	0.0131319	92.538	K(1)SNAVEK(1)K	2	-0.84609	1
A0A0D2XAN2	135	K	40S ribosomal protein S8	FOXG_00948	1	0.00131707	98.048	EGK(1)TEEEVK	2	-1.6613	2
A0A0D2XAN4	1358	K	E3 ubiquitin-protein ligase HUWE1	FOXG_00950	1	0.00717917	77.058	VAAFGLK(1)K	2	-0.70483	1
A0A0D2XAN4	3474	K	E3 ubiquitin-protein ligase HUWE1	FOXG_00950	1	0.000557708	60.157	VLTALDHLFDNK(1)K	3	-0.068635	1
A0A0D2XAN5	149	K	40S ribosomal protein S6	FOXG_00951	1	0.000369864	85.813	FFGLTK(1)DDDVRK	3	-0.19753	10
A0A0D2XAN5	217	K	40S ribosomal protein S6	FOXG_00951	1	3.8604e-60	255.16	VKDEANEYAQVLAK(1)R	2	0.22341	3
A0A0D2XAN5	165	K	40S ribosomal protein S6	FOXG_00951	1	0.00350784	66.299	EVQPK(1)GEGK	2	-0.25977	2
A0A0D2XAN5	226	K	40S ribosomal protein S6	FOXG_00951	1	9.42484e-07	119.25	VAEAK(1)ANK(1)ADAR	2	0.70504	1
A0A0D2XAN5	2	K	40S ribosomal protein S6	FOXG_00951	1	0.00101636	58.32	MK(1)LNISYPANGSQK	2	-0.14409	1
A0A0D2XAN5	58	K	40S ribosomal protein S6	FOXG_00951	1	2.00175e-15	151.66	ITGGNDK(1)QGFPMK	2	-0.3112	2
A0A0D2XAN5	14	K	40S ribosomal protein S6	FOXG_00951	1	1.74301e-06	75.064	LNISYPANGSQK(1)LIDIEDER	3	0.5717	1
A0A0D2XAN5	143	K	40S ribosomal protein S6	FOXG_00951	1	0.00845958	107.9	K(1)FFGLTK	1	-0.12593	2
A0A0D2XAN5	205	K	40S ribosomal protein S6	FOXG_00951	1	3.72256e-05	81.327	VK(1)DEANEYAQVLAK	2	0.23174	1
A0A0D2XAN5	174	K	40S ribosomal protein S6	FOXG_00951	1	0.0172307	51.066	SPYTK(1)APR	2	0.14412	1
A0A0D2XAN5	46	K	40S ribosomal protein S6	FOXG_00951	1	2.89573e-17	136.43	MGAEVPGDSIGDEFK(1)GYIFR	2	-1.9997	1
A0A0D2XAN5	169	K	40S ribosomal protein S6	FOXG_00951	1	0.0151188	44.863	GEGK(1)SPYTK	2	0.41039	1
A0A0D2XAN5	223	K	40S ribosomal protein S6	FOXG_00951	1	9.42484e-07	119.25	VAEAK(1)ANK(1)ADAR	2	0.70504	2
A0A0D2XAN8	464	K	Vacuolar proton pump subunit B	FOXG_00954	1	0.0142221	46.001	IYPK(1)ELLNR	2	-1.5594	1
A0A0D2XAN8	186	K	Vacuolar proton pump subunit B	FOXG_00954	1	0.000783758	62.162	QAGLVQK(1)QGITNK	2	-0.47904	1
A0A0D2XAN9	345	K	Hydroxymethylglutaryl-CoA lyase	FOXG_00955	1	0.000707303	65.234	ELGK(1)ENGSTVGK	2	-0.14401	1
A0A0D2XAN9	189	K	Hydroxymethylglutaryl-CoA lyase	FOXG_00955	1	0.013174	54.776	DSK(1)AIGLR	2	1.0066	1
A0A0D2XAN9	51	K	Hydroxymethylglutaryl-CoA lyase	FOXG_00955	1	0.0349788	41.448	DGLQNEK(1)K	2	-0.32095	1
A0A0D2XAP0	163	K	Tubulin alpha chain	FOXG_00956	1	0.00878349	69.825	LSVDYGK(1)K	2	0.062062	3
A0A0D2XAP0	112	K	Tubulin alpha chain	FOXG_00956	1	2.93379e-06	88.427	GHYTVGK(1)ELIDGVLDK	2	-0.23213	3
A0A0D2XAP0	401	K	Tubulin alpha chain	FOXG_00956	1	0.021254	40.067	FDLMHSK(1)R	3	-0.13709	1
A0A0D2XAP0	96	K	Tubulin alpha chain	FOXG_00956	1	7.22487e-18	130.89	NLFHPEMMITGK(1)EDASNNYAR	3	-0.18512	7
A0A0D2XAP0	311	K	Tubulin alpha chain	FOXG_00956	1	1.16037e-05	102.4	HGK(1)YMATCLLYR	3	-0.2599	2
A0A0D2XAP5	369	K	Uncharacterized protein	---	1	2.15075e-35	210.38	SIADGQASQEDVK(1)K	2	-0.014795	1
A0A0D2XAP5	249	K	Uncharacterized protein	---	1	0.00113111	64.121	SGQTLK(1)TDATK	2	1.6981	1
A0A0D2XAP5	356	K	Uncharacterized protein	---	1	4.24155e-16	146.2	VLK(1)SIADGQASQEDVKK	3	-0.88899	5
A0A0D2XAP5	402	K	Uncharacterized protein	---	1	2.49237e-07	61.612	QPSIALAGSGIVNSGK(1)PYDSATIAK	3	0.84916	1
A0A0D2XAP5	353	K	Uncharacterized protein	---	0.999999	0.00568087	84.365	KGAEETVK(1)VLK	2	-0.36	1
A0A0D2XAP5	254	K	Uncharacterized protein	---	1	5.05609e-08	130.1	TDATK(1)YFGGEQR	2	-1.6434	3
A0A0D2XAP5	376	K	Uncharacterized protein	---	1	1.22721e-50	240.42	AVANAK(1)FNLLNQNQLR	2	1.5989	2
A0A0D2XAP5	56	K	Uncharacterized protein	---	1	0.00288521	49.188	DAHGPTTK(1)LAVVAK	2	-0.32844	2
A0A0D2XAP5	62	K	Uncharacterized protein	---	1	0.00170196	61.815	LAVVAK(1)AGTR	2	0.51187	2
A0A0D2XAQ8	34	K	F-type H+-transporting ATPase subunit G	FOXG_00974	1	0.00252775	56.205	ATENAK(1)QAASK	2	1.5396	1
A0A0D2XAQ8	185	K	F-type H+-transporting ATPase subunit G	FOXG_00974	1	0.012616	78.616	FK(1)LVGYR	2	0.87215	2
A0A0D2XAQ8	45	K	F-type H+-transporting ATPase subunit G	FOXG_00974	1	0.00121916	62.088	ATENAK(1)LAASR	2	0.047845	1
A0A0D2XAQ8	110	K	F-type H+-transporting ATPase subunit G	FOXG_00974	1	3.38085e-21	173.59	VALELGK(1)FVFHNQK	2	-0.99041	1
A0A0D2XAQ8	79	K	F-type H+-transporting ATPase subunit G	FOXG_00974	1	0.00117138	58.172	GVANTLGK(1)VGGR	2	0.20417	1
A0A0D2XAT1	272	K	CMGC/CK2 protein kinase	FOXG_00997	1	0.00311672	48.527	K(1)PWHSFVTSENQR	3	0.023574	1
A0A0D2XAT1	120	K	CMGC/CK2 protein kinase	FOXG_00997	1	0.000253904	76.073	SLYPK(1)FNDIDVR	2	0.98346	1
A0A0D2XAT1	339	K	CMGC/CK2 protein kinase	FOXG_00997	1	2.3155e-11	145.91	QHLAAANGAANK(1)S	2	0.88543	1
A0A0D2XAT1	143	K	CMGC/CK2 protein kinase	FOXG_00997	1	0.000209327	66.004	ALDFCHSK(1)GIMHR	4	-0.0025511	1
A0A0D2XAT5	84	K	40S ribosomal protein S11	FOXG_01001	1	0.000467042	69.314	ILTGTVVSTK(1)MHR	2	-1.4291	1
A0A0D2XAT5	138	K	40S ribosomal protein S11	FOXG_01001	1	1.27885e-07	82.609	VEEGDQVTVGQCRPLSK(1)TVR	3	0.27294	1
A0A0D2XAT5	61	K	40S ribosomal protein S11	FOXG_01001	1	0.000787282	75.819	AAIEGSYIDK(1)K	2	0.49971	2
A0A0D2XAT5	51	K	40S ribosomal protein S11	FOXG_01001	1	2.28851e-16	166.52	TPK(1)AAIEGSYIDK	2	0.47914	5
A0A0D2XAT5	41	K	40S ribosomal protein S11	FOXG_01001	1	0.00080048	82.261	WYK(1)DVGLGFR	2	0.11474	3
A0A0D2XAT5	101	K	40S ribosomal protein S11	FOXG_01001	1	0.00356115	44.847	EYLHFIPK(1)YSR	3	-0.22953	1
A0A0D2XAT5	62	K	40S ribosomal protein S11	FOXG_01001	1	0.00139757	64.64	K(1)CPFTGLVSIR	2	0.01504	1
A0A0D2XAT5	110	K	40S ribosomal protein S11	FOXG_01001	1	0.00147808	52.576	HK(1)NVAAHVSPAFR	3	0.56692	2
A0A0D2XAU4	172	K	MICOS complex subunit MIC60	FOXG_01010	1	0.00028879	89.301	SK(1)TQATEDAVR	2	0.93872	1
A0A0D2XAU4	374	K	MICOS complex subunit MIC60	FOXG_01010	1	0.0108541	53.124	QDFEQEMK(1)K	2	0.61288	1
A0A0D2XAU4	411	K	MICOS complex subunit MIC60	FOXG_01010	1	1.52539e-05	91.62	LQNQLAQQALALK(1)K	2	-0.12417	2
A0A0D2XAU4	325	K	MICOS complex subunit MIC60	FOXG_01010	1	0.0203727	43.083	AMK(1)GEFEK	2	-0.50543	2
A0A0D2XAU5	116	K	GTP-binding protein ypt5	FOXG_01011	1	0.0293213	41.448	AWVK(1)ELQR	2	0.27902	1
A0A0D2XAU5	144	K	GTP-binding protein ypt5	FOXG_01011	1	1.88353e-11	151.26	LDLVTEQPDK(1)R	2	0.59009	2
A0A0D2XAU6	431	K	SAC domain-containing protein	FOXG_01012	1	7.48065e-09	105.03	LADALEK(1)QGYFR	2	1.1237	2
A0A0D2XAU6	56	K	SAC domain-containing protein	FOXG_01012	1	0.000565168	82.437	LSEASAASAK(1)R	2	1.1855	1
A0A0D2XAU6	705	K	SAC domain-containing protein	FOXG_01012	1	0.00262138	83.948	YLNAEEGK(1)K	2	0.31754	1
A0A0D2XAV1	283	K	Uncharacterized protein	FOXG_01017	1	0.00966936	41.242	LSTFVDGMK(1)TR	2	0.51049	1
A0A0D2XAV3	306	K	Pescadillo homolog	NOP7	1	0.00184408	58.699	VQAAVNK(1)VIK	2	0.15424	1
A0A0D2XAV3	299	K	Pescadillo homolog	NOP7	0.992275	0.000355252	53.453	TLEAAEHK(0.008)PDPK(0.992)VQAAVNK	4	0.5616	1
A0A0D2XAV9	369	K	CAMK/CAMKL/KIN4 protein kinase	FOXG_01025	1	0.016925	51.346	YLK(1)DNAAR	2	1.2544	1
A0A0D2XAX0	197	K	Uncharacterized protein	FOXG_01036	1	0.00821144	47.302	LFDNK(1)AASGK	2	0.49875	1
A0A0D2XAY6	149	K	Adenine phosphoribosyltransferase	FOXG_01052	1	0.000664073	59.673	EYGK(1)DLFQMQEDAVR	2	-1.6737	1
A0A0D2XAZ3	588	K	Uncharacterized protein	FOXG_01059	1	0.00117092	58.885	K(1)LYGGGPETLEDK	2	-0.68247	1
A0A0D2XAZ3	392	K	Uncharacterized protein	FOXG_01059	1	2.35142e-05	86.944	SISGAMEK(1)IPVLPK	2	2.0893	1
A0A0D2XAZ3	330	K	Uncharacterized protein	FOXG_01059	1	0.000627578	57.288	IPDGIFGDK(1)HQSDR	3	-0.37426	1
A0A0D2XAZ4	225	K	HMG box domain-containing protein	FOXG_01060	1	0.00178909	51.252	VHSYK(1)HGNPLAK	3	0.37319	1
A0A0D2XAZ8	109	K	RNA cytidine acetyltransferase	NAT10	1	0.00340509	67.334	YTYYK(1)ETDK	2	-0.86803	1
A0A0D2XAZ8	699	K	RNA cytidine acetyltransferase	NAT10	1	0.000454732	50.916	VTDAELANANLLDDDIK(1)VR	3	-2.7967	1
A0A0D2XAZ8	34	K	RNA cytidine acetyltransferase	NAT10	1	0.0390545	45.081	SK(1)DVIVR	2	-1.1715	1
A0A0D2XAZ8	21	K	RNA cytidine acetyltransferase	NAT10	1	2.19755e-07	120.29	IPALIQNGLQEK(1)K	2	-0.11672	2
A0A0D2XAZ8	740	K	RNA cytidine acetyltransferase	NAT10	1	0.0031083	57.532	K(1)ASFAPVYLR	2	-0.96617	1
A0A0D2XB10	39	K	Uncharacterized protein	FOXG_01077	1	1.8035e-12	107.56	TSSDSTHSITINDTATVLDLK(1)TK	3	1.0586	1
A0A0D2XB10	41	K	Uncharacterized protein	FOXG_01077	1	1.85608e-05	81.656	TK(1)LAGEDFENIPVER	2	1.1018	1
A0A0D2XB12	98	K	Importin N-terminal domain-containing protein	FOXG_01079	0.992596	0.00884037	43.594	NSIK(0.007)PDEK(0.993)SLIR	3	0.1149	1
A0A0D2XB23	385	K	Stress-induced-phosphoprotein 1	FOXG_01090	1	0.00021546	77.185	AYIDPAK(1)AEEAR	2	-1.3754	2
A0A0D2XB23	245	K	Stress-induced-phosphoprotein 1	FOXG_01090	1	3.58488e-05	67.928	KAPEPEPEPELDEEALEK(1)K	3	0.85606	2
A0A0D2XB23	78	K	Stress-induced-phosphoprotein 1	FOXG_01090	1	6.72175e-13	111.97	K(1)GAALHGQGDLLGANDAYEEGLK	3	0.73019	1
A0A0D2XB23	469	K	Stress-induced-phosphoprotein 1	FOXG_01090	1	4.93239e-12	144.29	K(1)YSECVDACTEAQR	2	-0.49278	1
A0A0D2XB23	327	K	Stress-induced-phosphoprotein 1	FOXG_01090	1	0.00725218	68.224	LIAK(1)SYAR	2	-0.67215	2
A0A0D2XB23	116	K	Stress-induced-phosphoprotein 1	FOXG_01090	1	0.0364903	40.352	SGLASVK(1)K	2	0.032419	1
A0A0D2XB23	18	K	Stress-induced-phosphoprotein 1	FOXG_01090	1	0.000783758	62.162	AIAEK(1)NFDEAVAK	2	-0.093693	2
A0A0D2XB23	13	K	Stress-induced-phosphoprotein 1	FOXG_01090	1	0.00371116	55.314	ALGNK(1)AIAEK	2	1.949	1
A0A0D2XB23	264	K	Stress-induced-phosphoprotein 1	FOXG_01090	1	0.00774055	56.258	ALGTENYK(1)K	2	0.2808	2
A0A0D2XB23	364	K	Stress-induced-phosphoprotein 1	FOXG_01090	1	0.0147213	54.191	TPDVLNK(1)LR	2	-0.39185	2
A0A0D2XB23	310	K	Stress-induced-phosphoprotein 1	FOXG_01090	1	1.47764e-05	101.32	AIEACTK(1)AVEEGR	2	0.33642	2
A0A0D2XB23	303	K	Stress-induced-phosphoprotein 1	FOXG_01090	1	2.23127e-05	103.97	GDYDK(1)AIEACTK	2	0.21154	1
A0A0D2XB23	51	K	Stress-induced-phosphoprotein 1	FOXG_01090	1	0.0127296	57.59	SAAYASK(1)K	2	-0.090801	1
A0A0D2XB23	8	K	Stress-induced-phosphoprotein 1	FOXG_01090	1	2.48124e-05	100.93	ASADELK(1)ALGNK	2	0.6094	3
A0A0D2XB23	52	K	Stress-induced-phosphoprotein 1	FOXG_01090	1	0.0117306	50.04	K(1)DWEHALK	3	-0.018732	1
A0A0D2XB23	73	K	Stress-induced-phosphoprotein 1	FOXG_01090	0.999999	4.64225e-07	109.44	TTEIKPDWAK(1)GWGR	3	-0.22875	2
A0A0D2XB23	256	K	Stress-induced-phosphoprotein 1	FOXG_01090	1	0.000140504	70.942	EK(1)ALGTENYK	2	0.38899	2
A0A0D2XB23	151	K	Stress-induced-phosphoprotein 1	FOXG_01090	1	2.39244e-28	179.84	LASNPK(1)TSGFLADPSFMAK	2	2.1005	1
A0A0D2XB23	169	K	Stress-induced-phosphoprotein 1	FOXG_01090	1	9.57299e-08	91.414	LQSIK(1)DNPSNASEIFSDPR	3	0.45639	1
A0A0D2XB23	449	K	Stress-induced-phosphoprotein 1	FOXG_01090	1	0.0202207	66.073	K(1)DPTFIR	2	1.3011	1
A0A0D2XB27	158	K	GST N-terminal domain-containing protein	FOXG_01094	1	2.81937e-05	101.39	EK(1)GGQQAWANAK	2	1.147	1
A0A0D2XB27	237	K	GST N-terminal domain-containing protein	FOXG_01094	1	0.0010087	57.175	DLLEATAPWHK(1)R	3	1.7191	1
A0A0D2XB27	90	K	GST N-terminal domain-containing protein	FOXG_01094	1	0.010141	41.242	VEK(1)DHPEPSVHK	3	0.17616	1
A0A0D2XB32	9	K	Small nuclear ribonucleoprotein G	FOXG_01099	1	0.00455651	65.224	APAQPELK(1)K	2	0.33522	1
A0A0D2XB44	39	K	Peptidyl-prolyl cis-trans isomerase	---	1	0.0054368	47.712	INFNLYDK(1)EVPK	2	0.49784	1
A0A0D2XB44	88	K	Peptidyl-prolyl cis-trans isomerase	---	1	3.38041e-05	93.228	GNGTGGK(1)SIYGEK	2	0.098041	2
A0A0D2XB44	56	K	Peptidyl-prolyl cis-trans isomerase	---	1	1.89292e-05	105.46	ALCTGEK(1)GFGYK	2	-0.092511	5
A0A0D2XB44	94	K	Peptidyl-prolyl cis-trans isomerase	---	1	0.00426818	50.088	SIYGEK(1)FADENFK	2	-0.15563	2
A0A0D2XB44	101	K	Peptidyl-prolyl cis-trans isomerase	---	1	1.9048e-15	160.18	FADENFK(1)LTHDR	2	-1.0379	2
A0A0D2XB67	27	K	40S ribosomal protein S21	FOXG_01135	1	0.00369847	47.27	AK(1)DHGSVQISIAK	3	0.19784	1
A0A0D2XB67	80	K	40S ribosomal protein S21	FOXG_01135	1	0.000548495	69.03	DGLLK(1)SVWSGQR	2	-1.8575	4
A0A0D2XB71	74	K	60S ribosomal protein L23	FOXG_01139	1	0.000806048	70.028	K(1)VHPAVIVR	3	-0.1018	3
A0A0D2XB71	88	K	60S ribosomal protein L23	FOXG_01139	0.999837	0.0292973	67.032	QSKPWK(1)R	2	0.54424	1
A0A0D2XB71	73	K	60S ribosomal protein L23	FOXG_01139	1	0.000806048	70.028	K(1)K(1)VHPAVIVR	3	-0.63442	2
A0A0D2XB71	65	K	60S ribosomal protein L23	FOXG_01139	1	3.74032e-25	169.02	LPAGGVGDMVMATVK(1)K	2	-0.24183	11
A0A0D2XB88	156	K	Peptide-methionine (S)-S-oxide reductase	FOXG_01156	1	0.0115803	88.643	ANK(1)QWWK	2	-1.0033	1
A0A0D2XB88	61	K	Peptide-methionine (S)-S-oxide reductase	FOXG_01156	1	9.64149e-05	75.819	HFTDK(1)GLIDAK	2	0.026207	1
A0A0D2XB93	374	K	Threonine dehydratase	FOXG_01161	1	2.33206e-05	105.65	YVSQNPSNDSK(1)R	2	0.15013	2
A0A0D2XB97	591	K	Uncharacterized protein	FOXG_01165	1	0.0390545	45.081	APK(1)SYLR	2	-0.63507	1
A0A0D2XB97	505	K	Uncharacterized protein	FOXG_01165	1	0.000661667	74.962	EAEAGK(1)ESQLK	2	1.5824	1
A0A0D2XBA4	38	K	Translation initiation factor 4E	FOXG_01172	1	0.00260298	46.797	DDDK(1)PVTVFHDK	3	0.95976	1
A0A0D2XBA4	130	K	Translation initiation factor 4E	FOXG_01172	1	3.92141e-06	116.55	HGGK(1)WSYQYK	2	0.55704	3
A0A0D2XBA4	212	K	Translation initiation factor 4E	FOXG_01172	1	0.000318929	94.363	GK(1)EILLSIGR	2	-0.60956	1
A0A0D2XBA4	136	K	Translation initiation factor 4E	FOXG_01172	1	0.0129494	54.982	WSYQYK(1)DK	2	0.23383	1
A0A0D2XBA4	204	K	Translation initiation factor 4E	FOXG_01172	1	0.000479653	81.09	GEGDVAGGK(1)GR	2	0.56862	2
A0A0D2XBA4	58	K	Translation initiation factor 4E	FOXG_01172	1	2.69252e-05	73.138	HPLQNK(1)WTLWFTKPPSGK	3	1.1412	2
A0A0D2XBA4	223	K	Translation initiation factor 4E	FOXG_01172	1	6.01217e-20	120.93	FK(1)EVLELPASEQVEFSGHTDSAHSGSTR	4	-0.72542	1
A0A0D2XBB4	399	K	Biotin synthetase	FOXG_01182	1	8.12414e-05	85.163	SFDK(1)SPQPAPEVR	2	0.037518	1
A0A0D2XBB4	224	K	Biotin synthetase	FOXG_01182	1	7.19166e-07	78.674	ELK(1)AAGLTAYNHNVDTSR	3	0.31186	1
A0A0D2XBC1	300	K	Uncharacterized protein	---	1	0.00545621	47.037	TILYK(1)QNSGAGSR	2	-0.49766	1
A0A0D2XBC2	308	K	Nicotinate phosphoribosyltransferase	FOXG_01191	1	1.76966e-05	62.65	AFTQPVQPIEGGFPAETFK(1)K	3	-3.7468	1
A0A0D2XBC2	344	K	Nicotinate phosphoribosyltransferase	FOXG_01191	1	0.000362852	86.114	EFYDK(1)QGITDK	2	1.8662	1
A0A0D2XBC2	430	K	Nicotinate phosphoribosyltransferase	FOXG_01191	1	0.00128574	70.942	NTGDK(1)ETVEK	2	-1.4506	1
A0A0D2XBC8	73	K	Uncharacterized protein	FOXG_01197	1	0.0164623	76.035	ELQSLK(1)R	2	-0.7364	1
A0A0D2XBD2	257	K	EMC1_C domain-containing protein	FOXG_01201	1	0.00265981	74.841	LK(1)VNVLGSK	2	-0.28401	1
A0A0D2XBL2	278	K	Cerevisin	FOXG_01284	1	3.15615e-09	130.72	GVEFAATSHLEQK(1)K	2	-1.8224	1
A0A0D2XBL2	250	K	Cerevisin	FOXG_01284	1	0.00529761	52.49	ANVYAVK(1)VLR	2	1.4078	2
A0A0D2XBL2	290	K	Cerevisin	FOXG_01284	1	1.24391e-05	86.214	GFK(1)GSVANMSLGGGK	2	-0.85027	1
A0A0D2XBL6	67	K	Dolichyl-diphosphooligosaccharide--protein glycosyltransferase subunit WBP1	FOXG_01288	1	1.05349e-05	109.15	SDDLTLFK(1)YGER	2	-0.6078	1
A0A0D2XBL6	399	K	Dolichyl-diphosphooligosaccharide--protein glycosyltransferase subunit WBP1	FOXG_01288	1	0.000964779	58.172	RPFLTNLEEK(1)R	3	0.87785	1
A0A0D2XBN1	101	K	Isocitrate lyase	FOXG_01303	1	0.000498226	62.528	RPYSAEDVATK(1)R	3	-1.1702	1
A0A0D2XBN2	185	K	Citrate synthase	FOXG_01304	1	5.49606e-05	107.06	FAK(1)AYEQGLNK	2	-0.9575	1
A0A0D2XBN2	47	K	Citrate synthase	FOXG_01304	1	0.0152531	83.614	EAIPAK(1)R	2	0.89874	1
A0A0D2XBP0	109	K	Uncharacterized protein	FOXG_01312	1	2.34387e-05	98.105	MEAMAGNLPGVK(1)R	2	-1.2796	1
A0A0D2XBQ9	315	K	PKS_ER domain-containing protein	FOXG_01331	1	0.0111531	41.399	WLADGSVK(1)AK	2	-0.11057	1
A0A0D2XBQ9	215	K	PKS_ER domain-containing protein	FOXG_01331	1	0.0151188	44.863	ESPK(1)DALPR	2	2.0242	1
A0A0D2XBQ9	116	K	PKS_ER domain-containing protein	FOXG_01331	1	0.000430884	65.179	DTLPK(1)VNLR	2	-0.40473	2
A0A0D2XBQ9	342	K	PKS_ER domain-containing protein	FOXG_01331	1	0.0154267	52.716	NFGK(1)AVLK	2	0.34868	1
A0A0D2XBQ9	111	K	PKS_ER domain-containing protein	FOXG_01331	1	0.00585855	76.064	VDK(1)DTLPK	2	-0.049768	1
A0A0D2XBQ9	299	K	PKS_ER domain-containing protein	FOXG_01331	1	3.98446e-14	107.58	MEGFLVANPAFGPAYYK(1)EHQENLQK	3	-0.7559	2
A0A0D2XBZ0	152	K	40S ribosomal protein S1	RPS1	1	6.8946e-05	107.09	K(1)TTYAASSQIR	2	-0.7762	1
A0A0D2XBZ0	7	K	40S ribosomal protein S1	RPS1	1	0.0283955	58.194	AVGK(1)NK(1)R	2	1.2756	1
A0A0D2XBZ0	167	K	40S ribosomal protein S1	RPS1	1	0.00563523	68.224	K(1)MTDIIQR	2	-0.71125	4
A0A0D2XBZ0	116	K	40S ribosomal protein S1	RPS1	1	6.35588e-05	82.069	K(1)WQTLIEANVTVK	2	0.22707	3
A0A0D2XBZ0	219	K	40S ribosomal protein S1	RPS1	1	0.0177887	52.482	VK(1)LLK(1)APK	2	-0.50311	1
A0A0D2XBZ0	144	K	40S ribosomal protein S1	RPS1	1	0.00294279	79.148	LFAIAFTK(1)R	2	-0.16454	2
A0A0D2XBZ0	55	K	40S ribosomal protein S1	RPS1	1	1.12572e-10	136.61	TTGLK(1)NANDALK(1)GR	2	-0.70451	3
A0A0D2XBZ0	222	K	40S ribosomal protein S1	RPS1	1	3.26016e-07	64.547	APK(1)FDLGALMALHGESGTDDQGQK	3	-3.019	1
A0A0D2XBZ0	27	K	40S ribosomal protein S1	RPS1	1	0.0223473	60.436	K(1)DWYSIK	2	0.3864	2
A0A0D2XBZ0	75	K	40S ribosomal protein S1	RPS1	1	4.59773e-07	84.653	ILEVSLADLQK(1)DEDHSFR	3	0.051793	8
A0A0D2XBZ0	94	K	40S ribosomal protein S1	RPS1	1	0.000197751	49.076	VDEVQGK(1)NCLTAFHGLDFTSDK	3	-0.68296	1
A0A0D2XBZ0	199	K	40S ribosomal protein S1	RPS1	1	2.46382e-05	72.187	EIEK(1)STQGIYPLQNVHIR	3	0.051409	1
A0A0D2XBZ0	109	K	40S ribosomal protein S1	RPS1	1	6.7661e-10	102.08	NCLTAFHGLDFTSDK(1)LR	3	-0.36082	5
A0A0D2XBZ0	216	K	40S ribosomal protein S1	RPS1	1	0.0177887	52.482	VK(1)LLK(1)APK	2	-0.50311	1
A0A0D2XBZ0	45	K	40S ribosomal protein S1	RPS1	1	0.00903953	52.579	DVGK(1)TLVNR	2	0.21598	3
A0A0D2XBZ0	19	K	40S ribosomal protein S1	RPS1	1	0.0143259	56.432	K(1)TVDPFSR	2	1.8574	1
A0A0D2XBZ0	62	K	40S ribosomal protein S1	RPS1	1	1.06191e-07	114.31	TTGLK(1)NANDALK(1)GR	2	-0.70451	10
A0A0D2XBZ0	5	K	40S ribosomal protein S1	RPS1	1	0.0283955	58.194	AVGK(1)NK(1)R	2	1.2756	1
A0A0D2XBZ9	181	K	Inosine triphosphate pyrophosphatase	FOXG_01422	1	0.0138593	46.462	LQAWFK(1)DQQ	2	0.11159	1
A0A0D2XBZ9	15	K	Inosine triphosphate pyrophosphatase	FOXG_01422	1	0.00508782	48.568	VNFITGNANK(1)LR	2	-2.1507	1
A0A0D2XBZ9	5	K	Inosine triphosphate pyrophosphatase	FOXG_01422	1	4.38424e-07	110.84	AAHK(1)VNFITGNANK	2	0.79554	1
A0A0D2XC01	271	K	Uncharacterized protein	FOXG_01424	1	0.00351864	66.19	LVFQPLK(1)ER	2	-0.37874	1
A0A0D2XC01	955	K	Uncharacterized protein	FOXG_01424	1	1.04798e-27	197.19	VVELTQSLGSMK(1)EK	2	1.1281	1
A0A0D2XC01	325	K	Uncharacterized protein	FOXG_01424	1	0.0248531	48.794	AEFEATK(1)K	2	-1.0666	1
A0A0D2XC01	1404	K	Uncharacterized protein	FOXG_01424	1	0.0229205	58.917	NFLSWK(1)R	2	3.0505	1
A0A0D2XC02	120	K	D-3-phosphoglycerate dehydrogenase	FOXG_01425	1	0.0363984	46.813	LTEK(1)VLR	2	2.4422	1
A0A0D2XC02	57	K	D-3-phosphoglycerate dehydrogenase	FOXG_01425	1	0.0261989	42.864	NLK(1)PFNTK	2	-0.20915	1
A0A0D2XC02	102	K	D-3-phosphoglycerate dehydrogenase	FOXG_01425	1	7.55971e-05	73.927	TSLPEDQLIEK(1)IR	3	0.24821	4
A0A0D2XC02	429	K	D-3-phosphoglycerate dehydrogenase	FOXG_01425	1	0.00133069	41.513	VNEILGDHNVDK(1)QISDSR	3	-2.1524	1
A0A0D2XC11	716	K	Dynamin GTPase	FOXG_01434	1	0.00192747	94.309	DHVGGVLK(1)K	2	0.34282	1
A0A0D2XC11	724	K	Dynamin GTPase	FOXG_01434	1	0.00598754	56.404	ELQDCEK(1)AMK	2	-0.75615	1
A0A0D2XC22	176	K	Uncharacterized protein	FOXG_01445	1	0.000294541	75.819	MIGILQK(1)TWGK	2	3.4772	1
A0A0D2XC33	367	K	Tyrosine--tRNA ligase	FOXG_01456	1	6.23481e-14	148.44	FPGAK(1)GGDNAEAELTK	2	0.033197	2
A0A0D2XC33	92	K	Tyrosine--tRNA ligase	FOXG_01456	1	0.00231682	88.495	APIELVEK(1)R	2	1.2463	2
A0A0D2XC33	37	K	Tyrosine--tRNA ligase	FOXG_01456	1	9.60108e-05	82.651	NPK(1)IYWGTATTGR	2	-1.7912	2
A0A0D2XC33	378	K	Tyrosine--tRNA ligase	FOXG_01456	1	0.000691444	69.03	GGDNAEAELTK(1)K	2	2.3301	1
A0A0D2XC36	149	K	Uncharacterized protein	FOXG_01459	1	0.0154267	52.716	SVYFNK(1)CR	2	-0.21658	1
A0A0D2XC36	763	K	Uncharacterized protein	FOXG_01459	1	0.0046207	64.711	TSLGGVIK(1)R	2	0.11719	1
A0A0D2XC36	360	K	Uncharacterized protein	FOXG_01459	1	0.000369349	93.096	EASEADEK(1)YR	2	-0.32327	2
A0A0D2XC36	670	K	Uncharacterized protein	FOXG_01459	1	0.0027326	82.287	DAIFSALK(1)R	2	0.27288	1
A0A0D2XC36	303	K	Uncharacterized protein	FOXG_01459	1	0.00306117	60.255	AFQMAGVPEK(1)K	2	3.8447	1
A0A0D2XC38	390	K	Uncharacterized protein	---	1	1.63028e-06	119.39	LEQEAK(1)EAAAK	2	0.24183	1
A0A0D2XC39	225	K	TPR_REGION domain-containing protein	FOXG_01462	1	0.00878349	69.825	YLASSVK(1)R	2	1.7709	1
A0A0D2XC39	94	K	TPR_REGION domain-containing protein	FOXG_01462	1	0.00509109	57.59	VMALK(1)GLIK	2	0.00029164	1
A0A0D2XC40	367	K	Methyltransferase-like protein	FOXG_01463	1	0.00543397	52.247	TK(1)IPLFEVEK	2	-1.9359	1
A0A0D2XC45	346	K	CMGC/CDK/CDK7 protein kinase	FOXG_01468	1	0.0112133	58.981	TLILDPK(1)K	2	-0.61535	1
A0A0D2XC49	161	K	Protein YOP1	FOXG_01472	1	0.0100979	57.59	AK(1)ADGLDK	2	0.32182	1
A0A0D2XC57	35	K	Uncharacterized protein	FOXG_01480	1	0.00886446	59.153	APLK(1)ADIK	2	0.051253	2
A0A0D2XC66	35	K	Calcineurin subunit B	FOXG_01489	1	2.68592e-12	165.35	LDK(1)DNSGTIER	2	-0.40674	1
A0A0D2XC68	169	K	Uncharacterized protein	FOXG_01491	1	0.0248531	48.794	VALEDFK(1)R	2	0.27533	1
A0A0D2XC68	141	K	Uncharacterized protein	FOXG_01491	1	0.000672158	94.85	ASHYAK(1)VIR	2	-0.98619	3
A0A0D2XC68	279	K	Uncharacterized protein	FOXG_01491	1	0.00102655	54.898	ALIVHEPALK(1)TALR	3	0.58213	1
A0A0D2XC68	313	K	Uncharacterized protein	FOXG_01491	1	0.0214879	62.714	MPAWVK(1)R	2	-0.18217	2
A0A0D2XC68	195	K	Uncharacterized protein	FOXG_01491	1	0.0207099	64.776	AIGVGK(1)R	2	0.097791	1
A0A0D2XC69	35	K	Elongation factor 1-gamma	FOXG_01492	1	0.00082659	71.153	NVDDASK(1)ASLK	2	0.20627	1
A0A0D2XC69	124	K	Elongation factor 1-gamma	FOXG_01492	1	0.0122437	113.26	K(1)PEQPK(1)K	2	0.35713	1
A0A0D2XC69	39	K	Elongation factor 1-gamma	FOXG_01492	1	0.000617684	56.514	ASLK(1)AFSVVEEHLIR	3	0.24733	1
A0A0D2XC69	309	K	Elongation factor 1-gamma	FOXG_01492	1	0.000611538	48.284	PITVNGK(1)EYK	2	0.37569	2
A0A0D2XC69	138	K	Elongation factor 1-gamma	FOXG_01492	1	5.93815e-08	84.03	K(1)EAAPAAEAAPASDEAPAAPK	3	-0.12312	1
A0A0D2XC69	282	K	Elongation factor 1-gamma	FOXG_01492	1	2.13731e-17	95.435	GQEHVPAFDVAPDWESYNFEK(1)LDPTNPEHR	4	-1.0418	1
A0A0D2XC69	129	K	Elongation factor 1-gamma	FOXG_01492	1	0.0122437	113.26	K(1)PEQPK(1)K	2	0.35713	1
A0A0D2XC69	160	K	Elongation factor 1-gamma	FOXG_01492	1	0.00325638	48.981	AK(1)HPLEALGR	3	0.2375	1
A0A0D2XC69	184	K	Elongation factor 1-gamma	FOXG_01492	1	7.46557e-11	132.97	QYSNIK(1)DHNEAMK	2	-0.61022	2
A0A0D2XC69	158	K	Elongation factor 1-gamma	FOXG_01492	1	7.98096e-07	74.324	EAAPAAEAAPASDEAPAAPK(1)AK	3	-0.32935	1
A0A0D2XC69	312	K	Elongation factor 1-gamma	FOXG_01492	1	0.040132	50.04	EYK(1)LADGK	2	0.84015	1
A0A0D2XC69	317	K	Elongation factor 1-gamma	FOXG_01492	1	0.0154267	52.716	LADGK(1)VFK	2	4.0673	2
A0A0D2XC69	177	K	Elongation factor 1-gamma	FOXG_01492	1	0.00107151	81.017	PSFPLDEWK(1)R	2	-0.60949	9
A0A0D2XC85	75	K	Transcription elongation factor SPT4	---	1	0.0123493	55.531	SWIAK(1)YQR	2	2.0785	1
A0A0D2XCA6	109	K	Uncharacterized protein	---	1	0.00414231	59.908	SISLK(1)WEFK	2	-0.70938	2
A0A0D2XCA6	170	K	Uncharacterized protein	---	0.999993	0.00225357	60.255	KVYDEEK(1)AGK	2	-0.15086	2
A0A0D2XCA6	152	K	Uncharacterized protein	---	1	7.56492e-06	93.478	EGK(1)DLTNGMLSLAK	2	0.5863	1
A0A0D2XCA6	163	K	Uncharacterized protein	---	1	6.25434e-07	114.72	DLTNGMLSLAK(1)K	2	-0.60376	2
A0A0D2XCA6	182	K	Uncharacterized protein	---	1	0.0215697	42.336	LGETEASK(1)K	2	1.0166	1
A0A0D2XCA6	164	K	Uncharacterized protein	---	1	0.0287457	55.676	K(1)VYDEEK	2	-0.64228	1
A0A0D2XCA6	121	K	Uncharacterized protein	---	1	0.000179232	80.96	ENDWFEDK(1)VLEK	2	-0.898	1
A0A0D2XCA8	751	K	Periodic tryptophan protein 2	FOXG_01531	1	0.00480784	63.216	LNEAGLIK(1)R	2	-0.94443	1
A0A0D2XCA9	240	K	Septin-type G domain-containing protein	FOXG_01532	1	0.0172307	51.066	DVK(1)TSDGR	2	0.60584	1
A0A0D2XCA9	189	K	Septin-type G domain-containing protein	FOXG_01532	1	3.59915e-05	92.856	ADTLSPADLAK(1)FK	2	-0.0036168	2
A0A0D2XCA9	136	K	Septin-type G domain-containing protein	FOXG_01532	1	0.0301485	55.503	RQDK(1)IDLR	3	-2.972	1
A0A0D2XCA9	72	K	Septin-type G domain-containing protein	FOXG_01532	1	0.000124147	86.699	QVDK(1)TVEIEITK	2	0.83071	1
A0A0D2XCA9	80	K	Septin-type G domain-containing protein	FOXG_01532	1	9.05178e-12	136.6	TVEIEITK(1)AELEEK	2	2.7391	1
A0A0D2XCA9	316	K	Septin-type G domain-containing protein	FOXG_01532	1	0.0324937	49.358	LDNPK(1)FK	2	-0.20873	1
A0A0D2XCC0	115	K	PX domain-containing protein	---	1	0.0051942	83.998	EK(1)EFWQDK	2	-1.6011	1
A0A0D2XCC1	130	K	Succinate dehydrogenase [ubiquinone] flavoprotein subunit, mitochondrial	FOXG_01544	1	6.84257e-07	62.082	WHMYDTVK(1)GSDWLGDQDAIHYMTR	4	0.91495	1
A0A0D2XCC1	509	K	Succinate dehydrogenase [ubiquinone] flavoprotein subunit, mitochondrial	FOXG_01544	1	7.69184e-05	91.62	TADGPK(1)STAEIR	2	0.13611	4
A0A0D2XCC1	543	K	Succinate dehydrogenase [ubiquinone] flavoprotein subunit, mitochondrial	FOXG_01544	1	4.00204e-10	131.66	MK(1)EIDGMYSQVGMK	2	-1.4225	1
A0A0D2XCC1	429	K	Succinate dehydrogenase [ubiquinone] flavoprotein subunit, mitochondrial	FOXG_01544	1	0.00380845	48.899	YTGEVLTVDEK(1)GEDK	2	-3.2181	1
A0A0D2XCC1	555	K	Succinate dehydrogenase [ubiquinone] flavoprotein subunit, mitochondrial	FOXG_01544	1	0.00345619	51.771	EIDGMYSQVGMK(1)DR	2	0.32883	1
A0A0D2XCC1	184	K	Succinate dehydrogenase [ubiquinone] flavoprotein subunit, mitochondrial	FOXG_01544	1	0.00516526	52.725	QYGK(1)GGQAYR	2	0.30162	1
A0A0D2XCC1	520	K	Succinate dehydrogenase [ubiquinone] flavoprotein subunit, mitochondrial	FOXG_01544	1	6.53516e-19	167.21	LAMQK(1)AMQTDVSVFR	2	1.0772	1
A0A0D2XCC1	501	K	Succinate dehydrogenase [ubiquinone] flavoprotein subunit, mitochondrial	FOXG_01544	0.999997	2.31689e-07	60.218	FNPGDALKPVAADAASDHIEVLDK(1)VR	4	0.25922	1
A0A0D2XCC1	169	K	Succinate dehydrogenase [ubiquinone] flavoprotein subunit, mitochondrial	FOXG_01544	1	5.92721e-06	138.98	TEDGK(1)IYQR	2	0.43066	2
A0A0D2XCC1	433	K	Succinate dehydrogenase [ubiquinone] flavoprotein subunit, mitochondrial	FOXG_01544	1	1.16875e-13	96.052	GEDK(1)VVPGLYACGEAACVSVHGANR	3	-0.40862	1
A0A0D2XCC1	477	K	Succinate dehydrogenase [ubiquinone] flavoprotein subunit, mitochondrial	FOXG_01544	0.993228	1.91269e-07	63.138	DK(0.993)FNPGDALK(0.007)PVAADAASDHIEVLDK	4	0.5802	1
A0A0D2XCC1	485	K	Succinate dehydrogenase [ubiquinone] flavoprotein subunit, mitochondrial	FOXG_01544	1	4.0613e-07	61.488	FNPGDALK(1)PVAADAASDHIEVLDK	3	1.3242	1
A0A0D2XCC3	327	K	J domain-containing protein	FOXG_01546	1	0.00487766	53.237	PTIK(1)DTAVFR	2	3.4234	1
A0A0D2XCD2	321	K	Elongation of fatty acids protein	FOXG_01555	1	0.00026543	56.081	MSQAPLPDPHLVQTTPVK(1)K	3	1.2973	1
A0A0D2XCD3	116	K	Cytochrome c oxidase subunit 6, mitochondrial	FOXG_01556	1	4.45473e-07	87.676	VENK(1)GQYEQYLEELKPLR	3	0.20577	2
A0A0D2XCD3	110	K	Cytochrome c oxidase subunit 6, mitochondrial	FOXG_01556	1	0.016925	51.346	IFEGIK(1)TK	2	0.045282	1
A0A0D2XCE6	84	K	Actin beta/gamma 1	FOXG_01569	1	3.29027e-07	66.972	YPIEHGVVTNWDDMEK(1)IWHHTFYNELR	5	-0.15698	1
A0A0D2XCE6	315	K	Actin beta/gamma 1	FOXG_01569	1	1.96329e-05	85.742	MQK(1)EITALAPSSMK	2	-0.15971	2
A0A0D2XCE6	50	K	Actin beta/gamma 1	FOXG_01569	1	2.65315e-08	81.016	HHGIMIGMGQK(1)DSYVGDEAQSK	4	-0.44347	1
A0A0D2XCE6	328	K	Actin beta/gamma 1	FOXG_01569	1	0.00903953	52.579	VK(1)IIAPPER	2	-0.18379	2
A0A0D2XCE6	291	K	Actin beta/gamma 1	FOXG_01569	1	3.11431e-17	127.92	K(1)DLYGNIVMSGGTTMYPGLSDR	3	0.35461	1
A0A0D2XCE6	61	K	Actin beta/gamma 1	FOXG_01569	1	0.000170356	85.554	DSYVGDEAQSK(1)R	2	-1.2918	3
A0A0D2XCE6	113	K	Actin beta/gamma 1	FOXG_01569	1	6.19556e-08	78.554	VAPEEHPVLLTEAPINPK(1)SNR	3	-0.017479	3
A0A0D2XCF0	296	K	Mitochondrial import receptor subunit tom-40	FOXG_01573	1	0.00382782	63.076	GK(1)LSCVLEK	2	-0.56352	1
A0A0D2XCF0	279	K	Mitochondrial import receptor subunit tom-40	FOXG_01573	1	0.0072947	42.317	EGVTTIGAK(1)YDFR	2	1.1249	1
A0A0D2XCF2	21	K	CMGC/GSK protein kinase	FOXG_01575	1	2.73849e-07	122.39	EK(1)VQDGVTGETR	2	-2.8034	2
A0A0D2XCF2	64	K	CMGC/GSK protein kinase	FOXG_01575	1	0.00390528	53.448	LSPSGEDAAIK(1)R	2	-0.016697	1
A0A0D2XCF3	493	K	Uncharacterized protein	FOXG_01576	1	0.00811152	53.756	WFLK(1)GALDK	2	-0.15701	1
A0A0D2XCF5	48	K	TruB_N domain-containing protein	---	1	0.00390651	56.404	PLIDSEVAK(1)R	2	-2.0686	1
A0A0D2XCF5	55	K	TruB_N domain-containing protein	---	1	0.00161946	63.624	ISESGK(1)EFAR	2	-0.034316	1
A0A0D2XCH0	185	K	NmrA domain-containing protein	---	1	0.0177218	53.968	ALADAAK(1)R	2	0.00027521	1
A0A0D2XCH3	36	K	PINc domain-containing protein	FOXG_01596	1	0.0183525	50.04	AELAQK(1)EK	2	2.0683	1
A0A0D2XCH3	140	K	PINc domain-containing protein	FOXG_01596	1	2.81177e-13	124.63	LECDHK(1)GTYADDCLVDR	3	-0.43669	1
A0A0D2XCH5	105	K	Uncharacterized protein	FOXG_01598	1	0.0106573	47.712	YEEEFIK(1)GDGK	2	-1.8201	1
A0A0D2XCI0	3	K	Centromere/microtubule-binding protein cbf5	FOXG_01603	1	0.00613043	68.371	SK(1)DVAVVK	2	0.81913	2
A0A0D2XCI0	400	K	Centromere/microtubule-binding protein cbf5	FOXG_01603	1	8.54372e-28	158.37	WSSEYK(1)DFSTSDASAAAAAAAPAK	3	0.16591	3
A0A0D2XCI0	9	K	Centromere/microtubule-binding protein cbf5	FOXG_01603	1	0.0378539	50.966	DVAVVK(1)K	2	3.1555	2
A0A0D2XCI0	78	K	Centromere/microtubule-binding protein cbf5	FOXG_01603	1	6.12565e-47	199.83	QYISSGVINLDK(1)PSNPSSHEVVAWVK	3	0.47944	1
A0A0D2XCI0	394	K	Centromere/microtubule-binding protein cbf5	FOXG_01603	1	3.35324e-07	91.317	YGRPNDATPAK(1)WSSEYK	3	-0.097006	1
A0A0D2XCI0	92	K	Centromere/microtubule-binding protein cbf5	FOXG_01603	1	1.04904e-32	156.7	QYISSGVINLDKPSNPSSHEVVAWVK(1)R	4	0.28767	1
A0A0D2XCI0	457	K	Centromere/microtubule-binding protein cbf5	FOXG_01603	1	3.58217e-07	113.42	HDGETAEEK(1)AER	3	-0.24284	2
A0A0D2XCI0	186	K	Centromere/microtubule-binding protein cbf5	FOXG_01603	1	0.000606627	57.414	TIHESK(1)LIEFDNDR	3	0.43438	2
A0A0D2XCI0	383	K	Centromere/microtubule-binding protein cbf5	FOXG_01603	1	0.00332024	72.898	LDK(1)YGRPNDATPAK	2	-1.2347	1
A0A0D2XCI0	144	K	Centromere/microtubule-binding protein cbf5	FOXG_01603	1	6.20871e-05	74.987	LHDK(1)LPGGQAQFAR	3	-0.53879	1
A0A0D2XCI0	43	K	Centromere/microtubule-binding protein cbf5	FOXG_01603	1	0.0083651	61.962	NYDK(1)LLVR	2	-0.53737	2
A0A0D2XCI0	372	K	Centromere/microtubule-binding protein cbf5	FOXG_01603	1	0.00124773	67.385	WGLGPVALEK(1)K	2	0.11775	4
A0A0D2XCI0	133	K	Centromere/microtubule-binding protein cbf5	FOXG_01603	1	2.78686e-16	151.22	SQQGAGK(1)EYVAVIR	2	-0.31756	1
A0A0D2XCI4	125	K	Uncharacterized protein	FOXG_01607	1	0.00522188	59.908	QSLEDALK(1)K	2	1.7425	2
A0A0D2XCI5	382	K	CP-type G domain-containing protein	FOXG_01608	1	0.00575267	49.448	VSVSSTPGK(1)TK	2	1.8723	1
A0A0D2XCI5	241	K	CP-type G domain-containing protein	FOXG_01608	1	2.29435e-08	139.32	HLK(1)EAGIAYR	2	-1.1556	1
A0A0D2XCI5	216	K	CP-type G domain-containing protein	FOXG_01608	1	0.00190185	94.692	K(1)ENLLLINK	2	0.78499	1
A0A0D2XCI5	51	K	CP-type G domain-containing protein	FOXG_01608	1	1.36563e-07	101.53	TNHATGEQYLVNEK(1)K	3	0.81203	2
A0A0D2XCI5	372	K	CP-type G domain-containing protein	FOXG_01608	1	0.000266625	77.597	SSTINALIGAK(1)K	2	1.4648	1
A0A0D2XCI5	224	K	CP-type G domain-containing protein	FOXG_01608	0.999957	0.000240768	62.203	KENLLLINK(1)ADMMTPK	3	-1.0141	1
A0A0D2XCI5	58	K	CP-type G domain-containing protein	FOXG_01608	1	0.00515816	84.498	DAAWVK(1)MR	2	-0.35466	1
A0A0D2XCJ2	330	K	50S ribosomal protein L4e	FOXG_01615	1	0.0139555	73.039	NK(1)QVMLR	2	0.22034	6
A0A0D2XCJ2	220	K	50S ribosomal protein L4e	FOXG_01615	1	1.67626e-22	161.08	GPLVIYDPETDGK(1)ELVTAFR	2	-0.21815	2
A0A0D2XCJ2	279	K	50S ribosomal protein L4e	FOXG_01615	1	8.63471e-14	130.29	ALDEIYGSTTEASAHK(1)R	3	0.57575	3
A0A0D2XCJ2	184	K	50S ribosomal protein L4e	FOXG_01615	1	0.000458747	71.176	AVGAGADIEK(1)VK	2	0.3006	5
A0A0D2XCJ2	349	K	50S ribosomal protein L4e	FOXG_01615	1	5.31176e-18	160.5	LNPYASVFAQEAQK(1)K	2	-0.40946	3
A0A0D2XCJ2	56	K	50S ribosomal protein L4e	FOXG_01615	1	1.14849e-06	73.11	QPYAVSEK(1)AGHQTSAESWGTGR	3	0.080911	1
A0A0D2XCJ2	311	K	50S ribosomal protein L4e	FOXG_01615	1	1.31398e-06	74.029	LINSSEIQSSLNAPK(1)GEAVTR	3	0.012594	1
A0A0D2XCJ2	105	K	50S ribosomal protein L4e	FOXG_01615	1	0.00216767	82.287	MFAPTK(1)IWR	2	0.97147	5
A0A0D2XCJ2	113	K	50S ribosomal protein L4e	FOXG_01615	1	8.61416e-05	96.342	WHVK(1)VNQGQK	3	0.13352	2
A0A0D2XCJ4	78	K	Uncharacterized protein	FOXG_01617	1	0.000658821	66.393	GAVQK(1)MEDEDAR	2	-1.0442	1
A0A0D2XCJ5	77	K	Elongation factor Tu	FOXG_01618	1	0.00210811	62.466	TTLSAAITK(1)R	2	-0.27577	2
A0A0D2XCJ5	309	K	Elongation factor Tu	FOXG_01618	1	0.00395532	70.028	VTDIETFK(1)K	2	-0.31719	2
A0A0D2XCJ5	293	K	Elongation factor Tu	FOXG_01618	1	1.35384e-18	165.89	DQEIELVGK(1)GQEVIK	2	-0.68846	1
A0A0D2XCJ5	301	K	Elongation factor Tu	FOXG_01618	1	0.00913755	45.653	TK(1)VTDIETFK	2	1.6013	1
A0A0D2XCJ6	27	K	40S ribosomal protein S29	FOXG_01619	1	0.0176221	60.788	HK(1)AGLIR	2	-0.0032294	2
A0A0D2XCJ6	33	K	40S ribosomal protein S29	FOXG_01619	1	0.0111306	59.35	K(1)YDLNLCR	2	-0.42145	1
A0A0D2XCJ6	16	K	40S ribosomal protein S29	FOXG_01619	1	0.0144632	71.342	NYGK(1)GSR	2	0.25231	2
A0A0D2XCJ6	54	K	40S ribosomal protein S29	FOXG_01619	1	0.0083651	61.962	DIGFNK(1)YR	2	0.28129	2
A0A0D2XCJ6	48	K	40S ribosomal protein S29	FOXG_01619	1	0.016925	51.346	AK(1)DIGFNK	2	-0.21735	2
A0A0D2XCJ7	197	K	Protein disulfide-isomerase erp38	FOXG_01620	1	3.37805e-09	115.26	NVLIAK(1)VDAEAPNSK	2	-0.41271	1
A0A0D2XCJ7	350	K	Protein disulfide-isomerase erp38	FOXG_01620	1	0.00252775	56.205	DQIQQK(1)TNVLR	2	0.095083	1
A0A0D2XCJ7	291	K	Protein disulfide-isomerase erp38	FOXG_01620	1	1.78094e-07	96.208	ITGGAAIADVAEEVK(1)K	2	0.26134	1
A0A0D2XCJ7	303	K	Protein disulfide-isomerase erp38	FOXG_01620	1	6.77168e-17	140.75	EVETLTDSAQK(1)TYAEYYVR	3	-0.77019	1
A0A0D2XCJ7	78	K	Protein disulfide-isomerase erp38	FOXG_01620	1	0.000367387	73.36	VQIAK(1)VDADAQR	2	0.43464	1
A0A0D2XCJ7	336	K	Protein disulfide-isomerase erp38	FOXG_01620	1	0.00345619	51.771	LDGILTK(1)GGLAPAK	2	-2.2309	1
A0A0D2XCJ7	315	K	Protein disulfide-isomerase erp38	FOXG_01620	1	1.75573e-06	103.83	VFDK(1)LSSNNDWVSK	2	-0.25839	1
A0A0D2XCJ7	215	K	Protein disulfide-isomerase erp38	FOXG_01620	1	4.05031e-18	160.81	AVAEEQGVK(1)SYPTIK	2	-0.84509	1
A0A0D2XCJ7	73	K	Protein disulfide-isomerase erp38	FOXG_01620	1	0.0152281	68.787	DK(1)VQIAK	2	-2.0293	1
A0A0D2XCJ7	364	K	Protein disulfide-isomerase erp38	FOXG_01620	1	9.13086e-05	110.92	VEEK(1)VEEIKDEL	2	-0.18019	1
A0A0D2XCJ7	105	K	Protein disulfide-isomerase erp38	FOXG_01620	0.98884	0.000146062	105.03	FFDGK(0.989)SSK(0.011)PQDYK	2	0.82153	1
A0A0D2XCJ7	325	K	Protein disulfide-isomerase erp38	FOXG_01620	1	3.72211e-08	115.1	LSSNNDWVSK(1)ELAR	2	0.27428	2
A0A0D2XCK0	137	K	Uncharacterized protein	FOXG_01623	1	2.0102e-05	80.508	ALNDVWMGGEEK(1)NWR	2	-0.76668	1
A0A0D2XCK5	124	K	Vacuolar protein sorting-associated protein 1	FOXG_01628	1	0.00558973	78.516	FYDFSK(1)IR	2	1.2031	2
A0A0D2XCK5	291	K	Vacuolar protein sorting-associated protein 1	FOXG_01628	1	0.000826199	58.699	NFFENHK(1)AYR	2	2.2713	2
A0A0D2XCK5	624	K	Vacuolar protein sorting-associated protein 1	FOXG_01628	1	0.000183359	84.479	LLISSYYNIVK(1)R	2	-0.010462	2
A0A0D2XCM9	154	K	Lactamase_B domain-containing protein	---	1	0.00294297	42.947	FFEGNAEEMHEALNK(1)R	3	1.6049	1
A0A0D2XCN6	482	K	Importin subunit alpha	FOXG_01659	1	4.69065e-39	168.55	YALFIEECGGMEK(1)IHDCQNNANEEIYMK	3	-0.56409	1
A0A0D2XCN6	457	K	Importin subunit alpha	FOXG_01659	1	2.43012e-16	142.26	IGDLDK(1)QAAGESGDSINR	2	0.051421	2
A0A0D2XCN6	395	K	Importin subunit alpha	FOXG_01659	1	6.39854e-17	122.39	K(1)EACWAISNATSGGLQKPEQIR	3	0.06424	2
A0A0D2XCN6	122	K	Importin subunit alpha	FOXG_01659	1	0.000979727	53.981	NPPIEEVIK(1)TGVVSR	3	0.90454	2
A0A0D2XCN6	17	K	Importin subunit alpha	FOXG_01659	0.997719	0.00230227	53.557	AK(0.998)NTFK(0.002)PEELR	3	-0.087127	1
A0A0D2XCP6	154	K	Uncharacterized protein	FOXG_01669	1	0.0214879	62.714	IYIGNK(1)K	2	0.95808	1
A0A0D2XCP6	259	K	Uncharacterized protein	FOXG_01669	1	0.00562206	56.916	AIDQSK(1)DGK	2	-1.844	1
A0A0D2XCP6	681	K	Uncharacterized protein	FOXG_01669	1	0.00863633	60.436	LPNEK(1)GWR	2	-0.32407	1
A0A0D2XCQ0	260	K	Methylenetetrahydrofolate reductase	FOXG_01673	1	0.00874488	46.352	LDAVK(1)GDDER	2	0.093201	1
A0A0D2XCQ4	77	K	Uridylate kinase	FOXG_01677	1	6.16005e-05	61.345	AEQERPGSQYGDLIK(1)DYIR	3	0.22487	1
A0A0D2XCQ4	192	K	Uridylate kinase	FOXG_01677	1	0.0138593	46.462	FEEVGK(1)VLK	2	0.89181	1
A0A0D2XCQ6	87	K	Eukaryotic translation initiation factor 3 subunit M	FOXG_01679	1	0.000701347	41.53	EYTAASNLMTHLVLMSSDPK(1)K	3	-0.96211	1
A0A0D2XCQ6	36	K	Eukaryotic translation initiation factor 3 subunit M	FOXG_01679	1	7.79548e-17	120.33	AEDAK(1)QLLSQEKPPSQEEVISK	3	0.46503	2
A0A0D2XCQ6	340	K	Eukaryotic translation initiation factor 3 subunit M	FOXG_01679	1	2.35326e-05	103.44	AGLVEGK(1)LSQQR	2	0.14459	2
A0A0D2XCQ6	361	K	Eukaryotic translation initiation factor 3 subunit M	FOXG_01679	1	1.29343e-05	102.87	VFGQK(1)QYQELANR	2	-1.0697	1
A0A0D2XCR5	166	K	Phosphomannomutase	FOXG_01689	1	0.00252775	56.205	NDFEAFDK(1)DAK	2	-0.45663	2
A0A0D2XCR5	173	K	Phosphomannomutase	FOXG_01689	1	0.0264894	42.599	EK(1)FVAVLK	2	-0.042308	1
A0A0D2XCR5	234	K	Phosphomannomutase	FOXG_01689	1	4.20079e-33	180.66	TIHFFGDK(1)TFEGGNDYEIYTDSR	3	-0.72676	2
A0A0D2XCR5	179	K	Phosphomannomutase	FOXG_01689	1	0.00863633	60.436	FVAVLK(1)ER	2	0.10503	2
A0A0D2XCR5	51	K	Phosphomannomutase	FOXG_01689	1	6.28092e-05	75.911	SK(1)CAIGYVGGSDFAK	2	-1.0143	2
A0A0D2XCS1	190	K	Uncharacterized protein	---	1	0.00353197	66.056	LNIEK(1)DWSK	2	3.9105	1
A0A0D2XCS1	185	K	Uncharacterized protein	---	1	0.00150857	66.056	VVLEK(1)LNIEK	2	-1.0001	1
A0A0D2XCS1	194	K	Uncharacterized protein	---	1	0.00281943	73.233	DWSK(1)FTNLK	2	1.0258	1
A0A0D2XCS4	311	K	3'(2'),5'-bisphosphate nucleotidase	FOXG_01699	1	3.1724e-18	162.46	VTDLDGK(1)DMDFGAGR	2	-1.7643	1
A0A0D2XCS7	436	K	Translation initiation factor RLI1	FOXG_01702	0.999998	6.93162e-05	59.372	IK(1)QSFLSPQFQTDVVKPLK	3	-0.32216	1
A0A0D2XCS7	36	K	Translation initiation factor RLI1	FOXG_01702	1	0.00259128	54.393	SGK(1)LCIEVQPDSK	2	1.2106	1
A0A0D2XCS7	165	K	Translation initiation factor RLI1	FOXG_01702	0.984329	0.000694699	43.476	LLEDDLK(0.984)AVVK(0.016)PQYVDQIPR	3	-0.6724	1
A0A0D2XCS7	347	K	Translation initiation factor RLI1	FOXG_01702	1	2.82279e-06	97.797	IAETTDDFAIDK(1)SR	2	0.66155	3
A0A0D2XCS7	121	K	Translation initiation factor RLI1	FOXG_01702	1	0.00976116	44.543	STALK(1)ILSGK	2	0.21439	1
A0A0D2XCS7	358	K	Translation initiation factor RLI1	FOXG_01702	1	0.00430119	58.592	MEK(1)TLGSFK	2	1.3211	2
A0A0D2XCS7	405	K	Translation initiation factor RLI1	FOXG_01702	0.999995	5.10594e-13	117.3	LLAGALKPDSQK(1)SVPEMR	3	-0.13949	2
A0A0D2XCS7	126	K	Translation initiation factor RLI1	FOXG_01702	0.997532	0.0003656	67.749	ILSGK(0.998)LK(0.002)PNLGR	3	-1.2558	1
A0A0D2XCS7	422	K	Translation initiation factor RLI1	FOXG_01702	0.999883	0.000231367	58.246	ISMKPQTITPK(1)FDGTVR	3	-0.081258	2
A0A0D2XCS8	449	K	Uncharacterized protein	FOXG_01703	1	0.000399211	88.101	NDVLDVLEDK(1)R	2	0.4425	1
A0A0D2XCW3	77	K	Fe-Mn family superoxide dismutase	FOXG_01738	1	7.37086e-10	123.92	LNALTVGTELEDK(1)DTK	2	-3.6318	1
A0A0D2XCX6	627	K	WD_REPEATS_REGION domain-containing protein	FOXG_01751	1	0.000548495	69.03	LIVTSSADK(1)NIR	2	-0.63369	1
A0A0D2XCX6	683	K	WD_REPEATS_REGION domain-containing protein	FOXG_01751	1	2.71908e-07	122.46	YWDGDK(1)FEQIQR	2	2.0905	2
A0A0D2XCX6	288	K	WD_REPEATS_REGION domain-containing protein	FOXG_01751	1	0.00159155	71.451	TTEVIFHPK(1)K	2	2.9281	1
A0A0D2XCX6	531	K	WD_REPEATS_REGION domain-containing protein	FOXG_01751	1	0.0108347	56.916	TAK(1)FWDFK	2	2.6493	1
A0A0D2XCX6	115	K	WD_REPEATS_REGION domain-containing protein	FOXG_01751	1	0.00258494	52.247	SAITK(1)LVFDK	2	2.5206	1
A0A0D2XCX7	134	K	Arp2/3 complex 34 kDa subunit	FOXG_01752	1	0.000163608	86.014	EHYALK(1)EEASK	3	-1.0679	1
A0A0D2XCY4	521	K	U2 snRNP auxiliary factor large subunit	FOXG_01759	1	0.00353197	66.056	YEK(1)AEDTAK	2	0.82813	2
A0A0D2XCY4	498	K	U2 snRNP auxiliary factor large subunit	FOXG_01759	1	0.0085521	60.91	IIDVK(1)VPR	2	-0.86586	1
A0A0D2XCY4	382	K	U2 snRNP auxiliary factor large subunit	FOXG_01759	1	0.00700784	69.598	AFVLVK(1)DR	2	-1.9751	2
A0A0D2XCY4	518	K	U2 snRNP auxiliary factor large subunit	FOXG_01759	1	0.0251328	54.157	IFVK(1)YEK	2	1.0737	1
A0A0D2XCY4	493	K	U2 snRNP auxiliary factor large subunit	FOXG_01759	1	0.0201203	48.423	FGK(1)IIDVK	2	-0.57788	1
A0A0D2XCY4	490	K	U2 snRNP auxiliary factor large subunit	FOXG_01759	1	0.00862902	60.478	EECSK(1)FGK	2	-0.5293	1
A0A0D2XCY5	130	K	40S ribosomal protein S13	FOXG_01760	1	0.000141985	72.705	YYK(1)TVGVLPPTWK	3	0.35854	3
A0A0D2XCY5	93	K	40S ribosomal protein S13	FOXG_01760	1	5.2252e-13	124.68	SSGLAPELPEDLYMLIK(1)K	2	0.11292	1
A0A0D2XCY5	64	K	40S ribosomal protein S13	FOXG_01760	1	8.22636e-18	152.94	DSHGIAQVK(1)LVTGNR	2	-1.6164	1
A0A0D2XCZ1	53	K	Uncharacterized protein	FOXG_01766	1	0.00583226	91.867	K(1)EQPLVDR	2	0.8331	1
A0A0D2XCZ1	76	K	Uncharacterized protein	FOXG_01766	1	0.000482196	68.972	DNK(1)GAPEIDEVQR	2	-0.93829	1
A0A0D2XCZ1	115	K	Uncharacterized protein	FOXG_01766	1	0.00161946	63.624	PASVK(1)EDLLK	2	2.3385	1
A0A0D2XCZ2	227	K	Uncharacterized protein	FOXG_01767	1	0.00197278	64.82	VESPDAAQK(1)R	2	-0.025641	2
A0A0D2XCZ2	76	K	Uncharacterized protein	FOXG_01767	1	5.55142e-06	87.429	IEEDIK(1)ASEQDPASIK	2	-0.077602	1
A0A0D2XCZ3	92	K	Uncharacterized protein	FOXG_01768	1	0.016925	51.346	FWLTK(1)DLK	2	0.68807	1
A0A0D2XCZ3	439	K	Uncharacterized protein	FOXG_01768	0.999869	0.000874257	55.011	HVTGNDGKPDLTEK(1)GR	3	0.51989	1
A0A0D2XCZ3	330	K	Uncharacterized protein	FOXG_01768	1	0.00172347	61.344	EK(1)VVFTLGPR	2	-1.0799	1
A0A0D2XCZ3	31	K	Uncharacterized protein	FOXG_01768	1	0.0105127	62.107	TFLGILK(1)K	2	0.33435	2
A0A0D2XCZ5	137	K	Uncharacterized protein	FOXG_01770	1	8.55932e-05	105.46	LIQLSNTAQK(1)K	2	0.73318	1
A0A0D2XD00	267	K	Calponin-homology (CH) domain-containing protein	FOXG_01775	1	0.00167099	91.636	VPTLAEK(1)ER	2	0.23197	1
A0A0D2XD02	189	K	6-phosphogluconolactonase	FOXG_01777	0.962308	6.04169e-06	75.548	EVDAWVAPIEDSPK(0.038)PPPK(0.962)R	3	0.17776	1
A0A0D2XD02	3	K	6-phosphogluconolactonase	FOXG_01777	1	7.30595e-05	104.82	GK(1)TQPNLFAFR	2	-0.048288	1
A0A0D2XD02	213	K	6-phosphogluconolactonase	FOXG_01777	1	0.00966775	45.433	VAFVATGGGK(1)K	2	-0.26426	1
A0A0D2XD11	184	K	DNA polymerase alpha subunit B	---	1	0.0114837	52.49	LTAASDQK(1)K	2	0.6634	1
A0A0D2XD13	66	K	3-hydroxyisobutyryl-CoA hydrolase, mitochondrial	FOXG_01788	1	3.10577e-18	155.63	NDDPNDVVFESK(1)YGLR	2	-1.5122	1
A0A0D2XD13	490	K	3-hydroxyisobutyryl-CoA hydrolase, mitochondrial	FOXG_01788	1	1.87645e-12	111.45	TAVDDQGK(1)AVWMADESLPGSR	3	-1.1865	2
A0A0D2XD14	104	K	Small nuclear ribonucleoprotein Sm D2	FOXG_01789	1	0.00635906	73.248	FISK(1)MFLR	2	0.11917	1
A0A0D2XD14	13	K	Small nuclear ribonucleoprotein Sm D2	FOXG_01789	1	0.00395648	61.78	IQELLSK(1)SR	2	1.0595	1
A0A0D2XD21	403	K	Uncharacterized protein	FOXG_01796	1	7.69184e-05	91.62	VASWSVK(1)DEDLR	2	2.1553	1
A0A0D2XD21	339	K	Uncharacterized protein	FOXG_01796	1	1.2299e-13	95.519	LLGNITHGQVLIQPTLDGVASDEYK(1)K	3	0.26574	2
A0A0D2XD21	660	K	Uncharacterized protein	FOXG_01796	1	0.00206483	57.175	GVK(1)MLGTDELR	2	0.95651	1
A0A0D2XD21	171	K	Uncharacterized protein	FOXG_01796	1	0.000525562	66.674	AFDWEAK(1)TVSAISK	2	-4.4888	1
A0A0D2XD23	1319	K	RNB domain-containing protein	---	1	7.13724e-05	105.03	VPVILK(1)TDLTK	2	0.20128	1
A0A0D2XD23	200	K	RNB domain-containing protein	---	1	0.00034324	120.15	AAEIAQQK(1)R	2	0.53265	1
A0A0D2XD23	1144	K	RNB domain-containing protein	---	1	0.00376112	51.445	VHCDQLPLK(1)K	3	-0.82537	1
A0A0D2XD23	945	K	RNB domain-containing protein	---	1	0.00235842	55.261	LVEGLPEK(1)AFLR	2	-0.040733	2
A0A0D2XD24	91	K	Uncharacterized protein	---	1	0.000325579	90.614	AEAAVVAEEK(1)R	2	0.13333	1
A0A0D2XD32	401	K	Uncharacterized protein	FOXG_01807	1	0.00426233	58.699	SMEK(1)LLTLK	2	-0.33692	1
A0A0D2XD32	635	K	Uncharacterized protein	FOXG_01807	1	0.00422572	59.067	ISQDEEK(1)GR	2	-0.87316	1
A0A0D2XD32	304	K	Uncharacterized protein	FOXG_01807	1	2.61823e-05	112.13	EYVTSSK(1)DSR	2	0.76165	2
A0A0D2XD54	775	K	Uncharacterized protein	FOXG_01829	1	0.0121418	83.206	LQVK(1)FDR	2	0.025715	1
A0A0D2XD59	49	K	Uncharacterized protein	---	1	0.00966936	41.242	DETGVK(1)AGVSK	2	0.17909	1
A0A0D2XD59	26	K	Uncharacterized protein	---	1	0.000374454	69.92	AIVSSK(1)EAGVIIGK	2	-0.49988	1
A0A0D2XD59	140	K	Uncharacterized protein	---	1	1.00322e-11	135.14	MVAQK(1)EMLPQSTER	2	0.028886	1
A0A0D2XD59	126	K	Uncharacterized protein	---	1	0.00398973	42.843	IK(1)HIQDASGVR	3	0.051197	1
A0A0D2XD75	137	K	Uncharacterized protein	FOXG_01850	1	0.00030411	98.048	ALATVSYGK(1)R	2	-3.3187	1
A0A0D2XD78	7	K	60S ribosome subunit biogenesis protein NIP7	FOXG_01853	1	1.04821e-07	103.88	MRPLTEK(1)ETQTLFEK	3	1.167	1
A0A0D2XD81	365	K	AUR protein kinase	FOXG_01856	1	0.00892689	55.064	LLVLDPEK(1)R	2	-0.55915	1
A0A0D2XD82	124	K	AA_TRNA_LIGASE_II domain-containing protein	---	1	0.0201116	54.982	LNGDK(1)EAR	2	0.61671	1
A0A0D2XD82	398	K	AA_TRNA_LIGASE_II domain-containing protein	---	1	0.00892689	55.064	K(1)TGAPLVVR	2	-0.3796	1
A0A0D2XD82	91	K	AA_TRNA_LIGASE_II domain-containing protein	---	1	0.00196112	49.298	TSGHVDK(1)FADWMCK	3	-0.56313	1
A0A0D2XD82	314	K	AA_TRNA_LIGASE_II domain-containing protein	---	1	0.00600361	56.432	TLK(1)IGQAVK	2	0.89715	1
A0A0D2XD82	307	K	AA_TRNA_LIGASE_II domain-containing protein	---	1	9.47029e-11	150.06	DTQLSGK(1)TTTR	2	-0.1558	1
A0A0D2XD82	585	K	AA_TRNA_LIGASE_II domain-containing protein	---	1	3.51528e-07	129.82	VDDSSASIGK(1)R	2	-0.011293	6
A0A0D2XD82	628	K	AA_TRNA_LIGASE_II domain-containing protein	---	1	7.13724e-05	105.03	AEQEK(1)IIDAIK	2	1.0631	1
A0A0D2XD82	180	K	AA_TRNA_LIGASE_II domain-containing protein	---	1	0.000241517	72.433	IDNYGGPELGELIK(1)K	2	0.15465	2
A0A0D2XD82	349	K	AA_TRNA_LIGASE_II domain-containing protein	---	1	0.000645079	109.66	IGVDLTK(1)LR	2	0.10303	2
A0A0D2XD82	479	K	AA_TRNA_LIGASE_II domain-containing protein	---	1	2.19479e-07	86.944	VQVNK(1)DSIAIEFR	2	0.80011	2
A0A0D2XD82	426	K	AA_TRNA_LIGASE_II domain-containing protein	---	1	0.0206998	64.803	K(1)FGPQFK	2	0.040022	1
A0A0D2XD82	436	K	AA_TRNA_LIGASE_II domain-containing protein	---	1	7.96027e-07	82.59	DAK(1)TVETALLATSQEQR	3	2.6439	2
A0A0D2XD82	9	K	AA_TRNA_LIGASE_II domain-containing protein	---	1	2.8602e-12	145.1	TSAATTLK(1)GQPLDK	2	0.035871	2
A0A0D2XD82	98	K	AA_TRNA_LIGASE_II domain-containing protein	---	1	0.00172347	61.344	FADWMCK(1)DPK	2	-1.9417	3
A0A0D2XD82	432	K	AA_TRNA_LIGASE_II domain-containing protein	---	1	0.0345332	52.683	FGPQFK(1)K	2	0.43894	1
A0A0D2XD82	101	K	AA_TRNA_LIGASE_II domain-containing protein	---	1	0.00811569	53.751	DPK(1)NGEILR	2	-0.57676	2
A0A0D2XD82	151	K	AA_TRNA_LIGASE_II domain-containing protein	---	1	0.0097722	44.511	TEAVK(1)LDDAVVK	2	0.031888	1
A0A0D2XD83	548	K	Non-specific serine/threonine protein kinase	---	1	0.00161946	63.624	IK(1)ETAVGIAR	2	1.1008	1
A0A0D2XD86	106	K	Peptidase_M24 domain-containing protein	---	1	4.25746e-34	135.15	GFSHPTTVSPSSYVTPYTPLTSDEAEANTEIK(1)DGEAIK	4	0.024395	2
A0A0D2XD86	23	K	Peptidase_M24 domain-containing protein	---	1	1.26919e-09	118.2	ETDYSLANPDTLTK(1)YK	2	-0.45675	3
A0A0D2XD88	501	K	Sister chromatid cohesion protein PDS5	FOXG_01863	1	0.00101945	103.19	LNDSEEK(1)VR	2	-1.1442	1
A0A0D2XD88	657	K	Sister chromatid cohesion protein PDS5	FOXG_01863	1	0.0248531	48.794	SLDASAK(1)R	2	-4.4625	1
A0A0D2XD94	431	K	Uncharacterized protein	---	1	0.00936374	52.167	NDLGEAK(1)LR	2	-1.2479	1
A0A0D2XDA6	22	K	NADH-ubiquinone oxidoreductase 14.8 kDa subunit	FOXG_01884	1	7.31844e-20	171.62	TAQSANWSDAK(1)R	2	-0.59479	1
A0A0D2XDB1	149	K	60S ribosomal protein L2	FOXG_01889	1	0.0141642	48.794	IK(1)LPSGAK(1)K	2	-0.14375	2
A0A0D2XDB1	155	K	60S ribosomal protein L2	FOXG_01889	1	0.0141642	74.415	LPSGAK(1)K	2	0.60191	2
A0A0D2XDB1	221	K	60S ribosomal protein L2	FOXG_01889	1	0.000547364	42.557	GVAMNPVDHPHGGGNHQHIGK(1)ASTISR	5	-0.074958	1
A0A0D2XDB1	181	K	60S ribosomal protein L2	FOXG_01889	1	0.0092608	100.19	PLLK(1)ASR	2	0.52189	1
A0A0D2XDB1	234	K	60S ribosomal protein L2	FOXG_01889	1	4.73366e-05	77.185	YAAQGQK(1)AGLIAAR	2	-0.53641	1
A0A0D2XDB1	192	K	60S ribosomal protein L2	FOXG_01889	1	0.0237344	100.39	HK(1)FAVK(1)R	2	-0.8877	1
A0A0D2XDB1	188	K	60S ribosomal protein L2	FOXG_01889	1	0.0237344	100.39	HK(1)FAVK(1)R	2	-0.8877	1
A0A0D2XDB1	92	K	60S ribosomal protein L2	FOXG_01889	1	9.23343e-22	141.5	QVTETFIANEGMYTGQFIYAGK(1)K	3	-0.6956	2
A0A0D2XDB1	60	K	60S ribosomal protein L2	FOXG_01889	1	0.00441227	54.066	GAPLAK(1)VVFR	2	0.71869	3
A0A0D2XDB1	145	K	60S ribosomal protein L2	FOXG_01889	1	2.37373e-07	85.737	TSGNYITIVGHNPDEGK(1)TR	3	-0.08967	4
A0A0D2XDB1	177	K	60S ribosomal protein L2	FOXG_01889	1	0.0181819	58.917	TDK(1)PLLK	2	0.34097	1
A0A0D2XDB1	24	K	60S ribosomal protein L2	FOXG_01889	1	0.0161591	65.676	LNK(1)APAK	2	0.060881	1
A0A0D2XDB5	64	K	Eukaryotic peptide chain release factor subunit 1	FOXG_01893	1	9.11149e-25	174.62	MLAEEYGTASNIK(1)SR	2	0.40648	2
A0A0D2XDB5	51	K	Eukaryotic peptide chain release factor subunit 1	FOXG_01893	1	2.0842e-06	92.439	AAK(1)MLAEEYGTASNIK	2	0.26478	1
A0A0D2XDB5	17	K	Eukaryotic peptide chain release factor subunit 1	FOXG_01893	1	0.00725218	68.224	NIEIWK(1)VK	2	-0.32601	2
A0A0D2XDB5	290	K	Eukaryotic peptide chain release factor subunit 1	FOXG_01893	1	0.00185836	55.011	LIGK(1)YFEEISQDTGK	2	-1.4883	2
A0A0D2XDB8	152	K	Ribosomal protein	FOXG_01896	1	0.00340509	67.334	INEVK(1)STIK	2	-0.32156	2
A0A0D2XDB8	130	K	Ribosomal protein	FOXG_01896	1	0.00806091	44.612	LLGPGLSK(1)AGK	2	0.23996	1
A0A0D2XDB8	3	K	Ribosomal protein	FOXG_01896	1	0.0117579	46.462	SK(1)ITVANVR	2	-0.85367	1
A0A0D2XDB8	156	K	Ribosomal protein	FOXG_01896	1	0.013851	54.157	STIK(1)FQLK	2	-0.021816	1
A0A0D2XDB8	207	K	Ribosomal protein	FOXG_01896	1	3.55948e-05	73.918	GWQNVGSLTIK(1)ASMSPPK	2	-0.73816	1
A0A0D2XDB8	91	K	Ribosomal protein	FOXG_01896	1	0.000403435	65.809	HGGVDAMSADDLK(1)K	3	0.15995	3
A0A0D2XDB8	78	K	Ribosomal protein	FOXG_01896	1	0.000169083	67.415	AK(1)HGGVDAMSADDLK	3	0.47353	2
A0A0D2XDB8	106	K	Ribosomal protein	FOXG_01896	1	0.000157401	77.746	K(1)YDAFVASEALIK	2	-0.10419	3
A0A0D2XDB8	24	K	Ribosomal protein	FOXG_01896	1	1.11359e-09	123.29	TQVGELLEYSNETK(1)K	2	0.12882	2
A0A0D2XDB8	214	K	Ribosomal protein	FOXG_01896	1	0.00340901	79.059	ASMSPPK(1)R	2	-0.73957	7
A0A0D2XDB8	196	K	Ribosomal protein	FOXG_01896	1	0.00810411	45.28	K(1)GWQNVGSLTIK	2	-0.25717	1
A0A0D2XDB8	133	K	Ribosomal protein	FOXG_01896	1	0.000238305	57.525	AGK(1)FPTPVSHADDLTGR	3	0.47916	1
A0A0D2XDC9	512	K	Insulysin	FOXG_01908	1	0.0178483	41.399	AFAVSPK(1)DR	2	-0.37979	1
A0A0D2XDC9	883	K	Insulysin	FOXG_01908	1	0.00101553	58.172	MSETEFEGHK(1)R	3	-0.45154	1
A0A0D2XDC9	998	K	Insulysin	FOXG_01908	1	0.00426818	50.088	LYK(1)AGLTASSGAR	2	0.80998	1
A0A0D2XDC9	589	K	Insulysin	FOXG_01908	1	6.70092e-08	109.92	TPLIYASAENNVK(1)AR	2	-0.029546	1
A0A0D2XDD2	120	K	Uncharacterized protein	---	1	4.54212e-06	94.717	IAPAEGPK(1)GEALYR	2	0.22032	1
A0A0D2XDD3	178	K	Cleavage and polyadenylation specificity factor subunit 5	FOXG_01912	1	0.000366074	93.178	LYFIQLPK(1)QK	2	0.51533	1
A0A0D2XDE4	428	K	Elongation of fatty acids protein	FOXG_01923	1	0.000221253	50.202	GAHDVNANIALAEK(1)AGWDAAK	3	-1.7439	1
A0A0D2XDE5	59	K	Uncharacterized protein	FOXG_01924	1	0.00314373	43.03	LQWSGQK(1)DFSHAK	3	-0.62915	1
A0A0D2XDE7	35	K	Uncharacterized protein	FOXG_01926	1	0.0198531	53.756	FELACYK(1)NK	2	1.4461	1
A0A0D2XDE8	25	K	40S ribosomal protein S18	FOXG_01927	1	3.33367e-05	109.72	LLNTNVDGK(1)QK	2	-0.036272	7
A0A0D2XDE8	34	K	40S ribosomal protein S18	FOXG_01927	1	0.00642977	44.318	VMYALTK(1)IK	2	-0.018825	1
A0A0D2XDE8	49	K	40S ribosomal protein S18	FOXG_01927	1	0.00111602	88.495	K(1)ADVDLNK(1)R	2	-1.8302	4
A0A0D2XDE8	56	K	40S ribosomal protein S18	FOXG_01927	1	0.00126804	116.13	K(1)ADVDLNK(1)R	2	-1.8302	9
A0A0D2XDE8	108	K	40S ribosomal protein S18	FOXG_01927	1	5.88451e-07	110.44	DSHILANGVDSK(1)LR	2	0.73839	2
A0A0D2XDE8	48	K	40S ribosomal protein S18	FOXG_01927	1	0.00878349	69.825	YSNLVCK(1)K	2	-0.26095	3
A0A0D2XDF7	254	K	Proteasome subunit beta	FOXG_01936	1	0.0012081	43.208	EEGWVK(1)HGFNDTNPIFWK	3	-1.3239	1
A0A0D2XDF7	99	K	Proteasome subunit beta	FOXG_01936	1	5.97263e-12	143.05	ATAGNWIASQTVK(1)K	2	0.31161	1
A0A0D2XDF7	225	K	Proteasome subunit beta	FOXG_01936	1	3.75726e-21	175.15	YDLSDEEALELGK(1)R	2	-0.11232	1
A0A0D2XDF7	266	K	Proteasome subunit beta	FOXG_01936	1	1.58475e-09	102.08	HGFNDTNPIFWK(1)TK	2	-0.44806	2
A0A0D2XDF8	721	K	Uncharacterized protein	---	1	0.00122832	72.2	ILLSGIEK(1)AR	2	0.037366	2
A0A0D2XDF8	559	K	Uncharacterized protein	---	1	1.80453e-07	119.88	FTVEQAK(1)DLDGTK	2	-3.6057	1
A0A0D2XDF8	1147	K	Uncharacterized protein	---	1	0.000829563	71.085	YILDGK(1)SGSVR	2	2.4369	1
A0A0D2XDF8	633	K	Uncharacterized protein	---	1	3.71793e-08	115.12	DLAGDQVLGK(1)YQIK	2	1.6524	1
A0A0D2XDF8	515	K	Uncharacterized protein	---	1	0.00430373	54.259	LEVISDGK(1)AR	2	1.0215	1
A0A0D2XDG5	21	K	AA_TRNA_LIGASE_II domain-containing protein	---	1	0.00159915	59.067	DWEGK(1)DMVIR	2	0.50174	1
A0A0D2XDG5	198	K	AA_TRNA_LIGASE_II domain-containing protein	---	1	0.00903873	45.829	LDK(1)LPWADVR	2	-0.075637	1
A0A0D2XDG5	374	K	AA_TRNA_LIGASE_II domain-containing protein	---	1	0.0264894	42.599	IFSITK(1)AK	2	0.45907	1
A0A0D2XDG5	102	K	AA_TRNA_LIGASE_II domain-containing protein	---	1	0.0246169	57.811	QIQNIK(1)R	2	0.61989	1
A0A0D2XDG5	108	K	AA_TRNA_LIGASE_II domain-containing protein	---	1	0.00364071	63.306	YHIAK(1)VYR	3	0.40033	1
A0A0D2XDG5	381	K	AA_TRNA_LIGASE_II domain-containing protein	---	1	0.00104464	76.228	MAAEK(1)NAAVR	2	1.014	1
A0A0D2XDG5	471	K	AA_TRNA_LIGASE_II domain-containing protein	---	1	1.9307e-06	64.589	EMGLQEGHPEK(1)EGILVSMSDMAK	3	-1.7648	1
A0A0D2XDG5	119	K	AA_TRNA_LIGASE_II domain-containing protein	---	1	0.0124236	48.284	DQPAMTK(1)GR	2	0.0088546	1
A0A0D2XDG5	59	K	AA_TRNA_LIGASE_II domain-containing protein	---	1	0.000345577	73.881	EILAGK(1)YGEDSK	2	2.9842	2
A0A0D2XDG5	212	K	AA_TRNA_LIGASE_II domain-containing protein	---	1	3.99381e-19	167.69	EMTEEK(1)GLDGEVADR	2	-0.72683	1
A0A0D2XDG5	10	K	AA_TRNA_LIGASE_II domain-containing protein	---	1	0.0251328	54.157	FELK(1)TPK	2	0.58635	1
A0A0D2XDG5	16	K	AA_TRNA_LIGASE_II domain-containing protein	---	1	0.0269356	42.19	GTK(1)DWEGK	2	-0.45265	1
A0A0D2XDG5	96	K	AA_TRNA_LIGASE_II domain-containing protein	---	1	9.91846e-11	138.22	FLAMNK(1)QIQNIK	2	1.8299	1
A0A0D2XDG5	195	K	AA_TRNA_LIGASE_II domain-containing protein	---	1	0.00890523	42.843	TISSAVDK(1)LDK	2	1.1469	1
A0A0D2XDG8	12	K	Ubiquitin-conjugating enzyme E2 W	FOXG_01947	1	0.027824	52.403	LVK(1)ELGK	2	-0.71734	1
A0A0D2XDH2	88	K	ATP synthase subunit gamma	FOXG_01951	0.999732	7.14785e-12	96.052	YGQTSNEVYESAETK(1)ALETEDKK	3	-1.7902	1
A0A0D2XDH2	106	K	ATP synthase subunit gamma	FOXG_01951	1	6.38779e-07	74.876	TLIIVCSSDK(1)GLCGGIHSGLSR	3	1.2829	1
A0A0D2XDH2	138	K	ATP synthase subunit gamma	FOXG_01951	1	4.74517e-05	67.645	LHAEQPGFDLVLIGEK(1)AK	3	0.72806	2
A0A0D2XDH2	73	K	ATP synthase subunit gamma	FOXG_01951	1	1.19541e-18	164.53	K(1)YGQTSNEVYESAETK	2	0.28777	2
A0A0D2XDH2	140	K	ATP synthase subunit gamma	FOXG_01951	1	0.0351032	47.657	AK(1)AQLSR	2	0.71229	1
A0A0D2XDH2	48	K	ATP synthase subunit gamma	FOXG_01951	1	0.00131616	60.255	NIEK(1)ITNTMK	2	1.5443	2
A0A0D2XDH2	54	K	ATP synthase subunit gamma	FOXG_01951	1	0.000651273	61.167	ITNTMK(1)IVASTK	2	-3.4398	1
A0A0D2XDI2	92	K	MICOS complex subunit	FOXG_01962	1	0.00369431	64.42	LAVHIGK(1)GR	2	-1.6499	1
A0A0D2XDI2	234	K	MICOS complex subunit	FOXG_01962	1	0.00821144	47.302	YVDEK(1)VTDAR	2	2.0359	1
A0A0D2XDI2	194	K	MICOS complex subunit	FOXG_01962	1	3.64177e-26	186.76	NISDLTWK(1)YEQR	2	2.444	2
A0A0D2XDI2	248	K	MICOS complex subunit	FOXG_01962	1	9.17173e-05	102.52	EAVEGWVQK(1)GK	2	2.5772	1
A0A0D2XDI8	46	K	PRA1 family protein	FOXG_01968	1	0.00433001	55.806	PVGEFLDFK(1)R	2	2.8682	1
A0A0D2XDJ1	162	K	Mannan polymerase complexes MNN9 subunit	FOXG_01971	1	0.00478297	89.698	FK(1)SIIILR	2	-0.14208	1
A0A0D2XDK1	627	K	Nsp1_C domain-containing protein	FOXG_01981	1	0.000988295	77.541	LTQQLDEK(1)SR	2	-0.80175	1
A0A0D2XDK1	474	K	Nsp1_C domain-containing protein	FOXG_01981	1	0.000727775	73.435	PTTDASK(1)DAAK	2	0.013544	1
A0A0D2XDK1	549	K	Nsp1_C domain-containing protein	FOXG_01981	1	0.000124686	77.776	IQK(1)LYLDTFEAER	2	3.7963	1
A0A0D2XDK1	546	K	Nsp1_C domain-containing protein	FOXG_01981	1	0.000142769	96.229	SLVDNGEK(1)IQK	2	1.1126	1
A0A0D2XDK3	149	K	Eukaryotic translation initiation factor 2 subunit gamma	FOXG_01983	1	0.000468594	81.565	SEK(1)EVDPPCER	2	-0.7076	1
A0A0D2XDK3	479	K	Eukaryotic translation initiation factor 2 subunit gamma	FOXG_01983	1	1.64778e-10	105.79	LVLTSPACTNIGEK(1)VALSR	3	0.65876	1
A0A0D2XDK3	350	K	Eukaryotic translation initiation factor 2 subunit gamma	FOXG_01983	1	2.96149e-08	118.52	DDSGALK(1)CTPIFSR	2	-0.071909	3
A0A0D2XDK3	306	K	Eukaryotic translation initiation factor 2 subunit gamma	FOXG_01983	1	0.00485643	45.614	SFDVNK(1)PGSEIDDLK	2	-0.072489	1
A0A0D2XDK3	130	K	Eukaryotic translation initiation factor 2 subunit gamma	FOXG_01983	1	9.69527e-09	139.86	IYK(1)CDNQACPR	2	-0.79514	1
A0A0D2XDK3	120	K	Eukaryotic translation initiation factor 2 subunit gamma	FOXG_01983	1	0.0043596	50.354	NITIK(1)LGYANAK	2	-0.32636	1
A0A0D2XDK3	315	K	Eukaryotic translation initiation factor 2 subunit gamma	FOXG_01983	1	2.20222e-29	146.1	SFDVNKPGSEIDDLK(1)GGVAGGSILHGVVK	3	0.19283	3
A0A0D2XDK3	99	K	Eukaryotic translation initiation factor 2 subunit gamma	FOXG_01983	1	9.07248e-07	108.63	STVVK(1)AISGVQTVR	2	1.56	1
A0A0D2XDK3	110	K	Eukaryotic translation initiation factor 2 subunit gamma	FOXG_01983	1	0.00984649	98.418	FK(1)NELIR	2	-1.4085	1
A0A0D2XDK5	306	K	ATP-dependent RNA helicase eIF4A	FOXG_01985	1	0.00558527	77.732	DLIMK(1)EFR	2	-0.014436	6
A0A0D2XDK5	90	K	ATP-dependent RNA helicase eIF4A	FOXG_01985	1	5.70803e-36	188.96	IDTNVK(1)QCQALILAPTR	2	-0.57321	1
A0A0D2XDK5	228	K	ATP-dependent RNA helicase eIF4A	FOXG_01985	1	0.00614887	53.237	K(1)DELTLEGIK	2	0.36138	2
A0A0D2XDK5	245	K	ATP-dependent RNA helicase eIF4A	FOXG_01985	1	0.000186092	80.245	QFYIAVEK(1)EEWK	2	-0.81004	3
A0A0D2XDK5	59	K	ATP-dependent RNA helicase eIF4A	FOXG_01985	1	4.59947e-06	66.467	AIMPVIK(1)GHDVIAQAQSGTGK	3	0.21798	1
A0A0D2XDK5	281	K	ATP-dependent RNA helicase eIF4A	FOXG_01985	0.999996	0.000126699	77.894	KVDWLTDK(1)LTAR	3	0.14276	2
A0A0D2XDK5	136	K	ATP-dependent RNA helicase eIF4A	FOXG_01985	1	5.0293e-46	208.62	EDMK(1)ALQDGPQVVVGTPGR	3	-0.23888	4
A0A0D2XDK5	162	K	ATP-dependent RNA helicase eIF4A	FOXG_01985	1	0.0056463	77.732	FLK(1)TDSMK	2	0.8512	6
A0A0D2XDK5	73	K	ATP-dependent RNA helicase eIF4A	FOXG_01985	1	4.79774e-26	142.32	GHDVIAQAQSGTGK(1)TATFSISVLQK	3	-0.0010359	2
A0A0D2XDL8	104	K	60S acidic ribosomal protein P0	FOXG_01998	1	2.19851e-07	117.27	DIILANK(1)VAAPAR	2	4.0338	3
A0A0D2XDL8	64	K	60S acidic ribosomal protein P0	FOXG_01998	1	8.29688e-07	109.07	ALK(1)TFIPDSPEYER	2	0.53972	2
A0A0D2XDL8	94	K	60S acidic ribosomal protein P0	FOXG_01998	1	3.59041e-25	176.29	GNVGFVFTNDDLK(1)EVR	3	-0.99134	4
A0A0D2XDL8	48	K	60S acidic ribosomal protein P0	FOXG_01998	1	0.00179824	55.064	SK(1)GVVLMGK	2	0.44816	3
A0A0D2XDL8	14	K	60S acidic ribosomal protein P0	FOXG_01998	1	0.0183525	50.04	ANYFDK(1)LK	2	1.0808	1
A0A0D2XDL8	81	K	60S acidic ribosomal protein P0	FOXG_01998	1	4.39312e-05	61.87	LLPHVK(1)GNVGFVFTNDDLK	3	0.8859	2
A0A0D2XDL8	8	K	60S acidic ribosomal protein P0	FOXG_01998	1	0.00134142	69.721	SENK(1)ANYFDK	2	0.22839	2
A0A0D2XDL8	294	K	60S acidic ribosomal protein P0	FOXG_01998	1	8.03214e-23	128.92	IANPDAYASAAPAAAASGGAAAPAEAEK(1)K	3	0.44781	2
A0A0D2XDL8	55	K	60S acidic ribosomal protein P0	FOXG_01998	1	0.00212539	54.023	GVVLMGK(1)NTMVR	2	-1.3528	2
A0A0D2XDL9	79	K	tRNA (guanine-N(7)-)-methyltransferase non-catalytic subunit TRM82	TRM82	1	7.02022e-08	100.11	THIAEEEDGNGPPAK(1)R	3	0.72585	1
A0A0D2XDM0	6	K	DnaJ like subfamily A member 2	FOXG_02000	1	4.69959e-08	88.951	ETK(1)YYDTLGVAPTATEQELK	3	0.067298	2
A0A0D2XDM0	27	K	DnaJ like subfamily A member 2	FOXG_02000	1	0.0261936	42.869	AYK(1)VGALK	2	0.34153	1
A0A0D2XDM0	339	K	DnaJ like subfamily A member 2	FOXG_02000	1	0.00871049	60.019	FNVK(1)FPEK	2	3.0204	1
A0A0D2XDM0	63	K	DnaJ like subfamily A member 2	FOXG_02000	1	7.3243e-06	86.944	EISHAYEILSDSQK(1)R	3	-0.24638	2
A0A0D2XDM0	259	K	DnaJ like subfamily A member 2	FOXG_02000	1	3.41015e-14	108.44	GEGDQAPGVQAGDVVFEIEQK(1)PHAR	3	-0.60043	1
A0A0D2XDM0	201	K	DnaJ like subfamily A member 2	FOXG_02000	1	2.50911e-07	89.468	FQTVCPDCNGEGEIIK(1)EK	3	0.059366	1
A0A0D2XDM0	37	K	DnaJ like subfamily A member 2	FOXG_02000	1	0.0019316	46.68	YHPDK(1)NAHNPDAEEK	4	-0.21132	1
A0A0D2XDM0	23	K	DnaJ like subfamily A member 2	FOXG_02000	1	0.000101414	62.94	YYDTLGVAPTATEQELK(1)K	3	0.81354	1
A0A0D2XDM0	150	K	DnaJ like subfamily A member 2	FOXG_02000	1	0.0039531	50.897	SIICPK(1)CEGLGGK	2	0.23532	1
A0A0D2XDM0	126	K	DnaJ like subfamily A member 2	FOXG_02000	1	1.11938e-09	119.58	TIHHTHK(1)VTLEDIYR	3	-0.4433	1
A0A0D2XDM3	289	K	Glycogen [starch] synthase	FOXG_02003	1	0.0129685	40.352	EK(1)IHDFVR	3	-0.30272	1
A0A0D2XDM3	597	K	Glycogen [starch] synthase	FOXG_02003	1	0.0128792	47.706	MGMEYVK(1)AR	2	-0.056908	1
A0A0D2XDM3	589	K	Glycogen [starch] synthase	FOXG_02003	1	0.0008132	109.66	LSDLLDWK(1)R	2	-1.3029	2
A0A0D2XDM3	107	K	Glycogen [starch] synthase	FOXG_02003	1	0.0030979	53.448	VILIDTK(1)TAYGR	2	0.79606	1
A0A0D2XDM4	243	K	Ribosome biogenesis protein YTM1	YTM1	1	0.00220634	76.943	VGLWTSSK(1)R	2	-1.2397	1
A0A0D2XDM4	34	K	Ribosome biogenesis protein YTM1	YTM1	1	0.00548149	52.391	QQLLVPADIK(1)R	2	0.76536	1
A0A0D2XDM4	225	K	Ribosome biogenesis protein YTM1	YTM1	1	9.4303e-11	132.93	EINSLDINGATK(1)R	2	-1.7519	1
A0A0D2XDM4	213	K	Ribosome biogenesis protein YTM1	YTM1	1	4.07828e-13	112.85	SSMELWGHEK(1)EINSLDINGATK	3	0.10234	1
A0A0D2XDM4	175	K	Ribosome biogenesis protein YTM1	YTM1	1	2.41743e-16	153.51	WISQK(1)QLASVGLDR	2	-1.8038	1
A0A0D2XDM4	235	K	Ribosome biogenesis protein YTM1	YTM1	1	1.50728e-12	114.52	ILTASSDGK(1)VGLWTSSK	2	1.0763	2
A0A0D2XDM8	390	K	AFG3 family protein	FOXG_02008	1	5.60975e-05	76.759	GGAGGGMFNFGK(1)SK	2	-1.9411	1
A0A0D2XDM8	816	K	AFG3 family protein	FOXG_02008	1	0.0256424	57.281	DLLTSK(1)K	2	-1.8591	1
A0A0D2XDM8	751	K	AFG3 family protein	FOXG_02008	1	9.00067e-06	69.747	VSEELHFPTVTTGASDDFK(1)K	3	-0.047684	1
A0A0D2XDN1	67	K	3-hydroxybutyryl-CoA dehydrogenase	FOXG_02011	1	5.02292e-13	126.07	AQVPVTLIDTSDK(1)ALDK	2	0.67973	2
A0A0D2XDN1	310	K	3-hydroxybutyryl-CoA dehydrogenase	FOXG_02011	1	0.00091393	73.499	NMVNAGWYGK(1)K	2	-1.5882	2
A0A0D2XDN1	71	K	3-hydroxybutyryl-CoA dehydrogenase	FOXG_02011	1	0.00441681	52.247	ALDK(1)GIAFAEK	2	-1.1402	1
A0A0D2XDN1	82	K	3-hydroxybutyryl-CoA dehydrogenase	FOXG_02011	1	0.0201203	48.423	LLAK(1)DVSK	2	0.13956	1
A0A0D2XDN9	155	K	ATP-dependent RNA helicase DED1	FOXG_02019	1	1.02085e-07	81.574	ELFGTPDDPSK(1)QHTGINFEK	3	-0.39668	2
A0A0D2XDN9	428	K	ATP-dependent RNA helicase DED1	FOXG_02019	1	0.00169102	69.721	VEYVEDVDK(1)R	3	-1.1893	3
A0A0D2XDN9	132	K	ATP-dependent RNA helicase DED1	FOXG_02019	1	0.000317905	65.179	DGK(1)HVPGPANPR	3	0.050943	3
A0A0D2XDP0	161	K	Proteasome subunit beta	---	1	0.0223046	46.426	GMVVK(1)AVK	2	1.7893	1
A0A0D2XDP0	148	K	Proteasome subunit beta	---	1	0.0105921	43.897	ILTMCTDELK(1)R	2	-0.28506	1
A0A0D2XDP1	109	K	WD_REPEATS_REGION domain-containing protein	---	1	0.00602827	75.109	DLYLQK(1)WK	2	-0.5751	1
A0A0D2XDP3	137	K	Signal peptidase subunit 3	FOXG_02023	1	0.000543939	78.324	SAEGK(1)SIDPER	2	-1.1194	1
A0A0D2XDP3	61	K	Signal peptidase subunit 3	FOXG_02023	1	0.0339861	70.256	K(1)EEYAIIR	2	-2.6859	1
A0A0D2XDQ1	249	K	AB hydrolase-1 domain-containing protein	FOXG_02031	1	2.25623e-27	188.13	ILQNSYMGK(1)EVYLR	2	0.060922	1
A0A0D2XDQ3	213	K	Translation initiation factor 4E	FOXG_02033	1	4.08648e-06	119.22	PIWEDDVNK(1)K	2	-1.6985	3
A0A0D2XDQ5	153	K	WD_REPEATS_REGION domain-containing protein	---	1	5.30323e-23	190.53	LSCGQQDGK(1)VR	2	-0.29949	2
A0A0D2XDQ9	312	K	Farnesyl pyrophosphate synthase	FOXG_02039	1	4.48372e-16	164.68	YLDYEEK(1)VVGQIR	2	0.29884	2
A0A0D2XDQ9	39	K	Farnesyl pyrophosphate synthase	FOXG_02039	1	2.83872e-16	173.72	LPQEQLDWYK(1)R	2	1.1108	4
A0A0D2XDQ9	276	K	Farnesyl pyrophosphate synthase	FOXG_02039	1	0.0201235	44.863	K(1)ILEENYGR	2	-0.12939	1
A0A0D2XDQ9	295	K	Farnesyl pyrophosphate synthase	FOXG_02039	1	0.000137578	100.38	K(1)LYDDLNLEQR	2	0.67705	2
A0A0D2XDQ9	29	K	Farnesyl pyrophosphate synthase	FOXG_02039	1	3.31002e-05	93.348	SYK(1)LPQEQLDWYK	2	0.81659	1
A0A0D2XDS7	39	K	UV excision repair protein Rad23	FOXG_02057	1	0.0075711	66.429	GWEPK(1)LQK	2	0.80501	2
A0A0D2XDS7	51	K	UV excision repair protein Rad23	FOXG_02057	1	9.55321e-20	168.05	ILK(1)DEETVGSYNIEEK	2	0.36423	1
A0A0D2XDS7	48	K	UV excision repair protein Rad23	FOXG_02057	1	0.0036145	65.224	LIYSGK(1)ILK	2	-0.57676	1
A0A0D2XDT2	125	K	Uncharacterized protein	FOXG_02062	1	0.000152689	98.898	AAQEEAAAQK(1)R	2	-0.45878	1
A0A0D2XDT4	123	K	T-complex protein 1 subunit theta	FOXG_02064	1	2.17981e-05	87.647	MGLK(1)TSDIVIGYEK	2	2.8219	1
A0A0D2XDT4	238	K	T-complex protein 1 subunit theta	FOXG_02064	1	9.7981e-28	171.98	AK(1)VGVFTCPIDAGQTETK	2	0.96676	1
A0A0D2XDT4	440	K	T-complex protein 1 subunit theta	FOXG_02064	1	0.00029618	71.176	K(1)YGEAFEVVPR	2	-0.45704	1
A0A0D2XDT4	511	K	T-complex protein 1 subunit theta	FOXG_02064	1	0.000261549	75.89	QWAIK(1)LATEAAR	2	2.7562	2
A0A0D2XDT4	429	K	T-complex protein 1 subunit theta	FOXG_02064	1	7.96027e-07	82.59	IQAHGEK(1)TPGLSQYAIK	3	1.1415	1
A0A0D2XDT4	254	K	T-complex protein 1 subunit theta	FOXG_02064	1	1.61742e-10	88.244	VGVFTCPIDAGQTETK(1)GTVLLHNAK	3	0.11811	1
A0A0D2XDT4	439	K	T-complex protein 1 subunit theta	FOXG_02064	1	0.00571749	51.998	TPGLSQYAIK(1)K	2	0.92504	1
A0A0D2XDT4	219	K	T-complex protein 1 subunit theta	FOXG_02064	1	0.0110396	50.04	VVK(1)GMVFPK	2	-0.69444	1
A0A0D2XDT4	232	K	T-complex protein 1 subunit theta	FOXG_02064	1	0.0349788	41.448	EPDGSVK(1)K	2	-2.3627	1
A0A0D2XDT4	318	K	T-complex protein 1 subunit theta	FOXG_02064	1	0.0056463	77.732	ILSK(1)FELR	2	0.043508	1
A0A0D2XDT4	270	K	T-complex protein 1 subunit theta	FOXG_02064	1	3.67921e-36	189.44	EMMDFTK(1)GEESQLETSIK	2	-1.0008	1
A0A0D2XDT8	28	K	Ribosomal protein L37ae	FOXG_02068	1	0.00149212	79.148	K(1)MEVTQHAK	3	-1.2201	2
A0A0D2XDT8	36	K	Ribosomal protein L37ae	FOXG_02068	1	3.77996e-06	83.37	MEVTQHAK(1)YTCTFCGK	3	-1.6676	2
A0A0D2XDT8	13	K	Ribosomal protein L37ae	FOXG_02068	1	0.00122832	72.2	VGVTGK(1)YGTR	2	0.36283	1
A0A0D2XDT8	44	K	Ribosomal protein L37ae	FOXG_02068	1	0.000146549	84.365	YTCTFCGK(1)VTVK	2	1.4071	1
A0A0D2XDU1	142	K	MRP-L46 domain-containing protein	---	1	0.00049929	80.245	ELGVYNGK(1)SSK	2	0.38969	1
A0A0D2XDU1	216	K	MRP-L46 domain-containing protein	---	1	0.0072582	41.704	DENLHESAK(1)R	3	-0.049624	1
A0A0D2XDU1	263	K	MRP-L46 domain-containing protein	---	1	0.0136754	73.975	TFFIK(1)GR	2	1.3275	1
A0A0D2XDU1	301	K	MRP-L46 domain-containing protein	---	1	0.0123391	81.297	DYWK(1)GVR	2	0.44555	1
A0A0D2XDU3	999	K	Uncharacterized protein	FOXG_02073	1	0.000862343	80.706	LVQLFTEK(1)GR	2	0.61163	1
A0A0D2XDU3	1714	K	Uncharacterized protein	FOXG_02073	1	0.000718378	88.056	LDGSVEANK(1)R	2	0.35236	1
A0A0D2XDU4	246	K	Cell division cycle protein 37	FOXG_02074	1	3.50559e-09	118.19	VDDDSDIESSPAGK(1)K	2	0.98462	1
A0A0D2XDU4	64	K	Cell division cycle protein 37	FOXG_02074	1	0.00455651	65.224	VVNDGLLK(1)R	2	-0.67333	1
A0A0D2XDU8	230	K	4-aminobutyrate aminotransferase	FOXG_02078	1	2.01517e-13	141.55	YPLEEHVEENAAEEK(1)R	3	-0.46579	1
A0A0D2XDV0	372	K	Uncharacterized protein	FOXG_02080	1	0.0220265	41.876	EHAISELK(1)K	2	1.6314	1
A0A0D2XDV0	400	K	Uncharacterized protein	FOXG_02080	1	0.00368961	55.353	DAELK(1)GLDAK	2	-0.76388	1
A0A0D2XDV0	222	K	Uncharacterized protein	FOXG_02080	1	0.00037733	57.288	DAK(1)STYDGFVWGVVHK	3	-1.1503	1
A0A0D2XDV1	208	K	AB hydrolase-1 domain-containing protein	FOXG_02081	1	2.3688e-21	161.31	TPSGDLGFSAK(1)DGIYFDK	2	-0.37129	1
A0A0D2XDV1	14	K	AB hydrolase-1 domain-containing protein	FOXG_02081	1	0.00284972	72.928	VK(1)TETAQIR	2	-2.4894	1
A0A0D2XDV1	5	K	AB hydrolase-1 domain-containing protein	FOXG_02081	1	0.00658121	47.712	APDK(1)LVPNDSR	2	0.8157	1
A0A0D2XDW8	129	K	1-(5-phosphoribosyl)-5-[(5-phosphoribosylamino)methylideneamino] imidazole-4-carboxamide isomerase	FOXG_02098	1	3.25464e-08	117.2	LDAVLQALGGDK(1)NK	2	-1.0639	1
A0A0D2XDW8	193	K	1-(5-phosphoribosyl)-5-[(5-phosphoribosylamino)methylideneamino] imidazole-4-carboxamide isomerase	FOXG_02098	1	0.0037543	63.816	GVDEK(1)LVQR	2	-0.37379	1
A0A0D2XDW8	222	K	1-(5-phosphoribosyl)-5-[(5-phosphoribosylamino)methylideneamino] imidazole-4-carboxamide isomerase	FOXG_02098	1	0.000691308	88.596	HLEDLENVK(1)R	3	0.26404	2
A0A0D2XDX2	69	K	Coronin	FOXG_02102	1	0.00125706	61.213	GK(1)LPDQIPLFR	2	0.65382	1
A0A0D2XDX2	21	K	Coronin	FOXG_02102	1	0.00410897	45.28	K(1)EFCYDNLHISR	3	0.12306	1
A0A0D2XDX2	385	K	Coronin	FOXG_02102	1	5.78445e-56	237.73	PAATAQEWFDGK(1)TAIPNK	2	0.46601	1
A0A0D2XDX6	464	K	Uncharacterized protein	---	1	0.0107929	50.353	LLDQAK(1)DTR	2	0.061534	2
A0A0D2XDX6	315	K	Uncharacterized protein	---	1	1.07669e-08	141.08	ETLEADDSLK(1)R	2	-0.28534	2
A0A0D2XDX6	1022	K	Uncharacterized protein	---	1	0.000278353	95.618	FDNK(1)SSETDR	2	-0.52878	1
A0A0D2XDX6	330	K	Uncharacterized protein	---	1	0.00600361	56.432	SIALYAK(1)QR	2	0.14453	2
A0A0D2XDX6	800	K	Uncharacterized protein	---	1	0.0237735	41.704	FSALQSK(1)LYK	2	0.14121	1
A0A0D2XDX6	1012	K	Uncharacterized protein	---	1	0.00472891	49.448	LDMDGK(1)VIQAGR	2	1.7308	1
A0A0D2XDY6	83	K	Protein kinase domain-containing protein	---	1	0.00012503	89.301	VITTNPDPDVK(1)K	2	-0.96418	1
A0A0D2XDY7	73	K	TRUD domain-containing protein	FOXG_02118	1	4.72814e-19	123.64	EDGTVLHLQQVGLADEEAPAIEVK(1)K	3	0.90959	1
A0A0D2XDY7	663	K	TRUD domain-containing protein	FOXG_02118	1	9.17641e-08	127.02	SLEDVDSDSTVK(1)K	2	-0.48297	2
A0A0D2XDY9	73	K	Peptidyl-prolyl cis-trans isomerase	FOXG_02120	1	0.0191396	71.379	EYSEDK(1)AR	2	0.8425	1
A0A0D2XDZ0	33	K	40S ribosomal protein S12	FOXG_02121	1	2.23834e-06	96.707	GQMSILDALK(1)GVLK	2	-2.114	3
A0A0D2XDZ0	37	K	40S ribosomal protein S12	FOXG_02121	1	2.51165e-05	68.033	GVLK(1)LSLMHDGLAR	2	0.015815	4
A0A0D2XDZ0	76	K	40S ribosomal protein S12	FOXG_02121	1	7.00903e-29	185.26	QAHMCVLNENCEEEAYK(1)K	3	-0.42603	2
A0A0D2XDZ0	126	K	40S ribosomal protein S12	FOXG_02121	1	2.06072e-13	116.6	VVNCSCVVVK(1)DWGEESQER	3	-0.72757	4
A0A0D2XDZ1	92	K	40S ribosomal protein S22	FOXG_02122	1	0.000309574	118.5	WVVK(1)LLPAR	2	-0.038238	5
A0A0D2XDZ1	124	K	40S ribosomal protein S22	FOXG_02122	1	0.00840226	43.897	HVSGK(1)IIGFFY	2	-0.18154	1
A0A0D2XDZ1	60	K	40S ribosomal protein S22	FOXG_02122	1	0.00840226	43.897	SGK(1)IVVQLNGR	2	2.4001	1
A0A0D2XDZ1	32	K	40S ribosomal protein S22	FOXG_02122	1	0.00316506	103.55	PSSK(1)VIIK	2	0.32539	2
A0A0D2XDZ1	88	K	40S ribosomal protein S22	FOXG_02122	1	3.79252e-08	132.25	LSELEK(1)WVVK	2	-0.18147	3
A0A0D2XDZ1	36	K	40S ribosomal protein S22	FOXG_02122	1	0.000240447	87.789	VIIK(1)FLQVMQR	2	-0.11412	1
A0A0D2XDZ1	19	K	40S ribosomal protein S22	FOXG_02122	1	4.71239e-05	60.764	TSVLHDALNAINNAEK(1)AGK	3	0.16211	3
A0A0D2XDZ4	182	K	Protein RER1	FOXG_02125	1	0.0174713	46.462	YVPFTVGK(1)K	2	0.18658	1
A0A0D2XDZ5	204	K	Enoyl-CoA hydratase	FOXG_02126	1	1.34078e-05	85.493	SLSGVDAEK(1)WGLAAR	2	1.7946	1
A0A0D2XDZ5	241	K	Enoyl-CoA hydratase	FOXG_02126	1	4.74803e-05	94.688	VAVQAAK(1)EVVNK	2	-0.26398	1
A0A0D2XDZ7	74	K	Cysteine synthase	FOXG_02128	1	0.000469559	69.258	AEFMNPGGSVK(1)DR	2	0.038177	1
A0A0D2XDZ7	83	K	Cysteine synthase	FOXG_02128	1	7.14526e-05	92.19	AALYVVK(1)DAEER	2	0.48336	1
A0A0D2XDZ7	223	K	Cysteine synthase	FOXG_02128	1	0.00414231	59.908	YLK(1)DVSDGR	2	-1.9877	1
A0A0D2XDZ8	61	K	Uncharacterized protein	---	1	5.47552e-08	128.21	LVFNPDK(1)SDYIQR	2	0.61565	2
A0A0D2XDZ9	59	K	Uncharacterized protein	FOXG_02130	1	0.00363413	53.756	VSK(1)FHIYPR	3	-0.32704	1
A0A0D2XDZ9	199	K	Uncharacterized protein	FOXG_02130	1	0.000377495	61.657	HDMGSVDQMVFAWK(1)K	3	-1.0592	1
A0A0D2XE03	238	K	Proteasome subunit alpha type	FOXG_02134	1	4.01737e-11	145.31	EIEQEK(1)QEEAAK	2	0.46388	1
A0A0D2XE03	49	K	Proteasome subunit alpha type	FOXG_02134	1	0.000635592	70.089	GADVVVLGCEK(1)R	2	-0.47805	2
A0A0D2XE03	89	K	Proteasome subunit alpha type	FOXG_02134	1	0.0369923	46.426	ILVDK(1)AR	2	-0.39046	1
A0A0D2XE03	29	K	Proteasome subunit alpha type	FOXG_02134	1	1.15355e-21	138.09	ALSVFSPDGHVFQVEYAGEAVK(1)R	3	1.0039	2
A0A0D2XE03	54	K	Proteasome subunit alpha type	FOXG_02134	1	0.012731	47.894	SAMK(1)LQDTR	2	-0.92423	1
A0A0D2XE20	588	K	5-aminolevulinate synthase	FOXG_02151	1	2.89603e-06	112.5	QLNIEQATK(1)EIK	2	-1.3157	1
A0A0D2XE20	240	K	5-aminolevulinate synthase	FOXG_02151	1	0.00247334	46.797	HAVELESTLAK(1)LHAK	3	0.19969	1
A0A0D2XE24	579	K	BP28CT domain-containing protein	FOXG_02155	1	0.00490207	62.463	VAALDMAK(1)K	2	1.6661	1
A0A0D2XE24	1213	K	BP28CT domain-containing protein	FOXG_02155	1	3.67573e-06	111.31	QLSAFPSFLANK(1)K	2	1.1103	1
A0A0D2XE24	1551	K	BP28CT domain-containing protein	FOXG_02155	1	0.000658821	66.393	AK(1)GEIGEQDLLR	2	-3.8309	1
A0A0D2XE24	1572	K	BP28CT domain-containing protein	FOXG_02155	1	2.37004e-08	121.18	LSALDASTNDK(1)ALK	2	-0.26963	1
A0A0D2XE24	702	K	BP28CT domain-containing protein	FOXG_02155	0.999882	0.00350762	46.88	YQSKPNPALDK(1)K	3	0.093729	1
A0A0D2XE24	899	K	BP28CT domain-containing protein	FOXG_02155	1	3.91905e-06	119.75	MVTEPPPNK(1)R	2	0.0032701	1
A0A0D2XE24	1482	K	BP28CT domain-containing protein	FOXG_02155	1	0.000206877	68.044	VDCLHFLAK(1)QLEAK	3	0.081633	1
A0A0D2XE24	1225	K	BP28CT domain-containing protein	FOXG_02155	1	1.15228e-09	119.46	AQIGGLMEK(1)DDMEASR	2	0.72731	1
A0A0D2XE24	31	K	BP28CT domain-containing protein	FOXG_02155	1	0.000109012	76.326	AAHSK(1)SLIWEPR	3	0.44005	1
A0A0D2XE28	941	K	Midasin	FOXG_02159	1	0.0138146	94.662	LYINTK(1)R	2	1.3406	1
A0A0D2XE28	3084	K	Midasin	FOXG_02159	1	0.0049371	57.785	DACK(1)SVGDR	2	0.71997	1
A0A0D2XE29	161	K	Uncharacterized protein	FOXG_02160	1	0.00853284	46.73	ENVPK(1)EDAEK	2	-0.24198	1
A0A0D2XE29	145	K	Uncharacterized protein	FOXG_02160	1	0.000745924	67.997	NMLGLSLVDSK(1)K	2	-0.072714	2
A0A0D2XE31	64	K	Pyrroline-5-carboxylate reductase	---	1	1.42526e-05	104.24	FVASVATAAGAK(1)R	2	-0.17009	1
A0A0D2XE32	395	K	Histone acetyltransferase type B catalytic subunit	---	1	0.00065809	109.44	VWSLIVK(1)QR	2	-0.96686	1
A0A0D2XE32	335	K	Histone acetyltransferase type B catalytic subunit	---	1	0.000295109	75.088	LIVGSDK(1)LETIR	2	-0.46275	1
A0A0D2XE36	189	K	Lectin, mannose-binding 2	FOXG_02167	1	0.00150029	94.85	HASVPTK(1)MR	2	-0.93762	1
A0A0D2XE36	164	K	Lectin, mannose-binding 2	FOXG_02167	1	0.000950592	78.488	TSYDK(1)SNDGK	2	-0.027875	1
A0A0D2XE41	449	K	zf-Mss51 domain-containing protein	FOXG_02172	1	0.0317263	43.808	DVEWVNK(1)K	2	2.9101	1
A0A0D2XE44	7	K	GTP-binding protein 128up	FOXG_02175	1	0.00656854	65.465	ATTVDK(1)IK	2	-0.48764	1
A0A0D2XE44	9	K	GTP-binding protein 128up	FOXG_02175	1	0.00181131	59.418	IK(1)DIEAEMAK	2	-0.17109	1
A0A0D2XE49	934	K	Eukaryotic translation initiation factor 3 subunit A	TIF32	1	0.000474401	72.2	RPPVFGAGK(1)WR	3	0.27594	2
A0A0D2XE49	289	K	Eukaryotic translation initiation factor 3 subunit A	TIF32	1	6.63496e-17	145	NVMMANYYEK(1)LTR	2	1.6655	1
A0A0D2XE49	70	K	Eukaryotic translation initiation factor 3 subunit A	TIF32	1	0.000172888	102.52	LAK(1)DALYQYK	2	0.32666	1
A0A0D2XE49	773	K	Eukaryotic translation initiation factor 3 subunit A	TIF32	1	0.00803558	63.816	HK(1)ESVELK	2	3.57	1
A0A0D2XE49	327	K	Eukaryotic translation initiation factor 3 subunit A	TIF32	1	1.55371e-15	158.11	QSSVLVATGQGK(1)K	2	-0.21689	1
A0A0D2XE49	401	K	Eukaryotic translation initiation factor 3 subunit A	TIF32	1	0.0110711	42.21	DALSK(1)SLLQR	2	2.0452	1
A0A0D2XE49	761	K	Eukaryotic translation initiation factor 3 subunit A	TIF32	1	0.000194773	93.345	IYETVK(1)AQTLK	2	0.069499	1
A0A0D2XE49	979	K	Eukaryotic translation initiation factor 3 subunit A	TIF32	1	0.00158879	58.172	LNLSGGK(1)PSWR	2	-2.5086	1
A0A0D2XE49	653	K	Eukaryotic translation initiation factor 3 subunit A	TIF32	1	0.00406166	97.431	LANEQK(1)ER	2	0.142	4
A0A0D2XE49	817	K	Eukaryotic translation initiation factor 3 subunit A	TIF32	1	0.00751457	46.462	ELEK(1)QIAQR	2	-0.92076	1
A0A0D2XE49	741	K	Eukaryotic translation initiation factor 3 subunit A	TIF32	1	0.00645442	57.59	K(1)LHEDYAK	3	-0.41422	1
A0A0D2XE49	39	K	Eukaryotic translation initiation factor 3 subunit A	TIF32	1	0.000410182	47.331	AHELIGVGQAPAALTLLHEHITNK(1)R	5	-0.14604	1
A0A0D2XE49	437	K	Eukaryotic translation initiation factor 3 subunit A	TIF32	1	1.24579e-07	98.281	ISPILTK(1)IGADSEMEK	2	-3.8269	4
A0A0D2XE49	94	K	Eukaryotic translation initiation factor 3 subunit A	TIF32	1	0.00537318	58.699	K(1)FIELAVEK	2	-1.1364	2
A0A0D2XE49	14	K	Eukaryotic translation initiation factor 3 subunit A	TIF32	0.999996	1.65616e-06	98.337	PPPPHQKPENVLK(1)R	3	-0.32345	1
A0A0D2XE49	748	K	Eukaryotic translation initiation factor 3 subunit A	TIF32	1	7.88486e-06	98.942	LHEDYAK(1)QIEQDR	3	-0.21166	2
A0A0D2XE49	527	K	Eukaryotic translation initiation factor 3 subunit A	TIF32	1	6.30972e-28	115.9	MAHATGVLSFDNDVFSSSK(1)ASHGGSSAGSAESETGTVQR	4	-0.282	1
A0A0D2XE49	766	K	Eukaryotic translation initiation factor 3 subunit A	TIF32	1	4.34098e-06	114.89	AQTLK(1)DAEQK	2	0.66758	2
A0A0D2XE49	886	K	Eukaryotic translation initiation factor 3 subunit A	TIF32	1	3.96438e-15	151.26	QEMLEK(1)AALQQR	2	0.097077	1
A0A0D2XE49	624	K	Eukaryotic translation initiation factor 3 subunit A	TIF32	1	0.00145151	73.887	EVASEIQAK(1)K	2	0.41662	2
A0A0D2XE49	705	K	Eukaryotic translation initiation factor 3 subunit A	TIF32	1	0.00993257	51.445	AMK(1)LAQLER	2	-0.78784	1
A0A0D2XE52	147	K	Serine/threonine-protein phosphatase	FOXG_02183	1	0.0135436	74.415	YNIK(1)LWK	2	-1.5108	2
A0A0D2XE52	238	K	Serine/threonine-protein phosphatase	FOXG_02183	1	0.00370457	40.767	FLQK(1)HDMDLICR	3	-0.17658	1
A0A0D2XE52	141	K	Serine/threonine-protein phosphatase	FOXG_02183	1	1.35266e-06	127.76	IYGFYDECK(1)R	2	-0.091707	3
A0A0D2XE55	198	K	Uncharacterized protein	FOXG_02186	1	3.39928e-05	82.651	VVVAPVSDIALK(1)TR	2	0.35465	1
A0A0D2XE55	279	K	Uncharacterized protein	FOXG_02186	1	0.000366069	61.409	VDVTK(1)GFAHDGFR	3	1.1847	1
A0A0D2XE69	154	K	Uncharacterized protein	---	1	0.00263625	51.445	HFVSK(1)HTDVR	3	-0.06438	1
A0A0D2XE82	98	K	Mitochondrial import inner membrane translocase subunit TIM14	FOXG_02213	1	0.00913755	45.653	VNEAK(1)EFLDK	2	0.72179	1
A0A0D2XE82	51	K	Mitochondrial import inner membrane translocase subunit TIM14	FOXG_02213	1	0.000593446	70.889	K(1)EATLILSLNER	2	1.4708	1
A0A0D2XE87	298	K	4-nitrophenylphosphatase	FOXG_02218	1	3.28668e-07	87.676	ADAIAVPSHYADK(1)FSDLR	3	-3.199	2
A0A0D2XE98	69	K	Ribosome assembly factor mrt4	FOXG_02230	1	0.0203411	57.281	LFFGK(1)TK	2	-0.13242	2
A0A0D2XE98	25	K	Ribosome assembly factor mrt4	FOXG_02230	1	0.013851	54.157	DK(1)LFQNIR	2	-2.1079	1
A0A0D2XEA0	133	K	L51_S25_CI-B8 domain-containing protein	FOXG_02232	1	0.00317621	52.891	GVWSPYHGK(1)GMVV	2	0.474	1
A0A0D2XEA1	197	K	Triosephosphate isomerase	FOXG_02233	1	0.00617274	48.568	GISDK(1)VADETR	2	0.68525	3
A0A0D2XEA1	4	K	Triosephosphate isomerase	FOXG_02233	1	0.00437285	66.692	K(1)FFVGGNFK	2	0.1395	3
A0A0D2XEA1	21	K	Triosephosphate isomerase	FOXG_02233	1	5.40729e-36	189.81	SSIK(1)EIVDNLNNADLDK	2	0.14349	2
A0A0D2XEA1	213	K	Triosephosphate isomerase	FOXG_02233	1	8.39914e-46	214.82	ILYGGSVNEK(1)NCGELSK	2	-0.61646	2
A0A0D2XEA1	17	K	Triosephosphate isomerase	FOXG_02233	1	0.00231629	79.489	MNGSK(1)SSIK	2	-0.68619	1
A0A0D2XEA1	12	K	Triosephosphate isomerase	FOXG_02233	1	7.90477e-05	85.536	FFVGGNFK(1)MNGSK	2	-0.47178	1
A0A0D2XEB5	203	K	Uncharacterized protein	FOXG_02247	1	0.0178483	41.399	SGGFLDK(1)VK	2	1.7314	1
A0A0D2XEC2	159	K	Endonuclease	FOXG_02254	1	0.00666959	71.501	ALLK(1)DYYR	2	-1.2043	1
A0A0D2XEC2	219	K	Endonuclease	FOXG_02254	1	0.0387053	40.994	LTVK(1)YPSVR	2	1.8385	1
A0A0D2XEC2	234	K	Endonuclease	FOXG_02254	1	0.00138775	64.82	IVTGPLYLPK(1)K	2	0.3486	1
A0A0D2XEC7	169	K	S-formylglutathione hydrolase	FOXG_02259	1	9.45821e-05	55.208	YK(1)SVSAWAPISNPSQCPWGDK	3	-1.0491	1
A0A0D2XEC7	138	K	S-formylglutathione hydrolase	FOXG_02259	1	0.00351864	66.19	EFK(1)EVDSSR	2	0.68617	1
A0A0D2XED0	524	K	DnaJ like subfamily C member 7	FOXG_02262	1	3.91962e-08	98.943	EWK(1)AIQELDPEDR	2	-0.49582	1
A0A0D2XED0	440	K	DnaJ like subfamily C member 7	FOXG_02262	1	0.000189759	93.561	EEGNTDFK(1)AGR	2	-0.24373	1
A0A0D2XED0	563	K	DnaJ like subfamily C member 7	FOXG_02262	1	1.02012e-11	134.88	IVGVEK(1)TATGDEIK	2	-0.24345	1
A0A0D2XED0	213	K	DnaJ like subfamily C member 7	FOXG_02262	1	0.00117571	63.091	NYYK(1)AIEQYSK	2	-0.51701	1
A0A0D2XED0	400	K	DnaJ like subfamily C member 7	FOXG_02262	1	1.53195e-06	93.237	VLYGQGENDK(1)AIQFFR	2	2.4504	1
A0A0D2XED0	480	K	DnaJ like subfamily C member 7	FOXG_02262	1	1.03749e-05	105.03	LK(1)QYDDAIADCER	2	0.37067	1
A0A0D2XED0	420	K	DnaJ like subfamily C member 7	FOXG_02262	1	0.0120997	83.614	DAVK(1)WLR	2	-0.41765	3
A0A0D2XED0	521	K	DnaJ like subfamily C member 7	FOXG_02262	1	0.000859893	85.355	WEDAVK(1)EWK	2	-0.17421	4
A0A0D2XED0	501	K	DnaJ like subfamily C member 7	FOXG_02262	1	5.29121e-05	94.122	AINLDPGYTK(1)AR	2	0.70406	2
A0A0D2XED0	506	K	DnaJ like subfamily C member 7	FOXG_02262	1	0.00129653	60.301	TK(1)ANALGGAER	2	-1.5424	2
A0A0D2XED0	450	K	DnaJ like subfamily C member 7	FOXG_02262	1	2.8472e-05	67.227	LQQAIEK(1)YTNALEIDPSNK	3	0.034497	1
A0A0D2XED0	432	K	DnaJ like subfamily C member 7	FOXG_02262	1	0.000151723	103.91	MK(1)EEGNTDFK	2	-0.7225	1
A0A0D2XED0	264	K	DnaJ like subfamily C member 7	FOXG_02262	1	0.00134645	57.434	AADYDPQNAK(1)ILLR	2	-1.5823	1
A0A0D2XED0	557	K	DnaJ like subfamily C member 7	FOXG_02262	1	0.00487766	53.237	DYYK(1)IVGVEK	2	0.70807	1
A0A0D2XEE2	189	K	HABP4_PAI-RBP1 domain-containing protein	FOXG_02274	1	3.99919e-18	162.46	QVSYEEYLAQQAEK(1)K	2	-1.473	1
A0A0D2XEE2	207	K	HABP4_PAI-RBP1 domain-containing protein	FOXG_02274	1	0.00122832	72.2	EANEGSK(1)LDK	2	0.35393	1
A0A0D2XEE2	125	K	HABP4_PAI-RBP1 domain-containing protein	FOXG_02274	1	1.1631e-32	162.11	FGGHGGSDK(1)QAAQSWGANEGTAELK	3	0.038314	1
A0A0D2XEF0	1007	K	Exportin-T	FOXG_02282	1	0.0224999	41.399	SLTTSTDK(1)R	2	0.6114	1
A0A0D2XEF0	252	K	Exportin-T	FOXG_02282	1	2.89476e-08	136.49	PSTDVQDK(1)VR	2	0.088582	1
A0A0D2XEF0	181	K	Exportin-T	FOXG_02282	1	0.000354014	116.52	NTELK(1)DQLR	2	1.761	1
A0A0D2XEF4	134	K	Uncharacterized protein	---	1	0.000243319	76.326	VLVK(1)EGDNFVSK	2	0.87744	1
A0A0D2XEF4	37	K	Uncharacterized protein	---	1	0.0324937	49.358	AGFK(1)LIR	2	0.2844	1
A0A0D2XEF4	148	K	Uncharacterized protein	---	1	0.0125297	79.451	VDK(1)PLIR	2	0.32135	1
A0A0D2XEF4	54	K	Uncharacterized protein	---	1	0.0116738	42.336	PGGK(1)YYLTR	2	0.33762	1
A0A0D2XEF7	115	K	Uncharacterized protein	FOXG_02289	1	0.0115266	41.399	ILSVDPSK(1)LR	2	1.0379	1
A0A0D2XEG1	36	K	ATP synthase subunit delta, mitochondrial	FOXG_02293	1	1.52294e-09	102.65	IK(1)LSLALPHQSIYK	2	0.48812	1
A0A0D2XEG6	154	K	Small COPII coat GTPase	FOXG_02298	1	3.06445e-20	171.26	HQLGLYQTTGK(1)GK	2	-0.66412	1
A0A0D2XEG6	41	K	Small COPII coat GTPase	FOXG_02298	1	0.000371655	71.085	TTLLHMLK(1)NDR	3	0.19836	1
A0A0D2XEG8	274	K	Translocation protein SEC63	FOXG_02300	1	0.00263775	57.225	GDK(1)GESGLSK	2	0.42363	1
A0A0D2XEH0	173	K	1-acyl-sn-glycerol-3-phosphate acyltransferase	FOXG_02302	1	0.0321762	42.629	GAASEIQSK(1)R	2	0.10011	1
A0A0D2XEI1	1448	K	Uncharacterized protein	---	1	0.00645315	47.774	SFYGSK(1)DAFDAER	2	1.4271	1
A0A0D2XEI3	31	K	2-isopropylmalate synthase	FOXG_02315	1	0.0287682	51.787	TIEK(1)APR	2	-0.045169	2
A0A0D2XEI3	5	K	2-isopropylmalate synthase	FOXG_02315	1	0.014058	53.968	TMLK(1)EPWK	2	0.62862	2
A0A0D2XEI6	76	K	RP/EB family microtubule-associated protein	FOXG_02318	1	2.49351e-08	120.63	HQIDK(1)PIPVSALIK	2	-0.34374	1
A0A0D2XEI6	187	K	RP/EB family microtubule-associated protein	FOXG_02318	1	0.00889508	58.981	DFYFSK(1)LR	2	0.24604	3
A0A0D2XEN0	161	K	40S ribosomal protein S7	FOXG_02366	1	0.00200811	85.29	LLK(1)VILDEK	2	-0.12107	5
A0A0D2XEN0	148	K	40S ribosomal protein S7	FOXG_02366	1	6.27317e-17	114.46	TLTAVHDAILEDLTYPVEIVGK(1)R	3	0.78071	2
A0A0D2XEN9	1262	K	Uncharacterized protein	FOXG_02375	0.999681	0.000521847	55.011	SIHVYEGIGK(1)NVDTDKR	4	1.2943	1
A0A0D2XEN9	1465	K	Uncharacterized protein	FOXG_02375	1	4.84625e-06	83.692	AVK(1)AQPSLASQQPK	2	0.70641	1
A0A0D2XEN9	679	K	Uncharacterized protein	FOXG_02375	1	0.00114847	73.951	VK(1)QAQAFVDK	2	0.38264	1
A0A0D2XEN9	2157	K	Uncharacterized protein	FOXG_02375	1	0.00362175	44.564	GHAK(1)AGWTGVR	3	0.35668	1
A0A0D2XEN9	1635	K	Uncharacterized protein	FOXG_02375	1	1.29758e-06	86.005	IVTIVGK(1)EDGLGVECLR	2	-1.0314	2
A0A0D2XEN9	1218	K	Uncharacterized protein	FOXG_02375	1	0.00206483	57.175	GPEYK(1)EDDSIR	2	0.10536	4
A0A0D2XEN9	2011	K	Uncharacterized protein	FOXG_02375	1	2.84475e-56	240.63	QLEDSSLSTEETDEIK(1)K	2	-0.18157	2
A0A0D2XEN9	1592	K	Uncharacterized protein	FOXG_02375	1	8.47823e-07	108.97	VAWNNPEK(1)QDSGFK	2	2.6685	1
A0A0D2XEN9	246	K	Uncharacterized protein	FOXG_02375	0.991564	1.23952e-09	84.68	IIEEAPVTIAK(0.008)PDTFK(0.992)AMEDAAVR	3	0.64368	1
A0A0D2XEN9	1433	K	Uncharacterized protein	FOXG_02375	1	0.0117863	99.919	NWLQPK(1)R	2	0.21147	2
A0A0D2XEN9	782	K	Uncharacterized protein	FOXG_02375	1	0.000144152	96.059	HGEFPAK(1)ALTK	2	0.47052	1
A0A0D2XEN9	1543	K	Uncharacterized protein	FOXG_02375	1	0.00233842	47.037	IGSFGPK(1)EDDFFHK	3	-0.30976	1
A0A0D2XEN9	1121	K	Uncharacterized protein	FOXG_02375	1	1.18594e-05	108.56	ALEALALEQK(1)QK	2	-1.2831	1
A0A0D2XEN9	509	K	Uncharacterized protein	FOXG_02375	1	0.000983962	67.519	AGLEK(1)GQVPSK	2	0.82682	1
A0A0D2XEN9	230	K	Uncharacterized protein	FOXG_02375	0.999925	0.000851434	44.788	HQK(1)IIEEAPVTIAKPDTFK	4	2.3692	1
A0A0D2XEN9	1625	K	Uncharacterized protein	FOXG_02375	1	2.27758e-17	167.32	DVITEEVSEDGEK(1)R	3	-1.0421	3
A0A0D2XEN9	1612	K	Uncharacterized protein	FOXG_02375	1	2.48986e-18	158.17	FEK(1)DVITEEVSEDGEKR	3	-0.16907	2
A0A0D2XEN9	1268	K	Uncharacterized protein	FOXG_02375	1	0.0229205	58.917	NVDTDK(1)R	2	-1.9271	2
A0A0D2XEN9	1607	K	Uncharacterized protein	FOXG_02375	1	0.000101243	101.35	YLYLDEETK(1)TR	2	1.685	1
A0A0D2XEN9	2135	K	Uncharacterized protein	FOXG_02375	1	0.000222387	99.283	TISEK(1)VETLK	2	0.11139	2
A0A0D2XEP8	246	K	Uncharacterized protein	---	1	1.60305e-05	83.54	INQDMSAEK(1)EEIAAK	2	0.14873	2
A0A0D2XEP8	359	K	Uncharacterized protein	---	0.999358	0.000371449	67.519	HVPGK(0.001)PGK(0.999)SLEK	3	-0.057155	1
A0A0D2XEP8	283	K	Uncharacterized protein	---	1	0.00320939	54.898	MTDGDK(1)EAVELWR	2	-0.52553	1
A0A0D2XEP8	369	K	Uncharacterized protein	---	1	0.00022032	102.87	K(1)DGTALYLTR	2	0.69444	3
A0A0D2XEP8	330	K	Uncharacterized protein	---	1	0.0113641	56.432	AAK(1)VLSEK	2	0.48049	1
A0A0D2XEP8	607	K	Uncharacterized protein	---	1	4.05188e-07	117.86	IVGSEPELQK(1)AR	2	0.44247	1
A0A0D2XEP8	327	K	Uncharacterized protein	---	1	2.24824e-09	76.909	LNIEYDEYSGESQVPEEDMEK(1)AAK	3	-0.92377	1
A0A0D2XEP8	363	K	Uncharacterized protein	---	1	0.00538914	81.296	SLEK(1)VILR	2	3.5819	2
A0A0D2XEP8	265	K	Uncharacterized protein	---	1	5.05263e-05	59.585	AAGEDITALEEK(1)SLDEQAR	3	-0.63266	1
A0A0D2XEP9	263	K	Uncharacterized protein	FOXG_02385	1	0.0125191	47.774	DATAADPDGPSIK(1)K	2	-0.12567	1
A0A0D2XET1	391	K	Cystathionine beta-synthase	FOXG_02418	1	1.02337e-43	224.55	DK(1)GFDQLPVLSANGNK	2	0.12692	1
A0A0D2XET1	70	K	Cystathionine beta-synthase	FOXG_02418	1	0.00040706	88.596	MIEEAEK(1)SGR	2	0.3883	1
A0A0D2XET1	57	K	Cystathionine beta-synthase	FOXG_02418	0.999994	6.44582e-33	162.58	IPQSLGIECDVYVKPELFSAGGSVK(1)DR	3	0.27975	1
A0A0D2XET1	102	K	Cystathionine beta-synthase	FOXG_02418	1	0.00890523	42.843	GYK(1)TIITLPEK	2	-0.24557	2
A0A0D2XET1	458	K	Cystathionine beta-synthase	FOXG_02418	1	0.00046185	85.963	EFASPINPGK(1)R	2	-0.02212	1
A0A0D2XET1	115	K	Cystathionine beta-synthase	FOXG_02418	1	0.00028094	92.866	MSAEK(1)VSVLR	2	-0.78217	2
A0A0D2XET1	354	K	Cystathionine beta-synthase	FOXG_02418	1	1.13819e-12	138.91	K(1)TSDPYEGATIASLR	2	-0.70691	1
A0A0D2XET1	494	K	Cystathionine beta-synthase	FOXG_02418	1	0.00353197	66.056	TDDSK(1)SLSK	2	0.14692	2
A0A0D2XET1	110	K	Cystathionine beta-synthase	FOXG_02418	1	7.2688e-06	107.65	TIITLPEK(1)MSAEK	2	0.56775	2
A0A0D2XEU1	77	K	Peptidyl-prolyl cis-trans isomerase	FOXG_02428	1	0.00141477	69.825	AAHLLVK(1)HR	3	-0.66151	1
A0A0D2XEU1	141	K	Peptidyl-prolyl cis-trans isomerase	FOXG_02428	1	1.57241e-05	100.52	GDLGYFGK(1)GDMQK	2	0.3721	2
A0A0D2XEU1	68	K	Peptidyl-prolyl cis-trans isomerase	FOXG_02428	1	6.44326e-05	88.021	PGAVAGVPEGK(1)IR	2	-0.60387	1
A0A0D2XEU3	92	K	Uncharacterized protein	---	1	0.000224723	55.337	FDDNACVLLNK(1)AGDPVGSR	3	-3.8003	1
A0A0D2XEU3	110	K	Uncharacterized protein	---	1	0.00117727	68.676	INGAVGAELK(1)R	2	-0.085057	1
A0A0D2XEU5	370	K	Oxidoreductase	FOXG_02432	1	0.000152156	73.498	VVGDK(1)MLVSSVGSIK	2	0.68263	1
A0A0D2XEU5	224	K	Oxidoreductase	FOXG_02432	1	3.65191e-15	155.88	SMSIQEINQLK(1)K	2	0.051764	1
A0A0D2XEU5	358	K	Oxidoreductase	FOXG_02432	1	5.69048e-05	89.301	VQGGPGYQAK(1)FAK	2	-1.2365	1
A0A0D2XEW9	821	K	Carrier domain-containing protein	---	1	0.00301485	44.543	ISVYGGK(1)VLIHK	3	-0.26186	1
A0A0D2XEW9	552	K	Carrier domain-containing protein	---	1	3.64817e-05	81.632	LLDGYGQTK(1)WVAEK	2	-0.25943	1
A0A0D2XEW9	113	K	Carrier domain-containing protein	---	1	0.000888102	58.885	AFQPDPFAGDK(1)DAR	2	-1.6069	1
A0A0D2XEX4	233	K	Serine/threonine-protein kinase RIO1	FOXG_02463	1	0.00752443	66.692	LWAEK(1)EFR	2	-0.16876	2
A0A0D2XEX4	215	K	Serine/threonine-protein kinase RIO1	FOXG_02463	1	0.027824	52.403	FK(1)GGFDK	2	0.44596	1
A0A0D2XEX4	228	K	Serine/threonine-protein kinase RIO1	FOXG_02463	1	0.00759939	66.27	MVK(1)LWAEK	2	-0.63352	1
A0A0D2XEX4	195	K	Serine/threonine-protein kinase RIO1	FOXG_02463	1	0.00821144	47.302	VYK(1)TAILSFK	2	-0.8819	1
A0A0D2XEY0	209	K	AMP_N domain-containing protein	---	1	0.00547134	95.531	CYSYGVK(1)K	2	1.4109	1
A0A0D2XEY0	389	K	AMP_N domain-containing protein	---	1	0.00422572	59.067	FIDK(1)DVLDK	2	0.05958	1
A0A0D2XFU1	185	K	Uncharacterized protein	FOXG_02780	1	0.00297815	55.261	LK(1)SVLFSSEGK	2	2.0682	1
A0A0D2XFU1	64	K	Uncharacterized protein	FOXG_02780	1	7.44118e-10	125.5	ANPNGNPTTQDVVIK(1)R	2	0.55666	1
A0A0D2XFX8	165	K	Uncharacterized protein	---	1	6.82778e-18	155.57	FK(1)TDYNPNFNDEGVK	2	-1.7418	1
A0A0D2XFX8	142	K	Uncharacterized protein	---	1	0.010124	43.897	DTLDK(1)VVTQR	2	-0.36554	1
A0A0D2XG20	109	K	Uncharacterized protein	FOXG_02861	1	2.12413e-06	115.57	TEEAEEK(1)PAAK	2	0.64239	1
A0A0D2XG20	490	K	Uncharacterized protein	FOXG_02861	1	0.00807525	41.242	ILFK(1)PTIQPDAK	2	0.61603	1
A0A0D2XG82	11	K	Acetyl-CoA hydrolase	FOXG_02924	1	0.000164006	79.492	ASPVASAALK(1)AR	2	1.066	1
A0A0D2XG82	108	K	Acetyl-CoA hydrolase	FOXG_02924	1	0.0140404	47.302	DIAK(1)GINSGR	2	-0.35249	1
A0A0D2XG82	336	K	Acetyl-CoA hydrolase	FOXG_02924	1	0.021336	51.346	FSPDGFK(1)R	2	-0.0020951	1
A0A0D2XG82	69	K	Acetyl-CoA hydrolase	FOXG_02924	1	0.000914981	42.068	VPAAMADYVEQNNLQSK(1)MK	3	-2.4041	1
A0A0D2XG82	494	K	Acetyl-CoA hydrolase	FOXG_02924	1	0.0317263	43.808	AESEGLK(1)K	2	0.86294	1
A0A0D2XG82	522	K	Acetyl-CoA hydrolase	FOXG_02924	0.999988	8.91647e-16	164.53	ALAEEGSMLK(1)VKPW	2	-1.4869	1
A0A0D2XG82	487	K	Acetyl-CoA hydrolase	FOXG_02924	1	0.000834453	48.376	YQPILSHYFDK(1)AESEGLK	3	0.56591	1
A0A0D2XG82	364	K	Acetyl-CoA hydrolase	FOXG_02924	1	2.87552e-20	175.21	SQAVSNAPEIIK(1)R	2	0.016209	2
A0A0D2XG82	222	K	Acetyl-CoA hydrolase	FOXG_02924	1	0.000675061	66.004	IGSPSVK(1)VDPSK	2	1.0597	1
A0A0D2XG90	123	K	Pribosyltran domain-containing protein	FOXG_02932	1	2.48245e-05	102.87	TTLEYAVK(1)ELEK	2	0.52025	3
A0A0D2XG90	4	K	Pribosyltran domain-containing protein	FOXG_02932	1	0.00231603	47.774	VEK(1)LYVTYNDVHK	3	-0.8822	2
A0A0D2XG90	127	K	Pribosyltran domain-containing protein	FOXG_02932	1	0.00903873	45.829	ELEK(1)DVEIAR	2	-0.34949	1
A0A0D2XG90	144	K	Pribosyltran domain-containing protein	FOXG_02932	1	5.59271e-05	57.41	MGEGAPAPK(1)TEFSIFVLHNK	3	-0.15658	1
A0A0D2XG90	14	K	Pribosyltran domain-containing protein	FOXG_02932	1	8.41961e-05	73.927	LYVTYNDVHK(1)MCQK	3	-0.7586	2
A0A0D2XGD2	122	K	Uncharacterized protein	FOXG_02974	1	0.0113554	41.704	ILALSAEK(1)MR	2	-0.74615	1
A0A0D2XGE3	444	K	Bac_surface_Ag domain-containing protein	FOXG_02986	1	0.0222651	46.462	LVALK(1)DSK	2	0.084694	1
A0A0D2XGE7	298	K	DFP domain-containing protein	FOXG_02990	1	0.0122561	44.612	K(1)WEVVFVSPK	2	2.2803	1
A0A0D2XGG2	28	K	Uncharacterized protein	FOXG_03005	1	0.0273939	52.683	GFYK(1)GNR	2	-0.55364	1
A0A0D2XGH3	816	K	Uncharacterized protein	FOXG_03016	1	0.0176199	41.689	LDK(1)VIINEK	2	-2.2853	1
A0A0D2XGH3	822	K	Uncharacterized protein	FOXG_03016	1	0.00378992	120.65	VIINEK(1)R	2	1.1466	1
A0A0D2XGH4	352	K	Cytochrome c oxidase assembly protein subunit 15	FOXG_03017	1	5.48238e-06	114.86	K(1)EDQSDLWWR	2	-1.5568	2
A0A0D2XGH4	82	K	Cytochrome c oxidase assembly protein subunit 15	FOXG_03017	1	0.00158568	61.194	ASPSVSQATK(1)K	2	0.49584	1
A0A0D2XGI0	378	K	Acetyltransferase	FOXG_03023	1	0.0112133	58.981	LYNPTGK(1)K	2	-1.3624	1
A0A0D2XGJ1	121	K	Peptidyl-prolyl cis-trans isomerase	---	1	0.0364903	40.352	SGMSTVK(1)R	2	-1.0042	1
A0A0D2XGJ4	237	K	Carboxymethylenebutenolidase	FOXG_03037	1	0.0206993	57.047	VK(1)EEYER	2	0.39651	1
A0A0D2XGJ4	38	K	Carboxymethylenebutenolidase	FOXG_03037	1	1.11436e-05	79.347	EIGGYK(1)TYVTGSVDAK	2	0.22572	1
A0A0D2XGJ4	130	K	Carboxymethylenebutenolidase	FOXG_03037	1	6.01695e-05	72.29	VAGQVPDYVK(1)AVK	2	0.7627	2
A0A0D2XGJ4	133	K	Carboxymethylenebutenolidase	FOXG_03037	1	9.27173e-05	102.4	AVK(1)DQDSSIEK	2	0.64828	2
A0A0D2XGK6	73	K	Stress-response A/B barrel domain-containing protein	---	1	1.90599e-06	64.749	TEFASMEDMK(1)YYDEGCQAHQALK	3	-0.17632	1
A0A0D2XGK6	86	K	Stress-response A/B barrel domain-containing protein	---	1	0.000131891	58.98	YYDEGCQAHQALK(1)DFVK	3	-0.23524	1
A0A0D2XGN1	104	K	Uncharacterized protein	FOXG_03075	1	0.0260576	53.554	AGWLK(1)VR	2	-0.32995	1
A0A0D2XGN1	189	K	Uncharacterized protein	FOXG_03075	1	0.0141735	91.906	LLLSEK(1)K	2	-0.034351	1
A0A0D2XGN1	660	K	Uncharacterized protein	FOXG_03075	1	0.00373206	51.03	DVVITNIDANGK(1)LK	2	1.7378	1
A0A0D2XGN1	860	K	Uncharacterized protein	FOXG_03075	1	0.00263625	51.445	AFESTLK(1)HLK	3	0.11574	1
A0A0D2XGN1	492	K	Uncharacterized protein	FOXG_03075	1	0.00363021	51.726	VPAIVDFCK(1)AGSR	2	0.16474	2
A0A0D2XGN1	470	K	Uncharacterized protein	FOXG_03075	1	4.98136e-08	128.54	QYTDLSENTQK(1)AK	2	0.73812	1
A0A0D2XGN1	165	K	Uncharacterized protein	FOXG_03075	1	0.00161946	63.624	GK(1)TVDGIVER	2	-1.5133	2
A0A0D2XGN1	376	K	Uncharacterized protein	FOXG_03075	1	0.0128159	76.847	LIGK(1)HVR	2	0.11151	1
A0A0D2XGN1	844	K	Uncharacterized protein	FOXG_03075	1	1.04024e-05	99.5	EVVAGGYGMVPK(1)K	2	-1.2152	2
A0A0D2XGN1	533	K	Uncharacterized protein	FOXG_03075	1	4.3058e-67	245.66	ADGEGGEPFGK(1)ESLDLANR	2	-0.43376	1
A0A0D2XGN1	870	K	Uncharacterized protein	FOXG_03075	1	3.54384e-06	118.03	EVESQAK(1)DQR	2	-0.24303	1
A0A0D2XGN1	3	K	Uncharacterized protein	FOXG_03075	1	0.0136478	43.635	SK(1)TFIGNVK	2	1.441	1
A0A0D2XGN1	863	K	Uncharacterized protein	FOXG_03075	1	0.000263291	96.604	HLK(1)EVESQAK	2	-0.75987	1
A0A0D2XGN1	112	K	Uncharacterized protein	FOXG_03075	1	3.66098e-06	120.55	K(1)EESDEVLDR	2	-0.62491	2
A0A0D2XGN1	43	K	Uncharacterized protein	FOXG_03075	1	0.00126787	55.724	TLSLAYVTAPHLK(1)R	3	0.37342	1
A0A0D2XGN1	311	K	Uncharacterized protein	FOXG_03075	1	6.15213e-13	116.06	HHVAK(1)TESGNQDAIVSK	3	0.15386	1
A0A0D2XGN1	603	K	Uncharacterized protein	FOXG_03075	1	7.9288e-05	88.282	SGNAAELFTAEK(1)K	2	-0.031502	1
A0A0D2XGN5	1001	K	Myosin motor domain-containing protein	---	1	1.32913e-06	121.71	MLQSQLSVK(1)ER	2	0.53893	1
A0A0D2XGN9	155	K	40S ribosomal protein S4	FOXG_03083	1	0.000107215	80.746	YPDPLIK(1)VNDTVK	2	0.59379	4
A0A0D2XGN9	161	K	40S ribosomal protein S4	FOXG_03083	1	0.000648405	65.219	VNDTVK(1)IDLATGK	2	0.28848	1
A0A0D2XGN9	53	K	40S ribosomal protein S4	FOXG_03083	1	0.0223046	46.426	LK(1)YALNYR	2	0.34522	1
A0A0D2XGN9	71	K	40S ribosomal protein S4	FOXG_03083	1	0.0144632	71.342	LVK(1)VDGK	2	0.47275	4
A0A0D2XGN9	241	K	40S ribosomal protein S4	FOXG_03083	1	5.26423e-05	104.41	GK(1)GVK(1)LTIAEER	2	0.77252	1
A0A0D2XGN9	239	K	40S ribosomal protein S4	FOXG_03083	1	0.000243941	117.89	PWISLPK(1)GK	2	0.23518	3
A0A0D2XGN9	122	K	40S ribosomal protein S4	FOXG_03083	1	2.23827e-07	124.12	IQAEEAEYK(1)LGK	2	0.38032	3
A0A0D2XGN9	211	K	40S ribosomal protein S4	FOXG_03083	1	3.56376e-08	82.635	HDGGFNIVHVK(1)DAIDNSFATR	3	-0.19866	7
A0A0D2XGN9	22	K	40S ribosomal protein S4	FOXG_03083	1	1.02642e-10	108.71	LSAPSHWLLDK(1)LSGTYAPK	3	1.1271	2
A0A0D2XGN9	244	K	40S ribosomal protein S4	FOXG_03083	1	5.26423e-05	104.41	GVK(1)LTIAEER	2	1.3894	2
A0A0D2XGN9	106	K	40S ribosomal protein S4	FOXG_03083	1	0.0259598	43.083	LVYDTK(1)GR	2	-0.19256	1
A0A0D2XGN9	37	K	40S ribosomal protein S4	FOXG_03083	1	0.00216767	82.287	PSAGPHK(1)LR	2	-0.068914	1
A0A0D2XGN9	62	K	40S ribosomal protein S4	FOXG_03083	1	0.0129603	47.603	ETK(1)AILMQR	2	-0.080783	1
A0A0D2XGP1	128	K	Fumarate hydratase, mitochondrial	FOXG_03085	1	1.15338e-09	119.45	YGLDPK(1)IGAAIQQAAK	2	0.51283	2
A0A0D2XGP1	447	K	Fumarate hydratase, mitochondrial	FOXG_03085	1	0.000188583	61.265	SFEK(1)NLVAGLAANEEK	3	-0.65332	1
A0A0D2XGP1	241	K	Fumarate hydratase, mitochondrial	FOXG_03085	1	0.0349788	41.448	VDEFEAK(1)K	2	0.4225	1
A0A0D2XGP1	185	K	Fumarate hydratase, mitochondrial	FOXG_03085	1	1.86275e-05	101.32	AIEILGGTMGSK(1)K	2	-0.37427	1
A0A0D2XGP1	138	K	Fumarate hydratase, mitochondrial	FOXG_03085	1	1.79927e-25	181.51	IGAAIQQAAK(1)EVADGK	2	1.0319	2
A0A0D2XGP1	485	K	Fumarate hydratase, mitochondrial	FOXG_03085	1	0.0010382	66.267	IGYDMASK(1)VAK	2	-0.78332	2
A0A0D2XGQ8	61	K	MADS-box transcription factor, other eukaryote	FOXG_03102	1	0.00528208	57.347	IEIK(1)FISDK	2	-0.14212	1
A0A0D2XGQ8	66	K	MADS-box transcription factor, other eukaryote	FOXG_03102	1	0.0228028	55.676	FISDK(1)SR	2	0.31551	1
A0A0D2XGR6	709	K	3-methylcrotonyl-CoA carboxylase alpha subunit	FOXG_03110	1	0.00210231	53.567	LAHK(1)EGDICK	3	0.51718	1
A0A0D2XGR6	400	K	3-methylcrotonyl-CoA carboxylase alpha subunit	FOXG_03110	1	0.00260499	56.043	GFIPDSGK(1)LVR	2	0.54269	1
A0A0D2XGR6	299	K	3-methylcrotonyl-CoA carboxylase alpha subunit	FOXG_03110	1	0.00803558	63.816	HDLWDK(1)AR	2	-1.2272	1
A0A0D2XGR6	647	K	3-methylcrotonyl-CoA carboxylase alpha subunit	FOXG_03110	1	0.00299639	71.451	WYEK(1)ALGLK	2	0.11829	1
A0A0D2XGS9	142	K	Peroxiredoxin	FOXG_03123	1	5.82833e-14	115.68	FAIIVDQGK(1)VVYAAR	2	0.32502	1
A0A0D2XGS9	108	K	Peroxiredoxin	FOXG_03123	1	0.00183162	55.094	ANGITDDK(1)ILFMSDK	2	3.9271	1
A0A0D2XGS9	115	K	Peroxiredoxin	FOXG_03123	1	0.00371116	55.314	ILFMSDK(1)DAK	2	0.68883	1
A0A0D2XGT0	27	K	60S ribosomal protein L24	FOXG_03124	1	0.0135436	74.415	GDSK(1)IFR	2	0.094092	2
A0A0D2XGT0	35	K	60S ribosomal protein L24	FOXG_03124	1	0.000262794	73.927	FQNGK(1)SESLFLQR	2	-0.25259	1
A0A0D2XGT0	91	K	60S ribosomal protein L24	FOXG_03124	1	2.22805e-20	175.48	GIVGASLDVIK(1)EK	2	-0.34012	4
A0A0D2XGT0	129	K	60S ribosomal protein L24	FOXG_03124	1	1.70057e-11	139.86	AK(1)LAAQASK(1)GQAVR	2	-0.13774	1
A0A0D2XGT0	69	K	60S ribosomal protein L24	FOXG_03124	0.999999	0.0202986	67.519	KGISEEVAK(1)K	2	0.008517	1
A0A0D2XGT0	136	K	60S ribosomal protein L24	FOXG_03124	1	1.70057e-11	139.86	LAAQASK(1)GQAVR	2	0.41019	6
A0A0D2XGT0	154	K	60S ribosomal protein L24	FOXG_03124	1	0.00809701	53.775	GSAPK(1)VQAK	2	-0.06437	1
A0A0D2XGT0	110	K	60S ribosomal protein L24	FOXG_03124	1	0.000510986	100.88	AQAIK(1)ESK(1)EK	2	2.1527	1
A0A0D2XGT0	113	K	60S ribosomal protein L24	FOXG_03124	1	0.000510986	100.88	AQAIK(1)ESK(1)EK	2	2.1527	1
A0A0D2XGT8	52	K	Ribosomal protein L37	FOXG_03132	1	0.00882948	59.35	YNWSEK(1)AK	2	-0.24816	1
A0A0D2XGT8	3	K	Ribosomal protein L37	FOXG_03132	1	0.00251678	76.282	TK(1)GTSSFGK	2	-0.15825	1
A0A0D2XGT8	46	K	Ribosomal protein L37	FOXG_03132	1	0.0304856	54.776	K(1)YNWSEK	2	-2.0428	1
A0A0D2XGT8	10	K	Ribosomal protein L37	FOXG_03132	1	0.0349788	41.448	GTSSFGK(1)R	2	-0.31542	3
A0A0D2XGT8	14	K	Ribosomal protein L37	FOXG_03132	1	0.000168108	115.57	HNK(1)THTLCR	3	0.095475	1
A0A0D2XGV1	104	K	Translation initiation factor 1A	FOXG_03145	1	2.4826e-12	149.57	TLK(1)SYGELPENAK	2	-0.31724	1
A0A0D2XGV1	56	K	Translation initiation factor 1A	FOXG_03145	1	0.000194294	95.094	LEALCFDGSK(1)R	2	-0.29908	6
A0A0D2XGV1	151	K	Translation initiation factor 1A	FOXG_03145	1	0.01977	52.482	K(1)EVDIDDI	2	0.26688	1
A0A0D2XGV1	94	K	Translation initiation factor 1A	FOXG_03145	1	8.7059e-05	84.173	GDVILK(1)YTADEAR	2	1.333	2
A0A0D2XGV1	29	K	Translation initiation factor 1A	FOXG_03145	1	2.24638e-18	159.18	ELTFK(1)EDGQEYAQVVK	2	1.5371	4
A0A0D2XGV2	239	K	Uncharacterized protein	FOXG_03146	1	3.91255e-10	95.122	AVESNIPVVRPEWVEACEK(1)SGR	3	-0.071319	1
A0A0D2XGW2	8	K	Uncharacterized protein	FOXG_03156	1	9.86871e-06	91.812	SDNAGAK(1)GPEPGDR	2	-0.51094	2
A0A0D2XGW2	334	K	Uncharacterized protein	FOXG_03156	1	0.0080137	73.26	LIEGVVK(1)K	2	-0.42126	3
A0A0D2XGW2	556	K	Uncharacterized protein	FOXG_03156	1	0.0129603	47.603	EVGGK(1)GGVR	2	0.92928	1
A0A0D2XGW2	526	K	Uncharacterized protein	FOXG_03156	1	2.60409e-05	85.909	IGNPLAEAAIK(1)GVK	2	-0.36094	2
A0A0D2XGW2	164	K	Uncharacterized protein	FOXG_03156	1	1.2953e-12	116.96	VTSAVVTVPTNFTEK(1)QR	2	-0.2339	2
A0A0D2XGW2	148	K	Uncharacterized protein	FOXG_03156	1	0.000243698	79.492	LVGSASDYLGK(1)K	2	0.14861	4
A0A0D2XGW2	260	K	Uncharacterized protein	FOXG_03156	1	0.0328487	53.554	K(1)HNIDPR	2	1.4041	1
A0A0D2XGW2	117	K	Uncharacterized protein	FOXG_03156	1	1.54244e-55	231.21	DK(1)NEEETSTVSVSEATTR	2	0.14697	2
A0A0D2XGW2	460	K	Uncharacterized protein	FOXG_03156	1	0.00181903	53.565	TIHIPAPK(1)EGGDVLIK	2	-0.20144	1
A0A0D2XGX4	12	K	RING-type domain-containing protein	FOXG_03170	1	1.28446e-09	115.57	AAQYEVEHNVK(1)FAEGR	2	2.0081	1
A0A0D2XGY4	89	K	Cytochrome-b5 reductase	FOXG_03180	1	0.000916066	66.056	RLPGDEGPK(1)R	3	1.3938	2
A0A0D2XGY9	333	K	Methionyl-tRNA synthetase	FOXG_03185	1	0.000106338	66.393	NPENVK(1)LYQFMGK	2	2.9027	1
A0A0D2XGY9	91	K	Methionyl-tRNA synthetase	FOXG_03185	1	0.000372001	61.11	YHALHK(1)GVYDWFR	3	0.74513	1
A0A0D2XGY9	208	K	Methionyl-tRNA synthetase	FOXG_03185	1	0.00157313	64.64	CK(1)VDGTTPEK	2	0.30052	1
A0A0D2XGY9	511	K	Methionyl-tRNA synthetase	FOXG_03185	1	4.74601e-05	67.644	LLQDSK(1)LNNQLLADEPDR	3	-1.7323	1
A0A0D2XGY9	460	K	Methionyl-tRNA synthetase	FOXG_03185	1	2.16625e-05	79.346	LDGVVPDYTK(1)YTDER	2	-0.47012	2
A0A0D2XGY9	450	K	Methionyl-tRNA synthetase	FOXG_03185	1	0.0019358	54.768	FTQAK(1)LDGVVPDYTK	2	0.56094	1
A0A0D2XGY9	366	K	Methionyl-tRNA synthetase	FOXG_03185	1	1.58214e-06	90.348	VHK(1)MSTTEYLNYEGGK	3	-0.19256	1
A0A0D2XGY9	379	K	Methionyl-tRNA synthetase	FOXG_03185	1	1.44628e-13	146.2	MSTTEYLNYEGGK(1)FSK	2	-0.17833	1
A0A0D2XGY9	216	K	Methionyl-tRNA synthetase	FOXG_03185	1	0.0206044	43.308	VDGTTPEK(1)R	2	0.6432	1
A0A0D2XGY9	125	K	Methionyl-tRNA synthetase	FOXG_03185	1	7.13724e-05	105.03	ELWK(1)NGYIEER	2	-0.29582	1
A0A0D2XGY9	13	K	Methionyl-tRNA synthetase	FOXG_03185	1	0.00390651	56.404	SPVLPEEGK(1)R	2	0.26283	1
A0A0D2XH20	403	K	Polyadenylate-binding protein	FOXG_03218	1	0.000261549	75.89	EEAK(1)EEANEETK	2	-0.62126	1
A0A0D2XH20	373	K	Polyadenylate-binding protein	FOXG_03218	1	3.66841e-09	88.385	QMFSEFGPITSAK(1)VMR	2	0.25433	1
A0A0D2XH20	476	K	Polyadenylate-binding protein	FOXG_03218	1	1.30451e-07	131.17	K(1)SQLEASIQAR	2	0.26503	1
A0A0D2XH20	339	K	Polyadenylate-binding protein	FOXG_03218	1	0.000145452	84.479	ANK(1)YQGVNLYIK	2	0.39609	1
A0A0D2XH20	303	K	Polyadenylate-binding protein	FOXG_03218	1	2.12123e-11	112.55	AVDDLNGK(1)DFHGQDLYVGR	3	0.28987	3
A0A0D2XH20	295	K	Polyadenylate-binding protein	FOXG_03218	1	2.03194e-05	57.484	GFGFVNFTTHESASK(1)AVDDLNGK	3	0.81909	1
A0A0D2XH20	236	K	Polyadenylate-binding protein	FOXG_03218	1	4.23834e-08	113.53	FEEMK(1)ANFTNVYVK	2	-0.33839	2
A0A0D2XH20	358	K	Polyadenylate-binding protein	FOXG_03218	1	3.1318e-05	100.02	NLDDDVDDDK(1)LR	2	0.18589	9
A0A0D2XH20	348	K	Polyadenylate-binding protein	FOXG_03218	0.999999	4.78232e-08	85.737	YQGVNLYIK(1)NLDDDVDDDKLR	3	-0.63061	2
A0A0D2XH20	434	K	Polyadenylate-binding protein	FOXG_03218	1	1.5212e-27	171.52	SK(1)GFGFVCFSNPDDATK	2	-0.2818	2
A0A0D2XH20	215	K	Polyadenylate-binding protein	FOXG_03218	1	0.00677329	44.543	HVNGMLLNEK(1)K	2	0.03256	2
A0A0D2XH20	462	K	Polyadenylate-binding protein	FOXG_03218	1	0.000207868	67.997	MINNK(1)PLYVALAQR	2	-0.037485	2
A0A0D2XH20	399	K	Polyadenylate-binding protein	FOXG_03218	0.999999	9.39216e-10	124.25	ENK(1)EEAKEEANEETK	3	-0.025836	1
A0A0D2XH20	187	K	Polyadenylate-binding protein	FOXG_03218	1	2.73476e-40	185.68	VAQDENGNSK(1)GYGFVHYETDEAASQAIK	3	-0.3594	2
A0A0D2XH20	126	K	Polyadenylate-binding protein	FOXG_03218	1	1.70024e-20	178.15	ALEELNYTLIK(1)GR	2	0.11662	1
A0A0D2XH23	462	K	Electron transfer flavoprotein-ubiquinone oxidoreductase	FOXG_03221	1	0.00993257	51.445	DSPIWK(1)ELK	2	1.7479	1
A0A0D2XH23	505	K	Electron transfer flavoprotein-ubiquinone oxidoreductase	FOXG_03221	1	0.00352726	40.278	HK(1)TPDHAATLPADK	3	-0.12847	1
A0A0D2XH25	111	K	TATA-box-binding protein	FOXG_03223	1	0.00840782	71.501	NAEYNPK(1)R	2	0.76215	2
A0A0D2XH26	120	K	DAO domain-containing protein	---	1	0.0106573	47.712	SGMDYTK(1)ESAK	2	-2.0321	1
A0A0D2XH26	461	K	DAO domain-containing protein	---	1	0.0028699	54.007	PLVLCDELEK(1)GR	2	0.37906	1
[truncated: 4,347 more rows]

## Sheet: Experiment 3
Table S1. The 2-hydroxyisobutyrylated sites in experiment 3.
[truncated: 5,932 more rows]
