# Supplementary material for: Proteome-Wide Analysis of Lysine 2-Hydroxyisobutyrylated Proteins in Fusarium oxysporum
Source: Front Microbiol. 2021 Feb 10;12:623735. doi: 10.3389/fmicb.2021.623735 (PMC7902869; doi:10.3389/fmicb.2021.623735)
Supplement: Supplementary Table 2 — The number of identified 2-hydroxyisobutyrylated sites in Fusarium oxysporum. [file Table_2.XLSX]

## Sheet: Table S2
Table S2. The number of identified 2-hydroxyisobutyrylated sites in F. oxysporum.
Protein accession	Position	Amino acid	Protein description	Gene name	Localization probability	Modified sequence	Subcellular localization	Biological Process	Cellular Component	Molecular Function	KEGG KO No.	KEGG Gene	KEGG pathway	Pfam ID	Domain description	KOG category	KOG NO.	KOG description
A0A0C4DHN8	140	K	V-type proton ATPase subunit C	---	1	ELANVDTDVK(1)TK	cytoplasm	GO:0006810 transport; GO:0006811 ion transport; GO:0006812 cation transport; GO:0006873 cellular ion homeostasis; GO:0006885 regulation of pH; GO:0007035 vacuolar acidification; GO:0009987 cellular process; GO:0015672 monovalent inorganic cation transport; GO:0015988 energy coupled proton transmembrane transport, against electrochemical gradient; GO:0015991 ATP hydrolysis coupled proton transport…	GO:0000221 vacuolar proton-transporting V-type ATPase, V1 domain; GO:0000322 storage vacuole; GO:0000323 lytic vacuole; GO:0000324 fungal-type vacuole; GO:0000329 fungal-type vacuole membrane; GO:0005622 intracellular; GO:0005623 cell; GO:0005737 cytoplasm; GO:0005773 vacuole; GO:0005774 vacuolar membrane; GO:0016020 membrane; GO:0016021 integral component of membrane; GO:0016469 proton-transport…	GO:0003824 catalytic activity; GO:0005215 transporter activity; GO:0008324 cation transmembrane transporter activity; GO:0008553 hydrogen-exporting ATPase activity, phosphorylative mechanism; GO:0015075 ion transmembrane transporter activity; GO:0015077 monovalent inorganic cation transmembrane transporter activity; GO:0015078 hydrogen ion transmembrane transporter activity; GO:0015318 inorganic …	K02148	ATPeV1C, ATP6C; V-type H+-transporting ATPase subunit C	map00190 Oxidative phosphorylation; map01100 Metabolic pathways; map04145 Phagosome			C	KOG2909	Vacuolar H+-ATPase V1 sector, subunit C
A0A0C4DHP6	602	K	Two-component histidine kinase	FOXG_01684	1	ANEK(1)FLDLTYK	cytoplasm	GO:0000160 phosphorelay signal transduction system; GO:0002831 regulation of response to biotic stimulus; GO:0002833 positive regulation of response to biotic stimulus; GO:0006464 cellular protein modification process; GO:0006468 protein phosphorylation; GO:0006793 phosphorus metabolic process; GO:0006796 phosphate-containing compound metabolic process; GO:0006807 nitrogen compound metabolic proc…		GO:0000155 phosphorelay sensor kinase activity; GO:0000156 phosphorelay response regulator activity; GO:0003824 catalytic activity; GO:0004672 protein kinase activity; GO:0004673 protein histidine kinase activity; GO:0016301 kinase activity; GO:0016740 transferase activity; GO:0016772 transferase activity, transferring phosphorus-containing groups; GO:0016773 phosphotransferase activity, alcohol …	K19691	NIK1, TCSC; osomolarity two-component system, sensor histidine kinase NIK1 [EC:2.7.13.3]		PF00672; PF00512; PF02518; PF00072	HAMP domain; His Kinase A (phospho-acceptor) domain; Histidine kinase-, DNA gyrase B-, and HSP90-like ATPase; Response regulator receiver domain	T	KOG0519	Sensory transduction histidine kinase
A0A0C4DHP8	137	K	S-phase kinase-associated protein 1	FOXG_01898	1	GK(1)SPEEIR	nucleus	GO:0000018 regulation of DNA recombination; GO:0000082 G1/S transition of mitotic cell cycle; GO:0000086 G2/M transition of mitotic cell cycle; GO:0000278 mitotic cell cycle; GO:0000280 nuclear division; GO:0000921 septin ring assembly; GO:0006417 regulation of translation; GO:0006464 cellular protein modification process; GO:0006508 proteolysis; GO:0006511 ubiquitin-dependent protein catabolic p…	GO:0000151 ubiquitin ligase complex; GO:0000152 nuclear ubiquitin ligase complex; GO:0000775 chromosome, centromeric region; GO:0000776 kinetochore; GO:0005622 intracellular; GO:0005623 cell; GO:0005634 nucleus; GO:0005694 chromosome; GO:0005737 cytoplasm; GO:0017117 single-stranded DNA-dependent ATP-dependent DNA helicase complex; GO:0019005 SCF ubiquitin ligase complex; GO:0031461 cullin-RING u…	GO:0003676 nucleic acid binding; GO:0003677 DNA binding; GO:0003688 DNA replication origin binding; GO:0003690 double-stranded DNA binding; GO:0003824 catalytic activity; GO:0004842 ubiquitin-protein transferase activity; GO:0005488 binding; GO:0005515 protein binding; GO:0016740 transferase activity; GO:0019787 ubiquitin-like protein transferase activity; GO:0033218 amide binding; GO:0042277 pep…	K03094	SKP1, CBF3D; S-phase kinase-associated protein 1	map04111 Cell cycle - yeast; map04120 Ubiquitin mediated proteolysis; map04141 Protein processing in endoplasmic reticulum	PF03931; PF01466	Skp1 family, tetramerisation domain; Skp1 family, dimerisation domain	O	KOG1724	SCF ubiquitin ligase, Skp1 component
A0A0C4DHP8	144	K	S-phase kinase-associated protein 1	FOXG_01898	1	K(1)TFNITNDFTPEEEEQIR	nucleus	GO:0000018 regulation of DNA recombination; GO:0000082 G1/S transition of mitotic cell cycle; GO:0000086 G2/M transition of mitotic cell cycle; GO:0000278 mitotic cell cycle; GO:0000280 nuclear division; GO:0000921 septin ring assembly; GO:0006417 regulation of translation; GO:0006464 cellular protein modification process; GO:0006508 proteolysis; GO:0006511 ubiquitin-dependent protein catabolic p…	GO:0000151 ubiquitin ligase complex; GO:0000152 nuclear ubiquitin ligase complex; GO:0000775 chromosome, centromeric region; GO:0000776 kinetochore; GO:0005622 intracellular; GO:0005623 cell; GO:0005634 nucleus; GO:0005694 chromosome; GO:0005737 cytoplasm; GO:0017117 single-stranded DNA-dependent ATP-dependent DNA helicase complex; GO:0019005 SCF ubiquitin ligase complex; GO:0031461 cullin-RING u…	GO:0003676 nucleic acid binding; GO:0003677 DNA binding; GO:0003688 DNA replication origin binding; GO:0003690 double-stranded DNA binding; GO:0003824 catalytic activity; GO:0004842 ubiquitin-protein transferase activity; GO:0005488 binding; GO:0005515 protein binding; GO:0016740 transferase activity; GO:0019787 ubiquitin-like protein transferase activity; GO:0033218 amide binding; GO:0042277 pep…	K03094	SKP1, CBF3D; S-phase kinase-associated protein 1	map04111 Cell cycle - yeast; map04120 Ubiquitin mediated proteolysis; map04141 Protein processing in endoplasmic reticulum	PF03931; PF01466	Skp1 family, tetramerisation domain; Skp1 family, dimerisation domain	O	KOG1724	SCF ubiquitin ligase, Skp1 component
A0A0C4DHQ2	324	K	Tubulin beta chain	FOXG_02339	1	LSTK(1)EIEDQMLK	cytoplasm				K07375	TUBB; tubulin beta	map04145 Phagosome	PF00091; PF03953	Tubulin/FtsZ family, GTPase domain; Tubulin C-terminal domain	Z	KOG1375	Beta tubulin
A0A0C4DHQ2	56	K	Tubulin beta chain	FOXG_02339	1	IDVYFAEATK(1)DK	cytoplasm				K07375	TUBB; tubulin beta	map04145 Phagosome	PF00091; PF03953	Tubulin/FtsZ family, GTPase domain; Tubulin C-terminal domain	Z	KOG1375	Beta tubulin
A0A0C4DHQ2	332	K	Tubulin beta chain	FOXG_02339	1	EIEDQMLK(1)VQTK	cytoplasm				K07375	TUBB; tubulin beta	map04145 Phagosome	PF00091; PF03953	Tubulin/FtsZ family, GTPase domain; Tubulin C-terminal domain	Z	KOG1375	Beta tubulin
A0A0C4DHQ7	384	K	Elongation factor 1-alpha	FOXG_03515	1	SGDSAIVK(1)MVPSK	cytoplasm	GO:0002181 cytoplasmic translation; GO:0002182 cytoplasmic translational elongation; GO:0006403 RNA localization; GO:0006405 RNA export from nucleus; GO:0006409 tRNA export from nucleus; GO:0006412 translation; GO:0006414 translational elongation; GO:0006518 peptide metabolic process; GO:0006611 protein export from nucleus; GO:0006807 nitrogen compound metabolic process; GO:0006810 transport; GO:…	GO:0000322 storage vacuole; GO:0000323 lytic vacuole; GO:0000324 fungal-type vacuole; GO:0000329 fungal-type vacuole membrane; GO:0005618 cell wall; GO:0005622 intracellular; GO:0005623 cell; GO:0005737 cytoplasm; GO:0005739 mitochondrion; GO:0005773 vacuole; GO:0005774 vacuolar membrane; GO:0005829 cytosol; GO:0005840 ribosome; GO:0005853 eukaryotic translation elongation factor 1 complex; GO:00…	GO:0000166 nucleotide binding; GO:0001882 nucleoside binding; GO:0001883 purine nucleoside binding; GO:0003676 nucleic acid binding; GO:0003723 RNA binding; GO:0003746 translation elongation factor activity; GO:0003824 catalytic activity; GO:0003924 GTPase activity; GO:0005488 binding; GO:0005515 protein binding; GO:0005516 calmodulin binding; GO:0005525 GTP binding; GO:0008135 translation factor…	K03231	EEF1A; elongation factor 1-alpha	map03013 RNA transport	PF00009; PF03144; PF03143	Elongation factor Tu GTP binding domain; Elongation factor Tu domain 2; Elongation factor Tu C-terminal domain	J	KOG0052	Translation elongation factor EF-1 alpha/Tu
A0A0C4DHQ7	225	K	Elongation factor 1-alpha	FOXG_03515	1	RPVDK(1)PLR	cytoplasm	GO:0002181 cytoplasmic translation; GO:0002182 cytoplasmic translational elongation; GO:0006403 RNA localization; GO:0006405 RNA export from nucleus; GO:0006409 tRNA export from nucleus; GO:0006412 translation; GO:0006414 translational elongation; GO:0006518 peptide metabolic process; GO:0006611 protein export from nucleus; GO:0006807 nitrogen compound metabolic process; GO:0006810 transport; GO:…	GO:0000322 storage vacuole; GO:0000323 lytic vacuole; GO:0000324 fungal-type vacuole; GO:0000329 fungal-type vacuole membrane; GO:0005618 cell wall; GO:0005622 intracellular; GO:0005623 cell; GO:0005737 cytoplasm; GO:0005739 mitochondrion; GO:0005773 vacuole; GO:0005774 vacuolar membrane; GO:0005829 cytosol; GO:0005840 ribosome; GO:0005853 eukaryotic translation elongation factor 1 complex; GO:00…	GO:0000166 nucleotide binding; GO:0001882 nucleoside binding; GO:0001883 purine nucleoside binding; GO:0003676 nucleic acid binding; GO:0003723 RNA binding; GO:0003746 translation elongation factor activity; GO:0003824 catalytic activity; GO:0003924 GTPase activity; GO:0005488 binding; GO:0005515 protein binding; GO:0005516 calmodulin binding; GO:0005525 GTP binding; GO:0008135 translation factor…	K03231	EEF1A; elongation factor 1-alpha	map03013 RNA transport	PF00009; PF03144; PF03143	Elongation factor Tu GTP binding domain; Elongation factor Tu domain 2; Elongation factor Tu C-terminal domain	J	KOG0052	Translation elongation factor EF-1 alpha/Tu
A0A0C4DHQ7	142	K	Elongation factor 1-alpha	FOXG_03515	1	MDTTK(1)WSEAR	cytoplasm	GO:0002181 cytoplasmic translation; GO:0002182 cytoplasmic translational elongation; GO:0006403 RNA localization; GO:0006405 RNA export from nucleus; GO:0006409 tRNA export from nucleus; GO:0006412 translation; GO:0006414 translational elongation; GO:0006518 peptide metabolic process; GO:0006611 protein export from nucleus; GO:0006807 nitrogen compound metabolic process; GO:0006810 transport; GO:…	GO:0000322 storage vacuole; GO:0000323 lytic vacuole; GO:0000324 fungal-type vacuole; GO:0000329 fungal-type vacuole membrane; GO:0005618 cell wall; GO:0005622 intracellular; GO:0005623 cell; GO:0005737 cytoplasm; GO:0005739 mitochondrion; GO:0005773 vacuole; GO:0005774 vacuolar membrane; GO:0005829 cytosol; GO:0005840 ribosome; GO:0005853 eukaryotic translation elongation factor 1 complex; GO:00…	GO:0000166 nucleotide binding; GO:0001882 nucleoside binding; GO:0001883 purine nucleoside binding; GO:0003676 nucleic acid binding; GO:0003723 RNA binding; GO:0003746 translation elongation factor activity; GO:0003824 catalytic activity; GO:0003924 GTPase activity; GO:0005488 binding; GO:0005515 protein binding; GO:0005516 calmodulin binding; GO:0005525 GTP binding; GO:0008135 translation factor…	K03231	EEF1A; elongation factor 1-alpha	map03013 RNA transport	PF00009; PF03144; PF03143	Elongation factor Tu GTP binding domain; Elongation factor Tu domain 2; Elongation factor Tu C-terminal domain	J	KOG0052	Translation elongation factor EF-1 alpha/Tu
A0A0C4DHQ7	207	K	Elongation factor 1-alpha	FOXG_03515	1	LSGK(1)TLLEAIDSIEPPK	cytoplasm	GO:0002181 cytoplasmic translation; GO:0002182 cytoplasmic translational elongation; GO:0006403 RNA localization; GO:0006405 RNA export from nucleus; GO:0006409 tRNA export from nucleus; GO:0006412 translation; GO:0006414 translational elongation; GO:0006518 peptide metabolic process; GO:0006611 protein export from nucleus; GO:0006807 nitrogen compound metabolic process; GO:0006810 transport; GO:…	GO:0000322 storage vacuole; GO:0000323 lytic vacuole; GO:0000324 fungal-type vacuole; GO:0000329 fungal-type vacuole membrane; GO:0005618 cell wall; GO:0005622 intracellular; GO:0005623 cell; GO:0005737 cytoplasm; GO:0005739 mitochondrion; GO:0005773 vacuole; GO:0005774 vacuolar membrane; GO:0005829 cytosol; GO:0005840 ribosome; GO:0005853 eukaryotic translation elongation factor 1 complex; GO:00…	GO:0000166 nucleotide binding; GO:0001882 nucleoside binding; GO:0001883 purine nucleoside binding; GO:0003676 nucleic acid binding; GO:0003723 RNA binding; GO:0003746 translation elongation factor activity; GO:0003824 catalytic activity; GO:0003924 GTPase activity; GO:0005488 binding; GO:0005515 protein binding; GO:0005516 calmodulin binding; GO:0005525 GTP binding; GO:0008135 translation factor…	K03231	EEF1A; elongation factor 1-alpha	map03013 RNA transport	PF00009; PF03144; PF03143	Elongation factor Tu GTP binding domain; Elongation factor Tu domain 2; Elongation factor Tu C-terminal domain	J	KOG0052	Translation elongation factor EF-1 alpha/Tu
A0A0C4DHQ7	389	K	Elongation factor 1-alpha	FOXG_03515	1	MVPSK(1)PMCVEAFTDYPPLGR	cytoplasm	GO:0002181 cytoplasmic translation; GO:0002182 cytoplasmic translational elongation; GO:0006403 RNA localization; GO:0006405 RNA export from nucleus; GO:0006409 tRNA export from nucleus; GO:0006412 translation; GO:0006414 translational elongation; GO:0006518 peptide metabolic process; GO:0006611 protein export from nucleus; GO:0006807 nitrogen compound metabolic process; GO:0006810 transport; GO:…	GO:0000322 storage vacuole; GO:0000323 lytic vacuole; GO:0000324 fungal-type vacuole; GO:0000329 fungal-type vacuole membrane; GO:0005618 cell wall; GO:0005622 intracellular; GO:0005623 cell; GO:0005737 cytoplasm; GO:0005739 mitochondrion; GO:0005773 vacuole; GO:0005774 vacuolar membrane; GO:0005829 cytosol; GO:0005840 ribosome; GO:0005853 eukaryotic translation elongation factor 1 complex; GO:00…	GO:0000166 nucleotide binding; GO:0001882 nucleoside binding; GO:0001883 purine nucleoside binding; GO:0003676 nucleic acid binding; GO:0003723 RNA binding; GO:0003746 translation elongation factor activity; GO:0003824 catalytic activity; GO:0003924 GTPase activity; GO:0005488 binding; GO:0005515 protein binding; GO:0005516 calmodulin binding; GO:0005525 GTP binding; GO:0008135 translation factor…	K03231	EEF1A; elongation factor 1-alpha	map03013 RNA transport	PF00009; PF03144; PF03143	Elongation factor Tu GTP binding domain; Elongation factor Tu domain 2; Elongation factor Tu C-terminal domain	J	KOG0052	Translation elongation factor EF-1 alpha/Tu
A0A0C4DHQ7	420	K	Elongation factor 1-alpha	FOXG_03515	1	QTVAVGVIK(1)AVEK	cytoplasm	GO:0002181 cytoplasmic translation; GO:0002182 cytoplasmic translational elongation; GO:0006403 RNA localization; GO:0006405 RNA export from nucleus; GO:0006409 tRNA export from nucleus; GO:0006412 translation; GO:0006414 translational elongation; GO:0006518 peptide metabolic process; GO:0006611 protein export from nucleus; GO:0006807 nitrogen compound metabolic process; GO:0006810 transport; GO:…	GO:0000322 storage vacuole; GO:0000323 lytic vacuole; GO:0000324 fungal-type vacuole; GO:0000329 fungal-type vacuole membrane; GO:0005618 cell wall; GO:0005622 intracellular; GO:0005623 cell; GO:0005737 cytoplasm; GO:0005739 mitochondrion; GO:0005773 vacuole; GO:0005774 vacuolar membrane; GO:0005829 cytosol; GO:0005840 ribosome; GO:0005853 eukaryotic translation elongation factor 1 complex; GO:00…	GO:0000166 nucleotide binding; GO:0001882 nucleoside binding; GO:0001883 purine nucleoside binding; GO:0003676 nucleic acid binding; GO:0003723 RNA binding; GO:0003746 translation elongation factor activity; GO:0003824 catalytic activity; GO:0003924 GTPase activity; GO:0005488 binding; GO:0005515 protein binding; GO:0005516 calmodulin binding; GO:0005525 GTP binding; GO:0008135 translation factor…	K03231	EEF1A; elongation factor 1-alpha	map03013 RNA transport	PF00009; PF03144; PF03143	Elongation factor Tu GTP binding domain; Elongation factor Tu domain 2; Elongation factor Tu C-terminal domain	J	KOG0052	Translation elongation factor EF-1 alpha/Tu
A0A0C4DHQ7	434	K	Elongation factor 1-alpha	FOXG_03515	1	SSGAAGK(1)VTK(1)SAAK	cytoplasm	GO:0002181 cytoplasmic translation; GO:0002182 cytoplasmic translational elongation; GO:0006403 RNA localization; GO:0006405 RNA export from nucleus; GO:0006409 tRNA export from nucleus; GO:0006412 translation; GO:0006414 translational elongation; GO:0006518 peptide metabolic process; GO:0006611 protein export from nucleus; GO:0006807 nitrogen compound metabolic process; GO:0006810 transport; GO:…	GO:0000322 storage vacuole; GO:0000323 lytic vacuole; GO:0000324 fungal-type vacuole; GO:0000329 fungal-type vacuole membrane; GO:0005618 cell wall; GO:0005622 intracellular; GO:0005623 cell; GO:0005737 cytoplasm; GO:0005739 mitochondrion; GO:0005773 vacuole; GO:0005774 vacuolar membrane; GO:0005829 cytosol; GO:0005840 ribosome; GO:0005853 eukaryotic translation elongation factor 1 complex; GO:00…	GO:0000166 nucleotide binding; GO:0001882 nucleoside binding; GO:0001883 purine nucleoside binding; GO:0003676 nucleic acid binding; GO:0003723 RNA binding; GO:0003746 translation elongation factor activity; GO:0003824 catalytic activity; GO:0003924 GTPase activity; GO:0005488 binding; GO:0005515 protein binding; GO:0005516 calmodulin binding; GO:0005525 GTP binding; GO:0008135 translation factor…	K03231	EEF1A; elongation factor 1-alpha	map03013 RNA transport	PF00009; PF03144; PF03143	Elongation factor Tu GTP binding domain; Elongation factor Tu domain 2; Elongation factor Tu C-terminal domain	J	KOG0052	Translation elongation factor EF-1 alpha/Tu
A0A0C4DHQ7	376	K	Elongation factor 1-alpha	FOXG_03515	1	FIK(1)SGDSAIVK	cytoplasm	GO:0002181 cytoplasmic translation; GO:0002182 cytoplasmic translational elongation; GO:0006403 RNA localization; GO:0006405 RNA export from nucleus; GO:0006409 tRNA export from nucleus; GO:0006412 translation; GO:0006414 translational elongation; GO:0006518 peptide metabolic process; GO:0006611 protein export from nucleus; GO:0006807 nitrogen compound metabolic process; GO:0006810 transport; GO:…	GO:0000322 storage vacuole; GO:0000323 lytic vacuole; GO:0000324 fungal-type vacuole; GO:0000329 fungal-type vacuole membrane; GO:0005618 cell wall; GO:0005622 intracellular; GO:0005623 cell; GO:0005737 cytoplasm; GO:0005739 mitochondrion; GO:0005773 vacuole; GO:0005774 vacuolar membrane; GO:0005829 cytosol; GO:0005840 ribosome; GO:0005853 eukaryotic translation elongation factor 1 complex; GO:00…	GO:0000166 nucleotide binding; GO:0001882 nucleoside binding; GO:0001883 purine nucleoside binding; GO:0003676 nucleic acid binding; GO:0003723 RNA binding; GO:0003746 translation elongation factor activity; GO:0003824 catalytic activity; GO:0003924 GTPase activity; GO:0005488 binding; GO:0005515 protein binding; GO:0005516 calmodulin binding; GO:0005525 GTP binding; GO:0008135 translation factor…	K03231	EEF1A; elongation factor 1-alpha	map03013 RNA transport	PF00009; PF03144; PF03143	Elongation factor Tu GTP binding domain; Elongation factor Tu domain 2; Elongation factor Tu C-terminal domain	J	KOG0052	Translation elongation factor EF-1 alpha/Tu
A0A0C4DHQ7	203	K	Elongation factor 1-alpha	FOXG_03515	1	SGK(1)LSGK	cytoplasm	GO:0002181 cytoplasmic translation; GO:0002182 cytoplasmic translational elongation; GO:0006403 RNA localization; GO:0006405 RNA export from nucleus; GO:0006409 tRNA export from nucleus; GO:0006412 translation; GO:0006414 translational elongation; GO:0006518 peptide metabolic process; GO:0006611 protein export from nucleus; GO:0006807 nitrogen compound metabolic process; GO:0006810 transport; GO:…	GO:0000322 storage vacuole; GO:0000323 lytic vacuole; GO:0000324 fungal-type vacuole; GO:0000329 fungal-type vacuole membrane; GO:0005618 cell wall; GO:0005622 intracellular; GO:0005623 cell; GO:0005737 cytoplasm; GO:0005739 mitochondrion; GO:0005773 vacuole; GO:0005774 vacuolar membrane; GO:0005829 cytosol; GO:0005840 ribosome; GO:0005853 eukaryotic translation elongation factor 1 complex; GO:00…	GO:0000166 nucleotide binding; GO:0001882 nucleoside binding; GO:0001883 purine nucleoside binding; GO:0003676 nucleic acid binding; GO:0003723 RNA binding; GO:0003746 translation elongation factor activity; GO:0003824 catalytic activity; GO:0003924 GTPase activity; GO:0005488 binding; GO:0005515 protein binding; GO:0005516 calmodulin binding; GO:0005525 GTP binding; GO:0008135 translation factor…	K03231	EEF1A; elongation factor 1-alpha	map03013 RNA transport	PF00009; PF03144; PF03143	Elongation factor Tu GTP binding domain; Elongation factor Tu domain 2; Elongation factor Tu C-terminal domain	J	KOG0052	Translation elongation factor EF-1 alpha/Tu
A0A0C4DHQ7	359	K	Elongation factor 1-alpha	FOXG_03515	1	FAEIQEK(1)IDR	cytoplasm	GO:0002181 cytoplasmic translation; GO:0002182 cytoplasmic translational elongation; GO:0006403 RNA localization; GO:0006405 RNA export from nucleus; GO:0006409 tRNA export from nucleus; GO:0006412 translation; GO:0006414 translational elongation; GO:0006518 peptide metabolic process; GO:0006611 protein export from nucleus; GO:0006807 nitrogen compound metabolic process; GO:0006810 transport; GO:…	GO:0000322 storage vacuole; GO:0000323 lytic vacuole; GO:0000324 fungal-type vacuole; GO:0000329 fungal-type vacuole membrane; GO:0005618 cell wall; GO:0005622 intracellular; GO:0005623 cell; GO:0005737 cytoplasm; GO:0005739 mitochondrion; GO:0005773 vacuole; GO:0005774 vacuolar membrane; GO:0005829 cytosol; GO:0005840 ribosome; GO:0005853 eukaryotic translation elongation factor 1 complex; GO:00…	GO:0000166 nucleotide binding; GO:0001882 nucleoside binding; GO:0001883 purine nucleoside binding; GO:0003676 nucleic acid binding; GO:0003723 RNA binding; GO:0003746 translation elongation factor activity; GO:0003824 catalytic activity; GO:0003924 GTPase activity; GO:0005488 binding; GO:0005515 protein binding; GO:0005516 calmodulin binding; GO:0005525 GTP binding; GO:0008135 translation factor…	K03231	EEF1A; elongation factor 1-alpha	map03013 RNA transport	PF00009; PF03144; PF03143	Elongation factor Tu GTP binding domain; Elongation factor Tu domain 2; Elongation factor Tu C-terminal domain	J	KOG0052	Translation elongation factor EF-1 alpha/Tu
A0A0C4DHQ7	424	K	Elongation factor 1-alpha	FOXG_03515	1	AVEK(1)SSGAAGK(1)VTK	cytoplasm	GO:0002181 cytoplasmic translation; GO:0002182 cytoplasmic translational elongation; GO:0006403 RNA localization; GO:0006405 RNA export from nucleus; GO:0006409 tRNA export from nucleus; GO:0006412 translation; GO:0006414 translational elongation; GO:0006518 peptide metabolic process; GO:0006611 protein export from nucleus; GO:0006807 nitrogen compound metabolic process; GO:0006810 transport; GO:…	GO:0000322 storage vacuole; GO:0000323 lytic vacuole; GO:0000324 fungal-type vacuole; GO:0000329 fungal-type vacuole membrane; GO:0005618 cell wall; GO:0005622 intracellular; GO:0005623 cell; GO:0005737 cytoplasm; GO:0005739 mitochondrion; GO:0005773 vacuole; GO:0005774 vacuolar membrane; GO:0005829 cytosol; GO:0005840 ribosome; GO:0005853 eukaryotic translation elongation factor 1 complex; GO:00…	GO:0000166 nucleotide binding; GO:0001882 nucleoside binding; GO:0001883 purine nucleoside binding; GO:0003676 nucleic acid binding; GO:0003723 RNA binding; GO:0003746 translation elongation factor activity; GO:0003824 catalytic activity; GO:0003924 GTPase activity; GO:0005488 binding; GO:0005515 protein binding; GO:0005516 calmodulin binding; GO:0005525 GTP binding; GO:0008135 translation factor…	K03231	EEF1A; elongation factor 1-alpha	map03013 RNA transport	PF00009; PF03144; PF03143	Elongation factor Tu GTP binding domain; Elongation factor Tu domain 2; Elongation factor Tu C-terminal domain	J	KOG0052	Translation elongation factor EF-1 alpha/Tu
A0A0C4DHQ7	160	K	Elongation factor 1-alpha	FOXG_03515	1	YQEIIK(1)ETSSFIK(1)K	cytoplasm	GO:0002181 cytoplasmic translation; GO:0002182 cytoplasmic translational elongation; GO:0006403 RNA localization; GO:0006405 RNA export from nucleus; GO:0006409 tRNA export from nucleus; GO:0006412 translation; GO:0006414 translational elongation; GO:0006518 peptide metabolic process; GO:0006611 protein export from nucleus; GO:0006807 nitrogen compound metabolic process; GO:0006810 transport; GO:…	GO:0000322 storage vacuole; GO:0000323 lytic vacuole; GO:0000324 fungal-type vacuole; GO:0000329 fungal-type vacuole membrane; GO:0005618 cell wall; GO:0005622 intracellular; GO:0005623 cell; GO:0005737 cytoplasm; GO:0005739 mitochondrion; GO:0005773 vacuole; GO:0005774 vacuolar membrane; GO:0005829 cytosol; GO:0005840 ribosome; GO:0005853 eukaryotic translation elongation factor 1 complex; GO:00…	GO:0000166 nucleotide binding; GO:0001882 nucleoside binding; GO:0001883 purine nucleoside binding; GO:0003676 nucleic acid binding; GO:0003723 RNA binding; GO:0003746 translation elongation factor activity; GO:0003824 catalytic activity; GO:0003924 GTPase activity; GO:0005488 binding; GO:0005515 protein binding; GO:0005516 calmodulin binding; GO:0005525 GTP binding; GO:0008135 translation factor…	K03231	EEF1A; elongation factor 1-alpha	map03013 RNA transport	PF00009; PF03144; PF03143	Elongation factor Tu GTP binding domain; Elongation factor Tu domain 2; Elongation factor Tu C-terminal domain	J	KOG0052	Translation elongation factor EF-1 alpha/Tu
A0A0C4DHQ7	236	K	Elongation factor 1-alpha	FOXG_03515	1	LPLQDVYK(1)IGGIGTVPVGR	cytoplasm	GO:0002181 cytoplasmic translation; GO:0002182 cytoplasmic translational elongation; GO:0006403 RNA localization; GO:0006405 RNA export from nucleus; GO:0006409 tRNA export from nucleus; GO:0006412 translation; GO:0006414 translational elongation; GO:0006518 peptide metabolic process; GO:0006611 protein export from nucleus; GO:0006807 nitrogen compound metabolic process; GO:0006810 transport; GO:…	GO:0000322 storage vacuole; GO:0000323 lytic vacuole; GO:0000324 fungal-type vacuole; GO:0000329 fungal-type vacuole membrane; GO:0005618 cell wall; GO:0005622 intracellular; GO:0005623 cell; GO:0005737 cytoplasm; GO:0005739 mitochondrion; GO:0005773 vacuole; GO:0005774 vacuolar membrane; GO:0005829 cytosol; GO:0005840 ribosome; GO:0005853 eukaryotic translation elongation factor 1 complex; GO:00…	GO:0000166 nucleotide binding; GO:0001882 nucleoside binding; GO:0001883 purine nucleoside binding; GO:0003676 nucleic acid binding; GO:0003723 RNA binding; GO:0003746 translation elongation factor activity; GO:0003824 catalytic activity; GO:0003924 GTPase activity; GO:0005488 binding; GO:0005515 protein binding; GO:0005516 calmodulin binding; GO:0005525 GTP binding; GO:0008135 translation factor…	K03231	EEF1A; elongation factor 1-alpha	map03013 RNA transport	PF00009; PF03144; PF03143	Elongation factor Tu GTP binding domain; Elongation factor Tu domain 2; Elongation factor Tu C-terminal domain	J	KOG0052	Translation elongation factor EF-1 alpha/Tu
A0A0C4DHQ7	220	K	Elongation factor 1-alpha	FOXG_03515	1	TLLEAIDSIEPPK(1)RPVDK	cytoplasm	GO:0002181 cytoplasmic translation; GO:0002182 cytoplasmic translational elongation; GO:0006403 RNA localization; GO:0006405 RNA export from nucleus; GO:0006409 tRNA export from nucleus; GO:0006412 translation; GO:0006414 translational elongation; GO:0006518 peptide metabolic process; GO:0006611 protein export from nucleus; GO:0006807 nitrogen compound metabolic process; GO:0006810 transport; GO:…	GO:0000322 storage vacuole; GO:0000323 lytic vacuole; GO:0000324 fungal-type vacuole; GO:0000329 fungal-type vacuole membrane; GO:0005618 cell wall; GO:0005622 intracellular; GO:0005623 cell; GO:0005737 cytoplasm; GO:0005739 mitochondrion; GO:0005773 vacuole; GO:0005774 vacuolar membrane; GO:0005829 cytosol; GO:0005840 ribosome; GO:0005853 eukaryotic translation elongation factor 1 complex; GO:00…	GO:0000166 nucleotide binding; GO:0001882 nucleoside binding; GO:0001883 purine nucleoside binding; GO:0003676 nucleic acid binding; GO:0003723 RNA binding; GO:0003746 translation elongation factor activity; GO:0003824 catalytic activity; GO:0003924 GTPase activity; GO:0005488 binding; GO:0005515 protein binding; GO:0005516 calmodulin binding; GO:0005525 GTP binding; GO:0008135 translation factor…	K03231	EEF1A; elongation factor 1-alpha	map03013 RNA transport	PF00009; PF03144; PF03143	Elongation factor Tu GTP binding domain; Elongation factor Tu domain 2; Elongation factor Tu C-terminal domain	J	KOG0052	Translation elongation factor EF-1 alpha/Tu
A0A0C4DHQ7	153	K	Elongation factor 1-alpha	FOXG_03515	1	YQEIIK(1)ETSSFIK(1)K	cytoplasm	GO:0002181 cytoplasmic translation; GO:0002182 cytoplasmic translational elongation; GO:0006403 RNA localization; GO:0006405 RNA export from nucleus; GO:0006409 tRNA export from nucleus; GO:0006412 translation; GO:0006414 translational elongation; GO:0006518 peptide metabolic process; GO:0006611 protein export from nucleus; GO:0006807 nitrogen compound metabolic process; GO:0006810 transport; GO:…	GO:0000322 storage vacuole; GO:0000323 lytic vacuole; GO:0000324 fungal-type vacuole; GO:0000329 fungal-type vacuole membrane; GO:0005618 cell wall; GO:0005622 intracellular; GO:0005623 cell; GO:0005737 cytoplasm; GO:0005739 mitochondrion; GO:0005773 vacuole; GO:0005774 vacuolar membrane; GO:0005829 cytosol; GO:0005840 ribosome; GO:0005853 eukaryotic translation elongation factor 1 complex; GO:00…	GO:0000166 nucleotide binding; GO:0001882 nucleoside binding; GO:0001883 purine nucleoside binding; GO:0003676 nucleic acid binding; GO:0003723 RNA binding; GO:0003746 translation elongation factor activity; GO:0003824 catalytic activity; GO:0003924 GTPase activity; GO:0005488 binding; GO:0005515 protein binding; GO:0005516 calmodulin binding; GO:0005525 GTP binding; GO:0008135 translation factor…	K03231	EEF1A; elongation factor 1-alpha	map03013 RNA transport	PF00009; PF03144; PF03143	Elongation factor Tu GTP binding domain; Elongation factor Tu domain 2; Elongation factor Tu C-terminal domain	J	KOG0052	Translation elongation factor EF-1 alpha/Tu
A0A0C4DHQ7	137	K	Elongation factor 1-alpha	FOXG_03515	1	NLIVAINK(1)MDTTK	cytoplasm	GO:0002181 cytoplasmic translation; GO:0002182 cytoplasmic translational elongation; GO:0006403 RNA localization; GO:0006405 RNA export from nucleus; GO:0006409 tRNA export from nucleus; GO:0006412 translation; GO:0006414 translational elongation; GO:0006518 peptide metabolic process; GO:0006611 protein export from nucleus; GO:0006807 nitrogen compound metabolic process; GO:0006810 transport; GO:…	GO:0000322 storage vacuole; GO:0000323 lytic vacuole; GO:0000324 fungal-type vacuole; GO:0000329 fungal-type vacuole membrane; GO:0005618 cell wall; GO:0005622 intracellular; GO:0005623 cell; GO:0005737 cytoplasm; GO:0005739 mitochondrion; GO:0005773 vacuole; GO:0005774 vacuolar membrane; GO:0005829 cytosol; GO:0005840 ribosome; GO:0005853 eukaryotic translation elongation factor 1 complex; GO:00…	GO:0000166 nucleotide binding; GO:0001882 nucleoside binding; GO:0001883 purine nucleoside binding; GO:0003676 nucleic acid binding; GO:0003723 RNA binding; GO:0003746 translation elongation factor activity; GO:0003824 catalytic activity; GO:0003924 GTPase activity; GO:0005488 binding; GO:0005515 protein binding; GO:0005516 calmodulin binding; GO:0005525 GTP binding; GO:0008135 translation factor…	K03231	EEF1A; elongation factor 1-alpha	map03013 RNA transport	PF00009; PF03144; PF03143	Elongation factor Tu GTP binding domain; Elongation factor Tu domain 2; Elongation factor Tu C-terminal domain	J	KOG0052	Translation elongation factor EF-1 alpha/Tu
A0A0C4DHQ7	431	K	Elongation factor 1-alpha	FOXG_03515	1	SSGAAGK(1)VTK(1)SAAK	cytoplasm	GO:0002181 cytoplasmic translation; GO:0002182 cytoplasmic translational elongation; GO:0006403 RNA localization; GO:0006405 RNA export from nucleus; GO:0006409 tRNA export from nucleus; GO:0006412 translation; GO:0006414 translational elongation; GO:0006518 peptide metabolic process; GO:0006611 protein export from nucleus; GO:0006807 nitrogen compound metabolic process; GO:0006810 transport; GO:…	GO:0000322 storage vacuole; GO:0000323 lytic vacuole; GO:0000324 fungal-type vacuole; GO:0000329 fungal-type vacuole membrane; GO:0005618 cell wall; GO:0005622 intracellular; GO:0005623 cell; GO:0005737 cytoplasm; GO:0005739 mitochondrion; GO:0005773 vacuole; GO:0005774 vacuolar membrane; GO:0005829 cytosol; GO:0005840 ribosome; GO:0005853 eukaryotic translation elongation factor 1 complex; GO:00…	GO:0000166 nucleotide binding; GO:0001882 nucleoside binding; GO:0001883 purine nucleoside binding; GO:0003676 nucleic acid binding; GO:0003723 RNA binding; GO:0003746 translation elongation factor activity; GO:0003824 catalytic activity; GO:0003924 GTPase activity; GO:0005488 binding; GO:0005515 protein binding; GO:0005516 calmodulin binding; GO:0005525 GTP binding; GO:0008135 translation factor…	K03231	EEF1A; elongation factor 1-alpha	map03013 RNA transport	PF00009; PF03144; PF03143	Elongation factor Tu GTP binding domain; Elongation factor Tu domain 2; Elongation factor Tu C-terminal domain	J	KOG0052	Translation elongation factor EF-1 alpha/Tu
A0A0C4DHQ7	254	K	Elongation factor 1-alpha	FOXG_03515	1	IETGVIK(1)PGMVVTFAPSNVTTEVK	cytoplasm	GO:0002181 cytoplasmic translation; GO:0002182 cytoplasmic translational elongation; GO:0006403 RNA localization; GO:0006405 RNA export from nucleus; GO:0006409 tRNA export from nucleus; GO:0006412 translation; GO:0006414 translational elongation; GO:0006518 peptide metabolic process; GO:0006611 protein export from nucleus; GO:0006807 nitrogen compound metabolic process; GO:0006810 transport; GO:…	GO:0000322 storage vacuole; GO:0000323 lytic vacuole; GO:0000324 fungal-type vacuole; GO:0000329 fungal-type vacuole membrane; GO:0005618 cell wall; GO:0005622 intracellular; GO:0005623 cell; GO:0005737 cytoplasm; GO:0005739 mitochondrion; GO:0005773 vacuole; GO:0005774 vacuolar membrane; GO:0005829 cytosol; GO:0005840 ribosome; GO:0005853 eukaryotic translation elongation factor 1 complex; GO:00…	GO:0000166 nucleotide binding; GO:0001882 nucleoside binding; GO:0001883 purine nucleoside binding; GO:0003676 nucleic acid binding; GO:0003723 RNA binding; GO:0003746 translation elongation factor activity; GO:0003824 catalytic activity; GO:0003924 GTPase activity; GO:0005488 binding; GO:0005515 protein binding; GO:0005516 calmodulin binding; GO:0005525 GTP binding; GO:0008135 translation factor…	K03231	EEF1A; elongation factor 1-alpha	map03013 RNA transport	PF00009; PF03144; PF03143	Elongation factor Tu GTP binding domain; Elongation factor Tu domain 2; Elongation factor Tu C-terminal domain	J	KOG0052	Translation elongation factor EF-1 alpha/Tu
A0A0C4DHQ7	24	K	Elongation factor 1-alpha	FOXG_03515	1	TIEK(1)FEK	cytoplasm	GO:0002181 cytoplasmic translation; GO:0002182 cytoplasmic translational elongation; GO:0006403 RNA localization; GO:0006405 RNA export from nucleus; GO:0006409 tRNA export from nucleus; GO:0006412 translation; GO:0006414 translational elongation; GO:0006518 peptide metabolic process; GO:0006611 protein export from nucleus; GO:0006807 nitrogen compound metabolic process; GO:0006810 transport; GO:…	GO:0000322 storage vacuole; GO:0000323 lytic vacuole; GO:0000324 fungal-type vacuole; GO:0000329 fungal-type vacuole membrane; GO:0005618 cell wall; GO:0005622 intracellular; GO:0005623 cell; GO:0005737 cytoplasm; GO:0005739 mitochondrion; GO:0005773 vacuole; GO:0005774 vacuolar membrane; GO:0005829 cytosol; GO:0005840 ribosome; GO:0005853 eukaryotic translation elongation factor 1 complex; GO:00…	GO:0000166 nucleotide binding; GO:0001882 nucleoside binding; GO:0001883 purine nucleoside binding; GO:0003676 nucleic acid binding; GO:0003723 RNA binding; GO:0003746 translation elongation factor activity; GO:0003824 catalytic activity; GO:0003924 GTPase activity; GO:0005488 binding; GO:0005515 protein binding; GO:0005516 calmodulin binding; GO:0005525 GTP binding; GO:0008135 translation factor…	K03231	EEF1A; elongation factor 1-alpha	map03013 RNA transport	PF00009; PF03144; PF03143	Elongation factor Tu GTP binding domain; Elongation factor Tu domain 2; Elongation factor Tu C-terminal domain	J	KOG0052	Translation elongation factor EF-1 alpha/Tu
A0A0C4DHR6	1160	K	Chitin synthase	FOXG_04162	1	GQDVSK(1)YWDNIK	plasma membrane		GO:0005622 intracellular; GO:0005623 cell; GO:0005737 cytoplasm; GO:0005886 plasma membrane; GO:0012506 vesicle membrane; GO:0016020 membrane; GO:0030659 cytoplasmic vesicle membrane; GO:0031090 organelle membrane; GO:0031410 cytoplasmic vesicle; GO:0031982 vesicle; GO:0043226 organelle; GO:0043227 membrane-bounded organelle; GO:0043229 intracellular organelle; GO:0044422 organelle part; GO:00444…		K00698	CHS1; chitin synthase [EC:2.4.1.16]	map00520 Amino sugar and nucleotide sugar metabolism; map01100 Metabolic pathways	PF00063; PF00173; PF08766	Myosin head (motor domain); Cytochrome b5-like Heme/Steroid binding domain; DEK C terminal domain	MN	KOG4229	Myosin VII, myosin IXB and related myosins
A0A0C4DHS0	149	K	Calmodulin	FOXG_04243	1	MK(1)DTDSEEEIR	nucleus	GO:0000003 reproduction; GO:0000226 microtubule cytoskeleton organization; GO:0000741 karyogamy; GO:0000742 karyogamy involved in conjugation with cellular fusion; GO:0000746 conjugation; GO:0000747 conjugation with cellular fusion; GO:0006606 protein import into nucleus; GO:0006607 NLS-bearing protein import into nucleus; GO:0006629 lipid metabolic process; GO:0006644 phospholipid metabolic proc…	GO:0000131 incipient cellular bud site; GO:0001411 hyphal tip; GO:0005622 intracellular; GO:0005623 cell; GO:0005737 cytoplasm; GO:0005815 microtubule organizing center; GO:0005816 spindle pole body; GO:0005823 central plaque of spindle pole body; GO:0005856 cytoskeleton; GO:0005933 cellular bud; GO:0005934 cellular bud tip; GO:0005935 cellular bud neck; GO:0005937 mating projection; GO:0015630 m…	GO:0005488 binding; GO:0005509 calcium ion binding; GO:0005515 protein binding; GO:0019899 enzyme binding; GO:0019900 kinase binding; GO:0019901 protein kinase binding; GO:0043167 ion binding; GO:0043169 cation binding; GO:0046872 metal ion binding; GO:0048306 calcium-dependent protein binding; GO:0051019 mitogen-activated protein kinase binding;	K02183	CALM; calmodulin	map04070 Phosphatidylinositol signaling system	PF13499	EF-hand domain pair	T	KOG0027	Calmodulin and related proteins (EF-Hand superfamily)
A0A0C4DHS0	93	K	Calmodulin	FOXG_04243	1	EAFSLFDK(1)DGDGQITTK	nucleus	GO:0000003 reproduction; GO:0000226 microtubule cytoskeleton organization; GO:0000741 karyogamy; GO:0000742 karyogamy involved in conjugation with cellular fusion; GO:0000746 conjugation; GO:0000747 conjugation with cellular fusion; GO:0006606 protein import into nucleus; GO:0006607 NLS-bearing protein import into nucleus; GO:0006629 lipid metabolic process; GO:0006644 phospholipid metabolic proc…	GO:0000131 incipient cellular bud site; GO:0001411 hyphal tip; GO:0005622 intracellular; GO:0005623 cell; GO:0005737 cytoplasm; GO:0005815 microtubule organizing center; GO:0005816 spindle pole body; GO:0005823 central plaque of spindle pole body; GO:0005856 cytoskeleton; GO:0005933 cellular bud; GO:0005934 cellular bud tip; GO:0005935 cellular bud neck; GO:0005937 mating projection; GO:0015630 m…	GO:0005488 binding; GO:0005509 calcium ion binding; GO:0005515 protein binding; GO:0019899 enzyme binding; GO:0019900 kinase binding; GO:0019901 protein kinase binding; GO:0043167 ion binding; GO:0043169 cation binding; GO:0046872 metal ion binding; GO:0048306 calcium-dependent protein binding; GO:0051019 mitogen-activated protein kinase binding;	K02183	CALM; calmodulin	map04070 Phosphatidylinositol signaling system	PF13499	EF-hand domain pair	T	KOG0027	Calmodulin and related proteins (EF-Hand superfamily)
A0A0C4DHS0	187	K	Calmodulin	FOXG_04243	1	HVMTSIGEK(1)LTDDEVDEMIR	nucleus	GO:0000003 reproduction; GO:0000226 microtubule cytoskeleton organization; GO:0000741 karyogamy; GO:0000742 karyogamy involved in conjugation with cellular fusion; GO:0000746 conjugation; GO:0000747 conjugation with cellular fusion; GO:0006606 protein import into nucleus; GO:0006607 NLS-bearing protein import into nucleus; GO:0006629 lipid metabolic process; GO:0006644 phospholipid metabolic proc…	GO:0000131 incipient cellular bud site; GO:0001411 hyphal tip; GO:0005622 intracellular; GO:0005623 cell; GO:0005737 cytoplasm; GO:0005815 microtubule organizing center; GO:0005816 spindle pole body; GO:0005823 central plaque of spindle pole body; GO:0005856 cytoskeleton; GO:0005933 cellular bud; GO:0005934 cellular bud tip; GO:0005935 cellular bud neck; GO:0005937 mating projection; GO:0015630 m…	GO:0005488 binding; GO:0005509 calcium ion binding; GO:0005515 protein binding; GO:0019899 enzyme binding; GO:0019900 kinase binding; GO:0019901 protein kinase binding; GO:0043167 ion binding; GO:0043169 cation binding; GO:0046872 metal ion binding; GO:0048306 calcium-dependent protein binding; GO:0051019 mitogen-activated protein kinase binding;	K02183	CALM; calmodulin	map04070 Phosphatidylinositol signaling system	PF13499	EF-hand domain pair	T	KOG0027	Calmodulin and related proteins (EF-Hand superfamily)
A0A0C4DHS7	130	K	G-protein beta like WD repeat protein	FOXG_05557	1	TIK(1)LWNTLGDCK	cytoplasm,nucleus	GO:0000003 reproduction; GO:0000746 conjugation; GO:0000747 conjugation with cellular fusion; GO:0001403 invasive growth in response to glucose limitation; GO:0001932 regulation of protein phosphorylation; GO:0001934 positive regulation of protein phosphorylation; GO:0006417 regulation of translation; GO:0006446 regulation of translational initiation; GO:0006448 regulation of translational elonga…	GO:0005622 intracellular; GO:0005623 cell; GO:0005737 cytoplasm; GO:0005829 cytosol; GO:0005840 ribosome; GO:0015935 small ribosomal subunit; GO:0022626 cytosolic ribosome; GO:0022627 cytosolic small ribosomal subunit; GO:0032991 macromolecular complex; GO:0043226 organelle; GO:0043228 non-membrane-bounded organelle; GO:0043229 intracellular organelle; GO:0043232 intracellular non-membrane-bounde…	GO:0001965 G-protein alpha-subunit binding; GO:0005080 protein kinase C binding; GO:0005092 GDP-dissociation inhibitor activity; GO:0005488 binding; GO:0005515 protein binding; GO:0019899 enzyme binding; GO:0019900 kinase binding; GO:0019901 protein kinase binding; GO:0030234 enzyme regulator activity; GO:0030695 GTPase regulator activity; GO:0043021 ribonucleoprotein complex binding; GO:0043022 …	K14753	RACK1; guanine nucleotide-binding protein subunit beta-2-like 1 protein				T	KOG0279	G protein beta subunit-like protein
A0A0C4DHS7	139	K	G-protein beta like WD repeat protein	FOXG_05557	1	LWNTLGDCK(1)YTITEK	cytoplasm,nucleus	GO:0000003 reproduction; GO:0000746 conjugation; GO:0000747 conjugation with cellular fusion; GO:0001403 invasive growth in response to glucose limitation; GO:0001932 regulation of protein phosphorylation; GO:0001934 positive regulation of protein phosphorylation; GO:0006417 regulation of translation; GO:0006446 regulation of translational initiation; GO:0006448 regulation of translational elonga…	GO:0005622 intracellular; GO:0005623 cell; GO:0005737 cytoplasm; GO:0005829 cytosol; GO:0005840 ribosome; GO:0015935 small ribosomal subunit; GO:0022626 cytosolic ribosome; GO:0022627 cytosolic small ribosomal subunit; GO:0032991 macromolecular complex; GO:0043226 organelle; GO:0043228 non-membrane-bounded organelle; GO:0043229 intracellular organelle; GO:0043232 intracellular non-membrane-bounde…	GO:0001965 G-protein alpha-subunit binding; GO:0005080 protein kinase C binding; GO:0005092 GDP-dissociation inhibitor activity; GO:0005488 binding; GO:0005515 protein binding; GO:0019899 enzyme binding; GO:0019900 kinase binding; GO:0019901 protein kinase binding; GO:0030234 enzyme regulator activity; GO:0030695 GTPase regulator activity; GO:0043021 ribonucleoprotein complex binding; GO:0043022 …	K14753	RACK1; guanine nucleotide-binding protein subunit beta-2-like 1 protein				T	KOG0279	G protein beta subunit-like protein
A0A0C4DHS7	183	K	G-protein beta like WD repeat protein	FOXG_05557	1	VWELSTCK(1)LQTDHIGHTGYINTVTISPDGSLCASGGK	cytoplasm,nucleus	GO:0000003 reproduction; GO:0000746 conjugation; GO:0000747 conjugation with cellular fusion; GO:0001403 invasive growth in response to glucose limitation; GO:0001932 regulation of protein phosphorylation; GO:0001934 positive regulation of protein phosphorylation; GO:0006417 regulation of translation; GO:0006446 regulation of translational initiation; GO:0006448 regulation of translational elonga…	GO:0005622 intracellular; GO:0005623 cell; GO:0005737 cytoplasm; GO:0005829 cytosol; GO:0005840 ribosome; GO:0015935 small ribosomal subunit; GO:0022626 cytosolic ribosome; GO:0022627 cytosolic small ribosomal subunit; GO:0032991 macromolecular complex; GO:0043226 organelle; GO:0043228 non-membrane-bounded organelle; GO:0043229 intracellular organelle; GO:0043232 intracellular non-membrane-bounde…	GO:0001965 G-protein alpha-subunit binding; GO:0005080 protein kinase C binding; GO:0005092 GDP-dissociation inhibitor activity; GO:0005488 binding; GO:0005515 protein binding; GO:0019899 enzyme binding; GO:0019900 kinase binding; GO:0019901 protein kinase binding; GO:0030234 enzyme regulator activity; GO:0030695 GTPase regulator activity; GO:0043021 ribonucleoprotein complex binding; GO:0043022 …	K14753	RACK1; guanine nucleotide-binding protein subunit beta-2-like 1 protein				T	KOG0279	G protein beta subunit-like protein
A0A0C4DHS7	266	K	G-protein beta like WD repeat protein	FOXG_05557	1	SK(1)VDELKPEFPAVGK	cytoplasm,nucleus	GO:0000003 reproduction; GO:0000746 conjugation; GO:0000747 conjugation with cellular fusion; GO:0001403 invasive growth in response to glucose limitation; GO:0001932 regulation of protein phosphorylation; GO:0001934 positive regulation of protein phosphorylation; GO:0006417 regulation of translation; GO:0006446 regulation of translational initiation; GO:0006448 regulation of translational elonga…	GO:0005622 intracellular; GO:0005623 cell; GO:0005737 cytoplasm; GO:0005829 cytosol; GO:0005840 ribosome; GO:0015935 small ribosomal subunit; GO:0022626 cytosolic ribosome; GO:0022627 cytosolic small ribosomal subunit; GO:0032991 macromolecular complex; GO:0043226 organelle; GO:0043228 non-membrane-bounded organelle; GO:0043229 intracellular organelle; GO:0043232 intracellular non-membrane-bounde…	GO:0001965 G-protein alpha-subunit binding; GO:0005080 protein kinase C binding; GO:0005092 GDP-dissociation inhibitor activity; GO:0005488 binding; GO:0005515 protein binding; GO:0019899 enzyme binding; GO:0019900 kinase binding; GO:0019901 protein kinase binding; GO:0030234 enzyme regulator activity; GO:0030695 GTPase regulator activity; GO:0043021 ribonucleoprotein complex binding; GO:0043022 …	K14753	RACK1; guanine nucleotide-binding protein subunit beta-2-like 1 protein				T	KOG0279	G protein beta subunit-like protein
A0A0C4DHS7	38	K	G-protein beta like WD repeat protein	FOXG_05557	1	DK(1)TLIIWNLTR	cytoplasm,nucleus	GO:0000003 reproduction; GO:0000746 conjugation; GO:0000747 conjugation with cellular fusion; GO:0001403 invasive growth in response to glucose limitation; GO:0001932 regulation of protein phosphorylation; GO:0001934 positive regulation of protein phosphorylation; GO:0006417 regulation of translation; GO:0006446 regulation of translational initiation; GO:0006448 regulation of translational elonga…	GO:0005622 intracellular; GO:0005623 cell; GO:0005737 cytoplasm; GO:0005829 cytosol; GO:0005840 ribosome; GO:0015935 small ribosomal subunit; GO:0022626 cytosolic ribosome; GO:0022627 cytosolic small ribosomal subunit; GO:0032991 macromolecular complex; GO:0043226 organelle; GO:0043228 non-membrane-bounded organelle; GO:0043229 intracellular organelle; GO:0043232 intracellular non-membrane-bounde…	GO:0001965 G-protein alpha-subunit binding; GO:0005080 protein kinase C binding; GO:0005092 GDP-dissociation inhibitor activity; GO:0005488 binding; GO:0005515 protein binding; GO:0019899 enzyme binding; GO:0019900 kinase binding; GO:0019901 protein kinase binding; GO:0030234 enzyme regulator activity; GO:0030695 GTPase regulator activity; GO:0043021 ribonucleoprotein complex binding; GO:0043022 …	K14753	RACK1; guanine nucleotide-binding protein subunit beta-2-like 1 protein				T	KOG0279	G protein beta subunit-like protein
A0A0C4DHS7	212	K	G-protein beta like WD repeat protein	FOXG_05557	1	LQTDHIGHTGYINTVTISPDGSLCASGGK(1)DGTTMLWDLNESK	cytoplasm,nucleus	GO:0000003 reproduction; GO:0000746 conjugation; GO:0000747 conjugation with cellular fusion; GO:0001403 invasive growth in response to glucose limitation; GO:0001932 regulation of protein phosphorylation; GO:0001934 positive regulation of protein phosphorylation; GO:0006417 regulation of translation; GO:0006446 regulation of translational initiation; GO:0006448 regulation of translational elonga…	GO:0005622 intracellular; GO:0005623 cell; GO:0005737 cytoplasm; GO:0005829 cytosol; GO:0005840 ribosome; GO:0015935 small ribosomal subunit; GO:0022626 cytosolic ribosome; GO:0022627 cytosolic small ribosomal subunit; GO:0032991 macromolecular complex; GO:0043226 organelle; GO:0043228 non-membrane-bounded organelle; GO:0043229 intracellular organelle; GO:0043232 intracellular non-membrane-bounde…	GO:0001965 G-protein alpha-subunit binding; GO:0005080 protein kinase C binding; GO:0005092 GDP-dissociation inhibitor activity; GO:0005488 binding; GO:0005515 protein binding; GO:0019899 enzyme binding; GO:0019900 kinase binding; GO:0019901 protein kinase binding; GO:0030234 enzyme regulator activity; GO:0030695 GTPase regulator activity; GO:0043021 ribonucleoprotein complex binding; GO:0043022 …	K14753	RACK1; guanine nucleotide-binding protein subunit beta-2-like 1 protein				T	KOG0279	G protein beta subunit-like protein
A0A0C4DHS7	56	K	G-protein beta like WD repeat protein	FOXG_05557	1	DETQYGYPK(1)R	cytoplasm,nucleus	GO:0000003 reproduction; GO:0000746 conjugation; GO:0000747 conjugation with cellular fusion; GO:0001403 invasive growth in response to glucose limitation; GO:0001932 regulation of protein phosphorylation; GO:0001934 positive regulation of protein phosphorylation; GO:0006417 regulation of translation; GO:0006446 regulation of translational initiation; GO:0006448 regulation of translational elonga…	GO:0005622 intracellular; GO:0005623 cell; GO:0005737 cytoplasm; GO:0005829 cytosol; GO:0005840 ribosome; GO:0015935 small ribosomal subunit; GO:0022626 cytosolic ribosome; GO:0022627 cytosolic small ribosomal subunit; GO:0032991 macromolecular complex; GO:0043226 organelle; GO:0043228 non-membrane-bounded organelle; GO:0043229 intracellular organelle; GO:0043232 intracellular non-membrane-bounde…	GO:0001965 G-protein alpha-subunit binding; GO:0005080 protein kinase C binding; GO:0005092 GDP-dissociation inhibitor activity; GO:0005488 binding; GO:0005515 protein binding; GO:0019899 enzyme binding; GO:0019900 kinase binding; GO:0019901 protein kinase binding; GO:0030234 enzyme regulator activity; GO:0030695 GTPase regulator activity; GO:0043021 ribonucleoprotein complex binding; GO:0043022 …	K14753	RACK1; guanine nucleotide-binding protein subunit beta-2-like 1 protein				T	KOG0279	G protein beta subunit-like protein
A0A0C4DHS7	175	K	G-protein beta like WD repeat protein	FOXG_05557	1	LVK(1)VWELSTCK	cytoplasm,nucleus	GO:0000003 reproduction; GO:0000746 conjugation; GO:0000747 conjugation with cellular fusion; GO:0001403 invasive growth in response to glucose limitation; GO:0001932 regulation of protein phosphorylation; GO:0001934 positive regulation of protein phosphorylation; GO:0006417 regulation of translation; GO:0006446 regulation of translational initiation; GO:0006448 regulation of translational elonga…	GO:0005622 intracellular; GO:0005623 cell; GO:0005737 cytoplasm; GO:0005829 cytosol; GO:0005840 ribosome; GO:0015935 small ribosomal subunit; GO:0022626 cytosolic ribosome; GO:0022627 cytosolic small ribosomal subunit; GO:0032991 macromolecular complex; GO:0043226 organelle; GO:0043228 non-membrane-bounded organelle; GO:0043229 intracellular organelle; GO:0043232 intracellular non-membrane-bounde…	GO:0001965 G-protein alpha-subunit binding; GO:0005080 protein kinase C binding; GO:0005092 GDP-dissociation inhibitor activity; GO:0005488 binding; GO:0005515 protein binding; GO:0019899 enzyme binding; GO:0019900 kinase binding; GO:0019901 protein kinase binding; GO:0030234 enzyme regulator activity; GO:0030695 GTPase regulator activity; GO:0043021 ribonucleoprotein complex binding; GO:0043022 …	K14753	RACK1; guanine nucleotide-binding protein subunit beta-2-like 1 protein				T	KOG0279	G protein beta subunit-like protein
A0A0C4DHT3	324	K	Tubulin beta chain	FOXG_06228	1	VAMK(1)EVEDQMR	nucleus	GO:0000003 reproduction; GO:0000070 mitotic sister chromatid segregation; GO:0000226 microtubule cytoskeleton organization; GO:0000278 mitotic cell cycle; GO:0000280 nuclear division; GO:0000819 sister chromatid segregation; GO:0006810 transport; GO:0006928 movement of cell or subcellular component; GO:0006996 organelle organization; GO:0007005 mitochondrion organization; GO:0007010 cytoskeleton …	GO:0000235 astral microtubule; GO:0005622 intracellular; GO:0005623 cell; GO:0005634 nucleus; GO:0005737 cytoplasm; GO:0005815 microtubule organizing center; GO:0005816 spindle pole body; GO:0005818 aster; GO:0005819 spindle; GO:0005828 kinetochore microtubule; GO:0005856 cytoskeleton; GO:0005874 microtubule; GO:0005876 spindle microtubule; GO:0005880 nuclear microtubule; GO:0005881 cytoplasmic m…	GO:0000166 nucleotide binding; GO:0001882 nucleoside binding; GO:0001883 purine nucleoside binding; GO:0003824 catalytic activity; GO:0003924 GTPase activity; GO:0005198 structural molecule activity; GO:0005200 structural constituent of cytoskeleton; GO:0005488 binding; GO:0005525 GTP binding; GO:0016462 pyrophosphatase activity; GO:0016787 hydrolase activity; GO:0016817 hydrolase activity, actin…	K07375	TUBB; tubulin beta	map04145 Phagosome	PF00091; PF03953	Tubulin/FtsZ family, GTPase domain; Tubulin C-terminal domain	Z	KOG1375	Beta tubulin
A0A0C4DHT3	58	K	Tubulin beta chain	FOXG_06228	1	MSVYFNEASGNK(1)YVPR	nucleus	GO:0000003 reproduction; GO:0000070 mitotic sister chromatid segregation; GO:0000226 microtubule cytoskeleton organization; GO:0000278 mitotic cell cycle; GO:0000280 nuclear division; GO:0000819 sister chromatid segregation; GO:0006810 transport; GO:0006928 movement of cell or subcellular component; GO:0006996 organelle organization; GO:0007005 mitochondrion organization; GO:0007010 cytoskeleton …	GO:0000235 astral microtubule; GO:0005622 intracellular; GO:0005623 cell; GO:0005634 nucleus; GO:0005737 cytoplasm; GO:0005815 microtubule organizing center; GO:0005816 spindle pole body; GO:0005818 aster; GO:0005819 spindle; GO:0005828 kinetochore microtubule; GO:0005856 cytoskeleton; GO:0005874 microtubule; GO:0005876 spindle microtubule; GO:0005880 nuclear microtubule; GO:0005881 cytoplasmic m…	GO:0000166 nucleotide binding; GO:0001882 nucleoside binding; GO:0001883 purine nucleoside binding; GO:0003824 catalytic activity; GO:0003924 GTPase activity; GO:0005198 structural molecule activity; GO:0005200 structural constituent of cytoskeleton; GO:0005488 binding; GO:0005525 GTP binding; GO:0016462 pyrophosphatase activity; GO:0016787 hydrolase activity; GO:0016817 hydrolase activity, actin…	K07375	TUBB; tubulin beta	map04145 Phagosome	PF00091; PF03953	Tubulin/FtsZ family, GTPase domain; Tubulin C-terminal domain	Z	KOG1375	Beta tubulin
A0A0C4DHU2	77	K	Glutathione reductase	FOXG_07937	1	ATIVENK(1)R	mitochondria	GO:0006464 cellular protein modification process; GO:0006518 peptide metabolic process; GO:0006575 cellular modified amino acid metabolic process; GO:0006749 glutathione metabolic process; GO:0006790 sulfur compound metabolic process; GO:0006807 nitrogen compound metabolic process; GO:0006950 response to stress; GO:0006979 response to oxidative stress; GO:0008152 metabolic process; GO:0009636 res…	GO:0005622 intracellular; GO:0005623 cell; GO:0005634 nucleus; GO:0005737 cytoplasm; GO:0005739 mitochondrion; GO:0005829 cytosol; GO:0043226 organelle; GO:0043227 membrane-bounded organelle; GO:0043229 intracellular organelle; GO:0043231 intracellular membrane-bounded organelle; GO:0044424 intracellular part; GO:0044444 cytoplasmic part; GO:0044464 cell part;	GO:0003824 catalytic activity; GO:0004362 glutathione-disulfide reductase activity; GO:0015036 disulfide oxidoreductase activity; GO:0015037 peptide disulfide oxidoreductase activity; GO:0015038 glutathione disulfide oxidoreductase activity; GO:0016209 antioxidant activity; GO:0016491 oxidoreductase activity; GO:0016651 oxidoreductase activity, acting on NAD(P)H; GO:0016667 oxidoreductase activit…	K00383	GSR, gor; glutathione reductase (NADPH) [EC:1.8.1.7]	map00480 Glutathione metabolism; map01100 Metabolic pathways	PF07992; PF02852	Pyridine nucleotide-disulphide oxidoreductase; Pyridine nucleotide-disulphide oxidoreductase, dimerisation domain	Q	KOG0405	Pyridine nucleotide-disulphide oxidoreductase
A0A0C4DHU2	263	K	Glutathione reductase	FOXG_07937	1	NFDPMIQESVTK(1)EYER	mitochondria	GO:0006464 cellular protein modification process; GO:0006518 peptide metabolic process; GO:0006575 cellular modified amino acid metabolic process; GO:0006749 glutathione metabolic process; GO:0006790 sulfur compound metabolic process; GO:0006807 nitrogen compound metabolic process; GO:0006950 response to stress; GO:0006979 response to oxidative stress; GO:0008152 metabolic process; GO:0009636 res…	GO:0005622 intracellular; GO:0005623 cell; GO:0005634 nucleus; GO:0005737 cytoplasm; GO:0005739 mitochondrion; GO:0005829 cytosol; GO:0043226 organelle; GO:0043227 membrane-bounded organelle; GO:0043229 intracellular organelle; GO:0043231 intracellular membrane-bounded organelle; GO:0044424 intracellular part; GO:0044444 cytoplasmic part; GO:0044464 cell part;	GO:0003824 catalytic activity; GO:0004362 glutathione-disulfide reductase activity; GO:0015036 disulfide oxidoreductase activity; GO:0015037 peptide disulfide oxidoreductase activity; GO:0015038 glutathione disulfide oxidoreductase activity; GO:0016209 antioxidant activity; GO:0016491 oxidoreductase activity; GO:0016651 oxidoreductase activity, acting on NAD(P)H; GO:0016667 oxidoreductase activit…	K00383	GSR, gor; glutathione reductase (NADPH) [EC:1.8.1.7]	map00480 Glutathione metabolism; map01100 Metabolic pathways	PF07992; PF02852	Pyridine nucleotide-disulphide oxidoreductase; Pyridine nucleotide-disulphide oxidoreductase, dimerisation domain	Q	KOG0405	Pyridine nucleotide-disulphide oxidoreductase
A0A0C4DHU2	288	K	Glutathione reductase	FOXG_07937	1	DSNGK(1)LTITYK	mitochondria	GO:0006464 cellular protein modification process; GO:0006518 peptide metabolic process; GO:0006575 cellular modified amino acid metabolic process; GO:0006749 glutathione metabolic process; GO:0006790 sulfur compound metabolic process; GO:0006807 nitrogen compound metabolic process; GO:0006950 response to stress; GO:0006979 response to oxidative stress; GO:0008152 metabolic process; GO:0009636 res…	GO:0005622 intracellular; GO:0005623 cell; GO:0005634 nucleus; GO:0005737 cytoplasm; GO:0005739 mitochondrion; GO:0005829 cytosol; GO:0043226 organelle; GO:0043227 membrane-bounded organelle; GO:0043229 intracellular organelle; GO:0043231 intracellular membrane-bounded organelle; GO:0044424 intracellular part; GO:0044444 cytoplasmic part; GO:0044464 cell part;	GO:0003824 catalytic activity; GO:0004362 glutathione-disulfide reductase activity; GO:0015036 disulfide oxidoreductase activity; GO:0015037 peptide disulfide oxidoreductase activity; GO:0015038 glutathione disulfide oxidoreductase activity; GO:0016209 antioxidant activity; GO:0016491 oxidoreductase activity; GO:0016651 oxidoreductase activity, acting on NAD(P)H; GO:0016667 oxidoreductase activit…	K00383	GSR, gor; glutathione reductase (NADPH) [EC:1.8.1.7]	map00480 Glutathione metabolism; map01100 Metabolic pathways	PF07992; PF02852	Pyridine nucleotide-disulphide oxidoreductase; Pyridine nucleotide-disulphide oxidoreductase, dimerisation domain	Q	KOG0405	Pyridine nucleotide-disulphide oxidoreductase
A0A0C4DHU6	155	K	Ras protein	FOXG_08282	1	FIETSAK(1)SR	cytoskeleton	GO:0000003 reproduction; GO:0000165 MAPK cascade; GO:0000409 regulation of transcription by galactose; GO:0000411 positive regulation of transcription by galactose; GO:0000746 conjugation; GO:0000747 conjugation with cellular fusion; GO:0000749 response to pheromone involved in conjugation with cellular fusion; GO:0000750 pheromone-dependent signal transduction involved in conjugation with cellul…	GO:0000935 barrier septum; GO:0005622 intracellular; GO:0005623 cell; GO:0005634 nucleus; GO:0005737 cytoplasm; GO:0005739 mitochondrion; GO:0005783 endoplasmic reticulum; GO:0005789 endoplasmic reticulum membrane; GO:0005856 cytoskeleton; GO:0005886 plasma membrane; GO:0005937 mating projection; GO:0005938 cell cortex; GO:0012505 endomembrane system; GO:0015629 actin cytoskeleton; GO:0016020 mem…	GO:0000166 nucleotide binding; GO:0001882 nucleoside binding; GO:0001883 purine nucleoside binding; GO:0001884 pyrimidine nucleoside binding; GO:0002134 UTP binding; GO:0002135 CTP binding; GO:0003824 catalytic activity; GO:0003924 GTPase activity; GO:0005488 binding; GO:0005525 GTP binding; GO:0016462 pyrophosphatase activity; GO:0016787 hydrolase activity; GO:0016817 hydrolase activity, acting …	K07827	KRAS, KRAS2; GTPase KRas	map04113 Meiosis - yeast; map04138 Autophagy - yeast; map04213 Longevity regulating pathway - multiple species; map04933 AGE-RAGE signaling pathway in diabetic complications	PF00071	Ras family	S	KOG0395	Ras-related GTPase
A0A0C4DHV0	141	K	Guanine nucleotide-binding protein alpha subunit	FOXG_09359	1	GVQECFK(1)R	nucleus	GO:0000003 reproduction; GO:0000741 karyogamy; GO:0000742 karyogamy involved in conjugation with cellular fusion; GO:0000743 nuclear migration involved in conjugation with cellular fusion; GO:0000746 conjugation; GO:0000747 conjugation with cellular fusion; GO:0000749 response to pheromone involved in conjugation with cellular fusion; GO:0000750 pheromone-dependent signal transduction involved in…	GO:0005622 intracellular; GO:0005623 cell; GO:0005737 cytoplasm; GO:0005768 endosome; GO:0005829 cytosol; GO:0005834 heterotrimeric G-protein complex; GO:0005886 plasma membrane; GO:0009898 cytoplasmic side of plasma membrane; GO:0012505 endomembrane system; GO:0016020 membrane; GO:0019897 extrinsic component of plasma membrane; GO:0019898 extrinsic component of membrane; GO:0031234 extrinsic com…	GO:0000166 nucleotide binding; GO:0001664 G-protein coupled receptor binding; GO:0003824 catalytic activity; GO:0003924 GTPase activity; GO:0005102 receptor binding; GO:0005159 insulin-like growth factor receptor binding; GO:0005488 binding; GO:0005515 protein binding; GO:0016462 pyrophosphatase activity; GO:0016787 hydrolase activity; GO:0016817 hydrolase activity, acting on acid anhydrides; GO:…	K04630	GNAI; guanine nucleotide-binding protein G(i) subunit alpha	map04113 Meiosis - yeast	PF00503	G-protein alpha subunit	DT	KOG0082	G-protein alpha subunit (small G protein superfamily)
A0A0C4DHV9	152	K	DNA-directed RNA polymerase subunit beta	FOXG_10639	1	EIPLHEMDDEQQAEYK(1)R	nucleus	GO:0006139 nucleobase-containing compound metabolic process; GO:0006325 chromatin organization; GO:0006342 chromatin silencing; GO:0006351 transcription, DNA-templated; GO:0006355 regulation of transcription, DNA-templated; GO:0006366 transcription from RNA polymerase II promoter; GO:0006725 cellular aromatic compound metabolic process; GO:0006807 nitrogen compound metabolic process; GO:0006996 o…	GO:0000228 nuclear chromosome; GO:0000428 DNA-directed RNA polymerase complex; GO:0000775 chromosome, centromeric region; GO:0000785 chromatin; GO:0000790 nuclear chromatin; GO:0000792 heterochromatin; GO:0005622 intracellular; GO:0005623 cell; GO:0005634 nucleus; GO:0005654 nucleoplasm; GO:0005665 DNA-directed RNA polymerase II, core complex; GO:0005694 chromosome; GO:0005720 nuclear heterochrom…	GO:0003676 nucleic acid binding; GO:0003677 DNA binding; GO:0003723 RNA binding; GO:0003729 mRNA binding; GO:0005488 binding; GO:0097159 organic cyclic compound binding; GO:1901363 heterocyclic compound binding;	K03010	RPB2, POLR2B; DNA-directed RNA polymerase II subunit RPB2 [EC:2.7.7.6]	map03020 RNA polymerase	PF04561; PF04565; PF04566; PF04567; PF00562; PF04560	RNA polymerase Rpb2, domain 2; RNA polymerase Rpb2, domain 3; RNA polymerase Rpb2, domain 4; RNA polymerase Rpb2, domain 5; RNA polymerase Rpb2, domain 6; RNA polymerase Rpb2, domain 7	K	KOG0214	RNA polymerase II, second largest subunit
A0A0C4DHW0	317	K	Mitochondrial DNA replication protein YHM2	FOXG_11292	1	LTGESVTAK(1)H	mitochondria	GO:0000002 mitochondrial genome maintenance; GO:0006810 transport; GO:0006811 ion transport; GO:0006820 anion transport; GO:0006835 dicarboxylic acid transport; GO:0006839 mitochondrial transport; GO:0006842 tricarboxylic acid transport; GO:0006843 mitochondrial citrate transport; GO:0006855 drug transmembrane transport; GO:0006996 organelle organization; GO:0007005 mitochondrion organization; GO…	GO:0005622 intracellular; GO:0005623 cell; GO:0005737 cytoplasm; GO:0005739 mitochondrion; GO:0005740 mitochondrial envelope; GO:0005743 mitochondrial inner membrane; GO:0005759 mitochondrial matrix; GO:0009295 nucleoid; GO:0016020 membrane; GO:0016021 integral component of membrane; GO:0019866 organelle inner membrane; GO:0031090 organelle membrane; GO:0031224 intrinsic component of membrane; GO…	GO:0003676 nucleic acid binding; GO:0003677 DNA binding; GO:0005215 transporter activity; GO:0005342 organic acid transmembrane transporter activity; GO:0005371 tricarboxylate secondary active transmembrane transporter activity; GO:0005488 binding; GO:0008509 anion transmembrane transporter activity; GO:0008514 organic anion transmembrane transporter activity; GO:0015075 ion transmembrane transpo…						C	KOG0756	Mitochondrial tricarboxylate/dicarboxylate carrier proteins
A0A0C4DHW2	36	K	G protein beta subunit	FOXG_11532	1	K(1)DDLADTTLR	nucleus	GO:0000429 carbon catabolite regulation of transcription from RNA polymerase II promoter; GO:0000430 regulation of transcription from RNA polymerase II promoter by glucose; GO:0000433 negative regulation of transcription from RNA polymerase II promoter by glucose; GO:0000749 response to pheromone involved in conjugation with cellular fusion; GO:0000750 pheromone-dependent signal transduction invo…	GO:0005622 intracellular; GO:0005623 cell; GO:0005834 heterotrimeric G-protein complex; GO:0005886 plasma membrane; GO:0005937 mating projection; GO:0009898 cytoplasmic side of plasma membrane; GO:0016020 membrane; GO:0019897 extrinsic component of plasma membrane; GO:0019898 extrinsic component of membrane; GO:0031234 extrinsic component of cytoplasmic side of plasma membrane; GO:0032991 macromo…	GO:0005198 structural molecule activity; GO:0005488 binding; GO:0005515 protein binding; GO:0030159 receptor signaling complex scaffold activity; GO:0032947 protein complex scaffold;	K04536	GNB1; guanine nucleotide-binding protein G(I)/G(S)/G(T) subunit beta-1	map04011 MAPK signaling pathway - yeast			S	KOG0286	G-protein beta subunit
A0A0C4DHW4	223	K	Chitin synthase	---	1	DIVNLK(1)R	plasma membrane	GO:0000003 reproduction; GO:0000271 polysaccharide biosynthetic process; GO:0000278 mitotic cell cycle; GO:0000281 mitotic cytokinesis; GO:0000910 cytokinesis; GO:0000917 barrier septum assembly; GO:0000918 barrier septum site selection; GO:0005975 carbohydrate metabolic process; GO:0005976 polysaccharide metabolic process; GO:0006022 aminoglycan metabolic process; GO:0006023 aminoglycan biosynth…	GO:0000934 porous cell septum; GO:0001411 hyphal tip; GO:0005623 cell; GO:0005886 plasma membrane; GO:0016020 membrane; GO:0030427 site of polarized growth; GO:0030428 cell septum; GO:0044464 cell part; GO:0051286 cell tip; GO:0071944 cell periphery;	GO:0003824 catalytic activity; GO:0004100 chitin synthase activity; GO:0008194 UDP-glycosyltransferase activity; GO:0008375 acetylglucosaminyltransferase activity; GO:0016740 transferase activity; GO:0016757 transferase activity, transferring glycosyl groups; GO:0016758 transferase activity, transferring hexosyl groups;	K00698	CHS1; chitin synthase [EC:2.4.1.16]	map00520 Amino sugar and nucleotide sugar metabolism; map01100 Metabolic pathways			M	KOG2571	Chitin synthase/hyaluronan synthase (glycosyltransferases)
A0A0C4DHW5	25	K	Alcohol dehydrogenase	FOXG_12790	1	TAGPIEYK(1)QIPVQKPGPDEVLVNVK	cytoplasm	GO:0000947 amino acid catabolic process to alcohol via Ehrlich pathway; GO:0000955 amino acid catabolic process via Ehrlich pathway; GO:0005975 carbohydrate metabolic process; GO:0005996 monosaccharide metabolic process; GO:0006006 glucose metabolic process; GO:0006066 alcohol metabolic process; GO:0006067 ethanol metabolic process; GO:0006068 ethanol catabolic process; GO:0006081 cellular aldehy…	GO:0005576 extracellular region; GO:0005622 intracellular; GO:0005623 cell; GO:0005634 nucleus; GO:0005737 cytoplasm; GO:0005739 mitochondrion; GO:0005759 mitochondrial matrix; GO:0005886 plasma membrane; GO:0016020 membrane; GO:0031012 extracellular matrix; GO:0031974 membrane-enclosed lumen; GO:0043226 organelle; GO:0043227 membrane-bounded organelle; GO:0043229 intracellular organelle; GO:0043…	GO:0003824 catalytic activity; GO:0004022 alcohol dehydrogenase (NAD) activity; GO:0016491 oxidoreductase activity; GO:0016614 oxidoreductase activity, acting on CH-OH group of donors; GO:0016616 oxidoreductase activity, acting on the CH-OH group of donors, NAD or NADP as acceptor; GO:0019170 methylglyoxal reductase (NADH-dependent) activity;	K13953	adhP; alcohol dehydrogenase, propanol-preferring [EC:1.1.1.1]	map00010 Glycolysis / Gluconeogenesis; map00071 Fatty acid degradation; map00350 Tyrosine metabolism; map01100 Metabolic pathways; map01110 Biosynthesis of secondary metabolites; map01130 Biosynthesis of antibiotics	PF08240	Alcohol dehydrogenase GroES-like domain	Q	KOG0023	Alcohol dehydrogenase, class V
A0A0C4DHW5	339	K	Alcohol dehydrogenase	FOXG_12790	1	LMK(1)AGQIVGR	cytoplasm	GO:0000947 amino acid catabolic process to alcohol via Ehrlich pathway; GO:0000955 amino acid catabolic process via Ehrlich pathway; GO:0005975 carbohydrate metabolic process; GO:0005996 monosaccharide metabolic process; GO:0006006 glucose metabolic process; GO:0006066 alcohol metabolic process; GO:0006067 ethanol metabolic process; GO:0006068 ethanol catabolic process; GO:0006081 cellular aldehy…	GO:0005576 extracellular region; GO:0005622 intracellular; GO:0005623 cell; GO:0005634 nucleus; GO:0005737 cytoplasm; GO:0005739 mitochondrion; GO:0005759 mitochondrial matrix; GO:0005886 plasma membrane; GO:0016020 membrane; GO:0031012 extracellular matrix; GO:0031974 membrane-enclosed lumen; GO:0043226 organelle; GO:0043227 membrane-bounded organelle; GO:0043229 intracellular organelle; GO:0043…	GO:0003824 catalytic activity; GO:0004022 alcohol dehydrogenase (NAD) activity; GO:0016491 oxidoreductase activity; GO:0016614 oxidoreductase activity, acting on CH-OH group of donors; GO:0016616 oxidoreductase activity, acting on the CH-OH group of donors, NAD or NADP as acceptor; GO:0019170 methylglyoxal reductase (NADH-dependent) activity;	K13953	adhP; alcohol dehydrogenase, propanol-preferring [EC:1.1.1.1]	map00010 Glycolysis / Gluconeogenesis; map00071 Fatty acid degradation; map00350 Tyrosine metabolism; map01100 Metabolic pathways; map01110 Biosynthesis of secondary metabolites; map01130 Biosynthesis of antibiotics	PF08240	Alcohol dehydrogenase GroES-like domain	Q	KOG0023	Alcohol dehydrogenase, class V
A0A0C4DHW5	210	K	Alcohol dehydrogenase	FOXG_12790	1	AMGIHAIAIDGGEEK(1)GK	cytoplasm	GO:0000947 amino acid catabolic process to alcohol via Ehrlich pathway; GO:0000955 amino acid catabolic process via Ehrlich pathway; GO:0005975 carbohydrate metabolic process; GO:0005996 monosaccharide metabolic process; GO:0006006 glucose metabolic process; GO:0006066 alcohol metabolic process; GO:0006067 ethanol metabolic process; GO:0006068 ethanol catabolic process; GO:0006081 cellular aldehy…	GO:0005576 extracellular region; GO:0005622 intracellular; GO:0005623 cell; GO:0005634 nucleus; GO:0005737 cytoplasm; GO:0005739 mitochondrion; GO:0005759 mitochondrial matrix; GO:0005886 plasma membrane; GO:0016020 membrane; GO:0031012 extracellular matrix; GO:0031974 membrane-enclosed lumen; GO:0043226 organelle; GO:0043227 membrane-bounded organelle; GO:0043229 intracellular organelle; GO:0043…	GO:0003824 catalytic activity; GO:0004022 alcohol dehydrogenase (NAD) activity; GO:0016491 oxidoreductase activity; GO:0016614 oxidoreductase activity, acting on CH-OH group of donors; GO:0016616 oxidoreductase activity, acting on the CH-OH group of donors, NAD or NADP as acceptor; GO:0019170 methylglyoxal reductase (NADH-dependent) activity;	K13953	adhP; alcohol dehydrogenase, propanol-preferring [EC:1.1.1.1]	map00010 Glycolysis / Gluconeogenesis; map00071 Fatty acid degradation; map00350 Tyrosine metabolism; map01100 Metabolic pathways; map01110 Biosynthesis of secondary metabolites; map01130 Biosynthesis of antibiotics	PF08240	Alcohol dehydrogenase GroES-like domain	Q	KOG0023	Alcohol dehydrogenase, class V
A0A0C4DHW5	9	K	Alcohol dehydrogenase	FOXG_12790	1	AAPQIPEK(1)QWAQVFEK	cytoplasm	GO:0000947 amino acid catabolic process to alcohol via Ehrlich pathway; GO:0000955 amino acid catabolic process via Ehrlich pathway; GO:0005975 carbohydrate metabolic process; GO:0005996 monosaccharide metabolic process; GO:0006006 glucose metabolic process; GO:0006066 alcohol metabolic process; GO:0006067 ethanol metabolic process; GO:0006068 ethanol catabolic process; GO:0006081 cellular aldehy…	GO:0005576 extracellular region; GO:0005622 intracellular; GO:0005623 cell; GO:0005634 nucleus; GO:0005737 cytoplasm; GO:0005739 mitochondrion; GO:0005759 mitochondrial matrix; GO:0005886 plasma membrane; GO:0016020 membrane; GO:0031012 extracellular matrix; GO:0031974 membrane-enclosed lumen; GO:0043226 organelle; GO:0043227 membrane-bounded organelle; GO:0043229 intracellular organelle; GO:0043…	GO:0003824 catalytic activity; GO:0004022 alcohol dehydrogenase (NAD) activity; GO:0016491 oxidoreductase activity; GO:0016614 oxidoreductase activity, acting on CH-OH group of donors; GO:0016616 oxidoreductase activity, acting on the CH-OH group of donors, NAD or NADP as acceptor; GO:0019170 methylglyoxal reductase (NADH-dependent) activity;	K13953	adhP; alcohol dehydrogenase, propanol-preferring [EC:1.1.1.1]	map00010 Glycolysis / Gluconeogenesis; map00071 Fatty acid degradation; map00350 Tyrosine metabolism; map01100 Metabolic pathways; map01110 Biosynthesis of secondary metabolites; map01130 Biosynthesis of antibiotics	PF08240	Alcohol dehydrogenase GroES-like domain	Q	KOG0023	Alcohol dehydrogenase, class V
A0A0C4DHW5	17	K	Alcohol dehydrogenase	FOXG_12790	1	QWAQVFEK(1)TAGPIEYK	cytoplasm	GO:0000947 amino acid catabolic process to alcohol via Ehrlich pathway; GO:0000955 amino acid catabolic process via Ehrlich pathway; GO:0005975 carbohydrate metabolic process; GO:0005996 monosaccharide metabolic process; GO:0006006 glucose metabolic process; GO:0006066 alcohol metabolic process; GO:0006067 ethanol metabolic process; GO:0006068 ethanol catabolic process; GO:0006081 cellular aldehy…	GO:0005576 extracellular region; GO:0005622 intracellular; GO:0005623 cell; GO:0005634 nucleus; GO:0005737 cytoplasm; GO:0005739 mitochondrion; GO:0005759 mitochondrial matrix; GO:0005886 plasma membrane; GO:0016020 membrane; GO:0031012 extracellular matrix; GO:0031974 membrane-enclosed lumen; GO:0043226 organelle; GO:0043227 membrane-bounded organelle; GO:0043229 intracellular organelle; GO:0043…	GO:0003824 catalytic activity; GO:0004022 alcohol dehydrogenase (NAD) activity; GO:0016491 oxidoreductase activity; GO:0016614 oxidoreductase activity, acting on CH-OH group of donors; GO:0016616 oxidoreductase activity, acting on the CH-OH group of donors, NAD or NADP as acceptor; GO:0019170 methylglyoxal reductase (NADH-dependent) activity;	K13953	adhP; alcohol dehydrogenase, propanol-preferring [EC:1.1.1.1]	map00010 Glycolysis / Gluconeogenesis; map00071 Fatty acid degradation; map00350 Tyrosine metabolism; map01100 Metabolic pathways; map01110 Biosynthesis of secondary metabolites; map01130 Biosynthesis of antibiotics	PF08240	Alcohol dehydrogenase GroES-like domain	Q	KOG0023	Alcohol dehydrogenase, class V
A0A0C4DHW5	215	K	Alcohol dehydrogenase	FOXG_12790	1	LTK(1)ELGATAYVDFTTTK	cytoplasm	GO:0000947 amino acid catabolic process to alcohol via Ehrlich pathway; GO:0000955 amino acid catabolic process via Ehrlich pathway; GO:0005975 carbohydrate metabolic process; GO:0005996 monosaccharide metabolic process; GO:0006006 glucose metabolic process; GO:0006066 alcohol metabolic process; GO:0006067 ethanol metabolic process; GO:0006068 ethanol catabolic process; GO:0006081 cellular aldehy…	GO:0005576 extracellular region; GO:0005622 intracellular; GO:0005623 cell; GO:0005634 nucleus; GO:0005737 cytoplasm; GO:0005739 mitochondrion; GO:0005759 mitochondrial matrix; GO:0005886 plasma membrane; GO:0016020 membrane; GO:0031012 extracellular matrix; GO:0031974 membrane-enclosed lumen; GO:0043226 organelle; GO:0043227 membrane-bounded organelle; GO:0043229 intracellular organelle; GO:0043…	GO:0003824 catalytic activity; GO:0004022 alcohol dehydrogenase (NAD) activity; GO:0016491 oxidoreductase activity; GO:0016614 oxidoreductase activity, acting on CH-OH group of donors; GO:0016616 oxidoreductase activity, acting on the CH-OH group of donors, NAD or NADP as acceptor; GO:0019170 methylglyoxal reductase (NADH-dependent) activity;	K13953	adhP; alcohol dehydrogenase, propanol-preferring [EC:1.1.1.1]	map00010 Glycolysis / Gluconeogenesis; map00071 Fatty acid degradation; map00350 Tyrosine metabolism; map01100 Metabolic pathways; map01110 Biosynthesis of secondary metabolites; map01130 Biosynthesis of antibiotics	PF08240	Alcohol dehydrogenase GroES-like domain	Q	KOG0023	Alcohol dehydrogenase, class V
A0A0C4DHW5	320	K	Alcohol dehydrogenase	FOXG_12790	1	GLIK(1)VPFK	cytoplasm	GO:0000947 amino acid catabolic process to alcohol via Ehrlich pathway; GO:0000955 amino acid catabolic process via Ehrlich pathway; GO:0005975 carbohydrate metabolic process; GO:0005996 monosaccharide metabolic process; GO:0006006 glucose metabolic process; GO:0006066 alcohol metabolic process; GO:0006067 ethanol metabolic process; GO:0006068 ethanol catabolic process; GO:0006081 cellular aldehy…	GO:0005576 extracellular region; GO:0005622 intracellular; GO:0005623 cell; GO:0005634 nucleus; GO:0005737 cytoplasm; GO:0005739 mitochondrion; GO:0005759 mitochondrial matrix; GO:0005886 plasma membrane; GO:0016020 membrane; GO:0031012 extracellular matrix; GO:0031974 membrane-enclosed lumen; GO:0043226 organelle; GO:0043227 membrane-bounded organelle; GO:0043229 intracellular organelle; GO:0043…	GO:0003824 catalytic activity; GO:0004022 alcohol dehydrogenase (NAD) activity; GO:0016491 oxidoreductase activity; GO:0016614 oxidoreductase activity, acting on CH-OH group of donors; GO:0016616 oxidoreductase activity, acting on the CH-OH group of donors, NAD or NADP as acceptor; GO:0019170 methylglyoxal reductase (NADH-dependent) activity;	K13953	adhP; alcohol dehydrogenase, propanol-preferring [EC:1.1.1.1]	map00010 Glycolysis / Gluconeogenesis; map00071 Fatty acid degradation; map00350 Tyrosine metabolism; map01100 Metabolic pathways; map01110 Biosynthesis of secondary metabolites; map01130 Biosynthesis of antibiotics	PF08240	Alcohol dehydrogenase GroES-like domain	Q	KOG0023	Alcohol dehydrogenase, class V
A0A0C4DHW5	297	K	Alcohol dehydrogenase	FOXG_12790	1	MISIK(1)GSYVGNR	cytoplasm	GO:0000947 amino acid catabolic process to alcohol via Ehrlich pathway; GO:0000955 amino acid catabolic process via Ehrlich pathway; GO:0005975 carbohydrate metabolic process; GO:0005996 monosaccharide metabolic process; GO:0006006 glucose metabolic process; GO:0006066 alcohol metabolic process; GO:0006067 ethanol metabolic process; GO:0006068 ethanol catabolic process; GO:0006081 cellular aldehy…	GO:0005576 extracellular region; GO:0005622 intracellular; GO:0005623 cell; GO:0005634 nucleus; GO:0005737 cytoplasm; GO:0005739 mitochondrion; GO:0005759 mitochondrial matrix; GO:0005886 plasma membrane; GO:0016020 membrane; GO:0031012 extracellular matrix; GO:0031974 membrane-enclosed lumen; GO:0043226 organelle; GO:0043227 membrane-bounded organelle; GO:0043229 intracellular organelle; GO:0043…	GO:0003824 catalytic activity; GO:0004022 alcohol dehydrogenase (NAD) activity; GO:0016491 oxidoreductase activity; GO:0016614 oxidoreductase activity, acting on CH-OH group of donors; GO:0016616 oxidoreductase activity, acting on the CH-OH group of donors, NAD or NADP as acceptor; GO:0019170 methylglyoxal reductase (NADH-dependent) activity;	K13953	adhP; alcohol dehydrogenase, propanol-preferring [EC:1.1.1.1]	map00010 Glycolysis / Gluconeogenesis; map00071 Fatty acid degradation; map00350 Tyrosine metabolism; map01100 Metabolic pathways; map01110 Biosynthesis of secondary metabolites; map01130 Biosynthesis of antibiotics	PF08240	Alcohol dehydrogenase GroES-like domain	Q	KOG0023	Alcohol dehydrogenase, class V
A0A0C4DHW6	42	K	Cytochrome c	FOXG_12815	1	K(1)TGSVEGYAYTDANK	mitochondria	GO:0006091 generation of precursor metabolites and energy; GO:0006119 oxidative phosphorylation; GO:0006122 mitochondrial electron transport, ubiquinol to cytochrome c; GO:0006123 mitochondrial electron transport, cytochrome c to oxygen; GO:0006139 nucleobase-containing compound metabolic process; GO:0006163 purine nucleotide metabolic process; GO:0006725 cellular aromatic compound metabolic proc…	GO:0005622 intracellular; GO:0005623 cell; GO:0005737 cytoplasm; GO:0005739 mitochondrion; GO:0005740 mitochondrial envelope; GO:0005743 mitochondrial inner membrane; GO:0005746 mitochondrial respiratory chain; GO:0005758 mitochondrial intermembrane space; GO:0016020 membrane; GO:0019866 organelle inner membrane; GO:0031090 organelle membrane; GO:0031966 mitochondrial membrane; GO:0031967 organel…	GO:0003824 catalytic activity; GO:0009055 electron carrier activity; GO:0016491 oxidoreductase activity; GO:0045155 electron transporter, transferring electrons from CoQH2-cytochrome c reductase complex and cytochrome c oxidase complex activity;	K08738	CYC; cytochrome c		PF00034	Cytochrome c	C	KOG3453	Cytochrome c
A0A0C4DHW6	89	K	Cytochrome c	FOXG_12815	1	MAFGGLK(1)K	mitochondria	GO:0006091 generation of precursor metabolites and energy; GO:0006119 oxidative phosphorylation; GO:0006122 mitochondrial electron transport, ubiquinol to cytochrome c; GO:0006123 mitochondrial electron transport, cytochrome c to oxygen; GO:0006139 nucleobase-containing compound metabolic process; GO:0006163 purine nucleotide metabolic process; GO:0006725 cellular aromatic compound metabolic proc…	GO:0005622 intracellular; GO:0005623 cell; GO:0005737 cytoplasm; GO:0005739 mitochondrion; GO:0005740 mitochondrial envelope; GO:0005743 mitochondrial inner membrane; GO:0005746 mitochondrial respiratory chain; GO:0005758 mitochondrial intermembrane space; GO:0016020 membrane; GO:0019866 organelle inner membrane; GO:0031090 organelle membrane; GO:0031966 mitochondrial membrane; GO:0031967 organel…	GO:0003824 catalytic activity; GO:0009055 electron carrier activity; GO:0016491 oxidoreductase activity; GO:0045155 electron transporter, transferring electrons from CoQH2-cytochrome c reductase complex and cytochrome c oxidase complex activity;	K08738	CYC; cytochrome c		PF00034	Cytochrome c	C	KOG3453	Cytochrome c
A0A0C4DHX4	159	K	Flavohemoglobin	FOXG_13752	1	K(1)EAENDSVTSFYLEPTDGKPLPK	cytoplasm				K05916	hmp, YHB1; nitric oxide dioxygenase [EC:1.14.12.17]		PF00042; PF00970; PF00175	Globin; Oxidoreductase FAD-binding domain; Oxidoreductase NAD-binding domain	C	KOG3378	Globins and related hemoproteins
A0A0C4DHX4	177	K	Flavohemoglobin	FOXG_13752	1	EAENDSVTSFYLEPTDGK(1)PLPK	cytoplasm				K05916	hmp, YHB1; nitric oxide dioxygenase [EC:1.14.12.17]		PF00042; PF00970; PF00175	Globin; Oxidoreductase FAD-binding domain; Oxidoreductase NAD-binding domain	C	KOG3378	Globins and related hemoproteins
A0A0C4DHX4	23	K	Flavohemoglobin	FOXG_13752	1	EHGK(1)TITTTFYR	cytoplasm				K05916	hmp, YHB1; nitric oxide dioxygenase [EC:1.14.12.17]		PF00042; PF00970; PF00175	Globin; Oxidoreductase FAD-binding domain; Oxidoreductase NAD-binding domain	C	KOG3378	Globins and related hemoproteins
A0A0C4DHX5	137	K	GTP-binding protein rhoA	FOXG_13835	1	TSQK(1)PVSPEEGEEVR	cytoplasm	GO:0000003 reproduction; GO:0000271 polysaccharide biosynthetic process; GO:0000278 mitotic cell cycle; GO:0000281 mitotic cytokinesis; GO:0000910 cytokinesis; GO:0005975 carbohydrate metabolic process; GO:0005976 polysaccharide metabolic process; GO:0006073 cellular glucan metabolic process; GO:0006074 (1->3)-beta-D-glucan metabolic process; GO:0006075 (1->3)-beta-D-glucan biosynthetic process; …	GO:0000131 incipient cellular bud site; GO:0000148 1,3-beta-D-glucan synthase complex; GO:0000935 barrier septum; GO:0001411 hyphal tip; GO:0005622 intracellular; GO:0005623 cell; GO:0005737 cytoplasm; GO:0005739 mitochondrion; GO:0005740 mitochondrial envelope; GO:0005741 mitochondrial outer membrane; GO:0005777 peroxisome; GO:0005783 endoplasmic reticulum; GO:0005794 Golgi apparatus; GO:0005886…	GO:0000166 nucleotide binding; GO:0001882 nucleoside binding; GO:0001883 purine nucleoside binding; GO:0003824 catalytic activity; GO:0003924 GTPase activity; GO:0005488 binding; GO:0005525 GTP binding; GO:0016462 pyrophosphatase activity; GO:0016787 hydrolase activity; GO:0016817 hydrolase activity, acting on acid anhydrides; GO:0016818 hydrolase activity, acting on acid anhydrides, in phosphoru…	K04513	RHOA; Ras homolog gene family, member A	map04011 MAPK signaling pathway - yeast; map04144 Endocytosis	PF00071	Ras family	U	KOG0393	Ras-related small GTPase, Rho type
A0A0C4DHX5	155	K	GTP-binding protein rhoA	FOXG_13835	1	IAAYK(1)YLECSAK	cytoplasm	GO:0000003 reproduction; GO:0000271 polysaccharide biosynthetic process; GO:0000278 mitotic cell cycle; GO:0000281 mitotic cytokinesis; GO:0000910 cytokinesis; GO:0005975 carbohydrate metabolic process; GO:0005976 polysaccharide metabolic process; GO:0006073 cellular glucan metabolic process; GO:0006074 (1->3)-beta-D-glucan metabolic process; GO:0006075 (1->3)-beta-D-glucan biosynthetic process; …	GO:0000131 incipient cellular bud site; GO:0000148 1,3-beta-D-glucan synthase complex; GO:0000935 barrier septum; GO:0001411 hyphal tip; GO:0005622 intracellular; GO:0005623 cell; GO:0005737 cytoplasm; GO:0005739 mitochondrion; GO:0005740 mitochondrial envelope; GO:0005741 mitochondrial outer membrane; GO:0005777 peroxisome; GO:0005783 endoplasmic reticulum; GO:0005794 Golgi apparatus; GO:0005886…	GO:0000166 nucleotide binding; GO:0001882 nucleoside binding; GO:0001883 purine nucleoside binding; GO:0003824 catalytic activity; GO:0003924 GTPase activity; GO:0005488 binding; GO:0005525 GTP binding; GO:0016462 pyrophosphatase activity; GO:0016787 hydrolase activity; GO:0016817 hydrolase activity, acting on acid anhydrides; GO:0016818 hydrolase activity, acting on acid anhydrides, in phosphoru…	K04513	RHOA; Ras homolog gene family, member A	map04011 MAPK signaling pathway - yeast; map04144 Endocytosis	PF00071	Ras family	U	KOG0393	Ras-related small GTPase, Rho type
A0A0C4DHX5	162	K	GTP-binding protein rhoA	FOXG_13835	1	YLECSAK(1)TNEGVR	cytoplasm	GO:0000003 reproduction; GO:0000271 polysaccharide biosynthetic process; GO:0000278 mitotic cell cycle; GO:0000281 mitotic cytokinesis; GO:0000910 cytokinesis; GO:0005975 carbohydrate metabolic process; GO:0005976 polysaccharide metabolic process; GO:0006073 cellular glucan metabolic process; GO:0006074 (1->3)-beta-D-glucan metabolic process; GO:0006075 (1->3)-beta-D-glucan biosynthetic process; …	GO:0000131 incipient cellular bud site; GO:0000148 1,3-beta-D-glucan synthase complex; GO:0000935 barrier septum; GO:0001411 hyphal tip; GO:0005622 intracellular; GO:0005623 cell; GO:0005737 cytoplasm; GO:0005739 mitochondrion; GO:0005740 mitochondrial envelope; GO:0005741 mitochondrial outer membrane; GO:0005777 peroxisome; GO:0005783 endoplasmic reticulum; GO:0005794 Golgi apparatus; GO:0005886…	GO:0000166 nucleotide binding; GO:0001882 nucleoside binding; GO:0001883 purine nucleoside binding; GO:0003824 catalytic activity; GO:0003924 GTPase activity; GO:0005488 binding; GO:0005525 GTP binding; GO:0016462 pyrophosphatase activity; GO:0016787 hydrolase activity; GO:0016817 hydrolase activity, acting on acid anhydrides; GO:0016818 hydrolase activity, acting on acid anhydrides, in phosphoru…	K04513	RHOA; Ras homolog gene family, member A	map04011 MAPK signaling pathway - yeast; map04144 Endocytosis	PF00071	Ras family	U	KOG0393	Ras-related small GTPase, Rho type
A0A0C4DHX5	126	K	GTP-binding protein rhoA	FOXG_13835	1	YDQK(1)TIEELRK	cytoplasm	GO:0000003 reproduction; GO:0000271 polysaccharide biosynthetic process; GO:0000278 mitotic cell cycle; GO:0000281 mitotic cytokinesis; GO:0000910 cytokinesis; GO:0005975 carbohydrate metabolic process; GO:0005976 polysaccharide metabolic process; GO:0006073 cellular glucan metabolic process; GO:0006074 (1->3)-beta-D-glucan metabolic process; GO:0006075 (1->3)-beta-D-glucan biosynthetic process; …	GO:0000131 incipient cellular bud site; GO:0000148 1,3-beta-D-glucan synthase complex; GO:0000935 barrier septum; GO:0001411 hyphal tip; GO:0005622 intracellular; GO:0005623 cell; GO:0005737 cytoplasm; GO:0005739 mitochondrion; GO:0005740 mitochondrial envelope; GO:0005741 mitochondrial outer membrane; GO:0005777 peroxisome; GO:0005783 endoplasmic reticulum; GO:0005794 Golgi apparatus; GO:0005886…	GO:0000166 nucleotide binding; GO:0001882 nucleoside binding; GO:0001883 purine nucleoside binding; GO:0003824 catalytic activity; GO:0003924 GTPase activity; GO:0005488 binding; GO:0005525 GTP binding; GO:0016462 pyrophosphatase activity; GO:0016787 hydrolase activity; GO:0016817 hydrolase activity, acting on acid anhydrides; GO:0016818 hydrolase activity, acting on acid anhydrides, in phosphoru…	K04513	RHOA; Ras homolog gene family, member A	map04011 MAPK signaling pathway - yeast; map04144 Endocytosis	PF00071	Ras family	U	KOG0393	Ras-related small GTPase, Rho type
A0A0C4DHX6	57	K	Histone H3	FOXG_13952	1	YQK(1)STELLIR	nucleus	GO:0000003 reproduction; GO:0000075 cell cycle checkpoint; GO:0000278 mitotic cell cycle; GO:0001672 regulation of chromatin assembly or disassembly; GO:0003006 developmental process involved in reproduction; GO:0006139 nucleobase-containing compound metabolic process; GO:0006259 DNA metabolic process; GO:0006281 DNA repair; GO:0006289 nucleotide-excision repair; GO:0006323 DNA packaging; GO:0006…	GO:0000228 nuclear chromosome; GO:0000775 chromosome, centromeric region; GO:0000785 chromatin; GO:0000786 nucleosome; GO:0000788 nuclear nucleosome; GO:0000790 nuclear chromatin; GO:0000792 heterochromatin; GO:0005622 intracellular; GO:0005623 cell; GO:0005634 nucleus; GO:0005657 replication fork; GO:0005694 chromosome; GO:0005720 nuclear heterochromatin; GO:0005721 pericentric heterochromatin; …	GO:0003676 nucleic acid binding; GO:0003677 DNA binding; GO:0003682 chromatin binding; GO:0005488 binding; GO:0031490 chromatin DNA binding; GO:0031491 nucleosome binding; GO:0031492 nucleosomal DNA binding; GO:0044877 macromolecular complex binding; GO:0097159 organic cyclic compound binding; GO:1901363 heterocyclic compound binding;	K11253	H3; histone H3		PF00125	Core histone H2A/H2B/H3/H4	B	KOG1745	Histones H3 and H4
A0A0C4DHX6	80	K	Histone H3	FOXG_13952	1	EIAQDFK(1)SDLR	nucleus	GO:0000003 reproduction; GO:0000075 cell cycle checkpoint; GO:0000278 mitotic cell cycle; GO:0001672 regulation of chromatin assembly or disassembly; GO:0003006 developmental process involved in reproduction; GO:0006139 nucleobase-containing compound metabolic process; GO:0006259 DNA metabolic process; GO:0006281 DNA repair; GO:0006289 nucleotide-excision repair; GO:0006323 DNA packaging; GO:0006…	GO:0000228 nuclear chromosome; GO:0000775 chromosome, centromeric region; GO:0000785 chromatin; GO:0000786 nucleosome; GO:0000788 nuclear nucleosome; GO:0000790 nuclear chromatin; GO:0000792 heterochromatin; GO:0005622 intracellular; GO:0005623 cell; GO:0005634 nucleus; GO:0005657 replication fork; GO:0005694 chromosome; GO:0005720 nuclear heterochromatin; GO:0005721 pericentric heterochromatin; …	GO:0003676 nucleic acid binding; GO:0003677 DNA binding; GO:0003682 chromatin binding; GO:0005488 binding; GO:0031490 chromatin DNA binding; GO:0031491 nucleosome binding; GO:0031492 nucleosomal DNA binding; GO:0044877 macromolecular complex binding; GO:0097159 organic cyclic compound binding; GO:1901363 heterocyclic compound binding;	K11253	H3; histone H3		PF00125	Core histone H2A/H2B/H3/H4	B	KOG1745	Histones H3 and H4
A0A0C4DI50	109	K	Glycosyl hydrolase family 17	FOXG_16943	1	AALLK(1)VIK	extracellular				K01210	E3.2.1.58; glucan 1,3-beta-glucosidase [EC:3.2.1.58]	map00500 Starch and sucrose metabolism; map01100 Metabolic pathways	PF00332	Glycosyl hydrolases family 17
A0A0C4DI50	214	K	Glycosyl hydrolase family 17	FOXG_16943	1	TFQNSYWNVQK(1)HVK	extracellular				K01210	E3.2.1.58; glucan 1,3-beta-glucosidase [EC:3.2.1.58]	map00500 Starch and sucrose metabolism; map01100 Metabolic pathways	PF00332	Glycosyl hydrolases family 17
A0A0C4DI50	58	K	Glycosyl hydrolase family 17	FOXG_16943	1	SWNK(1)GFNAVR	extracellular				K01210	E3.2.1.58; glucan 1,3-beta-glucosidase [EC:3.2.1.58]	map00500 Starch and sucrose metabolism; map01100 Metabolic pathways	PF00332	Glycosyl hydrolases family 17
A0A0D2X809	131	K	ATP phosphoribosyltransferase	FOXG_00015	1	LQVQVPEK(1)GQYK	cytoplasm	GO:0000105 histidine biosynthetic process; GO:0006082 organic acid metabolic process; GO:0006520 cellular amino acid metabolic process; GO:0006547 histidine metabolic process; GO:0006725 cellular aromatic compound metabolic process; GO:0006807 nitrogen compound metabolic process; GO:0008152 metabolic process; GO:0008652 cellular amino acid biosynthetic process; GO:0009058 biosynthetic process; GO…		GO:0003824 catalytic activity; GO:0003879 ATP phosphoribosyltransferase activity; GO:0016740 transferase activity; GO:0016757 transferase activity, transferring glycosyl groups; GO:0016763 transferase activity, transferring pentosyl groups;	K00765	hisG; ATP phosphoribosyltransferase [EC:2.4.2.17]	map00340 Histidine metabolism; map01100 Metabolic pathways; map01110 Biosynthesis of secondary metabolites; map01230 Biosynthesis of amino acids	PF08029	HisG, C-terminal domain	E	KOG2831	ATP phosphoribosyltransferase
A0A0D2X809	17	K	ATP phosphoribosyltransferase	FOXG_00015	1	LLFAVPK(1)K	cytoplasm	GO:0000105 histidine biosynthetic process; GO:0006082 organic acid metabolic process; GO:0006520 cellular amino acid metabolic process; GO:0006547 histidine metabolic process; GO:0006725 cellular aromatic compound metabolic process; GO:0006807 nitrogen compound metabolic process; GO:0008152 metabolic process; GO:0008652 cellular amino acid biosynthetic process; GO:0009058 biosynthetic process; GO…		GO:0003824 catalytic activity; GO:0003879 ATP phosphoribosyltransferase activity; GO:0016740 transferase activity; GO:0016757 transferase activity, transferring glycosyl groups; GO:0016763 transferase activity, transferring pentosyl groups;	K00765	hisG; ATP phosphoribosyltransferase [EC:2.4.2.17]	map00340 Histidine metabolism; map01100 Metabolic pathways; map01110 Biosynthesis of secondary metabolites; map01230 Biosynthesis of amino acids	PF08029	HisG, C-terminal domain	E	KOG2831	ATP phosphoribosyltransferase
A0A0D2X816	206	K	"Synaptosomal-associated protein, 23kDa"	FOXG_00022	1	ELTAEEQEEAEYQSILAEK(1)R	nucleus	GO:0000003 reproduction; GO:0003006 developmental process involved in reproduction; GO:0006810 transport; GO:0006886 intracellular protein transport; GO:0006887 exocytosis; GO:0006892 post-Golgi vesicle-mediated transport; GO:0006893 Golgi to plasma membrane transport; GO:0006906 vesicle fusion; GO:0006996 organelle organization; GO:0007049 cell cycle; GO:0008104 protein localization; GO:0009653 …	GO:0005622 intracellular; GO:0005623 cell; GO:0005628 prospore membrane; GO:0005634 nucleus; GO:0005737 cytoplasm; GO:0005829 cytosol; GO:0005886 plasma membrane; GO:0005933 cellular bud; GO:0005935 cellular bud neck; GO:0016020 membrane; GO:0019897 extrinsic component of plasma membrane; GO:0019898 extrinsic component of membrane; GO:0030427 site of polarized growth; GO:0031201 SNARE complex; GO…	GO:0000149 SNARE binding; GO:0005484 SNAP receptor activity; GO:0005488 binding; GO:0005515 protein binding; GO:0005543 phospholipid binding; GO:0005546 phosphatidylinositol-4,5-bisphosphate binding; GO:0008289 lipid binding; GO:0019905 syntaxin binding; GO:0035091 phosphatidylinositol binding; GO:0043167 ion binding; GO:0043168 anion binding; GO:0070300 phosphatidic acid binding; GO:1901981 phos…	K19950	SEC9; protein transport protein SEC9				U	KOG3065	SNAP-25 (synaptosome-associated protein) component of SNARE complex
A0A0D2X816	393	K	"Synaptosomal-associated protein, 23kDa"	FOXG_00022	1	EVDSQNK(1)QIDR	nucleus	GO:0000003 reproduction; GO:0003006 developmental process involved in reproduction; GO:0006810 transport; GO:0006886 intracellular protein transport; GO:0006887 exocytosis; GO:0006892 post-Golgi vesicle-mediated transport; GO:0006893 Golgi to plasma membrane transport; GO:0006906 vesicle fusion; GO:0006996 organelle organization; GO:0007049 cell cycle; GO:0008104 protein localization; GO:0009653 …	GO:0005622 intracellular; GO:0005623 cell; GO:0005628 prospore membrane; GO:0005634 nucleus; GO:0005737 cytoplasm; GO:0005829 cytosol; GO:0005886 plasma membrane; GO:0005933 cellular bud; GO:0005935 cellular bud neck; GO:0016020 membrane; GO:0019897 extrinsic component of plasma membrane; GO:0019898 extrinsic component of membrane; GO:0030427 site of polarized growth; GO:0031201 SNARE complex; GO…	GO:0000149 SNARE binding; GO:0005484 SNAP receptor activity; GO:0005488 binding; GO:0005515 protein binding; GO:0005543 phospholipid binding; GO:0005546 phosphatidylinositol-4,5-bisphosphate binding; GO:0008289 lipid binding; GO:0019905 syntaxin binding; GO:0035091 phosphatidylinositol binding; GO:0043167 ion binding; GO:0043168 anion binding; GO:0070300 phosphatidic acid binding; GO:1901981 phos…	K19950	SEC9; protein transport protein SEC9				U	KOG3065	SNAP-25 (synaptosome-associated protein) component of SNARE complex
A0A0D2X816	386	K	"Synaptosomal-associated protein, 23kDa"	FOXG_00022	1	AIGK(1)EVDSQNK	nucleus	GO:0000003 reproduction; GO:0003006 developmental process involved in reproduction; GO:0006810 transport; GO:0006886 intracellular protein transport; GO:0006887 exocytosis; GO:0006892 post-Golgi vesicle-mediated transport; GO:0006893 Golgi to plasma membrane transport; GO:0006906 vesicle fusion; GO:0006996 organelle organization; GO:0007049 cell cycle; GO:0008104 protein localization; GO:0009653 …	GO:0005622 intracellular; GO:0005623 cell; GO:0005628 prospore membrane; GO:0005634 nucleus; GO:0005737 cytoplasm; GO:0005829 cytosol; GO:0005886 plasma membrane; GO:0005933 cellular bud; GO:0005935 cellular bud neck; GO:0016020 membrane; GO:0019897 extrinsic component of plasma membrane; GO:0019898 extrinsic component of membrane; GO:0030427 site of polarized growth; GO:0031201 SNARE complex; GO…	GO:0000149 SNARE binding; GO:0005484 SNAP receptor activity; GO:0005488 binding; GO:0005515 protein binding; GO:0005543 phospholipid binding; GO:0005546 phosphatidylinositol-4,5-bisphosphate binding; GO:0008289 lipid binding; GO:0019905 syntaxin binding; GO:0035091 phosphatidylinositol binding; GO:0043167 ion binding; GO:0043168 anion binding; GO:0070300 phosphatidic acid binding; GO:1901981 phos…	K19950	SEC9; protein transport protein SEC9				U	KOG3065	SNAP-25 (synaptosome-associated protein) component of SNARE complex
A0A0D2X829	254	K	Enolase	FOXG_00035	1	IAMDVASSEFYK(1)VEEK	cytoplasm	GO:0005975 carbohydrate metabolic process; GO:0005996 monosaccharide metabolic process; GO:0006006 glucose metabolic process; GO:0006007 glucose catabolic process; GO:0006082 organic acid metabolic process; GO:0006090 pyruvate metabolic process; GO:0006091 generation of precursor metabolites and energy; GO:0006094 gluconeogenesis; GO:0006096 glycolytic process; GO:0006139 nucleobase-containing co…	GO:0000015 phosphopyruvate hydratase complex; GO:0000322 storage vacuole; GO:0000323 lytic vacuole; GO:0000324 fungal-type vacuole; GO:0005576 extracellular region; GO:0005618 cell wall; GO:0005622 intracellular; GO:0005623 cell; GO:0005634 nucleus; GO:0005737 cytoplasm; GO:0005739 mitochondrion; GO:0005773 vacuole; GO:0005829 cytosol; GO:0005886 plasma membrane; GO:0009277 fungal-type cell wall;…	GO:0003810 protein-glutamine gamma-glutamyltransferase activity; GO:0003824 catalytic activity; GO:0004634 phosphopyruvate hydratase activity; GO:0005488 binding; GO:0005515 protein binding; GO:0016740 transferase activity; GO:0016746 transferase activity, transferring acyl groups; GO:0016755 transferase activity, transferring amino-acyl groups; GO:0016829 lyase activity; GO:0016835 carbon-oxygen…	K01689	ENO, eno; enolase [EC:4.2.1.11]	map00010 Glycolysis / Gluconeogenesis; map00680 Methane metabolism; map01100 Metabolic pathways; map01110 Biosynthesis of secondary metabolites; map01130 Biosynthesis of antibiotics; map01200 Carbon metabolism; map01230 Biosynthesis of amino acids; map03018 RNA degradation	PF03952; PF00113	Enolase, N-terminal domain; Enolase, C-terminal TIM barrel domain	G	KOG2670	Enolase
A0A0D2X829	265	K	Enolase	FOXG_00035	1	YDLDFK(1)NPESDPTK	cytoplasm	GO:0005975 carbohydrate metabolic process; GO:0005996 monosaccharide metabolic process; GO:0006006 glucose metabolic process; GO:0006007 glucose catabolic process; GO:0006082 organic acid metabolic process; GO:0006090 pyruvate metabolic process; GO:0006091 generation of precursor metabolites and energy; GO:0006094 gluconeogenesis; GO:0006096 glycolytic process; GO:0006139 nucleobase-containing co…	GO:0000015 phosphopyruvate hydratase complex; GO:0000322 storage vacuole; GO:0000323 lytic vacuole; GO:0000324 fungal-type vacuole; GO:0005576 extracellular region; GO:0005618 cell wall; GO:0005622 intracellular; GO:0005623 cell; GO:0005634 nucleus; GO:0005737 cytoplasm; GO:0005739 mitochondrion; GO:0005773 vacuole; GO:0005829 cytosol; GO:0005886 plasma membrane; GO:0009277 fungal-type cell wall;…	GO:0003810 protein-glutamine gamma-glutamyltransferase activity; GO:0003824 catalytic activity; GO:0004634 phosphopyruvate hydratase activity; GO:0005488 binding; GO:0005515 protein binding; GO:0016740 transferase activity; GO:0016746 transferase activity, transferring acyl groups; GO:0016755 transferase activity, transferring amino-acyl groups; GO:0016829 lyase activity; GO:0016835 carbon-oxygen…	K01689	ENO, eno; enolase [EC:4.2.1.11]	map00010 Glycolysis / Gluconeogenesis; map00680 Methane metabolism; map01100 Metabolic pathways; map01110 Biosynthesis of secondary metabolites; map01130 Biosynthesis of antibiotics; map01200 Carbon metabolism; map01230 Biosynthesis of amino acids; map03018 RNA degradation	PF03952; PF00113	Enolase, N-terminal domain; Enolase, C-terminal TIM barrel domain	G	KOG2670	Enolase
A0A0D2X829	259	K	Enolase	FOXG_00035	1	K(1)YDLDFK	cytoplasm	GO:0005975 carbohydrate metabolic process; GO:0005996 monosaccharide metabolic process; GO:0006006 glucose metabolic process; GO:0006007 glucose catabolic process; GO:0006082 organic acid metabolic process; GO:0006090 pyruvate metabolic process; GO:0006091 generation of precursor metabolites and energy; GO:0006094 gluconeogenesis; GO:0006096 glycolytic process; GO:0006139 nucleobase-containing co…	GO:0000015 phosphopyruvate hydratase complex; GO:0000322 storage vacuole; GO:0000323 lytic vacuole; GO:0000324 fungal-type vacuole; GO:0005576 extracellular region; GO:0005618 cell wall; GO:0005622 intracellular; GO:0005623 cell; GO:0005634 nucleus; GO:0005737 cytoplasm; GO:0005739 mitochondrion; GO:0005773 vacuole; GO:0005829 cytosol; GO:0005886 plasma membrane; GO:0009277 fungal-type cell wall;…	GO:0003810 protein-glutamine gamma-glutamyltransferase activity; GO:0003824 catalytic activity; GO:0004634 phosphopyruvate hydratase activity; GO:0005488 binding; GO:0005515 protein binding; GO:0016740 transferase activity; GO:0016746 transferase activity, transferring acyl groups; GO:0016755 transferase activity, transferring amino-acyl groups; GO:0016829 lyase activity; GO:0016835 carbon-oxygen…	K01689	ENO, eno; enolase [EC:4.2.1.11]	map00010 Glycolysis / Gluconeogenesis; map00680 Methane metabolism; map01100 Metabolic pathways; map01110 Biosynthesis of secondary metabolites; map01130 Biosynthesis of antibiotics; map01200 Carbon metabolism; map01230 Biosynthesis of amino acids; map03018 RNA degradation	PF03952; PF00113	Enolase, N-terminal domain; Enolase, C-terminal TIM barrel domain	G	KOG2670	Enolase
A0A0D2X829	410	K	Enolase	FOXG_00035	1	LAK(1)LNQILR	cytoplasm	GO:0005975 carbohydrate metabolic process; GO:0005996 monosaccharide metabolic process; GO:0006006 glucose metabolic process; GO:0006007 glucose catabolic process; GO:0006082 organic acid metabolic process; GO:0006090 pyruvate metabolic process; GO:0006091 generation of precursor metabolites and energy; GO:0006094 gluconeogenesis; GO:0006096 glycolytic process; GO:0006139 nucleobase-containing co…	GO:0000015 phosphopyruvate hydratase complex; GO:0000322 storage vacuole; GO:0000323 lytic vacuole; GO:0000324 fungal-type vacuole; GO:0005576 extracellular region; GO:0005618 cell wall; GO:0005622 intracellular; GO:0005623 cell; GO:0005634 nucleus; GO:0005737 cytoplasm; GO:0005739 mitochondrion; GO:0005773 vacuole; GO:0005829 cytosol; GO:0005886 plasma membrane; GO:0009277 fungal-type cell wall;…	GO:0003810 protein-glutamine gamma-glutamyltransferase activity; GO:0003824 catalytic activity; GO:0004634 phosphopyruvate hydratase activity; GO:0005488 binding; GO:0005515 protein binding; GO:0016740 transferase activity; GO:0016746 transferase activity, transferring acyl groups; GO:0016755 transferase activity, transferring amino-acyl groups; GO:0016829 lyase activity; GO:0016835 carbon-oxygen…	K01689	ENO, eno; enolase [EC:4.2.1.11]	map00010 Glycolysis / Gluconeogenesis; map00680 Methane metabolism; map01100 Metabolic pathways; map01110 Biosynthesis of secondary metabolites; map01130 Biosynthesis of antibiotics; map01200 Carbon metabolism; map01230 Biosynthesis of amino acids; map03018 RNA degradation	PF03952; PF00113	Enolase, N-terminal domain; Enolase, C-terminal TIM barrel domain	G	KOG2670	Enolase
A0A0D2X829	242	K	Enolase	FOXG_00035	1	IK(1)IAMDVASSEFYK	cytoplasm	GO:0005975 carbohydrate metabolic process; GO:0005996 monosaccharide metabolic process; GO:0006006 glucose metabolic process; GO:0006007 glucose catabolic process; GO:0006082 organic acid metabolic process; GO:0006090 pyruvate metabolic process; GO:0006091 generation of precursor metabolites and energy; GO:0006094 gluconeogenesis; GO:0006096 glycolytic process; GO:0006139 nucleobase-containing co…	GO:0000015 phosphopyruvate hydratase complex; GO:0000322 storage vacuole; GO:0000323 lytic vacuole; GO:0000324 fungal-type vacuole; GO:0005576 extracellular region; GO:0005618 cell wall; GO:0005622 intracellular; GO:0005623 cell; GO:0005634 nucleus; GO:0005737 cytoplasm; GO:0005739 mitochondrion; GO:0005773 vacuole; GO:0005829 cytosol; GO:0005886 plasma membrane; GO:0009277 fungal-type cell wall;…	GO:0003810 protein-glutamine gamma-glutamyltransferase activity; GO:0003824 catalytic activity; GO:0004634 phosphopyruvate hydratase activity; GO:0005488 binding; GO:0005515 protein binding; GO:0016740 transferase activity; GO:0016746 transferase activity, transferring acyl groups; GO:0016755 transferase activity, transferring amino-acyl groups; GO:0016829 lyase activity; GO:0016835 carbon-oxygen…	K01689	ENO, eno; enolase [EC:4.2.1.11]	map00010 Glycolysis / Gluconeogenesis; map00680 Methane metabolism; map01100 Metabolic pathways; map01110 Biosynthesis of secondary metabolites; map01130 Biosynthesis of antibiotics; map01200 Carbon metabolism; map01230 Biosynthesis of amino acids; map03018 RNA degradation	PF03952; PF00113	Enolase, N-terminal domain; Enolase, C-terminal TIM barrel domain	G	KOG2670	Enolase
A0A0D2X832	228	K	Eukaryotic translation initiation factor 3 subunit J	HCR1	1	LASTMTALGNEK(1)MR	nucleus	GO:0000462 maturation of SSU-rRNA from tricistronic rRNA transcript (SSU-rRNA, 5.8S rRNA, LSU-rRNA); GO:0002181 cytoplasmic translation; GO:0006139 nucleobase-containing compound metabolic process; GO:0006364 rRNA processing; GO:0006396 RNA processing; GO:0006412 translation; GO:0006413 translational initiation; GO:0006518 peptide metabolic process; GO:0006725 cellular aromatic compound metabolic…	GO:0005622 intracellular; GO:0005623 cell; GO:0005737 cytoplasm; GO:0005852 eukaryotic translation initiation factor 3 complex; GO:0010494 cytoplasmic stress granule; GO:0032991 macromolecular complex; GO:0035770 ribonucleoprotein granule; GO:0036464 cytoplasmic ribonucleoprotein granule; GO:0043226 organelle; GO:0043228 non-membrane-bounded organelle; GO:0043229 intracellular organelle; GO:00432…	GO:0003676 nucleic acid binding; GO:0003723 RNA binding; GO:0003743 translation initiation factor activity; GO:0005488 binding; GO:0008135 translation factor activity, RNA binding; GO:0097159 organic cyclic compound binding; GO:1901363 heterocyclic compound binding;	K03245	EIF3J; translation initiation factor 3 subunit J	map03013 RNA transport			J	KOG4813	Translation initiation factor eIF3, p35 subunit
A0A0D2X832	169	K	Eukaryotic translation initiation factor 3 subunit J	HCR1	1	LPLFQPK(1)TK	nucleus	GO:0000462 maturation of SSU-rRNA from tricistronic rRNA transcript (SSU-rRNA, 5.8S rRNA, LSU-rRNA); GO:0002181 cytoplasmic translation; GO:0006139 nucleobase-containing compound metabolic process; GO:0006364 rRNA processing; GO:0006396 RNA processing; GO:0006412 translation; GO:0006413 translational initiation; GO:0006518 peptide metabolic process; GO:0006725 cellular aromatic compound metabolic…	GO:0005622 intracellular; GO:0005623 cell; GO:0005737 cytoplasm; GO:0005852 eukaryotic translation initiation factor 3 complex; GO:0010494 cytoplasmic stress granule; GO:0032991 macromolecular complex; GO:0035770 ribonucleoprotein granule; GO:0036464 cytoplasmic ribonucleoprotein granule; GO:0043226 organelle; GO:0043228 non-membrane-bounded organelle; GO:0043229 intracellular organelle; GO:00432…	GO:0003676 nucleic acid binding; GO:0003723 RNA binding; GO:0003743 translation initiation factor activity; GO:0005488 binding; GO:0008135 translation factor activity, RNA binding; GO:0097159 organic cyclic compound binding; GO:1901363 heterocyclic compound binding;	K03245	EIF3J; translation initiation factor 3 subunit J	map03013 RNA transport			J	KOG4813	Translation initiation factor eIF3, p35 subunit
A0A0D2X832	171	K	Eukaryotic translation initiation factor 3 subunit J	HCR1	1	TK(1)AQFETLR	nucleus	GO:0000462 maturation of SSU-rRNA from tricistronic rRNA transcript (SSU-rRNA, 5.8S rRNA, LSU-rRNA); GO:0002181 cytoplasmic translation; GO:0006139 nucleobase-containing compound metabolic process; GO:0006364 rRNA processing; GO:0006396 RNA processing; GO:0006412 translation; GO:0006413 translational initiation; GO:0006518 peptide metabolic process; GO:0006725 cellular aromatic compound metabolic…	GO:0005622 intracellular; GO:0005623 cell; GO:0005737 cytoplasm; GO:0005852 eukaryotic translation initiation factor 3 complex; GO:0010494 cytoplasmic stress granule; GO:0032991 macromolecular complex; GO:0035770 ribonucleoprotein granule; GO:0036464 cytoplasmic ribonucleoprotein granule; GO:0043226 organelle; GO:0043228 non-membrane-bounded organelle; GO:0043229 intracellular organelle; GO:00432…	GO:0003676 nucleic acid binding; GO:0003723 RNA binding; GO:0003743 translation initiation factor activity; GO:0005488 binding; GO:0008135 translation factor activity, RNA binding; GO:0097159 organic cyclic compound binding; GO:1901363 heterocyclic compound binding;	K03245	EIF3J; translation initiation factor 3 subunit J	map03013 RNA transport			J	KOG4813	Translation initiation factor eIF3, p35 subunit
A0A0D2X844	105	K	"Prefoldin, alpha subunit"	FOXG_00050	1	SAEK(1)FYESK	cytoplasm,nucleus	GO:0006355 regulation of transcription, DNA-templated; GO:0006357 regulation of transcription from RNA polymerase II promoter; GO:0007021 tubulin complex assembly; GO:0009889 regulation of biosynthetic process; GO:0009891 positive regulation of biosynthetic process; GO:0009893 positive regulation of metabolic process; GO:0009987 cellular process; GO:0010468 regulation of gene expression; GO:00105…	GO:0005622 intracellular; GO:0005623 cell; GO:0005737 cytoplasm; GO:0016272 prefoldin complex; GO:0032153 cell division site; GO:0032991 macromolecular complex; GO:0044424 intracellular part; GO:0044464 cell part; GO:0051286 cell tip;	GO:0005488 binding; GO:0005515 protein binding; GO:0008092 cytoskeletal protein binding; GO:0015631 tubulin binding;	K04797	pfdA, PFDN5; prefoldin alpha subunit				O	KOG3048	Molecular chaperone Prefoldin, subunit 5
A0A0D2X849	69	K	Adenylyl-sulfate kinase	FOXG_00055	1	FGLNK(1)DLGFSEADRNENIR	mitochondria	GO:0000096 sulfur amino acid metabolic process; GO:0000103 sulfate assimilation; GO:0006082 organic acid metabolic process; GO:0006520 cellular amino acid metabolic process; GO:0006790 sulfur compound metabolic process; GO:0006793 phosphorus metabolic process; GO:0006796 phosphate-containing compound metabolic process; GO:0006807 nitrogen compound metabolic process; GO:0008152 metabolic process; …	GO:0005622 intracellular; GO:0005623 cell; GO:0005737 cytoplasm; GO:0044424 intracellular part; GO:0044464 cell part;	GO:0003824 catalytic activity; GO:0004020 adenylylsulfate kinase activity; GO:0016301 kinase activity; GO:0016740 transferase activity; GO:0016772 transferase activity, transferring phosphorus-containing groups; GO:0016773 phosphotransferase activity, alcohol group as acceptor;	K00860	cysC; adenylylsulfate kinase [EC:2.7.1.25]	map00230 Purine metabolism; map00920 Sulfur metabolism; map01100 Metabolic pathways	PF01583	Adenylylsulphate kinase	F	KOG0635	Adenosine 5'-phosphosulfate kinase
A0A0D2X858	118	K	Dynamin GTPase	FOXG_00066	1	FNDFGDVK(1)R	cytoskeleton	GO:0000001 mitochondrion inheritance; GO:0000002 mitochondrial genome maintenance; GO:0000266 mitochondrial fission; GO:0001300 chronological cell aging; GO:0003373 dynamin family protein polymerization involved in membrane fission; GO:0003374 dynamin family protein polymerization involved in mitochondrial fission; GO:0006914 autophagy; GO:0006928 movement of cell or subcellular component; GO:000…	GO:0005622 intracellular; GO:0005623 cell; GO:0005737 cytoplasm; GO:0005739 mitochondrion; GO:0005740 mitochondrial envelope; GO:0005741 mitochondrial outer membrane; GO:0005777 peroxisome; GO:0005829 cytosol; GO:0016020 membrane; GO:0019867 outer membrane; GO:0031090 organelle membrane; GO:0031966 mitochondrial membrane; GO:0031967 organelle envelope; GO:0031968 organelle outer membrane; GO:0031…	GO:0000166 nucleotide binding; GO:0001882 nucleoside binding; GO:0001883 purine nucleoside binding; GO:0003774 motor activity; GO:0003824 catalytic activity; GO:0003924 GTPase activity; GO:0005488 binding; GO:0005515 protein binding; GO:0005525 GTP binding; GO:0008017 microtubule binding; GO:0008092 cytoskeletal protein binding; GO:0015631 tubulin binding; GO:0016462 pyrophosphatase activity; GO:…	K17065	DNM1L; dynamin 1-like protein [EC:3.6.5.5]	map04139 Mitophagy - yeast	PF00350	Dynamin family	U	KOG0446	Vacuolar sorting protein VPS1, dynamin, and related proteins
A0A0D2X862	280	K	Uncharacterized protein	---	1	DDTPGDVVK(1)GGYQPIGK	extracellular	GO:0000147 actin cortical patch assembly; GO:0006996 organelle organization; GO:0007010 cytoskeleton organization; GO:0008064 regulation of actin polymerization or depolymerization; GO:0008104 protein localization; GO:0009987 cellular process; GO:0010638 positive regulation of organelle organization; GO:0010639 negative regulation of organelle organization; GO:0016043 cellular component organizat…	GO:0005622 intracellular; GO:0005623 cell; GO:0005737 cytoplasm; GO:0005856 cytoskeleton; GO:0005937 mating projection; GO:0005938 cell cortex; GO:0015629 actin cytoskeleton; GO:0030427 site of polarized growth; GO:0030479 actin cortical patch; GO:0030863 cortical cytoskeleton; GO:0030864 cortical actin cytoskeleton; GO:0042995 cell projection; GO:0043226 organelle; GO:0043228 non-membrane-bounde…	GO:0003779 actin binding; GO:0005488 binding; GO:0005515 protein binding; GO:0008092 cytoskeletal protein binding; GO:0044877 macromolecular complex binding; GO:0051015 actin filament binding;	K20520	DBNL, ABP1; drebrin-like protein		PF00241; PF00018	Cofilin/tropomyosin-type actin-binding protein; SH3 domain	Z	KOG3655	Drebrins and related actin binding proteins
A0A0D2X862	270	K	Uncharacterized protein	---	1	QPTATTSGSAPVK(1)R	extracellular	GO:0000147 actin cortical patch assembly; GO:0006996 organelle organization; GO:0007010 cytoskeleton organization; GO:0008064 regulation of actin polymerization or depolymerization; GO:0008104 protein localization; GO:0009987 cellular process; GO:0010638 positive regulation of organelle organization; GO:0010639 negative regulation of organelle organization; GO:0016043 cellular component organizat…	GO:0005622 intracellular; GO:0005623 cell; GO:0005737 cytoplasm; GO:0005856 cytoskeleton; GO:0005937 mating projection; GO:0005938 cell cortex; GO:0015629 actin cytoskeleton; GO:0030427 site of polarized growth; GO:0030479 actin cortical patch; GO:0030863 cortical cytoskeleton; GO:0030864 cortical actin cytoskeleton; GO:0042995 cell projection; GO:0043226 organelle; GO:0043228 non-membrane-bounde…	GO:0003779 actin binding; GO:0005488 binding; GO:0005515 protein binding; GO:0008092 cytoskeletal protein binding; GO:0044877 macromolecular complex binding; GO:0051015 actin filament binding;	K20520	DBNL, ABP1; drebrin-like protein		PF00241; PF00018	Cofilin/tropomyosin-type actin-binding protein; SH3 domain	Z	KOG3655	Drebrins and related actin binding proteins
A0A0D2X862	176	K	Uncharacterized protein	---	1	VADASGAK(1)YSAGSSDSPR	extracellular	GO:0000147 actin cortical patch assembly; GO:0006996 organelle organization; GO:0007010 cytoskeleton organization; GO:0008064 regulation of actin polymerization or depolymerization; GO:0008104 protein localization; GO:0009987 cellular process; GO:0010638 positive regulation of organelle organization; GO:0010639 negative regulation of organelle organization; GO:0016043 cellular component organizat…	GO:0005622 intracellular; GO:0005623 cell; GO:0005737 cytoplasm; GO:0005856 cytoskeleton; GO:0005937 mating projection; GO:0005938 cell cortex; GO:0015629 actin cytoskeleton; GO:0030427 site of polarized growth; GO:0030479 actin cortical patch; GO:0030863 cortical cytoskeleton; GO:0030864 cortical actin cytoskeleton; GO:0042995 cell projection; GO:0043226 organelle; GO:0043228 non-membrane-bounde…	GO:0003779 actin binding; GO:0005488 binding; GO:0005515 protein binding; GO:0008092 cytoskeletal protein binding; GO:0044877 macromolecular complex binding; GO:0051015 actin filament binding;	K20520	DBNL, ABP1; drebrin-like protein		PF00241; PF00018	Cofilin/tropomyosin-type actin-binding protein; SH3 domain	Z	KOG3655	Drebrins and related actin binding proteins
A0A0D2X864	181	K	Eukaryotic translation initiation factor 3 subunit D	FOXG_00072	1	DASINVK(1)AEWK	cytoplasm,nucleus	GO:0001732 formation of cytoplasmic translation initiation complex; GO:0002181 cytoplasmic translation; GO:0002183 cytoplasmic translational initiation; GO:0006412 translation; GO:0006413 translational initiation; GO:0006518 peptide metabolic process; GO:0006807 nitrogen compound metabolic process; GO:0008152 metabolic process; GO:0009058 biosynthetic process; GO:0009059 macromolecule biosyntheti…	GO:0005622 intracellular; GO:0005623 cell; GO:0005737 cytoplasm; GO:0005829 cytosol; GO:0005852 eukaryotic translation initiation factor 3 complex; GO:0016282 eukaryotic 43S preinitiation complex; GO:0032991 macromolecular complex; GO:0044424 intracellular part; GO:0044444 cytoplasmic part; GO:0044464 cell part; GO:0070993 translation preinitiation complex; GO:0071540 eukaryotic translation initi…	GO:0003676 nucleic acid binding; GO:0003723 RNA binding; GO:0003743 translation initiation factor activity; GO:0005488 binding; GO:0008135 translation factor activity, RNA binding; GO:0097159 organic cyclic compound binding; GO:1901363 heterocyclic compound binding;	K03251	EIF3D; translation initiation factor 3 subunit D	map03013 RNA transport			J	KOG2479	Translation initiation factor 3, subunit d (eIF-3d)
A0A0D2X864	165	K	Eukaryotic translation initiation factor 3 subunit D	FOXG_00072	1	FGWK(1)DYDK	cytoplasm,nucleus	GO:0001732 formation of cytoplasmic translation initiation complex; GO:0002181 cytoplasmic translation; GO:0002183 cytoplasmic translational initiation; GO:0006412 translation; GO:0006413 translational initiation; GO:0006518 peptide metabolic process; GO:0006807 nitrogen compound metabolic process; GO:0008152 metabolic process; GO:0009058 biosynthetic process; GO:0009059 macromolecule biosyntheti…	GO:0005622 intracellular; GO:0005623 cell; GO:0005737 cytoplasm; GO:0005829 cytosol; GO:0005852 eukaryotic translation initiation factor 3 complex; GO:0016282 eukaryotic 43S preinitiation complex; GO:0032991 macromolecular complex; GO:0044424 intracellular part; GO:0044444 cytoplasmic part; GO:0044464 cell part; GO:0070993 translation preinitiation complex; GO:0071540 eukaryotic translation initi…	GO:0003676 nucleic acid binding; GO:0003723 RNA binding; GO:0003743 translation initiation factor activity; GO:0005488 binding; GO:0008135 translation factor activity, RNA binding; GO:0097159 organic cyclic compound binding; GO:1901363 heterocyclic compound binding;	K03251	EIF3D; translation initiation factor 3 subunit D	map03013 RNA transport			J	KOG2479	Translation initiation factor 3, subunit d (eIF-3d)
A0A0D2X864	502	K	Eukaryotic translation initiation factor 3 subunit D	FOXG_00072	1	HVVLGVIGWK(1)PR	cytoplasm,nucleus	GO:0001732 formation of cytoplasmic translation initiation complex; GO:0002181 cytoplasmic translation; GO:0002183 cytoplasmic translational initiation; GO:0006412 translation; GO:0006413 translational initiation; GO:0006518 peptide metabolic process; GO:0006807 nitrogen compound metabolic process; GO:0008152 metabolic process; GO:0009058 biosynthetic process; GO:0009059 macromolecule biosyntheti…	GO:0005622 intracellular; GO:0005623 cell; GO:0005737 cytoplasm; GO:0005829 cytosol; GO:0005852 eukaryotic translation initiation factor 3 complex; GO:0016282 eukaryotic 43S preinitiation complex; GO:0032991 macromolecular complex; GO:0044424 intracellular part; GO:0044444 cytoplasmic part; GO:0044464 cell part; GO:0070993 translation preinitiation complex; GO:0071540 eukaryotic translation initi…	GO:0003676 nucleic acid binding; GO:0003723 RNA binding; GO:0003743 translation initiation factor activity; GO:0005488 binding; GO:0008135 translation factor activity, RNA binding; GO:0097159 organic cyclic compound binding; GO:1901363 heterocyclic compound binding;	K03251	EIF3D; translation initiation factor 3 subunit D	map03013 RNA transport			J	KOG2479	Translation initiation factor 3, subunit d (eIF-3d)
A0A0D2X864	429	K	Eukaryotic translation initiation factor 3 subunit D	FOXG_00072	1	NAISGEDQHVSIHALNEFDSK(1)AQGSGGALDWR	cytoplasm,nucleus	GO:0001732 formation of cytoplasmic translation initiation complex; GO:0002181 cytoplasmic translation; GO:0002183 cytoplasmic translational initiation; GO:0006412 translation; GO:0006413 translational initiation; GO:0006518 peptide metabolic process; GO:0006807 nitrogen compound metabolic process; GO:0008152 metabolic process; GO:0009058 biosynthetic process; GO:0009059 macromolecule biosyntheti…	GO:0005622 intracellular; GO:0005623 cell; GO:0005737 cytoplasm; GO:0005829 cytosol; GO:0005852 eukaryotic translation initiation factor 3 complex; GO:0016282 eukaryotic 43S preinitiation complex; GO:0032991 macromolecular complex; GO:0044424 intracellular part; GO:0044444 cytoplasmic part; GO:0044464 cell part; GO:0070993 translation preinitiation complex; GO:0071540 eukaryotic translation initi…	GO:0003676 nucleic acid binding; GO:0003723 RNA binding; GO:0003743 translation initiation factor activity; GO:0005488 binding; GO:0008135 translation factor activity, RNA binding; GO:0097159 organic cyclic compound binding; GO:1901363 heterocyclic compound binding;	K03251	EIF3D; translation initiation factor 3 subunit D	map03013 RNA transport			J	KOG2479	Translation initiation factor 3, subunit d (eIF-3d)
A0A0D2X864	169	K	Eukaryotic translation initiation factor 3 subunit D	FOXG_00072	1	DYDK(1)PAR	cytoplasm,nucleus	GO:0001732 formation of cytoplasmic translation initiation complex; GO:0002181 cytoplasmic translation; GO:0002183 cytoplasmic translational initiation; GO:0006412 translation; GO:0006413 translational initiation; GO:0006518 peptide metabolic process; GO:0006807 nitrogen compound metabolic process; GO:0008152 metabolic process; GO:0009058 biosynthetic process; GO:0009059 macromolecule biosyntheti…	GO:0005622 intracellular; GO:0005623 cell; GO:0005737 cytoplasm; GO:0005829 cytosol; GO:0005852 eukaryotic translation initiation factor 3 complex; GO:0016282 eukaryotic 43S preinitiation complex; GO:0032991 macromolecular complex; GO:0044424 intracellular part; GO:0044444 cytoplasmic part; GO:0044464 cell part; GO:0070993 translation preinitiation complex; GO:0071540 eukaryotic translation initi…	GO:0003676 nucleic acid binding; GO:0003723 RNA binding; GO:0003743 translation initiation factor activity; GO:0005488 binding; GO:0008135 translation factor activity, RNA binding; GO:0097159 organic cyclic compound binding; GO:1901363 heterocyclic compound binding;	K03251	EIF3D; translation initiation factor 3 subunit D	map03013 RNA transport			J	KOG2479	Translation initiation factor 3, subunit d (eIF-3d)
A0A0D2X864	378	K	Eukaryotic translation initiation factor 3 subunit D	FOXG_00072	1	VTMAHGNPFYNSSEDTDPPASK(1)AYK	cytoplasm,nucleus	GO:0001732 formation of cytoplasmic translation initiation complex; GO:0002181 cytoplasmic translation; GO:0002183 cytoplasmic translational initiation; GO:0006412 translation; GO:0006413 translational initiation; GO:0006518 peptide metabolic process; GO:0006807 nitrogen compound metabolic process; GO:0008152 metabolic process; GO:0009058 biosynthetic process; GO:0009059 macromolecule biosyntheti…	GO:0005622 intracellular; GO:0005623 cell; GO:0005737 cytoplasm; GO:0005829 cytosol; GO:0005852 eukaryotic translation initiation factor 3 complex; GO:0016282 eukaryotic 43S preinitiation complex; GO:0032991 macromolecular complex; GO:0044424 intracellular part; GO:0044444 cytoplasmic part; GO:0044464 cell part; GO:0070993 translation preinitiation complex; GO:0071540 eukaryotic translation initi…	GO:0003676 nucleic acid binding; GO:0003723 RNA binding; GO:0003743 translation initiation factor activity; GO:0005488 binding; GO:0008135 translation factor activity, RNA binding; GO:0097159 organic cyclic compound binding; GO:1901363 heterocyclic compound binding;	K03251	EIF3D; translation initiation factor 3 subunit D	map03013 RNA transport			J	KOG2479	Translation initiation factor 3, subunit d (eIF-3d)
A0A0D2X864	55	K	Eukaryotic translation initiation factor 3 subunit D	FOXG_00072	1	MADWTAEGK(1)DR	cytoplasm,nucleus	GO:0001732 formation of cytoplasmic translation initiation complex; GO:0002181 cytoplasmic translation; GO:0002183 cytoplasmic translational initiation; GO:0006412 translation; GO:0006413 translational initiation; GO:0006518 peptide metabolic process; GO:0006807 nitrogen compound metabolic process; GO:0008152 metabolic process; GO:0009058 biosynthetic process; GO:0009059 macromolecule biosyntheti…	GO:0005622 intracellular; GO:0005623 cell; GO:0005737 cytoplasm; GO:0005829 cytosol; GO:0005852 eukaryotic translation initiation factor 3 complex; GO:0016282 eukaryotic 43S preinitiation complex; GO:0032991 macromolecular complex; GO:0044424 intracellular part; GO:0044444 cytoplasmic part; GO:0044464 cell part; GO:0070993 translation preinitiation complex; GO:0071540 eukaryotic translation initi…	GO:0003676 nucleic acid binding; GO:0003723 RNA binding; GO:0003743 translation initiation factor activity; GO:0005488 binding; GO:0008135 translation factor activity, RNA binding; GO:0097159 organic cyclic compound binding; GO:1901363 heterocyclic compound binding;	K03251	EIF3D; translation initiation factor 3 subunit D	map03013 RNA transport			J	KOG2479	Translation initiation factor 3, subunit d (eIF-3d)
A0A0D2X874	407	K	Uncharacterized protein	FOXG_00082	1	DNTNNAASQLAAVK(1)R	nucleus	GO:0002181 cytoplasmic translation; GO:0006412 translation; GO:0006417 regulation of translation; GO:0006518 peptide metabolic process; GO:0006807 nitrogen compound metabolic process; GO:0006873 cellular ion homeostasis; GO:0006875 cellular metal ion homeostasis; GO:0006878 cellular copper ion homeostasis; GO:0008152 metabolic process; GO:0009058 biosynthetic process; GO:0009059 macromolecule bio…	GO:0005622 intracellular; GO:0005623 cell; GO:0005737 cytoplasm; GO:0005844 polysome; GO:0010494 cytoplasmic stress granule; GO:0032991 macromolecular complex; GO:0035770 ribonucleoprotein granule; GO:0036464 cytoplasmic ribonucleoprotein granule; GO:0043226 organelle; GO:0043228 non-membrane-bounded organelle; GO:0043229 intracellular organelle; GO:0043232 intracellular non-membrane-bounded orga…	GO:0003676 nucleic acid binding; GO:0003723 RNA binding; GO:0003729 mRNA binding; GO:0005488 binding; GO:0097159 organic cyclic compound binding; GO:1901363 heterocyclic compound binding;	K18757	LARP1; la-related protein 1				JO	KOG2590	RNA-binding protein LARP/SRO9 and related La domain proteins
A0A0D2X877	577	K	Nop domain-containing protein	FOXG_00086	1	VPELPAAK(1)R	nucleus	GO:0000244 spliceosomal tri-snRNP complex assembly; GO:0000375 RNA splicing, via transesterification reactions; GO:0000377 RNA splicing, via transesterification reactions with bulged adenosine as nucleophile; GO:0000387 spliceosomal snRNP assembly; GO:0000398 mRNA splicing, via spliceosome; GO:0006139 nucleobase-containing compound metabolic process; GO:0006396 RNA processing; GO:0006397 mRNA pro…	GO:0005622 intracellular; GO:0005623 cell; GO:0005634 nucleus; GO:0005681 spliceosomal complex; GO:0005687 U4 snRNP; GO:0005737 cytoplasm; GO:0005739 mitochondrion; GO:0030532 small nuclear ribonucleoprotein complex; GO:0032991 macromolecular complex; GO:0043226 organelle; GO:0043227 membrane-bounded organelle; GO:0043229 intracellular organelle; GO:0043231 intracellular membrane-bounded organell…		K12844	PRPF31; U4/U6 small nuclear ribonucleoprotein PRP31	map03040 Spliceosome			A	KOG2574	mRNA splicing factor PRP31
A0A0D2X898	50	K	60S ribosomal protein L33-A	FOXG_00107	1	K(1)VAFVYR	mitochondria	GO:0002181 cytoplasmic translation; GO:0006412 translation; GO:0006518 peptide metabolic process; GO:0006807 nitrogen compound metabolic process; GO:0008152 metabolic process; GO:0009058 biosynthetic process; GO:0009059 macromolecule biosynthetic process; GO:0009987 cellular process; GO:0010467 gene expression; GO:0019538 protein metabolic process; GO:0022613 ribonucleoprotein complex biogenesis;…	GO:0005622 intracellular; GO:0005623 cell; GO:0005737 cytoplasm; GO:0005829 cytosol; GO:0005840 ribosome; GO:0015934 large ribosomal subunit; GO:0022625 cytosolic large ribosomal subunit; GO:0022626 cytosolic ribosome; GO:0032991 macromolecular complex; GO:0043226 organelle; GO:0043228 non-membrane-bounded organelle; GO:0043229 intracellular organelle; GO:0043232 intracellular non-membrane-bounde…	GO:0003676 nucleic acid binding; GO:0003723 RNA binding; GO:0003735 structural constituent of ribosome; GO:0005198 structural molecule activity; GO:0005488 binding; GO:0008270 zinc ion binding; GO:0019843 rRNA binding; GO:0043167 ion binding; GO:0043169 cation binding; GO:0046872 metal ion binding; GO:0046914 transition metal ion binding; GO:0097159 organic cyclic compound binding; GO:1901363 het…	K02917	RP-L35Ae, RPL35A; large subunit ribosomal protein L35Ae	map03010 Ribosome	PF01247	Ribosomal protein L35Ae	J	KOG0887	60S ribosomal protein L35A/L37
A0A0D2X898	49	K	60S ribosomal protein L33-A	FOXG_00107	1	IEGVDDTNAANFYLGK(1)K	mitochondria	GO:0002181 cytoplasmic translation; GO:0006412 translation; GO:0006518 peptide metabolic process; GO:0006807 nitrogen compound metabolic process; GO:0008152 metabolic process; GO:0009058 biosynthetic process; GO:0009059 macromolecule biosynthetic process; GO:0009987 cellular process; GO:0010467 gene expression; GO:0019538 protein metabolic process; GO:0022613 ribonucleoprotein complex biogenesis;…	GO:0005622 intracellular; GO:0005623 cell; GO:0005737 cytoplasm; GO:0005829 cytosol; GO:0005840 ribosome; GO:0015934 large ribosomal subunit; GO:0022625 cytosolic large ribosomal subunit; GO:0022626 cytosolic ribosome; GO:0032991 macromolecular complex; GO:0043226 organelle; GO:0043228 non-membrane-bounded organelle; GO:0043229 intracellular organelle; GO:0043232 intracellular non-membrane-bounde…	GO:0003676 nucleic acid binding; GO:0003723 RNA binding; GO:0003735 structural constituent of ribosome; GO:0005198 structural molecule activity; GO:0005488 binding; GO:0008270 zinc ion binding; GO:0019843 rRNA binding; GO:0043167 ion binding; GO:0043169 cation binding; GO:0046872 metal ion binding; GO:0046914 transition metal ion binding; GO:0097159 organic cyclic compound binding; GO:1901363 het…	K02917	RP-L35Ae, RPL35A; large subunit ribosomal protein L35Ae	map03010 Ribosome	PF01247	Ribosomal protein L35Ae	J	KOG0887	60S ribosomal protein L35A/L37
A0A0D2X898	86	K	60S ribosomal protein L33-A	FOXG_00107	1	AK(1)FTSPLPTK	mitochondria	GO:0002181 cytoplasmic translation; GO:0006412 translation; GO:0006518 peptide metabolic process; GO:0006807 nitrogen compound metabolic process; GO:0008152 metabolic process; GO:0009058 biosynthetic process; GO:0009059 macromolecule biosynthetic process; GO:0009987 cellular process; GO:0010467 gene expression; GO:0019538 protein metabolic process; GO:0022613 ribonucleoprotein complex biogenesis;…	GO:0005622 intracellular; GO:0005623 cell; GO:0005737 cytoplasm; GO:0005829 cytosol; GO:0005840 ribosome; GO:0015934 large ribosomal subunit; GO:0022625 cytosolic large ribosomal subunit; GO:0022626 cytosolic ribosome; GO:0032991 macromolecular complex; GO:0043226 organelle; GO:0043228 non-membrane-bounded organelle; GO:0043229 intracellular organelle; GO:0043232 intracellular non-membrane-bounde…	GO:0003676 nucleic acid binding; GO:0003723 RNA binding; GO:0003735 structural constituent of ribosome; GO:0005198 structural molecule activity; GO:0005488 binding; GO:0008270 zinc ion binding; GO:0019843 rRNA binding; GO:0043167 ion binding; GO:0043169 cation binding; GO:0046872 metal ion binding; GO:0046914 transition metal ion binding; GO:0097159 organic cyclic compound binding; GO:1901363 het…	K02917	RP-L35Ae, RPL35A; large subunit ribosomal protein L35Ae	map03010 Ribosome	PF01247	Ribosomal protein L35Ae	J	KOG0887	60S ribosomal protein L35A/L37
A0A0D2X8B6	5	K	40S ribosomal protein S28	FOXG_00125	1	MDASK(1)QPVK	mitochondria	GO:0000028 ribosomal small subunit assembly; GO:0002181 cytoplasmic translation; GO:0006139 nucleobase-containing compound metabolic process; GO:0006364 rRNA processing; GO:0006396 RNA processing; GO:0006403 RNA localization; GO:0006405 RNA export from nucleus; GO:0006407 rRNA export from nucleus; GO:0006412 translation; GO:0006518 peptide metabolic process; GO:0006611 protein export from nucleus…	GO:0005622 intracellular; GO:0005623 cell; GO:0005737 cytoplasm; GO:0005829 cytosol; GO:0005840 ribosome; GO:0015935 small ribosomal subunit; GO:0022626 cytosolic ribosome; GO:0022627 cytosolic small ribosomal subunit; GO:0032991 macromolecular complex; GO:0043226 organelle; GO:0043228 non-membrane-bounded organelle; GO:0043229 intracellular organelle; GO:0043232 intracellular non-membrane-bounde…	GO:0003676 nucleic acid binding; GO:0003723 RNA binding; GO:0003735 structural constituent of ribosome; GO:0005198 structural molecule activity; GO:0005488 binding; GO:0097159 organic cyclic compound binding; GO:1901363 heterocyclic compound binding;	K02979	RP-S28e, RPS28; small subunit ribosomal protein S28e	map03010 Ribosome			J	KOG3502	40S ribosomal protein S28
A0A0D2X8C8	237	K	AA_TRNA_LIGASE_II domain-containing protein	---	1	YK(1)EYFIQQR	cytoplasm	GO:0002181 cytoplasmic translation; GO:0006082 organic acid metabolic process; GO:0006139 nucleobase-containing compound metabolic process; GO:0006399 tRNA metabolic process; GO:0006412 translation; GO:0006418 tRNA aminoacylation for protein translation; GO:0006435 threonyl-tRNA aminoacylation; GO:0006518 peptide metabolic process; GO:0006520 cellular amino acid metabolic process; GO:0006725 cell…	GO:0005622 intracellular; GO:0005623 cell; GO:0005737 cytoplasm; GO:0005739 mitochondrion; GO:0043226 organelle; GO:0043227 membrane-bounded organelle; GO:0043229 intracellular organelle; GO:0043231 intracellular membrane-bounded organelle; GO:0044424 intracellular part; GO:0044444 cytoplasmic part; GO:0044464 cell part;	GO:0003824 catalytic activity; GO:0004812 aminoacyl-tRNA ligase activity; GO:0004829 threonine-tRNA ligase activity; GO:0016874 ligase activity; GO:0016875 ligase activity, forming carbon-oxygen bonds;	K01868	TARS, thrS; threonyl-tRNA synthetase [EC:6.1.1.3]	map00970 Aminoacyl-tRNA biosynthesis	PF07973; PF00587; PF03129	Threonyl and Alanyl tRNA synthetase second additional domain; tRNA synthetase class II core domain (G, H, P, S and T); Anticodon binding domain	J	KOG1637	Threonyl-tRNA synthetase
A0A0D2X8C8	519	K	AA_TRNA_LIGASE_II domain-containing protein	---	1	YVGDIATWDSAEK(1)K	cytoplasm	GO:0002181 cytoplasmic translation; GO:0006082 organic acid metabolic process; GO:0006139 nucleobase-containing compound metabolic process; GO:0006399 tRNA metabolic process; GO:0006412 translation; GO:0006418 tRNA aminoacylation for protein translation; GO:0006435 threonyl-tRNA aminoacylation; GO:0006518 peptide metabolic process; GO:0006520 cellular amino acid metabolic process; GO:0006725 cell…	GO:0005622 intracellular; GO:0005623 cell; GO:0005737 cytoplasm; GO:0005739 mitochondrion; GO:0043226 organelle; GO:0043227 membrane-bounded organelle; GO:0043229 intracellular organelle; GO:0043231 intracellular membrane-bounded organelle; GO:0044424 intracellular part; GO:0044444 cytoplasmic part; GO:0044464 cell part;	GO:0003824 catalytic activity; GO:0004812 aminoacyl-tRNA ligase activity; GO:0004829 threonine-tRNA ligase activity; GO:0016874 ligase activity; GO:0016875 ligase activity, forming carbon-oxygen bonds;	K01868	TARS, thrS; threonyl-tRNA synthetase [EC:6.1.1.3]	map00970 Aminoacyl-tRNA biosynthesis	PF07973; PF00587; PF03129	Threonyl and Alanyl tRNA synthetase second additional domain; tRNA synthetase class II core domain (G, H, P, S and T); Anticodon binding domain	J	KOG1637	Threonyl-tRNA synthetase
A0A0D2X8C8	680	K	AA_TRNA_LIGASE_II domain-containing protein	---	1	GLYSDVDLSSNTFQK(1)K	cytoplasm	GO:0002181 cytoplasmic translation; GO:0006082 organic acid metabolic process; GO:0006139 nucleobase-containing compound metabolic process; GO:0006399 tRNA metabolic process; GO:0006412 translation; GO:0006418 tRNA aminoacylation for protein translation; GO:0006435 threonyl-tRNA aminoacylation; GO:0006518 peptide metabolic process; GO:0006520 cellular amino acid metabolic process; GO:0006725 cell…	GO:0005622 intracellular; GO:0005623 cell; GO:0005737 cytoplasm; GO:0005739 mitochondrion; GO:0043226 organelle; GO:0043227 membrane-bounded organelle; GO:0043229 intracellular organelle; GO:0043231 intracellular membrane-bounded organelle; GO:0044424 intracellular part; GO:0044444 cytoplasmic part; GO:0044464 cell part;	GO:0003824 catalytic activity; GO:0004812 aminoacyl-tRNA ligase activity; GO:0004829 threonine-tRNA ligase activity; GO:0016874 ligase activity; GO:0016875 ligase activity, forming carbon-oxygen bonds;	K01868	TARS, thrS; threonyl-tRNA synthetase [EC:6.1.1.3]	map00970 Aminoacyl-tRNA biosynthesis	PF07973; PF00587; PF03129	Threonyl and Alanyl tRNA synthetase second additional domain; tRNA synthetase class II core domain (G, H, P, S and T); Anticodon binding domain	J	KOG1637	Threonyl-tRNA synthetase
A0A0D2X8C8	314	K	AA_TRNA_LIGASE_II domain-containing protein	---	1	ALEEYK(1)HFLAEAAK	cytoplasm	GO:0002181 cytoplasmic translation; GO:0006082 organic acid metabolic process; GO:0006139 nucleobase-containing compound metabolic process; GO:0006399 tRNA metabolic process; GO:0006412 translation; GO:0006418 tRNA aminoacylation for protein translation; GO:0006435 threonyl-tRNA aminoacylation; GO:0006518 peptide metabolic process; GO:0006520 cellular amino acid metabolic process; GO:0006725 cell…	GO:0005622 intracellular; GO:0005623 cell; GO:0005737 cytoplasm; GO:0005739 mitochondrion; GO:0043226 organelle; GO:0043227 membrane-bounded organelle; GO:0043229 intracellular organelle; GO:0043231 intracellular membrane-bounded organelle; GO:0044424 intracellular part; GO:0044444 cytoplasmic part; GO:0044464 cell part;	GO:0003824 catalytic activity; GO:0004812 aminoacyl-tRNA ligase activity; GO:0004829 threonine-tRNA ligase activity; GO:0016874 ligase activity; GO:0016875 ligase activity, forming carbon-oxygen bonds;	K01868	TARS, thrS; threonyl-tRNA synthetase [EC:6.1.1.3]	map00970 Aminoacyl-tRNA biosynthesis	PF07973; PF00587; PF03129	Threonyl and Alanyl tRNA synthetase second additional domain; tRNA synthetase class II core domain (G, H, P, S and T); Anticodon binding domain	J	KOG1637	Threonyl-tRNA synthetase
A0A0D2X8C8	520	K	AA_TRNA_LIGASE_II domain-containing protein	---	1	K(1)LEEALNSFSEK	cytoplasm	GO:0002181 cytoplasmic translation; GO:0006082 organic acid metabolic process; GO:0006139 nucleobase-containing compound metabolic process; GO:0006399 tRNA metabolic process; GO:0006412 translation; GO:0006418 tRNA aminoacylation for protein translation; GO:0006435 threonyl-tRNA aminoacylation; GO:0006518 peptide metabolic process; GO:0006520 cellular amino acid metabolic process; GO:0006725 cell…	GO:0005622 intracellular; GO:0005623 cell; GO:0005737 cytoplasm; GO:0005739 mitochondrion; GO:0043226 organelle; GO:0043227 membrane-bounded organelle; GO:0043229 intracellular organelle; GO:0043231 intracellular membrane-bounded organelle; GO:0044424 intracellular part; GO:0044444 cytoplasmic part; GO:0044464 cell part;	GO:0003824 catalytic activity; GO:0004812 aminoacyl-tRNA ligase activity; GO:0004829 threonine-tRNA ligase activity; GO:0016874 ligase activity; GO:0016875 ligase activity, forming carbon-oxygen bonds;	K01868	TARS, thrS; threonyl-tRNA synthetase [EC:6.1.1.3]	map00970 Aminoacyl-tRNA biosynthesis	PF07973; PF00587; PF03129	Threonyl and Alanyl tRNA synthetase second additional domain; tRNA synthetase class II core domain (G, H, P, S and T); Anticodon binding domain	J	KOG1637	Threonyl-tRNA synthetase
A0A0D2X8C8	506	K	AA_TRNA_LIGASE_II domain-containing protein	---	1	LSTRPEK(1)YVGDIATWDSAEK	cytoplasm	GO:0002181 cytoplasmic translation; GO:0006082 organic acid metabolic process; GO:0006139 nucleobase-containing compound metabolic process; GO:0006399 tRNA metabolic process; GO:0006412 translation; GO:0006418 tRNA aminoacylation for protein translation; GO:0006435 threonyl-tRNA aminoacylation; GO:0006518 peptide metabolic process; GO:0006520 cellular amino acid metabolic process; GO:0006725 cell…	GO:0005622 intracellular; GO:0005623 cell; GO:0005737 cytoplasm; GO:0005739 mitochondrion; GO:0043226 organelle; GO:0043227 membrane-bounded organelle; GO:0043229 intracellular organelle; GO:0043231 intracellular membrane-bounded organelle; GO:0044424 intracellular part; GO:0044444 cytoplasmic part; GO:0044464 cell part;	GO:0003824 catalytic activity; GO:0004812 aminoacyl-tRNA ligase activity; GO:0004829 threonine-tRNA ligase activity; GO:0016874 ligase activity; GO:0016875 ligase activity, forming carbon-oxygen bonds;	K01868	TARS, thrS; threonyl-tRNA synthetase [EC:6.1.1.3]	map00970 Aminoacyl-tRNA biosynthesis	PF07973; PF00587; PF03129	Threonyl and Alanyl tRNA synthetase second additional domain; tRNA synthetase class II core domain (G, H, P, S and T); Anticodon binding domain	J	KOG1637	Threonyl-tRNA synthetase
A0A0D2X8C8	18	K	AA_TRNA_LIGASE_II domain-containing protein	---	1	AVEGASEK(1)SLPSRPAK	cytoplasm	GO:0002181 cytoplasmic translation; GO:0006082 organic acid metabolic process; GO:0006139 nucleobase-containing compound metabolic process; GO:0006399 tRNA metabolic process; GO:0006412 translation; GO:0006418 tRNA aminoacylation for protein translation; GO:0006435 threonyl-tRNA aminoacylation; GO:0006518 peptide metabolic process; GO:0006520 cellular amino acid metabolic process; GO:0006725 cell…	GO:0005622 intracellular; GO:0005623 cell; GO:0005737 cytoplasm; GO:0005739 mitochondrion; GO:0043226 organelle; GO:0043227 membrane-bounded organelle; GO:0043229 intracellular organelle; GO:0043231 intracellular membrane-bounded organelle; GO:0044424 intracellular part; GO:0044444 cytoplasmic part; GO:0044464 cell part;	GO:0003824 catalytic activity; GO:0004812 aminoacyl-tRNA ligase activity; GO:0004829 threonine-tRNA ligase activity; GO:0016874 ligase activity; GO:0016875 ligase activity, forming carbon-oxygen bonds;	K01868	TARS, thrS; threonyl-tRNA synthetase [EC:6.1.1.3]	map00970 Aminoacyl-tRNA biosynthesis	PF07973; PF00587; PF03129	Threonyl and Alanyl tRNA synthetase second additional domain; tRNA synthetase class II core domain (G, H, P, S and T); Anticodon binding domain	J	KOG1637	Threonyl-tRNA synthetase
A0A0D2X8C8	133	K	AA_TRNA_LIGASE_II domain-containing protein	---	1	PLEK(1)SCK	cytoplasm	GO:0002181 cytoplasmic translation; GO:0006082 organic acid metabolic process; GO:0006139 nucleobase-containing compound metabolic process; GO:0006399 tRNA metabolic process; GO:0006412 translation; GO:0006418 tRNA aminoacylation for protein translation; GO:0006435 threonyl-tRNA aminoacylation; GO:0006518 peptide metabolic process; GO:0006520 cellular amino acid metabolic process; GO:0006725 cell…	GO:0005622 intracellular; GO:0005623 cell; GO:0005737 cytoplasm; GO:0005739 mitochondrion; GO:0043226 organelle; GO:0043227 membrane-bounded organelle; GO:0043229 intracellular organelle; GO:0043231 intracellular membrane-bounded organelle; GO:0044424 intracellular part; GO:0044444 cytoplasmic part; GO:0044464 cell part;	GO:0003824 catalytic activity; GO:0004812 aminoacyl-tRNA ligase activity; GO:0004829 threonine-tRNA ligase activity; GO:0016874 ligase activity; GO:0016875 ligase activity, forming carbon-oxygen bonds;	K01868	TARS, thrS; threonyl-tRNA synthetase [EC:6.1.1.3]	map00970 Aminoacyl-tRNA biosynthesis	PF07973; PF00587; PF03129	Threonyl and Alanyl tRNA synthetase second additional domain; tRNA synthetase class II core domain (G, H, P, S and T); Anticodon binding domain	J	KOG1637	Threonyl-tRNA synthetase
A0A0D2X8C8	105	K	AA_TRNA_LIGASE_II domain-containing protein	---	1	GTSWETTPGAIAK(1)GISK	cytoplasm	GO:0002181 cytoplasmic translation; GO:0006082 organic acid metabolic process; GO:0006139 nucleobase-containing compound metabolic process; GO:0006399 tRNA metabolic process; GO:0006412 translation; GO:0006418 tRNA aminoacylation for protein translation; GO:0006435 threonyl-tRNA aminoacylation; GO:0006518 peptide metabolic process; GO:0006520 cellular amino acid metabolic process; GO:0006725 cell…	GO:0005622 intracellular; GO:0005623 cell; GO:0005737 cytoplasm; GO:0005739 mitochondrion; GO:0043226 organelle; GO:0043227 membrane-bounded organelle; GO:0043229 intracellular organelle; GO:0043231 intracellular membrane-bounded organelle; GO:0044424 intracellular part; GO:0044444 cytoplasmic part; GO:0044464 cell part;	GO:0003824 catalytic activity; GO:0004812 aminoacyl-tRNA ligase activity; GO:0004829 threonine-tRNA ligase activity; GO:0016874 ligase activity; GO:0016875 ligase activity, forming carbon-oxygen bonds;	K01868	TARS, thrS; threonyl-tRNA synthetase [EC:6.1.1.3]	map00970 Aminoacyl-tRNA biosynthesis	PF07973; PF00587; PF03129	Threonyl and Alanyl tRNA synthetase second additional domain; tRNA synthetase class II core domain (G, H, P, S and T); Anticodon binding domain	J	KOG1637	Threonyl-tRNA synthetase
A0A0D2X8C8	250	K	AA_TRNA_LIGASE_II domain-containing protein	---	1	VPDGTK(1)STVYR	cytoplasm	GO:0002181 cytoplasmic translation; GO:0006082 organic acid metabolic process; GO:0006139 nucleobase-containing compound metabolic process; GO:0006399 tRNA metabolic process; GO:0006412 translation; GO:0006418 tRNA aminoacylation for protein translation; GO:0006435 threonyl-tRNA aminoacylation; GO:0006518 peptide metabolic process; GO:0006520 cellular amino acid metabolic process; GO:0006725 cell…	GO:0005622 intracellular; GO:0005623 cell; GO:0005737 cytoplasm; GO:0005739 mitochondrion; GO:0043226 organelle; GO:0043227 membrane-bounded organelle; GO:0043229 intracellular organelle; GO:0043231 intracellular membrane-bounded organelle; GO:0044424 intracellular part; GO:0044444 cytoplasmic part; GO:0044464 cell part;	GO:0003824 catalytic activity; GO:0004812 aminoacyl-tRNA ligase activity; GO:0004829 threonine-tRNA ligase activity; GO:0016874 ligase activity; GO:0016875 ligase activity, forming carbon-oxygen bonds;	K01868	TARS, thrS; threonyl-tRNA synthetase [EC:6.1.1.3]	map00970 Aminoacyl-tRNA biosynthesis	PF07973; PF00587; PF03129	Threonyl and Alanyl tRNA synthetase second additional domain; tRNA synthetase class II core domain (G, H, P, S and T); Anticodon binding domain	J	KOG1637	Threonyl-tRNA synthetase
A0A0D2X8C8	531	K	AA_TRNA_LIGASE_II domain-containing protein	---	1	LEEALNSFSEK(1)TGAK	cytoplasm	GO:0002181 cytoplasmic translation; GO:0006082 organic acid metabolic process; GO:0006139 nucleobase-containing compound metabolic process; GO:0006399 tRNA metabolic process; GO:0006412 translation; GO:0006418 tRNA aminoacylation for protein translation; GO:0006435 threonyl-tRNA aminoacylation; GO:0006518 peptide metabolic process; GO:0006520 cellular amino acid metabolic process; GO:0006725 cell…	GO:0005622 intracellular; GO:0005623 cell; GO:0005737 cytoplasm; GO:0005739 mitochondrion; GO:0043226 organelle; GO:0043227 membrane-bounded organelle; GO:0043229 intracellular organelle; GO:0043231 intracellular membrane-bounded organelle; GO:0044424 intracellular part; GO:0044444 cytoplasmic part; GO:0044464 cell part;	GO:0003824 catalytic activity; GO:0004812 aminoacyl-tRNA ligase activity; GO:0004829 threonine-tRNA ligase activity; GO:0016874 ligase activity; GO:0016875 ligase activity, forming carbon-oxygen bonds;	K01868	TARS, thrS; threonyl-tRNA synthetase [EC:6.1.1.3]	map00970 Aminoacyl-tRNA biosynthesis	PF07973; PF00587; PF03129	Threonyl and Alanyl tRNA synthetase second additional domain; tRNA synthetase class II core domain (G, H, P, S and T); Anticodon binding domain	J	KOG1637	Threonyl-tRNA synthetase
A0A0D2X8C8	92	K	AA_TRNA_LIGASE_II domain-containing protein	---	1	EEK(1)GTSWETTPGAIAK	cytoplasm	GO:0002181 cytoplasmic translation; GO:0006082 organic acid metabolic process; GO:0006139 nucleobase-containing compound metabolic process; GO:0006399 tRNA metabolic process; GO:0006412 translation; GO:0006418 tRNA aminoacylation for protein translation; GO:0006435 threonyl-tRNA aminoacylation; GO:0006518 peptide metabolic process; GO:0006520 cellular amino acid metabolic process; GO:0006725 cell…	GO:0005622 intracellular; GO:0005623 cell; GO:0005737 cytoplasm; GO:0005739 mitochondrion; GO:0043226 organelle; GO:0043227 membrane-bounded organelle; GO:0043229 intracellular organelle; GO:0043231 intracellular membrane-bounded organelle; GO:0044424 intracellular part; GO:0044444 cytoplasmic part; GO:0044464 cell part;	GO:0003824 catalytic activity; GO:0004812 aminoacyl-tRNA ligase activity; GO:0004829 threonine-tRNA ligase activity; GO:0016874 ligase activity; GO:0016875 ligase activity, forming carbon-oxygen bonds;	K01868	TARS, thrS; threonyl-tRNA synthetase [EC:6.1.1.3]	map00970 Aminoacyl-tRNA biosynthesis	PF07973; PF00587; PF03129	Threonyl and Alanyl tRNA synthetase second additional domain; tRNA synthetase class II core domain (G, H, P, S and T); Anticodon binding domain	J	KOG1637	Threonyl-tRNA synthetase
A0A0D2X8C8	736	K	AA_TRNA_LIGASE_II domain-containing protein	---	1	MVQLK(1)SSR	cytoplasm	GO:0002181 cytoplasmic translation; GO:0006082 organic acid metabolic process; GO:0006139 nucleobase-containing compound metabolic process; GO:0006399 tRNA metabolic process; GO:0006412 translation; GO:0006418 tRNA aminoacylation for protein translation; GO:0006435 threonyl-tRNA aminoacylation; GO:0006518 peptide metabolic process; GO:0006520 cellular amino acid metabolic process; GO:0006725 cell…	GO:0005622 intracellular; GO:0005623 cell; GO:0005737 cytoplasm; GO:0005739 mitochondrion; GO:0043226 organelle; GO:0043227 membrane-bounded organelle; GO:0043229 intracellular organelle; GO:0043231 intracellular membrane-bounded organelle; GO:0044424 intracellular part; GO:0044444 cytoplasmic part; GO:0044464 cell part;	GO:0003824 catalytic activity; GO:0004812 aminoacyl-tRNA ligase activity; GO:0004829 threonine-tRNA ligase activity; GO:0016874 ligase activity; GO:0016875 ligase activity, forming carbon-oxygen bonds;	K01868	TARS, thrS; threonyl-tRNA synthetase [EC:6.1.1.3]	map00970 Aminoacyl-tRNA biosynthesis	PF07973; PF00587; PF03129	Threonyl and Alanyl tRNA synthetase second additional domain; tRNA synthetase class II core domain (G, H, P, S and T); Anticodon binding domain	J	KOG1637	Threonyl-tRNA synthetase
A0A0D2X8C8	10	K	AA_TRNA_LIGASE_II domain-containing protein	---	1	SSDQADAAK(1)AVEGASEK	cytoplasm	GO:0002181 cytoplasmic translation; GO:0006082 organic acid metabolic process; GO:0006139 nucleobase-containing compound metabolic process; GO:0006399 tRNA metabolic process; GO:0006412 translation; GO:0006418 tRNA aminoacylation for protein translation; GO:0006435 threonyl-tRNA aminoacylation; GO:0006518 peptide metabolic process; GO:0006520 cellular amino acid metabolic process; GO:0006725 cell…	GO:0005622 intracellular; GO:0005623 cell; GO:0005737 cytoplasm; GO:0005739 mitochondrion; GO:0043226 organelle; GO:0043227 membrane-bounded organelle; GO:0043229 intracellular organelle; GO:0043231 intracellular membrane-bounded organelle; GO:0044424 intracellular part; GO:0044444 cytoplasmic part; GO:0044464 cell part;	GO:0003824 catalytic activity; GO:0004812 aminoacyl-tRNA ligase activity; GO:0004829 threonine-tRNA ligase activity; GO:0016874 ligase activity; GO:0016875 ligase activity, forming carbon-oxygen bonds;	K01868	TARS, thrS; threonyl-tRNA synthetase [EC:6.1.1.3]	map00970 Aminoacyl-tRNA biosynthesis	PF07973; PF00587; PF03129	Threonyl and Alanyl tRNA synthetase second additional domain; tRNA synthetase class II core domain (G, H, P, S and T); Anticodon binding domain	J	KOG1637	Threonyl-tRNA synthetase
A0A0D2X8D1	274	K	Protein disulfide-isomerase	FOXG_00140	1	PIAEK(1)FK	cytoplasm	GO:0001666 response to hypoxia; GO:0006082 organic acid metabolic process; GO:0006457 protein folding; GO:0006464 cellular protein modification process; GO:0006508 proteolysis; GO:0006511 ubiquitin-dependent protein catabolic process; GO:0006516 glycoprotein catabolic process; GO:0006517 protein deglycosylation; GO:0006520 cellular amino acid metabolic process; GO:0006575 cellular modified amino …	GO:0005576 extracellular region; GO:0005622 intracellular; GO:0005623 cell; GO:0005737 cytoplasm; GO:0005783 endoplasmic reticulum; GO:0005788 endoplasmic reticulum lumen; GO:0005793 endoplasmic reticulum-Golgi intermediate compartment; GO:0005886 plasma membrane; GO:0009897 external side of plasma membrane; GO:0009986 cell surface; GO:0012505 endomembrane system; GO:0016020 membrane; GO:0016222 …	GO:0003756 protein disulfide isomerase activity; GO:0003824 catalytic activity; GO:0004656 procollagen-proline 4-dioxygenase activity; GO:0005102 receptor binding; GO:0005178 integrin binding; GO:0005488 binding; GO:0005515 protein binding; GO:0015035 protein disulfide oxidoreductase activity; GO:0015036 disulfide oxidoreductase activity; GO:0015037 peptide disulfide oxidoreductase activity; GO:0…	K09580	PDIA1, P4HB; protein disulfide-isomerase A1 [EC:5.3.4.1]	map04141 Protein processing in endoplasmic reticulum	PF00085; PF13848	Thioredoxin; Thioredoxin-like domain	O	KOG0190	Protein disulfide isomerase (prolyl 4-hydroxylase beta subunit)
A0A0D2X8D1	443	K	Protein disulfide-isomerase	FOXG_00140	1	LYAAGAK(1)DAPVTYQGSR	cytoplasm	GO:0001666 response to hypoxia; GO:0006082 organic acid metabolic process; GO:0006457 protein folding; GO:0006464 cellular protein modification process; GO:0006508 proteolysis; GO:0006511 ubiquitin-dependent protein catabolic process; GO:0006516 glycoprotein catabolic process; GO:0006517 protein deglycosylation; GO:0006520 cellular amino acid metabolic process; GO:0006575 cellular modified amino …	GO:0005576 extracellular region; GO:0005622 intracellular; GO:0005623 cell; GO:0005737 cytoplasm; GO:0005783 endoplasmic reticulum; GO:0005788 endoplasmic reticulum lumen; GO:0005793 endoplasmic reticulum-Golgi intermediate compartment; GO:0005886 plasma membrane; GO:0009897 external side of plasma membrane; GO:0009986 cell surface; GO:0012505 endomembrane system; GO:0016020 membrane; GO:0016222 …	GO:0003756 protein disulfide isomerase activity; GO:0003824 catalytic activity; GO:0004656 procollagen-proline 4-dioxygenase activity; GO:0005102 receptor binding; GO:0005178 integrin binding; GO:0005488 binding; GO:0005515 protein binding; GO:0015035 protein disulfide oxidoreductase activity; GO:0015036 disulfide oxidoreductase activity; GO:0015037 peptide disulfide oxidoreductase activity; GO:0…	K09580	PDIA1, P4HB; protein disulfide-isomerase A1 [EC:5.3.4.1]	map04141 Protein processing in endoplasmic reticulum	PF00085; PF13848	Thioredoxin; Thioredoxin-like domain	O	KOG0190	Protein disulfide isomerase (prolyl 4-hydroxylase beta subunit)
A0A0D2X8D1	70	K	Protein disulfide-isomerase	FOXG_00140	1	ALAPEYEEAATTLK(1)EK	cytoplasm	GO:0001666 response to hypoxia; GO:0006082 organic acid metabolic process; GO:0006457 protein folding; GO:0006464 cellular protein modification process; GO:0006508 proteolysis; GO:0006511 ubiquitin-dependent protein catabolic process; GO:0006516 glycoprotein catabolic process; GO:0006517 protein deglycosylation; GO:0006520 cellular amino acid metabolic process; GO:0006575 cellular modified amino …	GO:0005576 extracellular region; GO:0005622 intracellular; GO:0005623 cell; GO:0005737 cytoplasm; GO:0005783 endoplasmic reticulum; GO:0005788 endoplasmic reticulum lumen; GO:0005793 endoplasmic reticulum-Golgi intermediate compartment; GO:0005886 plasma membrane; GO:0009897 external side of plasma membrane; GO:0009986 cell surface; GO:0012505 endomembrane system; GO:0016020 membrane; GO:0016222 …	GO:0003756 protein disulfide isomerase activity; GO:0003824 catalytic activity; GO:0004656 procollagen-proline 4-dioxygenase activity; GO:0005102 receptor binding; GO:0005178 integrin binding; GO:0005488 binding; GO:0005515 protein binding; GO:0015035 protein disulfide oxidoreductase activity; GO:0015036 disulfide oxidoreductase activity; GO:0015037 peptide disulfide oxidoreductase activity; GO:0…	K09580	PDIA1, P4HB; protein disulfide-isomerase A1 [EC:5.3.4.1]	map04141 Protein processing in endoplasmic reticulum	PF00085; PF13848	Thioredoxin; Thioredoxin-like domain	O	KOG0190	Protein disulfide isomerase (prolyl 4-hydroxylase beta subunit)
A0A0D2X8D1	287	K	Protein disulfide-isomerase	FOXG_00140	1	INFATIDAK(1)AFGAHAGNLNLK	cytoplasm	GO:0001666 response to hypoxia; GO:0006082 organic acid metabolic process; GO:0006457 protein folding; GO:0006464 cellular protein modification process; GO:0006508 proteolysis; GO:0006511 ubiquitin-dependent protein catabolic process; GO:0006516 glycoprotein catabolic process; GO:0006517 protein deglycosylation; GO:0006520 cellular amino acid metabolic process; GO:0006575 cellular modified amino …	GO:0005576 extracellular region; GO:0005622 intracellular; GO:0005623 cell; GO:0005737 cytoplasm; GO:0005783 endoplasmic reticulum; GO:0005788 endoplasmic reticulum lumen; GO:0005793 endoplasmic reticulum-Golgi intermediate compartment; GO:0005886 plasma membrane; GO:0009897 external side of plasma membrane; GO:0009986 cell surface; GO:0012505 endomembrane system; GO:0016020 membrane; GO:0016222 …	GO:0003756 protein disulfide isomerase activity; GO:0003824 catalytic activity; GO:0004656 procollagen-proline 4-dioxygenase activity; GO:0005102 receptor binding; GO:0005178 integrin binding; GO:0005488 binding; GO:0005515 protein binding; GO:0015035 protein disulfide oxidoreductase activity; GO:0015036 disulfide oxidoreductase activity; GO:0015037 peptide disulfide oxidoreductase activity; GO:0…	K09580	PDIA1, P4HB; protein disulfide-isomerase A1 [EC:5.3.4.1]	map04141 Protein processing in endoplasmic reticulum	PF00085; PF13848	Thioredoxin; Thioredoxin-like domain	O	KOG0190	Protein disulfide isomerase (prolyl 4-hydroxylase beta subunit)
A0A0D2X8D1	347	K	Protein disulfide-isomerase	FOXG_00140	1	IEPSIK(1)SEPIPETQEGPVTVVVAK	cytoplasm	GO:0001666 response to hypoxia; GO:0006082 organic acid metabolic process; GO:0006457 protein folding; GO:0006464 cellular protein modification process; GO:0006508 proteolysis; GO:0006511 ubiquitin-dependent protein catabolic process; GO:0006516 glycoprotein catabolic process; GO:0006517 protein deglycosylation; GO:0006520 cellular amino acid metabolic process; GO:0006575 cellular modified amino …	GO:0005576 extracellular region; GO:0005622 intracellular; GO:0005623 cell; GO:0005737 cytoplasm; GO:0005783 endoplasmic reticulum; GO:0005788 endoplasmic reticulum lumen; GO:0005793 endoplasmic reticulum-Golgi intermediate compartment; GO:0005886 plasma membrane; GO:0009897 external side of plasma membrane; GO:0009986 cell surface; GO:0012505 endomembrane system; GO:0016020 membrane; GO:0016222 …	GO:0003756 protein disulfide isomerase activity; GO:0003824 catalytic activity; GO:0004656 procollagen-proline 4-dioxygenase activity; GO:0005102 receptor binding; GO:0005178 integrin binding; GO:0005488 binding; GO:0005515 protein binding; GO:0015035 protein disulfide oxidoreductase activity; GO:0015036 disulfide oxidoreductase activity; GO:0015037 peptide disulfide oxidoreductase activity; GO:0…	K09580	PDIA1, P4HB; protein disulfide-isomerase A1 [EC:5.3.4.1]	map04141 Protein processing in endoplasmic reticulum	PF00085; PF13848	Thioredoxin; Thioredoxin-like domain	O	KOG0190	Protein disulfide isomerase (prolyl 4-hydroxylase beta subunit)
A0A0D2X8D1	208	K	Protein disulfide-isomerase	FOXG_00140	1	SFDEGK(1)NTFTEK	cytoplasm	GO:0001666 response to hypoxia; GO:0006082 organic acid metabolic process; GO:0006457 protein folding; GO:0006464 cellular protein modification process; GO:0006508 proteolysis; GO:0006511 ubiquitin-dependent protein catabolic process; GO:0006516 glycoprotein catabolic process; GO:0006517 protein deglycosylation; GO:0006520 cellular amino acid metabolic process; GO:0006575 cellular modified amino …	GO:0005576 extracellular region; GO:0005622 intracellular; GO:0005623 cell; GO:0005737 cytoplasm; GO:0005783 endoplasmic reticulum; GO:0005788 endoplasmic reticulum lumen; GO:0005793 endoplasmic reticulum-Golgi intermediate compartment; GO:0005886 plasma membrane; GO:0009897 external side of plasma membrane; GO:0009986 cell surface; GO:0012505 endomembrane system; GO:0016020 membrane; GO:0016222 …	GO:0003756 protein disulfide isomerase activity; GO:0003824 catalytic activity; GO:0004656 procollagen-proline 4-dioxygenase activity; GO:0005102 receptor binding; GO:0005178 integrin binding; GO:0005488 binding; GO:0005515 protein binding; GO:0015035 protein disulfide oxidoreductase activity; GO:0015036 disulfide oxidoreductase activity; GO:0015037 peptide disulfide oxidoreductase activity; GO:0…	K09580	PDIA1, P4HB; protein disulfide-isomerase A1 [EC:5.3.4.1]	map04141 Protein processing in endoplasmic reticulum	PF00085; PF13848	Thioredoxin; Thioredoxin-like domain	O	KOG0190	Protein disulfide isomerase (prolyl 4-hydroxylase beta subunit)
A0A0D2X8D1	78	K	Protein disulfide-isomerase	FOXG_00140	1	LAK(1)IDCTEESDLCK	cytoplasm	GO:0001666 response to hypoxia; GO:0006082 organic acid metabolic process; GO:0006457 protein folding; GO:0006464 cellular protein modification process; GO:0006508 proteolysis; GO:0006511 ubiquitin-dependent protein catabolic process; GO:0006516 glycoprotein catabolic process; GO:0006517 protein deglycosylation; GO:0006520 cellular amino acid metabolic process; GO:0006575 cellular modified amino …	GO:0005576 extracellular region; GO:0005622 intracellular; GO:0005623 cell; GO:0005737 cytoplasm; GO:0005783 endoplasmic reticulum; GO:0005788 endoplasmic reticulum lumen; GO:0005793 endoplasmic reticulum-Golgi intermediate compartment; GO:0005886 plasma membrane; GO:0009897 external side of plasma membrane; GO:0009986 cell surface; GO:0012505 endomembrane system; GO:0016020 membrane; GO:0016222 …	GO:0003756 protein disulfide isomerase activity; GO:0003824 catalytic activity; GO:0004656 procollagen-proline 4-dioxygenase activity; GO:0005102 receptor binding; GO:0005178 integrin binding; GO:0005488 binding; GO:0005515 protein binding; GO:0015035 protein disulfide oxidoreductase activity; GO:0015036 disulfide oxidoreductase activity; GO:0015037 peptide disulfide oxidoreductase activity; GO:0…	K09580	PDIA1, P4HB; protein disulfide-isomerase A1 [EC:5.3.4.1]	map04141 Protein processing in endoplasmic reticulum	PF00085; PF13848	Thioredoxin; Thioredoxin-like domain	O	KOG0190	Protein disulfide isomerase (prolyl 4-hydroxylase beta subunit)
A0A0D2X8D1	341	K	Protein disulfide-isomerase	FOXG_00140	1	FVEDFAAGK(1)IEPSIK	cytoplasm	GO:0001666 response to hypoxia; GO:0006082 organic acid metabolic process; GO:0006457 protein folding; GO:0006464 cellular protein modification process; GO:0006508 proteolysis; GO:0006511 ubiquitin-dependent protein catabolic process; GO:0006516 glycoprotein catabolic process; GO:0006517 protein deglycosylation; GO:0006520 cellular amino acid metabolic process; GO:0006575 cellular modified amino …	GO:0005576 extracellular region; GO:0005622 intracellular; GO:0005623 cell; GO:0005737 cytoplasm; GO:0005783 endoplasmic reticulum; GO:0005788 endoplasmic reticulum lumen; GO:0005793 endoplasmic reticulum-Golgi intermediate compartment; GO:0005886 plasma membrane; GO:0009897 external side of plasma membrane; GO:0009986 cell surface; GO:0012505 endomembrane system; GO:0016020 membrane; GO:0016222 …	GO:0003756 protein disulfide isomerase activity; GO:0003824 catalytic activity; GO:0004656 procollagen-proline 4-dioxygenase activity; GO:0005102 receptor binding; GO:0005178 integrin binding; GO:0005488 binding; GO:0005515 protein binding; GO:0015035 protein disulfide oxidoreductase activity; GO:0015036 disulfide oxidoreductase activity; GO:0015037 peptide disulfide oxidoreductase activity; GO:0…	K09580	PDIA1, P4HB; protein disulfide-isomerase A1 [EC:5.3.4.1]	map04141 Protein processing in endoplasmic reticulum	PF00085; PF13848	Thioredoxin; Thioredoxin-like domain	O	KOG0190	Protein disulfide isomerase (prolyl 4-hydroxylase beta subunit)
A0A0D2X8D1	469	K	Protein disulfide-isomerase	FOXG_00140	1	YK(1)AELPVK	cytoplasm	GO:0001666 response to hypoxia; GO:0006082 organic acid metabolic process; GO:0006457 protein folding; GO:0006464 cellular protein modification process; GO:0006508 proteolysis; GO:0006511 ubiquitin-dependent protein catabolic process; GO:0006516 glycoprotein catabolic process; GO:0006517 protein deglycosylation; GO:0006520 cellular amino acid metabolic process; GO:0006575 cellular modified amino …	GO:0005576 extracellular region; GO:0005622 intracellular; GO:0005623 cell; GO:0005737 cytoplasm; GO:0005783 endoplasmic reticulum; GO:0005788 endoplasmic reticulum lumen; GO:0005793 endoplasmic reticulum-Golgi intermediate compartment; GO:0005886 plasma membrane; GO:0009897 external side of plasma membrane; GO:0009986 cell surface; GO:0012505 endomembrane system; GO:0016020 membrane; GO:0016222 …	GO:0003756 protein disulfide isomerase activity; GO:0003824 catalytic activity; GO:0004656 procollagen-proline 4-dioxygenase activity; GO:0005102 receptor binding; GO:0005178 integrin binding; GO:0005488 binding; GO:0005515 protein binding; GO:0015035 protein disulfide oxidoreductase activity; GO:0015036 disulfide oxidoreductase activity; GO:0015037 peptide disulfide oxidoreductase activity; GO:0…	K09580	PDIA1, P4HB; protein disulfide-isomerase A1 [EC:5.3.4.1]	map04141 Protein processing in endoplasmic reticulum	PF00085; PF13848	Thioredoxin; Thioredoxin-like domain	O	KOG0190	Protein disulfide isomerase (prolyl 4-hydroxylase beta subunit)
A0A0D2X8D1	495	K	Protein disulfide-isomerase	FOXG_00140	1	K(1)DAEEEDVHDEL	cytoplasm	GO:0001666 response to hypoxia; GO:0006082 organic acid metabolic process; GO:0006457 protein folding; GO:0006464 cellular protein modification process; GO:0006508 proteolysis; GO:0006511 ubiquitin-dependent protein catabolic process; GO:0006516 glycoprotein catabolic process; GO:0006517 protein deglycosylation; GO:0006520 cellular amino acid metabolic process; GO:0006575 cellular modified amino …	GO:0005576 extracellular region; GO:0005622 intracellular; GO:0005623 cell; GO:0005737 cytoplasm; GO:0005783 endoplasmic reticulum; GO:0005788 endoplasmic reticulum lumen; GO:0005793 endoplasmic reticulum-Golgi intermediate compartment; GO:0005886 plasma membrane; GO:0009897 external side of plasma membrane; GO:0009986 cell surface; GO:0012505 endomembrane system; GO:0016020 membrane; GO:0016222 …	GO:0003756 protein disulfide isomerase activity; GO:0003824 catalytic activity; GO:0004656 procollagen-proline 4-dioxygenase activity; GO:0005102 receptor binding; GO:0005178 integrin binding; GO:0005488 binding; GO:0005515 protein binding; GO:0015035 protein disulfide oxidoreductase activity; GO:0015036 disulfide oxidoreductase activity; GO:0015037 peptide disulfide oxidoreductase activity; GO:0…	K09580	PDIA1, P4HB; protein disulfide-isomerase A1 [EC:5.3.4.1]	map04141 Protein processing in endoplasmic reticulum	PF00085; PF13848	Thioredoxin; Thioredoxin-like domain	O	KOG0190	Protein disulfide isomerase (prolyl 4-hydroxylase beta subunit)
A0A0D2X8D1	410	K	Protein disulfide-isomerase	FOXG_00140	1	YEDLASQFAASEFK(1)DK	cytoplasm	GO:0001666 response to hypoxia; GO:0006082 organic acid metabolic process; GO:0006457 protein folding; GO:0006464 cellular protein modification process; GO:0006508 proteolysis; GO:0006511 ubiquitin-dependent protein catabolic process; GO:0006516 glycoprotein catabolic process; GO:0006517 protein deglycosylation; GO:0006520 cellular amino acid metabolic process; GO:0006575 cellular modified amino …	GO:0005576 extracellular region; GO:0005622 intracellular; GO:0005623 cell; GO:0005737 cytoplasm; GO:0005783 endoplasmic reticulum; GO:0005788 endoplasmic reticulum lumen; GO:0005793 endoplasmic reticulum-Golgi intermediate compartment; GO:0005886 plasma membrane; GO:0009897 external side of plasma membrane; GO:0009986 cell surface; GO:0012505 endomembrane system; GO:0016020 membrane; GO:0016222 …	GO:0003756 protein disulfide isomerase activity; GO:0003824 catalytic activity; GO:0004656 procollagen-proline 4-dioxygenase activity; GO:0005102 receptor binding; GO:0005178 integrin binding; GO:0005488 binding; GO:0005515 protein binding; GO:0015035 protein disulfide oxidoreductase activity; GO:0015036 disulfide oxidoreductase activity; GO:0015037 peptide disulfide oxidoreductase activity; GO:0…	K09580	PDIA1, P4HB; protein disulfide-isomerase A1 [EC:5.3.4.1]	map04141 Protein processing in endoplasmic reticulum	PF00085; PF13848	Thioredoxin; Thioredoxin-like domain	O	KOG0190	Protein disulfide isomerase (prolyl 4-hydroxylase beta subunit)
A0A0D2X8D1	332	K	Protein disulfide-isomerase	FOXG_00140	1	EITHDNIAK(1)FVEDFAAGK	cytoplasm	GO:0001666 response to hypoxia; GO:0006082 organic acid metabolic process; GO:0006457 protein folding; GO:0006464 cellular protein modification process; GO:0006508 proteolysis; GO:0006511 ubiquitin-dependent protein catabolic process; GO:0006516 glycoprotein catabolic process; GO:0006517 protein deglycosylation; GO:0006520 cellular amino acid metabolic process; GO:0006575 cellular modified amino …	GO:0005576 extracellular region; GO:0005622 intracellular; GO:0005623 cell; GO:0005737 cytoplasm; GO:0005783 endoplasmic reticulum; GO:0005788 endoplasmic reticulum lumen; GO:0005793 endoplasmic reticulum-Golgi intermediate compartment; GO:0005886 plasma membrane; GO:0009897 external side of plasma membrane; GO:0009986 cell surface; GO:0012505 endomembrane system; GO:0016020 membrane; GO:0016222 …	GO:0003756 protein disulfide isomerase activity; GO:0003824 catalytic activity; GO:0004656 procollagen-proline 4-dioxygenase activity; GO:0005102 receptor binding; GO:0005178 integrin binding; GO:0005488 binding; GO:0005515 protein binding; GO:0015035 protein disulfide oxidoreductase activity; GO:0015036 disulfide oxidoreductase activity; GO:0015037 peptide disulfide oxidoreductase activity; GO:0…	K09580	PDIA1, P4HB; protein disulfide-isomerase A1 [EC:5.3.4.1]	map04141 Protein processing in endoplasmic reticulum	PF00085; PF13848	Thioredoxin; Thioredoxin-like domain	O	KOG0190	Protein disulfide isomerase (prolyl 4-hydroxylase beta subunit)
A0A0D2X8D1	160	K	Protein disulfide-isomerase	FOXG_00140	1	VVVVAYLNADDK(1)SSNETFSK	cytoplasm	GO:0001666 response to hypoxia; GO:0006082 organic acid metabolic process; GO:0006457 protein folding; GO:0006464 cellular protein modification process; GO:0006508 proteolysis; GO:0006511 ubiquitin-dependent protein catabolic process; GO:0006516 glycoprotein catabolic process; GO:0006517 protein deglycosylation; GO:0006520 cellular amino acid metabolic process; GO:0006575 cellular modified amino …	GO:0005576 extracellular region; GO:0005622 intracellular; GO:0005623 cell; GO:0005737 cytoplasm; GO:0005783 endoplasmic reticulum; GO:0005788 endoplasmic reticulum lumen; GO:0005793 endoplasmic reticulum-Golgi intermediate compartment; GO:0005886 plasma membrane; GO:0009897 external side of plasma membrane; GO:0009986 cell surface; GO:0012505 endomembrane system; GO:0016020 membrane; GO:0016222 …	GO:0003756 protein disulfide isomerase activity; GO:0003824 catalytic activity; GO:0004656 procollagen-proline 4-dioxygenase activity; GO:0005102 receptor binding; GO:0005178 integrin binding; GO:0005488 binding; GO:0005515 protein binding; GO:0015035 protein disulfide oxidoreductase activity; GO:0015036 disulfide oxidoreductase activity; GO:0015037 peptide disulfide oxidoreductase activity; GO:0…	K09580	PDIA1, P4HB; protein disulfide-isomerase A1 [EC:5.3.4.1]	map04141 Protein processing in endoplasmic reticulum	PF00085; PF13848	Thioredoxin; Thioredoxin-like domain	O	KOG0190	Protein disulfide isomerase (prolyl 4-hydroxylase beta subunit)
A0A0D2X8D1	323	K	Protein disulfide-isomerase	FOXG_00140	1	FPFDQEK(1)EITHDNIAK	cytoplasm	GO:0001666 response to hypoxia; GO:0006082 organic acid metabolic process; GO:0006457 protein folding; GO:0006464 cellular protein modification process; GO:0006508 proteolysis; GO:0006511 ubiquitin-dependent protein catabolic process; GO:0006516 glycoprotein catabolic process; GO:0006517 protein deglycosylation; GO:0006520 cellular amino acid metabolic process; GO:0006575 cellular modified amino …	GO:0005576 extracellular region; GO:0005622 intracellular; GO:0005623 cell; GO:0005737 cytoplasm; GO:0005783 endoplasmic reticulum; GO:0005788 endoplasmic reticulum lumen; GO:0005793 endoplasmic reticulum-Golgi intermediate compartment; GO:0005886 plasma membrane; GO:0009897 external side of plasma membrane; GO:0009986 cell surface; GO:0012505 endomembrane system; GO:0016020 membrane; GO:0016222 …	GO:0003756 protein disulfide isomerase activity; GO:0003824 catalytic activity; GO:0004656 procollagen-proline 4-dioxygenase activity; GO:0005102 receptor binding; GO:0005178 integrin binding; GO:0005488 binding; GO:0005515 protein binding; GO:0015035 protein disulfide oxidoreductase activity; GO:0015036 disulfide oxidoreductase activity; GO:0015037 peptide disulfide oxidoreductase activity; GO:0…	K09580	PDIA1, P4HB; protein disulfide-isomerase A1 [EC:5.3.4.1]	map04141 Protein processing in endoplasmic reticulum	PF00085; PF13848	Thioredoxin; Thioredoxin-like domain	O	KOG0190	Protein disulfide isomerase (prolyl 4-hydroxylase beta subunit)
A0A0D2X8D1	202	K	Protein disulfide-isomerase	FOXG_00140	1	APALVVYK(1)SFDEGK	cytoplasm	GO:0001666 response to hypoxia; GO:0006082 organic acid metabolic process; GO:0006457 protein folding; GO:0006464 cellular protein modification process; GO:0006508 proteolysis; GO:0006511 ubiquitin-dependent protein catabolic process; GO:0006516 glycoprotein catabolic process; GO:0006517 protein deglycosylation; GO:0006520 cellular amino acid metabolic process; GO:0006575 cellular modified amino …	GO:0005576 extracellular region; GO:0005622 intracellular; GO:0005623 cell; GO:0005737 cytoplasm; GO:0005783 endoplasmic reticulum; GO:0005788 endoplasmic reticulum lumen; GO:0005793 endoplasmic reticulum-Golgi intermediate compartment; GO:0005886 plasma membrane; GO:0009897 external side of plasma membrane; GO:0009986 cell surface; GO:0012505 endomembrane system; GO:0016020 membrane; GO:0016222 …	GO:0003756 protein disulfide isomerase activity; GO:0003824 catalytic activity; GO:0004656 procollagen-proline 4-dioxygenase activity; GO:0005102 receptor binding; GO:0005178 integrin binding; GO:0005488 binding; GO:0005515 protein binding; GO:0015035 protein disulfide oxidoreductase activity; GO:0015036 disulfide oxidoreductase activity; GO:0015037 peptide disulfide oxidoreductase activity; GO:0…	K09580	PDIA1, P4HB; protein disulfide-isomerase A1 [EC:5.3.4.1]	map04141 Protein processing in endoplasmic reticulum	PF00085; PF13848	Thioredoxin; Thioredoxin-like domain	O	KOG0190	Protein disulfide isomerase (prolyl 4-hydroxylase beta subunit)
A0A0D2X8D1	313	K	Protein disulfide-isomerase	FOXG_00140	1	FPSFAIQEVVK(1)NQK	cytoplasm	GO:0001666 response to hypoxia; GO:0006082 organic acid metabolic process; GO:0006457 protein folding; GO:0006464 cellular protein modification process; GO:0006508 proteolysis; GO:0006511 ubiquitin-dependent protein catabolic process; GO:0006516 glycoprotein catabolic process; GO:0006517 protein deglycosylation; GO:0006520 cellular amino acid metabolic process; GO:0006575 cellular modified amino …	GO:0005576 extracellular region; GO:0005622 intracellular; GO:0005623 cell; GO:0005737 cytoplasm; GO:0005783 endoplasmic reticulum; GO:0005788 endoplasmic reticulum lumen; GO:0005793 endoplasmic reticulum-Golgi intermediate compartment; GO:0005886 plasma membrane; GO:0009897 external side of plasma membrane; GO:0009986 cell surface; GO:0012505 endomembrane system; GO:0016020 membrane; GO:0016222 …	GO:0003756 protein disulfide isomerase activity; GO:0003824 catalytic activity; GO:0004656 procollagen-proline 4-dioxygenase activity; GO:0005102 receptor binding; GO:0005178 integrin binding; GO:0005488 binding; GO:0005515 protein binding; GO:0015035 protein disulfide oxidoreductase activity; GO:0015036 disulfide oxidoreductase activity; GO:0015037 peptide disulfide oxidoreductase activity; GO:0…	K09580	PDIA1, P4HB; protein disulfide-isomerase A1 [EC:5.3.4.1]	map04141 Protein processing in endoplasmic reticulum	PF00085; PF13848	Thioredoxin; Thioredoxin-like domain	O	KOG0190	Protein disulfide isomerase (prolyl 4-hydroxylase beta subunit)
A0A0D2X8D1	316	K	Protein disulfide-isomerase	FOXG_00140	1	NQK(1)FPFDQEK	cytoplasm	GO:0001666 response to hypoxia; GO:0006082 organic acid metabolic process; GO:0006457 protein folding; GO:0006464 cellular protein modification process; GO:0006508 proteolysis; GO:0006511 ubiquitin-dependent protein catabolic process; GO:0006516 glycoprotein catabolic process; GO:0006517 protein deglycosylation; GO:0006520 cellular amino acid metabolic process; GO:0006575 cellular modified amino …	GO:0005576 extracellular region; GO:0005622 intracellular; GO:0005623 cell; GO:0005737 cytoplasm; GO:0005783 endoplasmic reticulum; GO:0005788 endoplasmic reticulum lumen; GO:0005793 endoplasmic reticulum-Golgi intermediate compartment; GO:0005886 plasma membrane; GO:0009897 external side of plasma membrane; GO:0009986 cell surface; GO:0012505 endomembrane system; GO:0016020 membrane; GO:0016222 …	GO:0003756 protein disulfide isomerase activity; GO:0003824 catalytic activity; GO:0004656 procollagen-proline 4-dioxygenase activity; GO:0005102 receptor binding; GO:0005178 integrin binding; GO:0005488 binding; GO:0005515 protein binding; GO:0015035 protein disulfide oxidoreductase activity; GO:0015036 disulfide oxidoreductase activity; GO:0015037 peptide disulfide oxidoreductase activity; GO:0…	K09580	PDIA1, P4HB; protein disulfide-isomerase A1 [EC:5.3.4.1]	map04141 Protein processing in endoplasmic reticulum	PF00085; PF13848	Thioredoxin; Thioredoxin-like domain	O	KOG0190	Protein disulfide isomerase (prolyl 4-hydroxylase beta subunit)
A0A0D2X8D1	278	K	Protein disulfide-isomerase	FOXG_00140	1	GK(1)INFATIDAK	cytoplasm	GO:0001666 response to hypoxia; GO:0006082 organic acid metabolic process; GO:0006457 protein folding; GO:0006464 cellular protein modification process; GO:0006508 proteolysis; GO:0006511 ubiquitin-dependent protein catabolic process; GO:0006516 glycoprotein catabolic process; GO:0006517 protein deglycosylation; GO:0006520 cellular amino acid metabolic process; GO:0006575 cellular modified amino …	GO:0005576 extracellular region; GO:0005622 intracellular; GO:0005623 cell; GO:0005737 cytoplasm; GO:0005783 endoplasmic reticulum; GO:0005788 endoplasmic reticulum lumen; GO:0005793 endoplasmic reticulum-Golgi intermediate compartment; GO:0005886 plasma membrane; GO:0009897 external side of plasma membrane; GO:0009986 cell surface; GO:0012505 endomembrane system; GO:0016020 membrane; GO:0016222 …	GO:0003756 protein disulfide isomerase activity; GO:0003824 catalytic activity; GO:0004656 procollagen-proline 4-dioxygenase activity; GO:0005102 receptor binding; GO:0005178 integrin binding; GO:0005488 binding; GO:0005515 protein binding; GO:0015035 protein disulfide oxidoreductase activity; GO:0015036 disulfide oxidoreductase activity; GO:0015037 peptide disulfide oxidoreductase activity; GO:0…	K09580	PDIA1, P4HB; protein disulfide-isomerase A1 [EC:5.3.4.1]	map04141 Protein processing in endoplasmic reticulum	PF00085; PF13848	Thioredoxin; Thioredoxin-like domain	O	KOG0190	Protein disulfide isomerase (prolyl 4-hydroxylase beta subunit)
A0A0D2X8D1	89	K	Protein disulfide-isomerase	FOXG_00140	1	IDCTEESDLCK(1)DQGVEGYPTLK	cytoplasm	GO:0001666 response to hypoxia; GO:0006082 organic acid metabolic process; GO:0006457 protein folding; GO:0006464 cellular protein modification process; GO:0006508 proteolysis; GO:0006511 ubiquitin-dependent protein catabolic process; GO:0006516 glycoprotein catabolic process; GO:0006517 protein deglycosylation; GO:0006520 cellular amino acid metabolic process; GO:0006575 cellular modified amino …	GO:0005576 extracellular region; GO:0005622 intracellular; GO:0005623 cell; GO:0005737 cytoplasm; GO:0005783 endoplasmic reticulum; GO:0005788 endoplasmic reticulum lumen; GO:0005793 endoplasmic reticulum-Golgi intermediate compartment; GO:0005886 plasma membrane; GO:0009897 external side of plasma membrane; GO:0009986 cell surface; GO:0012505 endomembrane system; GO:0016020 membrane; GO:0016222 …	GO:0003756 protein disulfide isomerase activity; GO:0003824 catalytic activity; GO:0004656 procollagen-proline 4-dioxygenase activity; GO:0005102 receptor binding; GO:0005178 integrin binding; GO:0005488 binding; GO:0005515 protein binding; GO:0015035 protein disulfide oxidoreductase activity; GO:0015036 disulfide oxidoreductase activity; GO:0015037 peptide disulfide oxidoreductase activity; GO:0…	K09580	PDIA1, P4HB; protein disulfide-isomerase A1 [EC:5.3.4.1]	map04141 Protein processing in endoplasmic reticulum	PF00085; PF13848	Thioredoxin; Thioredoxin-like domain	O	KOG0190	Protein disulfide isomerase (prolyl 4-hydroxylase beta subunit)
A0A0D2X8D1	490	K	Protein disulfide-isomerase	FOXG_00140	0.999871	AELPVKEEGTEEAAPAASEEK(1)K	cytoplasm	GO:0001666 response to hypoxia; GO:0006082 organic acid metabolic process; GO:0006457 protein folding; GO:0006464 cellular protein modification process; GO:0006508 proteolysis; GO:0006511 ubiquitin-dependent protein catabolic process; GO:0006516 glycoprotein catabolic process; GO:0006517 protein deglycosylation; GO:0006520 cellular amino acid metabolic process; GO:0006575 cellular modified amino …	GO:0005576 extracellular region; GO:0005622 intracellular; GO:0005623 cell; GO:0005737 cytoplasm; GO:0005783 endoplasmic reticulum; GO:0005788 endoplasmic reticulum lumen; GO:0005793 endoplasmic reticulum-Golgi intermediate compartment; GO:0005886 plasma membrane; GO:0009897 external side of plasma membrane; GO:0009986 cell surface; GO:0012505 endomembrane system; GO:0016020 membrane; GO:0016222 …	GO:0003756 protein disulfide isomerase activity; GO:0003824 catalytic activity; GO:0004656 procollagen-proline 4-dioxygenase activity; GO:0005102 receptor binding; GO:0005178 integrin binding; GO:0005488 binding; GO:0005515 protein binding; GO:0015035 protein disulfide oxidoreductase activity; GO:0015036 disulfide oxidoreductase activity; GO:0015037 peptide disulfide oxidoreductase activity; GO:0…	K09580	PDIA1, P4HB; protein disulfide-isomerase A1 [EC:5.3.4.1]	map04141 Protein processing in endoplasmic reticulum	PF00085; PF13848	Thioredoxin; Thioredoxin-like domain	O	KOG0190	Protein disulfide isomerase (prolyl 4-hydroxylase beta subunit)
A0A0D2X8D3	81	K	Peroxidase	FOXG_00142	1	VFNPTK(1)DDYQK	mitochondria	GO:0000302 response to reactive oxygen species; GO:0006950 response to stress; GO:0006979 response to oxidative stress; GO:0008152 metabolic process; GO:0009056 catabolic process; GO:0009636 response to toxic substance; GO:0009987 cellular process; GO:0016999 antibiotic metabolic process; GO:0017001 antibiotic catabolic process; GO:0017144 drug metabolic process; GO:0033554 cellular response to s…	GO:0005622 intracellular; GO:0005623 cell; GO:0005737 cytoplasm; GO:0005739 mitochondrion; GO:0005740 mitochondrial envelope; GO:0005758 mitochondrial intermembrane space; GO:0031967 organelle envelope; GO:0031970 organelle envelope lumen; GO:0031974 membrane-enclosed lumen; GO:0031975 envelope; GO:0043226 organelle; GO:0043227 membrane-bounded organelle; GO:0043229 intracellular organelle; GO:00…	GO:0003824 catalytic activity; GO:0004130 cytochrome-c peroxidase activity; GO:0004601 peroxidase activity; GO:0016209 antioxidant activity; GO:0016491 oxidoreductase activity; GO:0016684 oxidoreductase activity, acting on peroxide as acceptor;	K00428	E1.11.1.5; cytochrome c peroxidase [EC:1.11.1.5]		PF00141	Peroxidase
A0A0D2X8D3	274	K	Peroxidase	FOXG_00142	1	LLVEEK(1)WQWK	mitochondria	GO:0000302 response to reactive oxygen species; GO:0006950 response to stress; GO:0006979 response to oxidative stress; GO:0008152 metabolic process; GO:0009056 catabolic process; GO:0009636 response to toxic substance; GO:0009987 cellular process; GO:0016999 antibiotic metabolic process; GO:0017001 antibiotic catabolic process; GO:0017144 drug metabolic process; GO:0033554 cellular response to s…	GO:0005622 intracellular; GO:0005623 cell; GO:0005737 cytoplasm; GO:0005739 mitochondrion; GO:0005740 mitochondrial envelope; GO:0005758 mitochondrial intermembrane space; GO:0031967 organelle envelope; GO:0031970 organelle envelope lumen; GO:0031974 membrane-enclosed lumen; GO:0031975 envelope; GO:0043226 organelle; GO:0043227 membrane-bounded organelle; GO:0043229 intracellular organelle; GO:00…	GO:0003824 catalytic activity; GO:0004130 cytochrome-c peroxidase activity; GO:0004601 peroxidase activity; GO:0016209 antioxidant activity; GO:0016491 oxidoreductase activity; GO:0016684 oxidoreductase activity, acting on peroxide as acceptor;	K00428	E1.11.1.5; cytochrome c peroxidase [EC:1.11.1.5]		PF00141	Peroxidase
A0A0D2X8D3	318	K	Peroxidase	FOXG_00142	1	YAK(1)DNDAFFK	mitochondria	GO:0000302 response to reactive oxygen species; GO:0006950 response to stress; GO:0006979 response to oxidative stress; GO:0008152 metabolic process; GO:0009056 catabolic process; GO:0009636 response to toxic substance; GO:0009987 cellular process; GO:0016999 antibiotic metabolic process; GO:0017001 antibiotic catabolic process; GO:0017144 drug metabolic process; GO:0033554 cellular response to s…	GO:0005622 intracellular; GO:0005623 cell; GO:0005737 cytoplasm; GO:0005739 mitochondrion; GO:0005740 mitochondrial envelope; GO:0005758 mitochondrial intermembrane space; GO:0031967 organelle envelope; GO:0031970 organelle envelope lumen; GO:0031974 membrane-enclosed lumen; GO:0031975 envelope; GO:0043226 organelle; GO:0043227 membrane-bounded organelle; GO:0043229 intracellular organelle; GO:00…	GO:0003824 catalytic activity; GO:0004130 cytochrome-c peroxidase activity; GO:0004601 peroxidase activity; GO:0016209 antioxidant activity; GO:0016491 oxidoreductase activity; GO:0016684 oxidoreductase activity, acting on peroxide as acceptor;	K00428	E1.11.1.5; cytochrome c peroxidase [EC:1.11.1.5]		PF00141	Peroxidase
A0A0D2X8D7	84	K	Tyrosine 3-monooxygenase/tryptophan 5-monooxygenase activation protein	FOXG_00146	1	HVSTIK(1)DYR	cytoplasm				K06630	YWHAE; 14-3-3 protein epsilon	map04011 MAPK signaling pathway - yeast	PF00244	14-3-3 protein	O	KOG0841	Multifunctional chaperone (14-3-3 family)
A0A0D2X8D7	154	K	Tyrosine 3-monooxygenase/tryptophan 5-monooxygenase activation protein	FOXG_00146	1	GAATAAHDAYK(1)SATDVAQTELTPTHPIR	cytoplasm				K06630	YWHAE; 14-3-3 protein epsilon	map04011 MAPK signaling pathway - yeast	PF00244	14-3-3 protein	O	KOG0841	Multifunctional chaperone (14-3-3 family)
A0A0D2X8D7	70	K	Tyrosine 3-monooxygenase/tryptophan 5-monooxygenase activation protein	FOXG_00146	1	IISSIEQK(1)EESK	cytoplasm				K06630	YWHAE; 14-3-3 protein epsilon	map04011 MAPK signaling pathway - yeast	PF00244	14-3-3 protein	O	KOG0841	Multifunctional chaperone (14-3-3 family)
A0A0D2X8D7	141	K	Tyrosine 3-monooxygenase/tryptophan 5-monooxygenase activation protein	FOXG_00146	1	YLAEFASGEK(1)R	cytoplasm				K06630	YWHAE; 14-3-3 protein epsilon	map04011 MAPK signaling pathway - yeast	PF00244	14-3-3 protein	O	KOG0841	Multifunctional chaperone (14-3-3 family)
A0A0D2X8D7	29	K	Tyrosine 3-monooxygenase/tryptophan 5-monooxygenase activation protein	FOXG_00146	1	YDEMVTYMK(1)EVAK	cytoplasm				K06630	YWHAE; 14-3-3 protein epsilon	map04011 MAPK signaling pathway - yeast	PF00244	14-3-3 protein	O	KOG0841	Multifunctional chaperone (14-3-3 family)
A0A0D2X8D7	126	K	Tyrosine 3-monooxygenase/tryptophan 5-monooxygenase activation protein	FOXG_00146	1	MK(1)GDYHR	cytoplasm				K06630	YWHAE; 14-3-3 protein epsilon	map04011 MAPK signaling pathway - yeast	PF00244	14-3-3 protein	O	KOG0841	Multifunctional chaperone (14-3-3 family)
A0A0D2X8F1	7	K	Uncharacterized protein	FOXG_00160	1	AAPAEK(1)TTSDLSGK	cytoplasm
A0A0D2X8F1	15	K	Uncharacterized protein	FOXG_00160	1	TTSDLSGK(1)WVLNK	cytoplasm
A0A0D2X8F3	249	K	F-actin-capping protein subunit beta	FOXG_00162	1	NLLQEVYFGK(1)AK	nucleus	GO:0000278 mitotic cell cycle; GO:0000281 mitotic cytokinesis; GO:0000902 cell morphogenesis; GO:0000910 cytokinesis; GO:0000912 assembly of actomyosin apparatus involved in cytokinesis; GO:0000915 actomyosin contractile ring assembly; GO:0000916 actomyosin contractile ring contraction; GO:0006996 organelle organization; GO:0007010 cytoskeleton organization; GO:0007049 cell cycle; GO:0008064 regu…	GO:0005622 intracellular; GO:0005623 cell; GO:0005634 nucleus; GO:0005737 cytoplasm; GO:0005856 cytoskeleton; GO:0005884 actin filament; GO:0005886 plasma membrane; GO:0005933 cellular bud; GO:0005934 cellular bud tip; GO:0005937 mating projection; GO:0005938 cell cortex; GO:0008290 F-actin capping protein complex; GO:0015629 actin cytoskeleton; GO:0016020 membrane; GO:0030427 site of polarized g…	GO:0003779 actin binding; GO:0005488 binding; GO:0005515 protein binding; GO:0008092 cytoskeletal protein binding; GO:0044877 macromolecular complex binding; GO:0051015 actin filament binding;	K10365	CAPZB; capping protein (actin filament) muscle Z-line, beta	map04144 Endocytosis			Z	KOG3174	F-actin capping protein, beta subunit
A0A0D2X8G3	892	K	Carbamoyl-phosphate synthase arginine-specific large chain	FOXG_00172	1	VK(1)EIAVK	mitochondria	GO:0000050 urea cycle; GO:0006082 organic acid metabolic process; GO:0006139 nucleobase-containing compound metabolic process; GO:0006206 pyrimidine nucleobase metabolic process; GO:0006207 'de novo' pyrimidine nucleobase biosynthetic process; GO:0006520 cellular amino acid metabolic process; GO:0006525 arginine metabolic process; GO:0006526 arginine biosynthetic process; GO:0006725 cellular arom…	GO:0005622 intracellular; GO:0005623 cell; GO:0005737 cytoplasm; GO:0005951 carbamoyl-phosphate synthase complex; GO:0032991 macromolecular complex; GO:0044424 intracellular part; GO:0044444 cytoplasmic part; GO:0044464 cell part; GO:1902494 catalytic complex;	GO:0000166 nucleotide binding; GO:0003824 catalytic activity; GO:0004087 carbamoyl-phosphate synthase (ammonia) activity; GO:0004088 carbamoyl-phosphate synthase (glutamine-hydrolyzing) activity; GO:0005488 binding; GO:0005524 ATP binding; GO:0008144 drug binding; GO:0016874 ligase activity; GO:0016879 ligase activity, forming carbon-nitrogen bonds; GO:0016884 carbon-nitrogen ligase activity, wit…	K01955	carB, CPA2; carbamoyl-phosphate synthase large subunit [EC:6.3.5.5]	map00240 Pyrimidine metabolism; map00250 Alanine, aspartate and glutamate metabolism; map01100 Metabolic pathways	PF02786; PF02787	Carbamoyl-phosphate synthase L chain, ATP binding domain; Carbamoyl-phosphate synthetase large chain, oligomerisation domain	EF	KOG0370	Multifunctional pyrimidine synthesis protein CAD (includes carbamoyl-phophate synthetase, aspartate transcarbamylase, and glutamine amidotransferase)
A0A0D2X8G3	484	K	Carbamoyl-phosphate synthase arginine-specific large chain	FOXG_00172	1	TFEESFQK(1)AIR	mitochondria	GO:0000050 urea cycle; GO:0006082 organic acid metabolic process; GO:0006139 nucleobase-containing compound metabolic process; GO:0006206 pyrimidine nucleobase metabolic process; GO:0006207 'de novo' pyrimidine nucleobase biosynthetic process; GO:0006520 cellular amino acid metabolic process; GO:0006525 arginine metabolic process; GO:0006526 arginine biosynthetic process; GO:0006725 cellular arom…	GO:0005622 intracellular; GO:0005623 cell; GO:0005737 cytoplasm; GO:0005951 carbamoyl-phosphate synthase complex; GO:0032991 macromolecular complex; GO:0044424 intracellular part; GO:0044444 cytoplasmic part; GO:0044464 cell part; GO:1902494 catalytic complex;	GO:0000166 nucleotide binding; GO:0003824 catalytic activity; GO:0004087 carbamoyl-phosphate synthase (ammonia) activity; GO:0004088 carbamoyl-phosphate synthase (glutamine-hydrolyzing) activity; GO:0005488 binding; GO:0005524 ATP binding; GO:0008144 drug binding; GO:0016874 ligase activity; GO:0016879 ligase activity, forming carbon-nitrogen bonds; GO:0016884 carbon-nitrogen ligase activity, wit…	K01955	carB, CPA2; carbamoyl-phosphate synthase large subunit [EC:6.3.5.5]	map00240 Pyrimidine metabolism; map00250 Alanine, aspartate and glutamate metabolism; map01100 Metabolic pathways	PF02786; PF02787	Carbamoyl-phosphate synthase L chain, ATP binding domain; Carbamoyl-phosphate synthetase large chain, oligomerisation domain	EF	KOG0370	Multifunctional pyrimidine synthesis protein CAD (includes carbamoyl-phophate synthetase, aspartate transcarbamylase, and glutamine amidotransferase)
A0A0D2X8G3	303	K	Carbamoyl-phosphate synthase arginine-specific large chain	FOXG_00172	1	GWK(1)EVEYEVVR	mitochondria	GO:0000050 urea cycle; GO:0006082 organic acid metabolic process; GO:0006139 nucleobase-containing compound metabolic process; GO:0006206 pyrimidine nucleobase metabolic process; GO:0006207 'de novo' pyrimidine nucleobase biosynthetic process; GO:0006520 cellular amino acid metabolic process; GO:0006525 arginine metabolic process; GO:0006526 arginine biosynthetic process; GO:0006725 cellular arom…	GO:0005622 intracellular; GO:0005623 cell; GO:0005737 cytoplasm; GO:0005951 carbamoyl-phosphate synthase complex; GO:0032991 macromolecular complex; GO:0044424 intracellular part; GO:0044444 cytoplasmic part; GO:0044464 cell part; GO:1902494 catalytic complex;	GO:0000166 nucleotide binding; GO:0003824 catalytic activity; GO:0004087 carbamoyl-phosphate synthase (ammonia) activity; GO:0004088 carbamoyl-phosphate synthase (glutamine-hydrolyzing) activity; GO:0005488 binding; GO:0005524 ATP binding; GO:0008144 drug binding; GO:0016874 ligase activity; GO:0016879 ligase activity, forming carbon-nitrogen bonds; GO:0016884 carbon-nitrogen ligase activity, wit…	K01955	carB, CPA2; carbamoyl-phosphate synthase large subunit [EC:6.3.5.5]	map00240 Pyrimidine metabolism; map00250 Alanine, aspartate and glutamate metabolism; map01100 Metabolic pathways	PF02786; PF02787	Carbamoyl-phosphate synthase L chain, ATP binding domain; Carbamoyl-phosphate synthetase large chain, oligomerisation domain	EF	KOG0370	Multifunctional pyrimidine synthesis protein CAD (includes carbamoyl-phophate synthetase, aspartate transcarbamylase, and glutamine amidotransferase)
A0A0D2X8G3	749	K	Carbamoyl-phosphate synthase arginine-specific large chain	FOXG_00172	1	LQETGGANVLGTDPK(1)DIDK	mitochondria	GO:0000050 urea cycle; GO:0006082 organic acid metabolic process; GO:0006139 nucleobase-containing compound metabolic process; GO:0006206 pyrimidine nucleobase metabolic process; GO:0006207 'de novo' pyrimidine nucleobase biosynthetic process; GO:0006520 cellular amino acid metabolic process; GO:0006525 arginine metabolic process; GO:0006526 arginine biosynthetic process; GO:0006725 cellular arom…	GO:0005622 intracellular; GO:0005623 cell; GO:0005737 cytoplasm; GO:0005951 carbamoyl-phosphate synthase complex; GO:0032991 macromolecular complex; GO:0044424 intracellular part; GO:0044444 cytoplasmic part; GO:0044464 cell part; GO:1902494 catalytic complex;	GO:0000166 nucleotide binding; GO:0003824 catalytic activity; GO:0004087 carbamoyl-phosphate synthase (ammonia) activity; GO:0004088 carbamoyl-phosphate synthase (glutamine-hydrolyzing) activity; GO:0005488 binding; GO:0005524 ATP binding; GO:0008144 drug binding; GO:0016874 ligase activity; GO:0016879 ligase activity, forming carbon-nitrogen bonds; GO:0016884 carbon-nitrogen ligase activity, wit…	K01955	carB, CPA2; carbamoyl-phosphate synthase large subunit [EC:6.3.5.5]	map00240 Pyrimidine metabolism; map00250 Alanine, aspartate and glutamate metabolism; map01100 Metabolic pathways	PF02786; PF02787	Carbamoyl-phosphate synthase L chain, ATP binding domain; Carbamoyl-phosphate synthetase large chain, oligomerisation domain	EF	KOG0370	Multifunctional pyrimidine synthesis protein CAD (includes carbamoyl-phophate synthetase, aspartate transcarbamylase, and glutamine amidotransferase)
A0A0D2X8G3	567	K	Carbamoyl-phosphate synthase arginine-specific large chain	FOXG_00172	1	ELEQAGGLQSLK(1)K	mitochondria	GO:0000050 urea cycle; GO:0006082 organic acid metabolic process; GO:0006139 nucleobase-containing compound metabolic process; GO:0006206 pyrimidine nucleobase metabolic process; GO:0006207 'de novo' pyrimidine nucleobase biosynthetic process; GO:0006520 cellular amino acid metabolic process; GO:0006525 arginine metabolic process; GO:0006526 arginine biosynthetic process; GO:0006725 cellular arom…	GO:0005622 intracellular; GO:0005623 cell; GO:0005737 cytoplasm; GO:0005951 carbamoyl-phosphate synthase complex; GO:0032991 macromolecular complex; GO:0044424 intracellular part; GO:0044444 cytoplasmic part; GO:0044464 cell part; GO:1902494 catalytic complex;	GO:0000166 nucleotide binding; GO:0003824 catalytic activity; GO:0004087 carbamoyl-phosphate synthase (ammonia) activity; GO:0004088 carbamoyl-phosphate synthase (glutamine-hydrolyzing) activity; GO:0005488 binding; GO:0005524 ATP binding; GO:0008144 drug binding; GO:0016874 ligase activity; GO:0016879 ligase activity, forming carbon-nitrogen bonds; GO:0016884 carbon-nitrogen ligase activity, wit…	K01955	carB, CPA2; carbamoyl-phosphate synthase large subunit [EC:6.3.5.5]	map00240 Pyrimidine metabolism; map00250 Alanine, aspartate and glutamate metabolism; map01100 Metabolic pathways	PF02786; PF02787	Carbamoyl-phosphate synthase L chain, ATP binding domain; Carbamoyl-phosphate synthetase large chain, oligomerisation domain	EF	KOG0370	Multifunctional pyrimidine synthesis protein CAD (includes carbamoyl-phophate synthetase, aspartate transcarbamylase, and glutamine amidotransferase)
A0A0D2X8G3	201	K	Carbamoyl-phosphate synthase arginine-specific large chain	FOXG_00172	1	LGLFEK(1)YGVK	mitochondria	GO:0000050 urea cycle; GO:0006082 organic acid metabolic process; GO:0006139 nucleobase-containing compound metabolic process; GO:0006206 pyrimidine nucleobase metabolic process; GO:0006207 'de novo' pyrimidine nucleobase biosynthetic process; GO:0006520 cellular amino acid metabolic process; GO:0006525 arginine metabolic process; GO:0006526 arginine biosynthetic process; GO:0006725 cellular arom…	GO:0005622 intracellular; GO:0005623 cell; GO:0005737 cytoplasm; GO:0005951 carbamoyl-phosphate synthase complex; GO:0032991 macromolecular complex; GO:0044424 intracellular part; GO:0044444 cytoplasmic part; GO:0044464 cell part; GO:1902494 catalytic complex;	GO:0000166 nucleotide binding; GO:0003824 catalytic activity; GO:0004087 carbamoyl-phosphate synthase (ammonia) activity; GO:0004088 carbamoyl-phosphate synthase (glutamine-hydrolyzing) activity; GO:0005488 binding; GO:0005524 ATP binding; GO:0008144 drug binding; GO:0016874 ligase activity; GO:0016879 ligase activity, forming carbon-nitrogen bonds; GO:0016884 carbon-nitrogen ligase activity, wit…	K01955	carB, CPA2; carbamoyl-phosphate synthase large subunit [EC:6.3.5.5]	map00240 Pyrimidine metabolism; map00250 Alanine, aspartate and glutamate metabolism; map01100 Metabolic pathways	PF02786; PF02787	Carbamoyl-phosphate synthase L chain, ATP binding domain; Carbamoyl-phosphate synthetase large chain, oligomerisation domain	EF	KOG0370	Multifunctional pyrimidine synthesis protein CAD (includes carbamoyl-phophate synthetase, aspartate transcarbamylase, and glutamine amidotransferase)
A0A0D2X8G3	972	K	Carbamoyl-phosphate synthase arginine-specific large chain	FOXG_00172	1	SDPMAEK(1)R	mitochondria	GO:0000050 urea cycle; GO:0006082 organic acid metabolic process; GO:0006139 nucleobase-containing compound metabolic process; GO:0006206 pyrimidine nucleobase metabolic process; GO:0006207 'de novo' pyrimidine nucleobase biosynthetic process; GO:0006520 cellular amino acid metabolic process; GO:0006525 arginine metabolic process; GO:0006526 arginine biosynthetic process; GO:0006725 cellular arom…	GO:0005622 intracellular; GO:0005623 cell; GO:0005737 cytoplasm; GO:0005951 carbamoyl-phosphate synthase complex; GO:0032991 macromolecular complex; GO:0044424 intracellular part; GO:0044444 cytoplasmic part; GO:0044464 cell part; GO:1902494 catalytic complex;	GO:0000166 nucleotide binding; GO:0003824 catalytic activity; GO:0004087 carbamoyl-phosphate synthase (ammonia) activity; GO:0004088 carbamoyl-phosphate synthase (glutamine-hydrolyzing) activity; GO:0005488 binding; GO:0005524 ATP binding; GO:0008144 drug binding; GO:0016874 ligase activity; GO:0016879 ligase activity, forming carbon-nitrogen bonds; GO:0016884 carbon-nitrogen ligase activity, wit…	K01955	carB, CPA2; carbamoyl-phosphate synthase large subunit [EC:6.3.5.5]	map00240 Pyrimidine metabolism; map00250 Alanine, aspartate and glutamate metabolism; map01100 Metabolic pathways	PF02786; PF02787	Carbamoyl-phosphate synthase L chain, ATP binding domain; Carbamoyl-phosphate synthetase large chain, oligomerisation domain	EF	KOG0370	Multifunctional pyrimidine synthesis protein CAD (includes carbamoyl-phophate synthetase, aspartate transcarbamylase, and glutamine amidotransferase)
A0A0D2X8G3	753	K	Carbamoyl-phosphate synthase arginine-specific large chain	FOXG_00172	1	DIDK(1)AEDR	mitochondria	GO:0000050 urea cycle; GO:0006082 organic acid metabolic process; GO:0006139 nucleobase-containing compound metabolic process; GO:0006206 pyrimidine nucleobase metabolic process; GO:0006207 'de novo' pyrimidine nucleobase biosynthetic process; GO:0006520 cellular amino acid metabolic process; GO:0006525 arginine metabolic process; GO:0006526 arginine biosynthetic process; GO:0006725 cellular arom…	GO:0005622 intracellular; GO:0005623 cell; GO:0005737 cytoplasm; GO:0005951 carbamoyl-phosphate synthase complex; GO:0032991 macromolecular complex; GO:0044424 intracellular part; GO:0044444 cytoplasmic part; GO:0044464 cell part; GO:1902494 catalytic complex;	GO:0000166 nucleotide binding; GO:0003824 catalytic activity; GO:0004087 carbamoyl-phosphate synthase (ammonia) activity; GO:0004088 carbamoyl-phosphate synthase (glutamine-hydrolyzing) activity; GO:0005488 binding; GO:0005524 ATP binding; GO:0008144 drug binding; GO:0016874 ligase activity; GO:0016879 ligase activity, forming carbon-nitrogen bonds; GO:0016884 carbon-nitrogen ligase activity, wit…	K01955	carB, CPA2; carbamoyl-phosphate synthase large subunit [EC:6.3.5.5]	map00240 Pyrimidine metabolism; map00250 Alanine, aspartate and glutamate metabolism; map01100 Metabolic pathways	PF02786; PF02787	Carbamoyl-phosphate synthase L chain, ATP binding domain; Carbamoyl-phosphate synthetase large chain, oligomerisation domain	EF	KOG0370	Multifunctional pyrimidine synthesis protein CAD (includes carbamoyl-phophate synthetase, aspartate transcarbamylase, and glutamine amidotransferase)
A0A0D2X8G3	1068	K	Carbamoyl-phosphate synthase arginine-specific large chain	FOXG_00172	1	LYAASPEVK(1)EFIENK	mitochondria	GO:0000050 urea cycle; GO:0006082 organic acid metabolic process; GO:0006139 nucleobase-containing compound metabolic process; GO:0006206 pyrimidine nucleobase metabolic process; GO:0006207 'de novo' pyrimidine nucleobase biosynthetic process; GO:0006520 cellular amino acid metabolic process; GO:0006525 arginine metabolic process; GO:0006526 arginine biosynthetic process; GO:0006725 cellular arom…	GO:0005622 intracellular; GO:0005623 cell; GO:0005737 cytoplasm; GO:0005951 carbamoyl-phosphate synthase complex; GO:0032991 macromolecular complex; GO:0044424 intracellular part; GO:0044444 cytoplasmic part; GO:0044464 cell part; GO:1902494 catalytic complex;	GO:0000166 nucleotide binding; GO:0003824 catalytic activity; GO:0004087 carbamoyl-phosphate synthase (ammonia) activity; GO:0004088 carbamoyl-phosphate synthase (glutamine-hydrolyzing) activity; GO:0005488 binding; GO:0005524 ATP binding; GO:0008144 drug binding; GO:0016874 ligase activity; GO:0016879 ligase activity, forming carbon-nitrogen bonds; GO:0016884 carbon-nitrogen ligase activity, wit…	K01955	carB, CPA2; carbamoyl-phosphate synthase large subunit [EC:6.3.5.5]	map00240 Pyrimidine metabolism; map00250 Alanine, aspartate and glutamate metabolism; map01100 Metabolic pathways	PF02786; PF02787	Carbamoyl-phosphate synthase L chain, ATP binding domain; Carbamoyl-phosphate synthetase large chain, oligomerisation domain	EF	KOG0370	Multifunctional pyrimidine synthesis protein CAD (includes carbamoyl-phophate synthetase, aspartate transcarbamylase, and glutamine amidotransferase)
A0A0D2X8G5	97	K	Uncharacterized protein	FOXG_00174	1	SAK(1)QACGSLLQR	mitochondria	GO:0006605 protein targeting; GO:0006612 protein targeting to membrane; GO:0006620 posttranslational protein targeting to membrane; GO:0006810 transport; GO:0006886 intracellular protein transport; GO:0008104 protein localization; GO:0015031 protein transport; GO:0015833 peptide transport; GO:0030447 filamentous growth; GO:0031204 posttranslational protein targeting to membrane, translocation; GO…	GO:0005622 intracellular; GO:0005623 cell; GO:0005737 cytoplasm; GO:0005783 endoplasmic reticulum; GO:0005789 endoplasmic reticulum membrane; GO:0005791 rough endoplasmic reticulum; GO:0012505 endomembrane system; GO:0016020 membrane; GO:0016021 integral component of membrane; GO:0030867 rough endoplasmic reticulum membrane; GO:0031090 organelle membrane; GO:0031205 endoplasmic reticulum Sec comp…		K12273	SEC66; translocation protein SEC66				U	KOG4699	Preprotein translocase subunit Sec66
A0A0D2X8G9	1557	K	Uncharacterized protein	FOXG_00178	1	DIGEWIDAK(1)K	nucleus	GO:0000375 RNA splicing, via transesterification reactions; GO:0000377 RNA splicing, via transesterification reactions with bulged adenosine as nucleophile; GO:0000388 spliceosome conformational change to release U4 (or U4atac) and U1 (or U11); GO:0000393 spliceosomal conformational changes to generate catalytic conformation; GO:0000398 mRNA splicing, via spliceosome; GO:0006139 nucleobase-contai…	GO:0005622 intracellular; GO:0005623 cell; GO:0005634 nucleus; GO:0005681 spliceosomal complex; GO:0005682 U5 snRNP; GO:0030532 small nuclear ribonucleoprotein complex; GO:0032991 macromolecular complex; GO:0043226 organelle; GO:0043227 membrane-bounded organelle; GO:0043229 intracellular organelle; GO:0043231 intracellular membrane-bounded organelle; GO:0044422 organelle part; GO:0044424 intrace…	GO:0003724 RNA helicase activity; GO:0003824 catalytic activity; GO:0004004 ATP-dependent RNA helicase activity; GO:0004386 helicase activity; GO:0008026 ATP-dependent helicase activity; GO:0008186 RNA-dependent ATPase activity; GO:0016462 pyrophosphatase activity; GO:0016787 hydrolase activity; GO:0016817 hydrolase activity, acting on acid anhydrides; GO:0016818 hydrolase activity, acting on aci…	K12854	SNRNP200, BRR2; pre-mRNA-splicing helicase BRR2 [EC:3.6.4.13]	map03040 Spliceosome	PF00270	DEAD/DEAH box helicase	A	KOG0951	RNA helicase BRR2, DEAD-box superfamily
A0A0D2X8H7	350	K	Sterol-4alpha-carboxylate 3-dehydrogenase (Decarboxylating)	FOXG_00186	1	YQPVWSLK(1)EGIDR	cytoplasm	GO:0006066 alcohol metabolic process; GO:0006629 lipid metabolic process; GO:0006694 steroid biosynthetic process; GO:0006696 ergosterol biosynthetic process; GO:0008152 metabolic process; GO:0008202 steroid metabolic process; GO:0008204 ergosterol metabolic process; GO:0008610 lipid biosynthetic process; GO:0009058 biosynthetic process; GO:0009987 cellular process; GO:0016125 sterol metabolic pr…	GO:0005622 intracellular; GO:0005623 cell; GO:0005737 cytoplasm; GO:0005783 endoplasmic reticulum; GO:0005789 endoplasmic reticulum membrane; GO:0012505 endomembrane system; GO:0016020 membrane; GO:0031984 organelle subcompartment; GO:0042175 nuclear outer membrane-endoplasmic reticulum membrane network; GO:0043226 organelle; GO:0043227 membrane-bounded organelle; GO:0043229 intracellular organel…	GO:0000252 C-3 sterol dehydrogenase (C-4 sterol decarboxylase) activity; GO:0003824 catalytic activity; GO:0016491 oxidoreductase activity; GO:0016614 oxidoreductase activity, acting on CH-OH group of donors; GO:0016616 oxidoreductase activity, acting on the CH-OH group of donors, NAD or NADP as acceptor;	K07748	NSDHL, ERG26; sterol-4alpha-carboxylate 3-dehydrogenase (decarboxylating) [EC:1.1.1.170]	map00100 Steroid biosynthesis; map01100 Metabolic pathways; map01130 Biosynthesis of antibiotics			EI	KOG1430	C-3 sterol dehydrogenase/3-beta-hydroxysteroid dehydrogenase and related dehydrogenases
A0A0D2X8H7	376	K	Sterol-4alpha-carboxylate 3-dehydrogenase (Decarboxylating)	FOXG_00186	1	AAAAAAAAAAK(1)A	cytoplasm	GO:0006066 alcohol metabolic process; GO:0006629 lipid metabolic process; GO:0006694 steroid biosynthetic process; GO:0006696 ergosterol biosynthetic process; GO:0008152 metabolic process; GO:0008202 steroid metabolic process; GO:0008204 ergosterol metabolic process; GO:0008610 lipid biosynthetic process; GO:0009058 biosynthetic process; GO:0009987 cellular process; GO:0016125 sterol metabolic pr…	GO:0005622 intracellular; GO:0005623 cell; GO:0005737 cytoplasm; GO:0005783 endoplasmic reticulum; GO:0005789 endoplasmic reticulum membrane; GO:0012505 endomembrane system; GO:0016020 membrane; GO:0031984 organelle subcompartment; GO:0042175 nuclear outer membrane-endoplasmic reticulum membrane network; GO:0043226 organelle; GO:0043227 membrane-bounded organelle; GO:0043229 intracellular organel…	GO:0000252 C-3 sterol dehydrogenase (C-4 sterol decarboxylase) activity; GO:0003824 catalytic activity; GO:0016491 oxidoreductase activity; GO:0016614 oxidoreductase activity, acting on CH-OH group of donors; GO:0016616 oxidoreductase activity, acting on the CH-OH group of donors, NAD or NADP as acceptor;	K07748	NSDHL, ERG26; sterol-4alpha-carboxylate 3-dehydrogenase (decarboxylating) [EC:1.1.1.170]	map00100 Steroid biosynthesis; map01100 Metabolic pathways; map01130 Biosynthesis of antibiotics			EI	KOG1430	C-3 sterol dehydrogenase/3-beta-hydroxysteroid dehydrogenase and related dehydrogenases
A0A0D2X8H9	276	K	HMG box domain-containing protein	FOXG_00188	1	DVNPTEK(1)ALYEQR	mitochondria							PF00505	HMG (high mobility group) box
A0A0D2X8H9	226	K	HMG box domain-containing protein	FOXG_00188	1	PVK(1)QISDER	mitochondria							PF00505	HMG (high mobility group) box
A0A0D2X8H9	262	K	HMG box domain-containing protein	FOXG_00188	1	FK(1)EIGESWK	mitochondria							PF00505	HMG (high mobility group) box
A0A0D2X8I1	131	K	Glucosamine-fructose-6-phosphate aminotransferase	FOXG_00190	1	TLLQAK(1)GFK	plasma membrane	GO:0000271 polysaccharide biosynthetic process; GO:0005975 carbohydrate metabolic process; GO:0005976 polysaccharide metabolic process; GO:0006002 fructose 6-phosphate metabolic process; GO:0006022 aminoglycan metabolic process; GO:0006023 aminoglycan biosynthetic process; GO:0006030 chitin metabolic process; GO:0006031 chitin biosynthetic process; GO:0006037 cell wall chitin metabolic process; G…		GO:0003824 catalytic activity; GO:0004360 glutamine-fructose-6-phosphate transaminase (isomerizing) activity; GO:0008483 transaminase activity; GO:0016740 transferase activity; GO:0016769 transferase activity, transferring nitrogenous groups; GO:0070548 L-glutamine aminotransferase activity;	K00820	glmS, GFPT; glutamine---fructose-6-phosphate transaminase (isomerizing) [EC:2.6.1.16]	map00250 Alanine, aspartate and glutamate metabolism; map00520 Amino sugar and nucleotide sugar metabolism; map01100 Metabolic pathways; map01130 Biosynthesis of antibiotics	PF13522; PF01380	Glutamine amidotransferase domain; SIS domain	M	KOG1268	Glucosamine 6-phosphate synthetases, contain amidotransferase and phosphosugar isomerase domains
A0A0D2X8I1	546	K	Glucosamine-fructose-6-phosphate aminotransferase	FOXG_00190	1	SILELDSSIK(1)K	plasma membrane	GO:0000271 polysaccharide biosynthetic process; GO:0005975 carbohydrate metabolic process; GO:0005976 polysaccharide metabolic process; GO:0006002 fructose 6-phosphate metabolic process; GO:0006022 aminoglycan metabolic process; GO:0006023 aminoglycan biosynthetic process; GO:0006030 chitin metabolic process; GO:0006031 chitin biosynthetic process; GO:0006037 cell wall chitin metabolic process; G…		GO:0003824 catalytic activity; GO:0004360 glutamine-fructose-6-phosphate transaminase (isomerizing) activity; GO:0008483 transaminase activity; GO:0016740 transferase activity; GO:0016769 transferase activity, transferring nitrogenous groups; GO:0070548 L-glutamine aminotransferase activity;	K00820	glmS, GFPT; glutamine---fructose-6-phosphate transaminase (isomerizing) [EC:2.6.1.16]	map00250 Alanine, aspartate and glutamate metabolism; map00520 Amino sugar and nucleotide sugar metabolism; map01100 Metabolic pathways; map01130 Biosynthesis of antibiotics	PF13522; PF01380	Glutamine amidotransferase domain; SIS domain	M	KOG1268	Glucosamine 6-phosphate synthetases, contain amidotransferase and phosphosugar isomerase domains
A0A0D2X8I1	48	K	Glucosamine-fructose-6-phosphate aminotransferase	FOXG_00190	1	K(1)EVLAFK	plasma membrane	GO:0000271 polysaccharide biosynthetic process; GO:0005975 carbohydrate metabolic process; GO:0005976 polysaccharide metabolic process; GO:0006002 fructose 6-phosphate metabolic process; GO:0006022 aminoglycan metabolic process; GO:0006023 aminoglycan biosynthetic process; GO:0006030 chitin metabolic process; GO:0006031 chitin biosynthetic process; GO:0006037 cell wall chitin metabolic process; G…		GO:0003824 catalytic activity; GO:0004360 glutamine-fructose-6-phosphate transaminase (isomerizing) activity; GO:0008483 transaminase activity; GO:0016740 transferase activity; GO:0016769 transferase activity, transferring nitrogenous groups; GO:0070548 L-glutamine aminotransferase activity;	K00820	glmS, GFPT; glutamine---fructose-6-phosphate transaminase (isomerizing) [EC:2.6.1.16]	map00250 Alanine, aspartate and glutamate metabolism; map00520 Amino sugar and nucleotide sugar metabolism; map01100 Metabolic pathways; map01130 Biosynthesis of antibiotics	PF13522; PF01380	Glutamine amidotransferase domain; SIS domain	M	KOG1268	Glucosamine 6-phosphate synthetases, contain amidotransferase and phosphosugar isomerase domains
A0A0D2X8I1	46	K	Glucosamine-fructose-6-phosphate aminotransferase	FOXG_00190	1	GYDSAGLAIDGDK(1)K	plasma membrane	GO:0000271 polysaccharide biosynthetic process; GO:0005975 carbohydrate metabolic process; GO:0005976 polysaccharide metabolic process; GO:0006002 fructose 6-phosphate metabolic process; GO:0006022 aminoglycan metabolic process; GO:0006023 aminoglycan biosynthetic process; GO:0006030 chitin metabolic process; GO:0006031 chitin biosynthetic process; GO:0006037 cell wall chitin metabolic process; G…		GO:0003824 catalytic activity; GO:0004360 glutamine-fructose-6-phosphate transaminase (isomerizing) activity; GO:0008483 transaminase activity; GO:0016740 transferase activity; GO:0016769 transferase activity, transferring nitrogenous groups; GO:0070548 L-glutamine aminotransferase activity;	K00820	glmS, GFPT; glutamine---fructose-6-phosphate transaminase (isomerizing) [EC:2.6.1.16]	map00250 Alanine, aspartate and glutamate metabolism; map00520 Amino sugar and nucleotide sugar metabolism; map01100 Metabolic pathways; map01130 Biosynthesis of antibiotics	PF13522; PF01380	Glutamine amidotransferase domain; SIS domain	M	KOG1268	Glucosamine 6-phosphate synthetases, contain amidotransferase and phosphosugar isomerase domains
A0A0D2X8I1	125	K	Glucosamine-fructose-6-phosphate aminotransferase	FOXG_00190	1	ELK(1)TLLQAK	plasma membrane	GO:0000271 polysaccharide biosynthetic process; GO:0005975 carbohydrate metabolic process; GO:0005976 polysaccharide metabolic process; GO:0006002 fructose 6-phosphate metabolic process; GO:0006022 aminoglycan metabolic process; GO:0006023 aminoglycan biosynthetic process; GO:0006030 chitin metabolic process; GO:0006031 chitin biosynthetic process; GO:0006037 cell wall chitin metabolic process; G…		GO:0003824 catalytic activity; GO:0004360 glutamine-fructose-6-phosphate transaminase (isomerizing) activity; GO:0008483 transaminase activity; GO:0016740 transferase activity; GO:0016769 transferase activity, transferring nitrogenous groups; GO:0070548 L-glutamine aminotransferase activity;	K00820	glmS, GFPT; glutamine---fructose-6-phosphate transaminase (isomerizing) [EC:2.6.1.16]	map00250 Alanine, aspartate and glutamate metabolism; map00520 Amino sugar and nucleotide sugar metabolism; map01100 Metabolic pathways; map01130 Biosynthesis of antibiotics	PF13522; PF01380	Glutamine amidotransferase domain; SIS domain	M	KOG1268	Glucosamine 6-phosphate synthetases, contain amidotransferase and phosphosugar isomerase domains
A0A0D2X8I1	553	K	Glucosamine-fructose-6-phosphate aminotransferase	FOXG_00190	1	LCENFK(1)NQK	plasma membrane	GO:0000271 polysaccharide biosynthetic process; GO:0005975 carbohydrate metabolic process; GO:0005976 polysaccharide metabolic process; GO:0006002 fructose 6-phosphate metabolic process; GO:0006022 aminoglycan metabolic process; GO:0006023 aminoglycan biosynthetic process; GO:0006030 chitin metabolic process; GO:0006031 chitin biosynthetic process; GO:0006037 cell wall chitin metabolic process; G…		GO:0003824 catalytic activity; GO:0004360 glutamine-fructose-6-phosphate transaminase (isomerizing) activity; GO:0008483 transaminase activity; GO:0016740 transferase activity; GO:0016769 transferase activity, transferring nitrogenous groups; GO:0070548 L-glutamine aminotransferase activity;	K00820	glmS, GFPT; glutamine---fructose-6-phosphate transaminase (isomerizing) [EC:2.6.1.16]	map00250 Alanine, aspartate and glutamate metabolism; map00520 Amino sugar and nucleotide sugar metabolism; map01100 Metabolic pathways; map01130 Biosynthesis of antibiotics	PF13522; PF01380	Glutamine amidotransferase domain; SIS domain	M	KOG1268	Glucosamine 6-phosphate synthetases, contain amidotransferase and phosphosugar isomerase domains
A0A0D2X8I1	252	K	Glucosamine-fructose-6-phosphate aminotransferase	FOXG_00190	1	KNDLLAPDTGLLGAADK(1)SLLHR	plasma membrane	GO:0000271 polysaccharide biosynthetic process; GO:0005975 carbohydrate metabolic process; GO:0005976 polysaccharide metabolic process; GO:0006002 fructose 6-phosphate metabolic process; GO:0006022 aminoglycan metabolic process; GO:0006023 aminoglycan biosynthetic process; GO:0006030 chitin metabolic process; GO:0006031 chitin biosynthetic process; GO:0006037 cell wall chitin metabolic process; G…		GO:0003824 catalytic activity; GO:0004360 glutamine-fructose-6-phosphate transaminase (isomerizing) activity; GO:0008483 transaminase activity; GO:0016740 transferase activity; GO:0016769 transferase activity, transferring nitrogenous groups; GO:0070548 L-glutamine aminotransferase activity;	K00820	glmS, GFPT; glutamine---fructose-6-phosphate transaminase (isomerizing) [EC:2.6.1.16]	map00250 Alanine, aspartate and glutamate metabolism; map00520 Amino sugar and nucleotide sugar metabolism; map01100 Metabolic pathways; map01130 Biosynthesis of antibiotics	PF13522; PF01380	Glutamine amidotransferase domain; SIS domain	M	KOG1268	Glucosamine 6-phosphate synthetases, contain amidotransferase and phosphosugar isomerase domains
A0A0D2X8I1	134	K	Glucosamine-fructose-6-phosphate aminotransferase	FOXG_00190	1	GFK(1)FETETDTECIAK	plasma membrane	GO:0000271 polysaccharide biosynthetic process; GO:0005975 carbohydrate metabolic process; GO:0005976 polysaccharide metabolic process; GO:0006002 fructose 6-phosphate metabolic process; GO:0006022 aminoglycan metabolic process; GO:0006023 aminoglycan biosynthetic process; GO:0006030 chitin metabolic process; GO:0006031 chitin biosynthetic process; GO:0006037 cell wall chitin metabolic process; G…		GO:0003824 catalytic activity; GO:0004360 glutamine-fructose-6-phosphate transaminase (isomerizing) activity; GO:0008483 transaminase activity; GO:0016740 transferase activity; GO:0016769 transferase activity, transferring nitrogenous groups; GO:0070548 L-glutamine aminotransferase activity;	K00820	glmS, GFPT; glutamine---fructose-6-phosphate transaminase (isomerizing) [EC:2.6.1.16]	map00250 Alanine, aspartate and glutamate metabolism; map00520 Amino sugar and nucleotide sugar metabolism; map01100 Metabolic pathways; map01130 Biosynthesis of antibiotics	PF13522; PF01380	Glutamine amidotransferase domain; SIS domain	M	KOG1268	Glucosamine 6-phosphate synthetases, contain amidotransferase and phosphosugar isomerase domains
A0A0D2X8I1	64	K	Glucosamine-fructose-6-phosphate aminotransferase	FOXG_00190	1	K(1)LIDESDLDLEK	plasma membrane	GO:0000271 polysaccharide biosynthetic process; GO:0005975 carbohydrate metabolic process; GO:0005976 polysaccharide metabolic process; GO:0006002 fructose 6-phosphate metabolic process; GO:0006022 aminoglycan metabolic process; GO:0006023 aminoglycan biosynthetic process; GO:0006030 chitin metabolic process; GO:0006031 chitin biosynthetic process; GO:0006037 cell wall chitin metabolic process; G…		GO:0003824 catalytic activity; GO:0004360 glutamine-fructose-6-phosphate transaminase (isomerizing) activity; GO:0008483 transaminase activity; GO:0016740 transferase activity; GO:0016769 transferase activity, transferring nitrogenous groups; GO:0070548 L-glutamine aminotransferase activity;	K00820	glmS, GFPT; glutamine---fructose-6-phosphate transaminase (isomerizing) [EC:2.6.1.16]	map00250 Alanine, aspartate and glutamate metabolism; map00520 Amino sugar and nucleotide sugar metabolism; map01100 Metabolic pathways; map01130 Biosynthesis of antibiotics	PF13522; PF01380	Glutamine amidotransferase domain; SIS domain	M	KOG1268	Glucosamine 6-phosphate synthetases, contain amidotransferase and phosphosugar isomerase domains
A0A0D2X8I1	146	K	Glucosamine-fructose-6-phosphate aminotransferase	FOXG_00190	1	FETETDTECIAK(1)LTK	plasma membrane	GO:0000271 polysaccharide biosynthetic process; GO:0005975 carbohydrate metabolic process; GO:0005976 polysaccharide metabolic process; GO:0006002 fructose 6-phosphate metabolic process; GO:0006022 aminoglycan metabolic process; GO:0006023 aminoglycan biosynthetic process; GO:0006030 chitin metabolic process; GO:0006031 chitin biosynthetic process; GO:0006037 cell wall chitin metabolic process; G…		GO:0003824 catalytic activity; GO:0004360 glutamine-fructose-6-phosphate transaminase (isomerizing) activity; GO:0008483 transaminase activity; GO:0016740 transferase activity; GO:0016769 transferase activity, transferring nitrogenous groups; GO:0070548 L-glutamine aminotransferase activity;	K00820	glmS, GFPT; glutamine---fructose-6-phosphate transaminase (isomerizing) [EC:2.6.1.16]	map00250 Alanine, aspartate and glutamate metabolism; map00520 Amino sugar and nucleotide sugar metabolism; map01100 Metabolic pathways; map01130 Biosynthesis of antibiotics	PF13522; PF01380	Glutamine amidotransferase domain; SIS domain	M	KOG1268	Glucosamine 6-phosphate synthetases, contain amidotransferase and phosphosugar isomerase domains
A0A0D2X8I1	367	K	Glucosamine-fructose-6-phosphate aminotransferase	FOXG_00190	1	LDIANK(1)TVTLGGLR	plasma membrane	GO:0000271 polysaccharide biosynthetic process; GO:0005975 carbohydrate metabolic process; GO:0005976 polysaccharide metabolic process; GO:0006002 fructose 6-phosphate metabolic process; GO:0006022 aminoglycan metabolic process; GO:0006023 aminoglycan biosynthetic process; GO:0006030 chitin metabolic process; GO:0006031 chitin biosynthetic process; GO:0006037 cell wall chitin metabolic process; G…		GO:0003824 catalytic activity; GO:0004360 glutamine-fructose-6-phosphate transaminase (isomerizing) activity; GO:0008483 transaminase activity; GO:0016740 transferase activity; GO:0016769 transferase activity, transferring nitrogenous groups; GO:0070548 L-glutamine aminotransferase activity;	K00820	glmS, GFPT; glutamine---fructose-6-phosphate transaminase (isomerizing) [EC:2.6.1.16]	map00250 Alanine, aspartate and glutamate metabolism; map00520 Amino sugar and nucleotide sugar metabolism; map01100 Metabolic pathways; map01130 Biosynthesis of antibiotics	PF13522; PF01380	Glutamine amidotransferase domain; SIS domain	M	KOG1268	Glucosamine 6-phosphate synthetases, contain amidotransferase and phosphosugar isomerase domains
A0A0D2X8I1	345	K	Glucosamine-fructose-6-phosphate aminotransferase	FOXG_00190	1	FDHFMQK(1)EIFEQPESVVNTMR	plasma membrane	GO:0000271 polysaccharide biosynthetic process; GO:0005975 carbohydrate metabolic process; GO:0005976 polysaccharide metabolic process; GO:0006002 fructose 6-phosphate metabolic process; GO:0006022 aminoglycan metabolic process; GO:0006023 aminoglycan biosynthetic process; GO:0006030 chitin metabolic process; GO:0006031 chitin biosynthetic process; GO:0006037 cell wall chitin metabolic process; G…		GO:0003824 catalytic activity; GO:0004360 glutamine-fructose-6-phosphate transaminase (isomerizing) activity; GO:0008483 transaminase activity; GO:0016740 transferase activity; GO:0016769 transferase activity, transferring nitrogenous groups; GO:0070548 L-glutamine aminotransferase activity;	K00820	glmS, GFPT; glutamine---fructose-6-phosphate transaminase (isomerizing) [EC:2.6.1.16]	map00250 Alanine, aspartate and glutamate metabolism; map00520 Amino sugar and nucleotide sugar metabolism; map01100 Metabolic pathways; map01130 Biosynthesis of antibiotics	PF13522; PF01380	Glutamine amidotransferase domain; SIS domain	M	KOG1268	Glucosamine 6-phosphate synthetases, contain amidotransferase and phosphosugar isomerase domains
A0A0D2X8I1	652	K	Glucosamine-fructose-6-phosphate aminotransferase	FOXG_00190	1	SSEAEK(1)IEIPK	plasma membrane	GO:0000271 polysaccharide biosynthetic process; GO:0005975 carbohydrate metabolic process; GO:0005976 polysaccharide metabolic process; GO:0006002 fructose 6-phosphate metabolic process; GO:0006022 aminoglycan metabolic process; GO:0006023 aminoglycan biosynthetic process; GO:0006030 chitin metabolic process; GO:0006031 chitin biosynthetic process; GO:0006037 cell wall chitin metabolic process; G…		GO:0003824 catalytic activity; GO:0004360 glutamine-fructose-6-phosphate transaminase (isomerizing) activity; GO:0008483 transaminase activity; GO:0016740 transferase activity; GO:0016769 transferase activity, transferring nitrogenous groups; GO:0070548 L-glutamine aminotransferase activity;	K00820	glmS, GFPT; glutamine---fructose-6-phosphate transaminase (isomerizing) [EC:2.6.1.16]	map00250 Alanine, aspartate and glutamate metabolism; map00520 Amino sugar and nucleotide sugar metabolism; map01100 Metabolic pathways; map01130 Biosynthesis of antibiotics	PF13522; PF01380	Glutamine amidotransferase domain; SIS domain	M	KOG1268	Glucosamine 6-phosphate synthetases, contain amidotransferase and phosphosugar isomerase domains
A0A0D2X8I1	556	K	Glucosamine-fructose-6-phosphate aminotransferase	FOXG_00190	1	NQK(1)SLLLLGR	plasma membrane	GO:0000271 polysaccharide biosynthetic process; GO:0005975 carbohydrate metabolic process; GO:0005976 polysaccharide metabolic process; GO:0006002 fructose 6-phosphate metabolic process; GO:0006022 aminoglycan metabolic process; GO:0006023 aminoglycan biosynthetic process; GO:0006030 chitin metabolic process; GO:0006031 chitin biosynthetic process; GO:0006037 cell wall chitin metabolic process; G…		GO:0003824 catalytic activity; GO:0004360 glutamine-fructose-6-phosphate transaminase (isomerizing) activity; GO:0008483 transaminase activity; GO:0016740 transferase activity; GO:0016769 transferase activity, transferring nitrogenous groups; GO:0070548 L-glutamine aminotransferase activity;	K00820	glmS, GFPT; glutamine---fructose-6-phosphate transaminase (isomerizing) [EC:2.6.1.16]	map00250 Alanine, aspartate and glutamate metabolism; map00520 Amino sugar and nucleotide sugar metabolism; map01100 Metabolic pathways; map01130 Biosynthesis of antibiotics	PF13522; PF01380	Glutamine amidotransferase domain; SIS domain	M	KOG1268	Glucosamine 6-phosphate synthetases, contain amidotransferase and phosphosugar isomerase domains
A0A0D2X8I1	633	K	Glucosamine-fructose-6-phosphate aminotransferase	FOXG_00190	1	GGK(1)PIVICNPSDEEFK	plasma membrane	GO:0000271 polysaccharide biosynthetic process; GO:0005975 carbohydrate metabolic process; GO:0005976 polysaccharide metabolic process; GO:0006002 fructose 6-phosphate metabolic process; GO:0006022 aminoglycan metabolic process; GO:0006023 aminoglycan biosynthetic process; GO:0006030 chitin metabolic process; GO:0006031 chitin biosynthetic process; GO:0006037 cell wall chitin metabolic process; G…		GO:0003824 catalytic activity; GO:0004360 glutamine-fructose-6-phosphate transaminase (isomerizing) activity; GO:0008483 transaminase activity; GO:0016740 transferase activity; GO:0016769 transferase activity, transferring nitrogenous groups; GO:0070548 L-glutamine aminotransferase activity;	K00820	glmS, GFPT; glutamine---fructose-6-phosphate transaminase (isomerizing) [EC:2.6.1.16]	map00250 Alanine, aspartate and glutamate metabolism; map00520 Amino sugar and nucleotide sugar metabolism; map01100 Metabolic pathways; map01130 Biosynthesis of antibiotics	PF13522; PF01380	Glutamine amidotransferase domain; SIS domain	M	KOG1268	Glucosamine 6-phosphate synthetases, contain amidotransferase and phosphosugar isomerase domains
A0A0D2X8I1	619	K	Glucosamine-fructose-6-phosphate aminotransferase	FOXG_00190	1	K(1)SLNAYQQVIAR	plasma membrane	GO:0000271 polysaccharide biosynthetic process; GO:0005975 carbohydrate metabolic process; GO:0005976 polysaccharide metabolic process; GO:0006002 fructose 6-phosphate metabolic process; GO:0006022 aminoglycan metabolic process; GO:0006023 aminoglycan biosynthetic process; GO:0006030 chitin metabolic process; GO:0006031 chitin biosynthetic process; GO:0006037 cell wall chitin metabolic process; G…		GO:0003824 catalytic activity; GO:0004360 glutamine-fructose-6-phosphate transaminase (isomerizing) activity; GO:0008483 transaminase activity; GO:0016740 transferase activity; GO:0016769 transferase activity, transferring nitrogenous groups; GO:0070548 L-glutamine aminotransferase activity;	K00820	glmS, GFPT; glutamine---fructose-6-phosphate transaminase (isomerizing) [EC:2.6.1.16]	map00250 Alanine, aspartate and glutamate metabolism; map00520 Amino sugar and nucleotide sugar metabolism; map01100 Metabolic pathways; map01130 Biosynthesis of antibiotics	PF13522; PF01380	Glutamine amidotransferase domain; SIS domain	M	KOG1268	Glucosamine 6-phosphate synthetases, contain amidotransferase and phosphosugar isomerase domains
A0A0D2X8I2	276	K	26S protease subunit rpt4	FOXG_00191	1	TK(1)IIMATNRPDTLDPALLR	cytoplasm	GO:0001672 regulation of chromatin assembly or disassembly; GO:0006139 nucleobase-containing compound metabolic process; GO:0006259 DNA metabolic process; GO:0006281 DNA repair; GO:0006289 nucleotide-excision repair; GO:0006355 regulation of transcription, DNA-templated; GO:0006357 regulation of transcription from RNA polymerase II promoter; GO:0006508 proteolysis; GO:0006511 ubiquitin-dependent …	GO:0000502 proteasome complex; GO:0005622 intracellular; GO:0005623 cell; GO:0005634 nucleus; GO:0005737 cytoplasm; GO:0005829 cytosol; GO:0005838 proteasome regulatory particle; GO:0008540 proteasome regulatory particle, base subcomplex; GO:0022624 proteasome accessory complex; GO:0031595 nuclear proteasome complex; GO:0031597 cytosolic proteasome complex; GO:0031974 membrane-enclosed lumen; GO:…	GO:0000166 nucleotide binding; GO:0003824 catalytic activity; GO:0004175 endopeptidase activity; GO:0005488 binding; GO:0005515 protein binding; GO:0005524 ATP binding; GO:0008134 transcription factor binding; GO:0008144 drug binding; GO:0008233 peptidase activity; GO:0016462 pyrophosphatase activity; GO:0016787 hydrolase activity; GO:0016817 hydrolase activity, acting on acid anhydrides; GO:0016…	K03064	PSMC6, RPT4; 26S proteasome regulatory subunit T4	map03050 Proteasome	PF00004	ATPase family associated with various cellular activities (AAA)	O	KOG0651	26S proteasome regulatory complex, ATPase RPT4
A0A0D2X8I2	208	K	26S protease subunit rpt4	FOXG_00191	1	VVSSAIVDK(1)YIGESAR	cytoplasm	GO:0001672 regulation of chromatin assembly or disassembly; GO:0006139 nucleobase-containing compound metabolic process; GO:0006259 DNA metabolic process; GO:0006281 DNA repair; GO:0006289 nucleotide-excision repair; GO:0006355 regulation of transcription, DNA-templated; GO:0006357 regulation of transcription from RNA polymerase II promoter; GO:0006508 proteolysis; GO:0006511 ubiquitin-dependent …	GO:0000502 proteasome complex; GO:0005622 intracellular; GO:0005623 cell; GO:0005634 nucleus; GO:0005737 cytoplasm; GO:0005829 cytosol; GO:0005838 proteasome regulatory particle; GO:0008540 proteasome regulatory particle, base subcomplex; GO:0022624 proteasome accessory complex; GO:0031595 nuclear proteasome complex; GO:0031597 cytosolic proteasome complex; GO:0031974 membrane-enclosed lumen; GO:…	GO:0000166 nucleotide binding; GO:0003824 catalytic activity; GO:0004175 endopeptidase activity; GO:0005488 binding; GO:0005515 protein binding; GO:0005524 ATP binding; GO:0008134 transcription factor binding; GO:0008144 drug binding; GO:0008233 peptidase activity; GO:0016462 pyrophosphatase activity; GO:0016787 hydrolase activity; GO:0016817 hydrolase activity, acting on acid anhydrides; GO:0016…	K03064	PSMC6, RPT4; 26S proteasome regulatory subunit T4	map03050 Proteasome	PF00004	ATPase family associated with various cellular activities (AAA)	O	KOG0651	26S proteasome regulatory complex, ATPase RPT4
A0A0D2X8I2	44	K	26S protease subunit rpt4	FOXG_00191	1	EFDK(1)TEDNIK	cytoplasm	GO:0001672 regulation of chromatin assembly or disassembly; GO:0006139 nucleobase-containing compound metabolic process; GO:0006259 DNA metabolic process; GO:0006281 DNA repair; GO:0006289 nucleotide-excision repair; GO:0006355 regulation of transcription, DNA-templated; GO:0006357 regulation of transcription from RNA polymerase II promoter; GO:0006508 proteolysis; GO:0006511 ubiquitin-dependent …	GO:0000502 proteasome complex; GO:0005622 intracellular; GO:0005623 cell; GO:0005634 nucleus; GO:0005737 cytoplasm; GO:0005829 cytosol; GO:0005838 proteasome regulatory particle; GO:0008540 proteasome regulatory particle, base subcomplex; GO:0022624 proteasome accessory complex; GO:0031595 nuclear proteasome complex; GO:0031597 cytosolic proteasome complex; GO:0031974 membrane-enclosed lumen; GO:…	GO:0000166 nucleotide binding; GO:0003824 catalytic activity; GO:0004175 endopeptidase activity; GO:0005488 binding; GO:0005515 protein binding; GO:0005524 ATP binding; GO:0008134 transcription factor binding; GO:0008144 drug binding; GO:0008233 peptidase activity; GO:0016462 pyrophosphatase activity; GO:0016787 hydrolase activity; GO:0016817 hydrolase activity, acting on acid anhydrides; GO:0016…	K03064	PSMC6, RPT4; 26S proteasome regulatory subunit T4	map03050 Proteasome	PF00004	ATPase family associated with various cellular activities (AAA)	O	KOG0651	26S proteasome regulatory complex, ATPase RPT4
A0A0D2X8I5	39	K	Uncharacterized protein	---	1	HK(1)FLEGGDEDEE	nucleus	GO:0006091 generation of precursor metabolites and energy; GO:0006119 oxidative phosphorylation; GO:0006122 mitochondrial electron transport, ubiquinol to cytochrome c; GO:0006139 nucleobase-containing compound metabolic process; GO:0006163 purine nucleotide metabolic process; GO:0006725 cellular aromatic compound metabolic process; GO:0006753 nucleoside phosphate metabolic process; GO:0006793 ph…	GO:0005622 intracellular; GO:0005623 cell; GO:0005737 cytoplasm; GO:0005739 mitochondrion; GO:0005740 mitochondrial envelope; GO:0005743 mitochondrial inner membrane; GO:0005746 mitochondrial respiratory chain; GO:0005750 mitochondrial respiratory chain complex III; GO:0016020 membrane; GO:0016021 integral component of membrane; GO:0019866 organelle inner membrane; GO:0031090 organelle membrane; …		K00419	QCR9, UCRC; ubiquinol-cytochrome c reductase subunit 9	map00190 Oxidative phosphorylation; map01100 Metabolic pathways			S	KOG3494	Ubiquinol cytochrome c oxidoreductase, subunit QCR9
A0A0D2X8I7	489	K	Uncharacterized protein	FOXG_00196	1	AAFDGAVAK(1)EASYR	mitochondria	GO:0006139 nucleobase-containing compound metabolic process; GO:0006325 chromatin organization; GO:0006333 chromatin assembly or disassembly; GO:0006337 nucleosome disassembly; GO:0006338 chromatin remodeling; GO:0006351 transcription, DNA-templated; GO:0006354 DNA-templated transcription, elongation; GO:0006355 regulation of transcription, DNA-templated; GO:0006357 regulation of transcription fr…	GO:0000228 nuclear chromosome; GO:0000785 chromatin; GO:0000790 nuclear chromatin; GO:0005622 intracellular; GO:0005623 cell; GO:0005634 nucleus; GO:0005694 chromosome; GO:0016586 RSC complex; GO:0031974 membrane-enclosed lumen; GO:0031981 nuclear lumen; GO:0032991 macromolecular complex; GO:0043226 organelle; GO:0043227 membrane-bounded organelle; GO:0043228 non-membrane-bounded organelle; GO:00…	GO:0003676 nucleic acid binding; GO:0003677 DNA binding; GO:0003682 chromatin binding; GO:0005488 binding; GO:0031490 chromatin DNA binding; GO:0097159 organic cyclic compound binding; GO:1901363 heterocyclic compound binding;	K11761	NPL6, RSC7; chromatin structure-remodeling complex protein RSC7
A0A0D2X8J1	246	K	Protein-serine/threonine kinase	FOXG_00200	1	K(1)EGQYLR	nucleus	GO:0000003 reproduction; GO:0000902 cell morphogenesis; GO:0000920 cell separation after cytokinesis; GO:0006355 regulation of transcription, DNA-templated; GO:0006357 regulation of transcription from RNA polymerase II promoter; GO:0006464 cellular protein modification process; GO:0006468 protein phosphorylation; GO:0006793 phosphorus metabolic process; GO:0006796 phosphate-containing compound me…	GO:0000131 incipient cellular bud site; GO:0001411 hyphal tip; GO:0005622 intracellular; GO:0005623 cell; GO:0005628 prospore membrane; GO:0005634 nucleus; GO:0005737 cytoplasm; GO:0005886 plasma membrane; GO:0005933 cellular bud; GO:0005934 cellular bud tip; GO:0005935 cellular bud neck; GO:0005937 mating projection; GO:0005938 cell cortex; GO:0010494 cytoplasmic stress granule; GO:0016020 membr…	GO:0003824 catalytic activity; GO:0004672 protein kinase activity; GO:0004674 protein serine/threonine kinase activity; GO:0016301 kinase activity; GO:0016740 transferase activity; GO:0016772 transferase activity, transferring phosphorus-containing groups; GO:0016773 phosphotransferase activity, alcohol group as acceptor;	K08286	E2.7.11.-; protein-serine/threonine kinase [EC:2.7.11.-]		PF00069	Protein kinase domain	T	KOG0605	NDR and related serine/threonine kinases
A0A0D2X8J1	292	K	Protein-serine/threonine kinase	FOXG_00200	1	VYAMK(1)SLIK	nucleus	GO:0000003 reproduction; GO:0000902 cell morphogenesis; GO:0000920 cell separation after cytokinesis; GO:0006355 regulation of transcription, DNA-templated; GO:0006357 regulation of transcription from RNA polymerase II promoter; GO:0006464 cellular protein modification process; GO:0006468 protein phosphorylation; GO:0006793 phosphorus metabolic process; GO:0006796 phosphate-containing compound me…	GO:0000131 incipient cellular bud site; GO:0001411 hyphal tip; GO:0005622 intracellular; GO:0005623 cell; GO:0005628 prospore membrane; GO:0005634 nucleus; GO:0005737 cytoplasm; GO:0005886 plasma membrane; GO:0005933 cellular bud; GO:0005934 cellular bud tip; GO:0005935 cellular bud neck; GO:0005937 mating projection; GO:0005938 cell cortex; GO:0010494 cytoplasmic stress granule; GO:0016020 membr…	GO:0003824 catalytic activity; GO:0004672 protein kinase activity; GO:0004674 protein serine/threonine kinase activity; GO:0016301 kinase activity; GO:0016740 transferase activity; GO:0016772 transferase activity, transferring phosphorus-containing groups; GO:0016773 phosphotransferase activity, alcohol group as acceptor;	K08286	E2.7.11.-; protein-serine/threonine kinase [EC:2.7.11.-]		PF00069	Protein kinase domain	T	KOG0605	NDR and related serine/threonine kinases
A0A0D2X8K5	264	K	Cystathionine gamma-lyase	FOXG_00214	1	GLK(1)TLHLR	cytoplasm	GO:0000096 sulfur amino acid metabolic process; GO:0000097 sulfur amino acid biosynthetic process; GO:0006082 organic acid metabolic process; GO:0006520 cellular amino acid metabolic process; GO:0006534 cysteine metabolic process; GO:0006555 methionine metabolic process; GO:0006790 sulfur compound metabolic process; GO:0006807 nitrogen compound metabolic process; GO:0008152 metabolic process; GO:…	GO:0005622 intracellular; GO:0005623 cell; GO:0005634 nucleus; GO:0005737 cytoplasm; GO:0043226 organelle; GO:0043227 membrane-bounded organelle; GO:0043229 intracellular organelle; GO:0043231 intracellular membrane-bounded organelle; GO:0044424 intracellular part; GO:0044464 cell part;	GO:0003824 catalytic activity; GO:0003962 cystathionine gamma-synthase activity; GO:0004123 cystathionine gamma-lyase activity; GO:0005488 binding; GO:0008144 drug binding; GO:0016740 transferase activity; GO:0016765 transferase activity, transferring alkyl or aryl (other than methyl) groups; GO:0016829 lyase activity; GO:0016846 carbon-sulfur lyase activity; GO:0019842 vitamin binding; GO:003017…	K01758	CTH; cystathionine gamma-lyase [EC:4.4.1.1]	map00260 Glycine, serine and threonine metabolism; map00270 Cysteine and methionine metabolism; map00450 Selenocompound metabolism; map01100 Metabolic pathways; map01130 Biosynthesis of antibiotics; map01230 Biosynthesis of amino acids	PF01053	Cys/Met metabolism PLP-dependent enzyme	E	KOG0053	Cystathionine beta-lyases/cystathionine gamma-synthases
A0A0D2X8K7	271	K	Valyl-tRNA synthetase	FOXG_00216	1	NITTDSMGDK(1)IGR	nucleus	GO:0000027 ribosomal large subunit assembly; GO:0000460 maturation of 5.8S rRNA; GO:0000463 maturation of LSU-rRNA from tricistronic rRNA transcript (SSU-rRNA, 5.8S rRNA, LSU-rRNA); GO:0000466 maturation of 5.8S rRNA from tricistronic rRNA transcript (SSU-rRNA, 5.8S rRNA, LSU-rRNA); GO:0000470 maturation of LSU-rRNA; GO:0006139 nucleobase-containing compound metabolic process; GO:0006364 rRNA pro…	GO:0005622 intracellular; GO:0005623 cell; GO:0005634 nucleus; GO:0005730 nucleolus; GO:0005732 small nucleolar ribonucleoprotein complex; GO:0030684 preribosome; GO:0030687 preribosome, large subunit precursor; GO:0031974 membrane-enclosed lumen; GO:0031981 nuclear lumen; GO:0032991 macromolecular complex; GO:0043226 organelle; GO:0043227 membrane-bounded organelle; GO:0043228 non-membrane-bound…	GO:0003676 nucleic acid binding; GO:0003723 RNA binding; GO:0005488 binding; GO:0008097 5S rRNA binding; GO:0008312 7S RNA binding; GO:0019843 rRNA binding; GO:0097159 organic cyclic compound binding; GO:1901363 heterocyclic compound binding;	K14847	RPF2; ribosome production factor 2		PF04427	Brix domain	J	KOG3031	Protein required for biogenesis of the ribosomal 60S subunit
A0A0D2X8K7	28	K	Valyl-tRNA synthetase	FOXG_00216	1	ANENPK(1)TCLFLR	nucleus	GO:0000027 ribosomal large subunit assembly; GO:0000460 maturation of 5.8S rRNA; GO:0000463 maturation of LSU-rRNA from tricistronic rRNA transcript (SSU-rRNA, 5.8S rRNA, LSU-rRNA); GO:0000466 maturation of 5.8S rRNA from tricistronic rRNA transcript (SSU-rRNA, 5.8S rRNA, LSU-rRNA); GO:0000470 maturation of LSU-rRNA; GO:0006139 nucleobase-containing compound metabolic process; GO:0006364 rRNA pro…	GO:0005622 intracellular; GO:0005623 cell; GO:0005634 nucleus; GO:0005730 nucleolus; GO:0005732 small nucleolar ribonucleoprotein complex; GO:0030684 preribosome; GO:0030687 preribosome, large subunit precursor; GO:0031974 membrane-enclosed lumen; GO:0031981 nuclear lumen; GO:0032991 macromolecular complex; GO:0043226 organelle; GO:0043227 membrane-bounded organelle; GO:0043228 non-membrane-bound…	GO:0003676 nucleic acid binding; GO:0003723 RNA binding; GO:0005488 binding; GO:0008097 5S rRNA binding; GO:0008312 7S RNA binding; GO:0019843 rRNA binding; GO:0097159 organic cyclic compound binding; GO:1901363 heterocyclic compound binding;	K14847	RPF2; ribosome production factor 2		PF04427	Brix domain	J	KOG3031	Protein required for biogenesis of the ribosomal 60S subunit
A0A0D2X8K7	94	K	Valyl-tRNA synthetase	FOXG_00216	1	NDASLLVFGSSQK(1)K	nucleus	GO:0000027 ribosomal large subunit assembly; GO:0000460 maturation of 5.8S rRNA; GO:0000463 maturation of LSU-rRNA from tricistronic rRNA transcript (SSU-rRNA, 5.8S rRNA, LSU-rRNA); GO:0000466 maturation of 5.8S rRNA from tricistronic rRNA transcript (SSU-rRNA, 5.8S rRNA, LSU-rRNA); GO:0000470 maturation of LSU-rRNA; GO:0006139 nucleobase-containing compound metabolic process; GO:0006364 rRNA pro…	GO:0005622 intracellular; GO:0005623 cell; GO:0005634 nucleus; GO:0005730 nucleolus; GO:0005732 small nucleolar ribonucleoprotein complex; GO:0030684 preribosome; GO:0030687 preribosome, large subunit precursor; GO:0031974 membrane-enclosed lumen; GO:0031981 nuclear lumen; GO:0032991 macromolecular complex; GO:0043226 organelle; GO:0043227 membrane-bounded organelle; GO:0043228 non-membrane-bound…	GO:0003676 nucleic acid binding; GO:0003723 RNA binding; GO:0005488 binding; GO:0008097 5S rRNA binding; GO:0008312 7S RNA binding; GO:0019843 rRNA binding; GO:0097159 organic cyclic compound binding; GO:1901363 heterocyclic compound binding;	K14847	RPF2; ribosome production factor 2		PF04427	Brix domain	J	KOG3031	Protein required for biogenesis of the ribosomal 60S subunit
A0A0D2X8M2	113	K	20S proteasome subunit beta 6	FOXG_00231	1	DHLDTICK(1)IYR	cytoplasm	GO:0006508 proteolysis; GO:0006511 ubiquitin-dependent protein catabolic process; GO:0006807 nitrogen compound metabolic process; GO:0007088 regulation of mitotic nuclear division; GO:0007346 regulation of mitotic cell cycle; GO:0008152 metabolic process; GO:0009056 catabolic process; GO:0009057 macromolecule catabolic process; GO:0009896 positive regulation of catabolic process; GO:0009987 cellu…	GO:0000502 proteasome complex; GO:0005622 intracellular; GO:0005623 cell; GO:0005634 nucleus; GO:0005737 cytoplasm; GO:0005783 endoplasmic reticulum; GO:0005789 endoplasmic reticulum membrane; GO:0005829 cytosol; GO:0005839 proteasome core complex; GO:0012505 endomembrane system; GO:0016020 membrane; GO:0019774 proteasome core complex, beta-subunit complex; GO:0031597 cytosolic proteasome complex…		K02732	PSMB1; 20S proteasome subunit beta 6 [EC:3.4.25.1]	map03050 Proteasome	PF00227	Proteasome subunit	O	KOG0179	20S proteasome, regulatory subunit beta type PSMB1/PRE7
A0A0D2X8N0	73	K	V-type proton ATPase subunit H	FOXG_00239	1	VLFVGDDGK(1)TSVLETAGK	mitochondria	GO:0006810 transport; GO:0006811 ion transport; GO:0006812 cation transport; GO:0006873 cellular ion homeostasis; GO:0006885 regulation of pH; GO:0007035 vacuolar acidification; GO:0009987 cellular process; GO:0015672 monovalent inorganic cation transport; GO:0015988 energy coupled proton transmembrane transport, against electrochemical gradient; GO:0015991 ATP hydrolysis coupled proton transport…	GO:0000221 vacuolar proton-transporting V-type ATPase, V1 domain; GO:0000322 storage vacuole; GO:0000323 lytic vacuole; GO:0000324 fungal-type vacuole; GO:0000329 fungal-type vacuole membrane; GO:0005622 intracellular; GO:0005623 cell; GO:0005737 cytoplasm; GO:0005773 vacuole; GO:0005774 vacuolar membrane; GO:0016020 membrane; GO:0016021 integral component of membrane; GO:0016469 proton-transport…	GO:0003824 catalytic activity; GO:0005215 transporter activity; GO:0008324 cation transmembrane transporter activity; GO:0015075 ion transmembrane transporter activity; GO:0015077 monovalent inorganic cation transmembrane transporter activity; GO:0015078 hydrogen ion transmembrane transporter activity; GO:0015318 inorganic solute uptake transmembrane transporter activity; GO:0015399 primary activ…	K02144	ATPeV1H; V-type H+-transporting ATPase subunit H	map00190 Oxidative phosphorylation; map01100 Metabolic pathways; map04145 Phagosome			C	KOG2759	Vacuolar H+-ATPase V1 sector, subunit H
A0A0D2X8P0	145	K	Multifunctional fusion protein	FOXG_00249	1	AADLISTK(1)YR	mitochondria	GO:0006082 organic acid metabolic process; GO:0006520 cellular amino acid metabolic process; GO:0006536 glutamate metabolic process; GO:0006537 glutamate biosynthetic process; GO:0006560 proline metabolic process; GO:0006562 proline catabolic process; GO:0006807 nitrogen compound metabolic process; GO:0006950 response to stress; GO:0007154 cell communication; GO:0008152 metabolic process; GO:0008…	GO:0005622 intracellular; GO:0005623 cell; GO:0005737 cytoplasm; GO:0005739 mitochondrion; GO:0005759 mitochondrial matrix; GO:0031974 membrane-enclosed lumen; GO:0043226 organelle; GO:0043227 membrane-bounded organelle; GO:0043229 intracellular organelle; GO:0043231 intracellular membrane-bounded organelle; GO:0043233 organelle lumen; GO:0044422 organelle part; GO:0044424 intracellular part; GO:…	GO:0003824 catalytic activity; GO:0003842 1-pyrroline-5-carboxylate dehydrogenase activity; GO:0016491 oxidoreductase activity; GO:0016645 oxidoreductase activity, acting on the CH-NH group of donors; GO:0016646 oxidoreductase activity, acting on the CH-NH group of donors, NAD or NADP as acceptor;	K00294	E1.2.1.88; 1-pyrroline-5-carboxylate dehydrogenase [EC:1.2.1.88]	map00250 Alanine, aspartate and glutamate metabolism; map00330 Arginine and proline metabolism; map01100 Metabolic pathways			E	KOG2455	Delta-1-pyrroline-5-carboxylate dehydrogenase
A0A0D2X8P0	328	K	Multifunctional fusion protein	FOXG_00249	1	VVGETGGK(1)NFHLIDPTAEIDNAVK	mitochondria	GO:0006082 organic acid metabolic process; GO:0006520 cellular amino acid metabolic process; GO:0006536 glutamate metabolic process; GO:0006537 glutamate biosynthetic process; GO:0006560 proline metabolic process; GO:0006562 proline catabolic process; GO:0006807 nitrogen compound metabolic process; GO:0006950 response to stress; GO:0007154 cell communication; GO:0008152 metabolic process; GO:0008…	GO:0005622 intracellular; GO:0005623 cell; GO:0005737 cytoplasm; GO:0005739 mitochondrion; GO:0005759 mitochondrial matrix; GO:0031974 membrane-enclosed lumen; GO:0043226 organelle; GO:0043227 membrane-bounded organelle; GO:0043229 intracellular organelle; GO:0043231 intracellular membrane-bounded organelle; GO:0043233 organelle lumen; GO:0044422 organelle part; GO:0044424 intracellular part; GO:…	GO:0003824 catalytic activity; GO:0003842 1-pyrroline-5-carboxylate dehydrogenase activity; GO:0016491 oxidoreductase activity; GO:0016645 oxidoreductase activity, acting on the CH-NH group of donors; GO:0016646 oxidoreductase activity, acting on the CH-NH group of donors, NAD or NADP as acceptor;	K00294	E1.2.1.88; 1-pyrroline-5-carboxylate dehydrogenase [EC:1.2.1.88]	map00250 Alanine, aspartate and glutamate metabolism; map00330 Arginine and proline metabolism; map01100 Metabolic pathways			E	KOG2455	Delta-1-pyrroline-5-carboxylate dehydrogenase
A0A0D2X8P5	122	K	Ribosome biogenesis protein n	FOXG_00254	1	FAVPLPK(1)VR	nucleus	GO:0000460 maturation of 5.8S rRNA; GO:0000463 maturation of LSU-rRNA from tricistronic rRNA transcript (SSU-rRNA, 5.8S rRNA, LSU-rRNA); GO:0000466 maturation of 5.8S rRNA from tricistronic rRNA transcript (SSU-rRNA, 5.8S rRNA, LSU-rRNA); GO:0000470 maturation of LSU-rRNA; GO:0006139 nucleobase-containing compound metabolic process; GO:0006364 rRNA processing; GO:0006396 RNA processing; GO:000672…	GO:0005622 intracellular; GO:0005623 cell; GO:0005634 nucleus; GO:0005730 nucleolus; GO:0030684 preribosome; GO:0030687 preribosome, large subunit precursor; GO:0031974 membrane-enclosed lumen; GO:0031981 nuclear lumen; GO:0032991 macromolecular complex; GO:0043226 organelle; GO:0043227 membrane-bounded organelle; GO:0043228 non-membrane-bounded organelle; GO:0043229 intracellular organelle; GO:0…		K14842	NSA2; ribosome biogenesis protein NSA2				J	KOG3163	Uncharacterized conserved protein related to ribosomal protein S8E
A0A0D2X8P6	84	K	Protein arginine N-methyltransferase 1	FOXG_00255	1	AGAK(1)HVIGVDMSTIIFK	cytoplasm	GO:0006325 chromatin organization; GO:0006355 regulation of transcription, DNA-templated; GO:0006357 regulation of transcription from RNA polymerase II promoter; GO:0006403 RNA localization; GO:0006405 RNA export from nucleus; GO:0006406 mRNA export from nucleus; GO:0006464 cellular protein modification process; GO:0006479 protein methylation; GO:0006611 protein export from nucleus; GO:0006807 ni…	GO:0005622 intracellular; GO:0005623 cell; GO:0005634 nucleus; GO:0005737 cytoplasm; GO:0005829 cytosol; GO:0043226 organelle; GO:0043227 membrane-bounded organelle; GO:0043229 intracellular organelle; GO:0043231 intracellular membrane-bounded organelle; GO:0044424 intracellular part; GO:0044444 cytoplasmic part; GO:0044464 cell part;	GO:0003824 catalytic activity; GO:0008168 methyltransferase activity; GO:0008170 N-methyltransferase activity; GO:0008276 protein methyltransferase activity; GO:0008469 histone-arginine N-methyltransferase activity; GO:0008757 S-adenosylmethionine-dependent methyltransferase activity; GO:0016273 arginine N-methyltransferase activity; GO:0016274 protein-arginine N-methyltransferase activity; GO:00…	K11434	PRMT1; type I protein arginine methyltransferase [EC:2.1.1.319]				KOT	KOG1499	Protein arginine N-methyltransferase PRMT1 and related enzymes
A0A0D2X8P6	103	K	Protein arginine N-methyltransferase 1	FOXG_00255	1	EIVK(1)VNGLSDK	cytoplasm	GO:0006325 chromatin organization; GO:0006355 regulation of transcription, DNA-templated; GO:0006357 regulation of transcription from RNA polymerase II promoter; GO:0006403 RNA localization; GO:0006405 RNA export from nucleus; GO:0006406 mRNA export from nucleus; GO:0006464 cellular protein modification process; GO:0006479 protein methylation; GO:0006611 protein export from nucleus; GO:0006807 ni…	GO:0005622 intracellular; GO:0005623 cell; GO:0005634 nucleus; GO:0005737 cytoplasm; GO:0005829 cytosol; GO:0043226 organelle; GO:0043227 membrane-bounded organelle; GO:0043229 intracellular organelle; GO:0043231 intracellular membrane-bounded organelle; GO:0044424 intracellular part; GO:0044444 cytoplasmic part; GO:0044464 cell part;	GO:0003824 catalytic activity; GO:0008168 methyltransferase activity; GO:0008170 N-methyltransferase activity; GO:0008276 protein methyltransferase activity; GO:0008469 histone-arginine N-methyltransferase activity; GO:0008757 S-adenosylmethionine-dependent methyltransferase activity; GO:0016273 arginine N-methyltransferase activity; GO:0016274 protein-arginine N-methyltransferase activity; GO:00…	K11434	PRMT1; type I protein arginine methyltransferase [EC:2.1.1.319]				KOT	KOG1499	Protein arginine N-methyltransferase PRMT1 and related enzymes
A0A0D2X8P6	40	K	Protein arginine N-methyltransferase 1	FOXG_00255	1	SYDHHGIHEEMLK(1)DEVR	cytoplasm	GO:0006325 chromatin organization; GO:0006355 regulation of transcription, DNA-templated; GO:0006357 regulation of transcription from RNA polymerase II promoter; GO:0006403 RNA localization; GO:0006405 RNA export from nucleus; GO:0006406 mRNA export from nucleus; GO:0006464 cellular protein modification process; GO:0006479 protein methylation; GO:0006611 protein export from nucleus; GO:0006807 ni…	GO:0005622 intracellular; GO:0005623 cell; GO:0005634 nucleus; GO:0005737 cytoplasm; GO:0005829 cytosol; GO:0043226 organelle; GO:0043227 membrane-bounded organelle; GO:0043229 intracellular organelle; GO:0043231 intracellular membrane-bounded organelle; GO:0044424 intracellular part; GO:0044444 cytoplasmic part; GO:0044464 cell part;	GO:0003824 catalytic activity; GO:0008168 methyltransferase activity; GO:0008170 N-methyltransferase activity; GO:0008276 protein methyltransferase activity; GO:0008469 histone-arginine N-methyltransferase activity; GO:0008757 S-adenosylmethionine-dependent methyltransferase activity; GO:0016273 arginine N-methyltransferase activity; GO:0016274 protein-arginine N-methyltransferase activity; GO:00…	K11434	PRMT1; type I protein arginine methyltransferase [EC:2.1.1.319]				KOT	KOG1499	Protein arginine N-methyltransferase PRMT1 and related enzymes
A0A0D2X8P7	464	K	Phosphoacetylglucosamine mutase	FOXG_00256	1	VEVGNK(1)DLFQTTDAER	cytoplasm	GO:0000271 polysaccharide biosynthetic process; GO:0005975 carbohydrate metabolic process; GO:0005976 polysaccharide metabolic process; GO:0006022 aminoglycan metabolic process; GO:0006023 aminoglycan biosynthetic process; GO:0006030 chitin metabolic process; GO:0006031 chitin biosynthetic process; GO:0006037 cell wall chitin metabolic process; GO:0006038 cell wall chitin biosynthetic process; GO…		GO:0003824 catalytic activity; GO:0004610 phosphoacetylglucosamine mutase activity; GO:0016853 isomerase activity; GO:0016866 intramolecular transferase activity; GO:0016868 intramolecular transferase activity, phosphotransferases;	K01836	PGM3; phosphoacetylglucosamine mutase [EC:5.4.2.3]	map00520 Amino sugar and nucleotide sugar metabolism; map01100 Metabolic pathways; map01130 Biosynthesis of antibiotics	PF02878	Phosphoglucomutase/phosphomannomutase, alpha/beta/alpha domain I	G	KOG2537	Phosphoglucomutase/phosphomannomutase
A0A0D2X8P7	22	K	Phosphoacetylglucosamine mutase	FOXG_00256	1	HPIVPNHVYK(1)YGTAGFR	cytoplasm	GO:0000271 polysaccharide biosynthetic process; GO:0005975 carbohydrate metabolic process; GO:0005976 polysaccharide metabolic process; GO:0006022 aminoglycan metabolic process; GO:0006023 aminoglycan biosynthetic process; GO:0006030 chitin metabolic process; GO:0006031 chitin biosynthetic process; GO:0006037 cell wall chitin metabolic process; GO:0006038 cell wall chitin biosynthetic process; GO…		GO:0003824 catalytic activity; GO:0004610 phosphoacetylglucosamine mutase activity; GO:0016853 isomerase activity; GO:0016866 intramolecular transferase activity; GO:0016868 intramolecular transferase activity, phosphotransferases;	K01836	PGM3; phosphoacetylglucosamine mutase [EC:5.4.2.3]	map00520 Amino sugar and nucleotide sugar metabolism; map01100 Metabolic pathways; map01130 Biosynthesis of antibiotics	PF02878	Phosphoglucomutase/phosphomannomutase, alpha/beta/alpha domain I	G	KOG2537	Phosphoglucomutase/phosphomannomutase
A0A0D2X8P7	116	K	Phosphoacetylglucosamine mutase	FOXG_00256	1	ALASQLK(1)IDLSSPGR	cytoplasm	GO:0000271 polysaccharide biosynthetic process; GO:0005975 carbohydrate metabolic process; GO:0005976 polysaccharide metabolic process; GO:0006022 aminoglycan metabolic process; GO:0006023 aminoglycan biosynthetic process; GO:0006030 chitin metabolic process; GO:0006031 chitin biosynthetic process; GO:0006037 cell wall chitin metabolic process; GO:0006038 cell wall chitin biosynthetic process; GO…		GO:0003824 catalytic activity; GO:0004610 phosphoacetylglucosamine mutase activity; GO:0016853 isomerase activity; GO:0016866 intramolecular transferase activity; GO:0016868 intramolecular transferase activity, phosphotransferases;	K01836	PGM3; phosphoacetylglucosamine mutase [EC:5.4.2.3]	map00520 Amino sugar and nucleotide sugar metabolism; map01100 Metabolic pathways; map01130 Biosynthesis of antibiotics	PF02878	Phosphoglucomutase/phosphomannomutase, alpha/beta/alpha domain I	G	KOG2537	Phosphoglucomutase/phosphomannomutase
A0A0D2X8P7	178	K	Phosphoacetylglucosamine mutase	FOXG_00256	1	CVNTEGTPK(1)AYGK	cytoplasm	GO:0000271 polysaccharide biosynthetic process; GO:0005975 carbohydrate metabolic process; GO:0005976 polysaccharide metabolic process; GO:0006022 aminoglycan metabolic process; GO:0006023 aminoglycan biosynthetic process; GO:0006030 chitin metabolic process; GO:0006031 chitin biosynthetic process; GO:0006037 cell wall chitin metabolic process; GO:0006038 cell wall chitin biosynthetic process; GO…		GO:0003824 catalytic activity; GO:0004610 phosphoacetylglucosamine mutase activity; GO:0016853 isomerase activity; GO:0016866 intramolecular transferase activity; GO:0016868 intramolecular transferase activity, phosphotransferases;	K01836	PGM3; phosphoacetylglucosamine mutase [EC:5.4.2.3]	map00520 Amino sugar and nucleotide sugar metabolism; map01100 Metabolic pathways; map01130 Biosynthesis of antibiotics	PF02878	Phosphoglucomutase/phosphomannomutase, alpha/beta/alpha domain I	G	KOG2537	Phosphoglucomutase/phosphomannomutase
A0A0D2X8P7	491	K	Phosphoacetylglucosamine mutase	FOXG_00256	1	LSHPVGAQDEIDQCVK(1)K	cytoplasm	GO:0000271 polysaccharide biosynthetic process; GO:0005975 carbohydrate metabolic process; GO:0005976 polysaccharide metabolic process; GO:0006022 aminoglycan metabolic process; GO:0006023 aminoglycan biosynthetic process; GO:0006030 chitin metabolic process; GO:0006031 chitin biosynthetic process; GO:0006037 cell wall chitin metabolic process; GO:0006038 cell wall chitin biosynthetic process; GO…		GO:0003824 catalytic activity; GO:0004610 phosphoacetylglucosamine mutase activity; GO:0016853 isomerase activity; GO:0016866 intramolecular transferase activity; GO:0016868 intramolecular transferase activity, phosphotransferases;	K01836	PGM3; phosphoacetylglucosamine mutase [EC:5.4.2.3]	map00520 Amino sugar and nucleotide sugar metabolism; map01100 Metabolic pathways; map01130 Biosynthesis of antibiotics	PF02878	Phosphoglucomutase/phosphomannomutase, alpha/beta/alpha domain I	G	KOG2537	Phosphoglucomutase/phosphomannomutase
A0A0D2X8Q2	147	K	PUM-HD domain-containing protein	FOXG_00261	1	IK(1)DFVLK	nucleus	GO:0006417 regulation of translation; GO:0009889 regulation of biosynthetic process; GO:0009890 negative regulation of biosynthetic process; GO:0009892 negative regulation of metabolic process; GO:0010468 regulation of gene expression; GO:0010556 regulation of macromolecule biosynthetic process; GO:0010558 negative regulation of macromolecule biosynthetic process; GO:0010605 negative regulation o…	GO:0005622 intracellular; GO:0005623 cell; GO:0005634 nucleus; GO:0005730 nucleolus; GO:0005737 cytoplasm; GO:0005840 ribosome; GO:0015934 large ribosomal subunit; GO:0030684 preribosome; GO:0030687 preribosome, large subunit precursor; GO:0031974 membrane-enclosed lumen; GO:0031981 nuclear lumen; GO:0032991 macromolecular complex; GO:0043226 organelle; GO:0043227 membrane-bounded organelle; GO:0…	GO:0000900 translation repressor activity, nucleic acid binding; GO:0003676 nucleic acid binding; GO:0003723 RNA binding; GO:0003729 mRNA binding; GO:0003730 mRNA 3'-UTR binding; GO:0005488 binding; GO:0030371 translation repressor activity; GO:0045182 translation regulator activity; GO:0090079 translation regulator activity, nucleic acid binding; GO:0097159 organic cyclic compound binding; GO:19…	K14844	PUF6; pumilio homology domain family member 6		PF08144	CPL (NUC119) domain	J	KOG2050	Puf family RNA-binding protein
A0A0D2X8Q2	152	K	PUM-HD domain-containing protein	FOXG_00261	1	DFVLK(1)HDAVR	nucleus	GO:0006417 regulation of translation; GO:0009889 regulation of biosynthetic process; GO:0009890 negative regulation of biosynthetic process; GO:0009892 negative regulation of metabolic process; GO:0010468 regulation of gene expression; GO:0010556 regulation of macromolecule biosynthetic process; GO:0010558 negative regulation of macromolecule biosynthetic process; GO:0010605 negative regulation o…	GO:0005622 intracellular; GO:0005623 cell; GO:0005634 nucleus; GO:0005730 nucleolus; GO:0005737 cytoplasm; GO:0005840 ribosome; GO:0015934 large ribosomal subunit; GO:0030684 preribosome; GO:0030687 preribosome, large subunit precursor; GO:0031974 membrane-enclosed lumen; GO:0031981 nuclear lumen; GO:0032991 macromolecular complex; GO:0043226 organelle; GO:0043227 membrane-bounded organelle; GO:0…	GO:0000900 translation repressor activity, nucleic acid binding; GO:0003676 nucleic acid binding; GO:0003723 RNA binding; GO:0003729 mRNA binding; GO:0003730 mRNA 3'-UTR binding; GO:0005488 binding; GO:0030371 translation repressor activity; GO:0045182 translation regulator activity; GO:0090079 translation regulator activity, nucleic acid binding; GO:0097159 organic cyclic compound binding; GO:19…	K14844	PUF6; pumilio homology domain family member 6		PF08144	CPL (NUC119) domain	J	KOG2050	Puf family RNA-binding protein
A0A0D2X8Q2	192	K	PUM-HD domain-containing protein	FOXG_00261	1	YAK(1)FLIGK	nucleus	GO:0006417 regulation of translation; GO:0009889 regulation of biosynthetic process; GO:0009890 negative regulation of biosynthetic process; GO:0009892 negative regulation of metabolic process; GO:0010468 regulation of gene expression; GO:0010556 regulation of macromolecule biosynthetic process; GO:0010558 negative regulation of macromolecule biosynthetic process; GO:0010605 negative regulation o…	GO:0005622 intracellular; GO:0005623 cell; GO:0005634 nucleus; GO:0005730 nucleolus; GO:0005737 cytoplasm; GO:0005840 ribosome; GO:0015934 large ribosomal subunit; GO:0030684 preribosome; GO:0030687 preribosome, large subunit precursor; GO:0031974 membrane-enclosed lumen; GO:0031981 nuclear lumen; GO:0032991 macromolecular complex; GO:0043226 organelle; GO:0043227 membrane-bounded organelle; GO:0…	GO:0000900 translation repressor activity, nucleic acid binding; GO:0003676 nucleic acid binding; GO:0003723 RNA binding; GO:0003729 mRNA binding; GO:0003730 mRNA 3'-UTR binding; GO:0005488 binding; GO:0030371 translation repressor activity; GO:0045182 translation regulator activity; GO:0090079 translation regulator activity, nucleic acid binding; GO:0097159 organic cyclic compound binding; GO:19…	K14844	PUF6; pumilio homology domain family member 6		PF08144	CPL (NUC119) domain	J	KOG2050	Puf family RNA-binding protein
A0A0D2X8Q2	568	K	PUM-HD domain-containing protein	FOXG_00261	1	SLIQGGK(1)YDK	nucleus	GO:0006417 regulation of translation; GO:0009889 regulation of biosynthetic process; GO:0009890 negative regulation of biosynthetic process; GO:0009892 negative regulation of metabolic process; GO:0010468 regulation of gene expression; GO:0010556 regulation of macromolecule biosynthetic process; GO:0010558 negative regulation of macromolecule biosynthetic process; GO:0010605 negative regulation o…	GO:0005622 intracellular; GO:0005623 cell; GO:0005634 nucleus; GO:0005730 nucleolus; GO:0005737 cytoplasm; GO:0005840 ribosome; GO:0015934 large ribosomal subunit; GO:0030684 preribosome; GO:0030687 preribosome, large subunit precursor; GO:0031974 membrane-enclosed lumen; GO:0031981 nuclear lumen; GO:0032991 macromolecular complex; GO:0043226 organelle; GO:0043227 membrane-bounded organelle; GO:0…	GO:0000900 translation repressor activity, nucleic acid binding; GO:0003676 nucleic acid binding; GO:0003723 RNA binding; GO:0003729 mRNA binding; GO:0003730 mRNA 3'-UTR binding; GO:0005488 binding; GO:0030371 translation repressor activity; GO:0045182 translation regulator activity; GO:0090079 translation regulator activity, nucleic acid binding; GO:0097159 organic cyclic compound binding; GO:19…	K14844	PUF6; pumilio homology domain family member 6		PF08144	CPL (NUC119) domain	J	KOG2050	Puf family RNA-binding protein
A0A0D2X8Q2	244	K	PUM-HD domain-containing protein	FOXG_00261	1	EQK(1)AILLR	nucleus	GO:0006417 regulation of translation; GO:0009889 regulation of biosynthetic process; GO:0009890 negative regulation of biosynthetic process; GO:0009892 negative regulation of metabolic process; GO:0010468 regulation of gene expression; GO:0010556 regulation of macromolecule biosynthetic process; GO:0010558 negative regulation of macromolecule biosynthetic process; GO:0010605 negative regulation o…	GO:0005622 intracellular; GO:0005623 cell; GO:0005634 nucleus; GO:0005730 nucleolus; GO:0005737 cytoplasm; GO:0005840 ribosome; GO:0015934 large ribosomal subunit; GO:0030684 preribosome; GO:0030687 preribosome, large subunit precursor; GO:0031974 membrane-enclosed lumen; GO:0031981 nuclear lumen; GO:0032991 macromolecular complex; GO:0043226 organelle; GO:0043227 membrane-bounded organelle; GO:0…	GO:0000900 translation repressor activity, nucleic acid binding; GO:0003676 nucleic acid binding; GO:0003723 RNA binding; GO:0003729 mRNA binding; GO:0003730 mRNA 3'-UTR binding; GO:0005488 binding; GO:0030371 translation repressor activity; GO:0045182 translation regulator activity; GO:0090079 translation regulator activity, nucleic acid binding; GO:0097159 organic cyclic compound binding; GO:19…	K14844	PUF6; pumilio homology domain family member 6		PF08144	CPL (NUC119) domain	J	KOG2050	Puf family RNA-binding protein
A0A0D2X8Q2	637	K	PUM-HD domain-containing protein	FOXG_00261	1	ILEK(1)AATEETAEQK	nucleus	GO:0006417 regulation of translation; GO:0009889 regulation of biosynthetic process; GO:0009890 negative regulation of biosynthetic process; GO:0009892 negative regulation of metabolic process; GO:0010468 regulation of gene expression; GO:0010556 regulation of macromolecule biosynthetic process; GO:0010558 negative regulation of macromolecule biosynthetic process; GO:0010605 negative regulation o…	GO:0005622 intracellular; GO:0005623 cell; GO:0005634 nucleus; GO:0005730 nucleolus; GO:0005737 cytoplasm; GO:0005840 ribosome; GO:0015934 large ribosomal subunit; GO:0030684 preribosome; GO:0030687 preribosome, large subunit precursor; GO:0031974 membrane-enclosed lumen; GO:0031981 nuclear lumen; GO:0032991 macromolecular complex; GO:0043226 organelle; GO:0043227 membrane-bounded organelle; GO:0…	GO:0000900 translation repressor activity, nucleic acid binding; GO:0003676 nucleic acid binding; GO:0003723 RNA binding; GO:0003729 mRNA binding; GO:0003730 mRNA 3'-UTR binding; GO:0005488 binding; GO:0030371 translation repressor activity; GO:0045182 translation regulator activity; GO:0090079 translation regulator activity, nucleic acid binding; GO:0097159 organic cyclic compound binding; GO:19…	K14844	PUF6; pumilio homology domain family member 6		PF08144	CPL (NUC119) domain	J	KOG2050	Puf family RNA-binding protein
A0A0D2X8Q2	647	K	PUM-HD domain-containing protein	FOXG_00261	1	AATEETAEQK(1)AAR	nucleus	GO:0006417 regulation of translation; GO:0009889 regulation of biosynthetic process; GO:0009890 negative regulation of biosynthetic process; GO:0009892 negative regulation of metabolic process; GO:0010468 regulation of gene expression; GO:0010556 regulation of macromolecule biosynthetic process; GO:0010558 negative regulation of macromolecule biosynthetic process; GO:0010605 negative regulation o…	GO:0005622 intracellular; GO:0005623 cell; GO:0005634 nucleus; GO:0005730 nucleolus; GO:0005737 cytoplasm; GO:0005840 ribosome; GO:0015934 large ribosomal subunit; GO:0030684 preribosome; GO:0030687 preribosome, large subunit precursor; GO:0031974 membrane-enclosed lumen; GO:0031981 nuclear lumen; GO:0032991 macromolecular complex; GO:0043226 organelle; GO:0043227 membrane-bounded organelle; GO:0…	GO:0000900 translation repressor activity, nucleic acid binding; GO:0003676 nucleic acid binding; GO:0003723 RNA binding; GO:0003729 mRNA binding; GO:0003730 mRNA 3'-UTR binding; GO:0005488 binding; GO:0030371 translation repressor activity; GO:0045182 translation regulator activity; GO:0090079 translation regulator activity, nucleic acid binding; GO:0097159 organic cyclic compound binding; GO:19…	K14844	PUF6; pumilio homology domain family member 6		PF08144	CPL (NUC119) domain	J	KOG2050	Puf family RNA-binding protein
A0A0D2X8Q7	132	K	26S proteasome regulatory subunit N10	FOXG_00266	1	ELTTLAK(1)K	nucleus	GO:0006508 proteolysis; GO:0006511 ubiquitin-dependent protein catabolic process; GO:0006807 nitrogen compound metabolic process; GO:0007088 regulation of mitotic nuclear division; GO:0007346 regulation of mitotic cell cycle; GO:0008152 metabolic process; GO:0009056 catabolic process; GO:0009057 macromolecule catabolic process; GO:0009896 positive regulation of catabolic process; GO:0009987 cellu…	GO:0000502 proteasome complex; GO:0005622 intracellular; GO:0005623 cell; GO:0005634 nucleus; GO:0005737 cytoplasm; GO:0005829 cytosol; GO:0005838 proteasome regulatory particle; GO:0008540 proteasome regulatory particle, base subcomplex; GO:0008541 proteasome regulatory particle, lid subcomplex; GO:0022624 proteasome accessory complex; GO:0032991 macromolecular complex; GO:0043226 organelle; GO:…	GO:0005198 structural molecule activity; GO:0005488 binding; GO:0005515 protein binding; GO:0031593 polyubiquitin binding; GO:0032182 ubiquitin-like protein binding; GO:0036435 K48-linked polyubiquitin binding; GO:0043130 ubiquitin binding;	K03029	PSMD4, RPN10; 26S proteasome regulatory subunit N10	map03050 Proteasome	PF13519	von Willebrand factor type A domain	O	KOG2884	26S proteasome regulatory complex, subunit RPN10/PSMD4
A0A0D2X8R2	48	K	NEDD8	FOXG_00271	1	LIHGGK(1)QMTDDK	cytoplasm	GO:0006464 cellular protein modification process; GO:0006807 nitrogen compound metabolic process; GO:0008152 metabolic process; GO:0009987 cellular process; GO:0019538 protein metabolic process; GO:0032446 protein modification by small protein conjugation; GO:0036211 protein modification process; GO:0043170 macromolecule metabolic process; GO:0043412 macromolecule modification; GO:0044237 cellula…	GO:0000151 ubiquitin ligase complex; GO:0005622 intracellular; GO:0005623 cell; GO:0019005 SCF ubiquitin ligase complex; GO:0031461 cullin-RING ubiquitin ligase complex; GO:0032991 macromolecular complex; GO:0044424 intracellular part; GO:0044464 cell part; GO:1902494 catalytic complex; GO:1990234 transferase complex;	GO:0031386 protein tag;	K12158	NEDD8; ubiquitin-like protein Nedd8		PF00240	Ubiquitin family	DO	KOG0005	Ubiquitin-like protein
A0A0D2X8S7	380	K	Phenylalanyl-tRNA synthetase alpha chain	FOXG_00286	1	QVHQNGK(1)FGSIGYR	nucleus	GO:0002181 cytoplasmic translation; GO:0006082 organic acid metabolic process; GO:0006139 nucleobase-containing compound metabolic process; GO:0006399 tRNA metabolic process; GO:0006412 translation; GO:0006418 tRNA aminoacylation for protein translation; GO:0006432 phenylalanyl-tRNA aminoacylation; GO:0006450 regulation of translational fidelity; GO:0006518 peptide metabolic process; GO:0006520 c…	GO:0005622 intracellular; GO:0005623 cell; GO:0005737 cytoplasm; GO:0009328 phenylalanine-tRNA ligase complex; GO:0032991 macromolecular complex; GO:0044424 intracellular part; GO:0044444 cytoplasmic part; GO:0044464 cell part; GO:1902494 catalytic complex;	GO:0002161 aminoacyl-tRNA editing activity; GO:0003824 catalytic activity; GO:0004812 aminoacyl-tRNA ligase activity; GO:0004826 phenylalanine-tRNA ligase activity; GO:0016787 hydrolase activity; GO:0016788 hydrolase activity, acting on ester bonds; GO:0016874 ligase activity; GO:0016875 ligase activity, forming carbon-oxygen bonds; GO:0052689 carboxylic ester hydrolase activity;	K01889	FARSA, pheS; phenylalanyl-tRNA synthetase alpha chain [EC:6.1.1.20]	map00970 Aminoacyl-tRNA biosynthesis	PF01409	tRNA synthetases class II core domain (F)	J	KOG2784	Phenylalanyl-tRNA synthetase, beta subunit
A0A0D2X8S7	396	K	Phenylalanyl-tRNA synthetase alpha chain	FOXG_00286	1	YPWSAEETK(1)R	nucleus	GO:0002181 cytoplasmic translation; GO:0006082 organic acid metabolic process; GO:0006139 nucleobase-containing compound metabolic process; GO:0006399 tRNA metabolic process; GO:0006412 translation; GO:0006418 tRNA aminoacylation for protein translation; GO:0006432 phenylalanyl-tRNA aminoacylation; GO:0006450 regulation of translational fidelity; GO:0006518 peptide metabolic process; GO:0006520 c…	GO:0005622 intracellular; GO:0005623 cell; GO:0005737 cytoplasm; GO:0009328 phenylalanine-tRNA ligase complex; GO:0032991 macromolecular complex; GO:0044424 intracellular part; GO:0044444 cytoplasmic part; GO:0044464 cell part; GO:1902494 catalytic complex;	GO:0002161 aminoacyl-tRNA editing activity; GO:0003824 catalytic activity; GO:0004812 aminoacyl-tRNA ligase activity; GO:0004826 phenylalanine-tRNA ligase activity; GO:0016787 hydrolase activity; GO:0016788 hydrolase activity, acting on ester bonds; GO:0016874 ligase activity; GO:0016875 ligase activity, forming carbon-oxygen bonds; GO:0052689 carboxylic ester hydrolase activity;	K01889	FARSA, pheS; phenylalanyl-tRNA synthetase alpha chain [EC:6.1.1.20]	map00970 Aminoacyl-tRNA biosynthesis	PF01409	tRNA synthetases class II core domain (F)	J	KOG2784	Phenylalanyl-tRNA synthetase, beta subunit
A0A0D2X8T7	21	K	GTP-binding nuclear protein	FOXG_00296	1	LVLVGDGGTGK(1)TTFVK	cytoplasm	GO:0000054 ribosomal subunit export from nucleus; GO:0000459 exonucleolytic trimming involved in rRNA processing; GO:0000460 maturation of 5.8S rRNA; GO:0000466 maturation of 5.8S rRNA from tricistronic rRNA transcript (SSU-rRNA, 5.8S rRNA, LSU-rRNA); GO:0000467 exonucleolytic trimming to generate mature 3'-end of 5.8S rRNA from tricistronic rRNA transcript (SSU-rRNA, 5.8S rRNA, LSU-rRNA); GO:000…	GO:0005622 intracellular; GO:0005623 cell; GO:0005634 nucleus; GO:0005737 cytoplasm; GO:0005829 cytosol; GO:0016020 membrane; GO:0016021 integral component of membrane; GO:0031224 intrinsic component of membrane; GO:0043226 organelle; GO:0043227 membrane-bounded organelle; GO:0043229 intracellular organelle; GO:0043231 intracellular membrane-bounded organelle; GO:0044424 intracellular part; GO:00…	GO:0000166 nucleotide binding; GO:0001882 nucleoside binding; GO:0001883 purine nucleoside binding; GO:0003824 catalytic activity; GO:0003924 GTPase activity; GO:0005085 guanyl-nucleotide exchange factor activity; GO:0005087 Ran guanyl-nucleotide exchange factor activity; GO:0005088 Ras guanyl-nucleotide exchange factor activity; GO:0005488 binding; GO:0005515 protein binding; GO:0005525 GTP bind…	K07936	RAN; GTP-binding nuclear protein Ran	map03008 Ribosome biogenesis in eukaryotes; map03013 RNA transport	PF00071	Ras family	U	KOG0096	GTPase Ran/TC4/GSP1 (nuclear protein transport pathway), small G protein superfamily
A0A0D2X8T7	150	K	GTP-binding nuclear protein	FOXG_00296	1	NLQYYDISAK(1)SNYNFEK	cytoplasm	GO:0000054 ribosomal subunit export from nucleus; GO:0000459 exonucleolytic trimming involved in rRNA processing; GO:0000460 maturation of 5.8S rRNA; GO:0000466 maturation of 5.8S rRNA from tricistronic rRNA transcript (SSU-rRNA, 5.8S rRNA, LSU-rRNA); GO:0000467 exonucleolytic trimming to generate mature 3'-end of 5.8S rRNA from tricistronic rRNA transcript (SSU-rRNA, 5.8S rRNA, LSU-rRNA); GO:000…	GO:0005622 intracellular; GO:0005623 cell; GO:0005634 nucleus; GO:0005737 cytoplasm; GO:0005829 cytosol; GO:0016020 membrane; GO:0016021 integral component of membrane; GO:0031224 intrinsic component of membrane; GO:0043226 organelle; GO:0043227 membrane-bounded organelle; GO:0043229 intracellular organelle; GO:0043231 intracellular membrane-bounded organelle; GO:0044424 intracellular part; GO:00…	GO:0000166 nucleotide binding; GO:0001882 nucleoside binding; GO:0001883 purine nucleoside binding; GO:0003824 catalytic activity; GO:0003924 GTPase activity; GO:0005085 guanyl-nucleotide exchange factor activity; GO:0005087 Ran guanyl-nucleotide exchange factor activity; GO:0005088 Ras guanyl-nucleotide exchange factor activity; GO:0005488 binding; GO:0005515 protein binding; GO:0005525 GTP bind…	K07936	RAN; GTP-binding nuclear protein Ran	map03008 Ribosome biogenesis in eukaryotes; map03013 RNA transport	PF00071	Ras family	U	KOG0096	GTPase Ran/TC4/GSP1 (nuclear protein transport pathway), small G protein superfamily
A0A0D2X8U8	50	K	60S ribosomal protein L11	FOXG_00307	1	VLEQLSGQTPVYSK(1)AR	mitochondria	GO:0000027 ribosomal large subunit assembly; GO:0002181 cytoplasmic translation; GO:0006412 translation; GO:0006518 peptide metabolic process; GO:0006807 nitrogen compound metabolic process; GO:0006996 organelle organization; GO:0008152 metabolic process; GO:0009058 biosynthetic process; GO:0009059 macromolecule biosynthetic process; GO:0009987 cellular process; GO:0010467 gene expression; GO:001…	GO:0005622 intracellular; GO:0005623 cell; GO:0005737 cytoplasm; GO:0005829 cytosol; GO:0005840 ribosome; GO:0015934 large ribosomal subunit; GO:0015935 small ribosomal subunit; GO:0022625 cytosolic large ribosomal subunit; GO:0022626 cytosolic ribosome; GO:0022627 cytosolic small ribosomal subunit; GO:0032991 macromolecular complex; GO:0043226 organelle; GO:0043228 non-membrane-bounded organelle…	GO:0003676 nucleic acid binding; GO:0003723 RNA binding; GO:0003735 structural constituent of ribosome; GO:0005198 structural molecule activity; GO:0005488 binding; GO:0097159 organic cyclic compound binding; GO:1901363 heterocyclic compound binding;	K02868	RP-L11e, RPL11; large subunit ribosomal protein L11e	map03010 Ribosome	PF00281; PF00673	Ribosomal protein L5; ribosomal L5P family C-terminus	J	KOG0397	60S ribosomal protein L11
A0A0D2X8U8	88	K	60S ribosomal protein L11	FOXG_00307	1	VK(1)EYELR	mitochondria	GO:0000027 ribosomal large subunit assembly; GO:0002181 cytoplasmic translation; GO:0006412 translation; GO:0006518 peptide metabolic process; GO:0006807 nitrogen compound metabolic process; GO:0006996 organelle organization; GO:0008152 metabolic process; GO:0009058 biosynthetic process; GO:0009059 macromolecule biosynthetic process; GO:0009987 cellular process; GO:0010467 gene expression; GO:001…	GO:0005622 intracellular; GO:0005623 cell; GO:0005737 cytoplasm; GO:0005829 cytosol; GO:0005840 ribosome; GO:0015934 large ribosomal subunit; GO:0015935 small ribosomal subunit; GO:0022625 cytosolic large ribosomal subunit; GO:0022626 cytosolic ribosome; GO:0022627 cytosolic small ribosomal subunit; GO:0032991 macromolecular complex; GO:0043226 organelle; GO:0043228 non-membrane-bounded organelle…	GO:0003676 nucleic acid binding; GO:0003723 RNA binding; GO:0003735 structural constituent of ribosome; GO:0005198 structural molecule activity; GO:0005488 binding; GO:0097159 organic cyclic compound binding; GO:1901363 heterocyclic compound binding;	K02868	RP-L11e, RPL11; large subunit ribosomal protein L11e	map03010 Ribosome	PF00281; PF00673	Ribosomal protein L5; ribosomal L5P family C-terminus	J	KOG0397	60S ribosomal protein L11
A0A0D2X8U8	76	K	60S ribosomal protein L11	FOXG_00307	1	GPK(1)AEEILER	mitochondria	GO:0000027 ribosomal large subunit assembly; GO:0002181 cytoplasmic translation; GO:0006412 translation; GO:0006518 peptide metabolic process; GO:0006807 nitrogen compound metabolic process; GO:0006996 organelle organization; GO:0008152 metabolic process; GO:0009058 biosynthetic process; GO:0009059 macromolecule biosynthetic process; GO:0009987 cellular process; GO:0010467 gene expression; GO:001…	GO:0005622 intracellular; GO:0005623 cell; GO:0005737 cytoplasm; GO:0005829 cytosol; GO:0005840 ribosome; GO:0015934 large ribosomal subunit; GO:0015935 small ribosomal subunit; GO:0022625 cytosolic large ribosomal subunit; GO:0022626 cytosolic ribosome; GO:0022627 cytosolic small ribosomal subunit; GO:0032991 macromolecular complex; GO:0043226 organelle; GO:0043228 non-membrane-bounded organelle…	GO:0003676 nucleic acid binding; GO:0003723 RNA binding; GO:0003735 structural constituent of ribosome; GO:0005198 structural molecule activity; GO:0005488 binding; GO:0097159 organic cyclic compound binding; GO:1901363 heterocyclic compound binding;	K02868	RP-L11e, RPL11; large subunit ribosomal protein L11e	map03010 Ribosome	PF00281; PF00673	Ribosomal protein L5; ribosomal L5P family C-terminus	J	KOG0397	60S ribosomal protein L11
A0A0D2X8U8	65	K	60S ribosomal protein L11	FOXG_00307	1	RNEK(1)IAVHVTVR	mitochondria	GO:0000027 ribosomal large subunit assembly; GO:0002181 cytoplasmic translation; GO:0006412 translation; GO:0006518 peptide metabolic process; GO:0006807 nitrogen compound metabolic process; GO:0006996 organelle organization; GO:0008152 metabolic process; GO:0009058 biosynthetic process; GO:0009059 macromolecule biosynthetic process; GO:0009987 cellular process; GO:0010467 gene expression; GO:001…	GO:0005622 intracellular; GO:0005623 cell; GO:0005737 cytoplasm; GO:0005829 cytosol; GO:0005840 ribosome; GO:0015934 large ribosomal subunit; GO:0015935 small ribosomal subunit; GO:0022625 cytosolic large ribosomal subunit; GO:0022626 cytosolic ribosome; GO:0022627 cytosolic small ribosomal subunit; GO:0032991 macromolecular complex; GO:0043226 organelle; GO:0043228 non-membrane-bounded organelle…	GO:0003676 nucleic acid binding; GO:0003723 RNA binding; GO:0003735 structural constituent of ribosome; GO:0005198 structural molecule activity; GO:0005488 binding; GO:0097159 organic cyclic compound binding; GO:1901363 heterocyclic compound binding;	K02868	RP-L11e, RPL11; large subunit ribosomal protein L11e	map03010 Ribosome	PF00281; PF00673	Ribosomal protein L5; ribosomal L5P family C-terminus	J	KOG0397	60S ribosomal protein L11
A0A0D2X8U8	17	K	60S ribosomal protein L11	FOXG_00307	1	IQK(1)LVLNISVGESGDR	mitochondria	GO:0000027 ribosomal large subunit assembly; GO:0002181 cytoplasmic translation; GO:0006412 translation; GO:0006518 peptide metabolic process; GO:0006807 nitrogen compound metabolic process; GO:0006996 organelle organization; GO:0008152 metabolic process; GO:0009058 biosynthetic process; GO:0009059 macromolecule biosynthetic process; GO:0009987 cellular process; GO:0010467 gene expression; GO:001…	GO:0005622 intracellular; GO:0005623 cell; GO:0005737 cytoplasm; GO:0005829 cytosol; GO:0005840 ribosome; GO:0015934 large ribosomal subunit; GO:0015935 small ribosomal subunit; GO:0022625 cytosolic large ribosomal subunit; GO:0022626 cytosolic ribosome; GO:0022627 cytosolic small ribosomal subunit; GO:0032991 macromolecular complex; GO:0043226 organelle; GO:0043228 non-membrane-bounded organelle…	GO:0003676 nucleic acid binding; GO:0003723 RNA binding; GO:0003735 structural constituent of ribosome; GO:0005198 structural molecule activity; GO:0005488 binding; GO:0097159 organic cyclic compound binding; GO:1901363 heterocyclic compound binding;	K02868	RP-L11e, RPL11; large subunit ribosomal protein L11e	map03010 Ribosome	PF00281; PF00673	Ribosomal protein L5; ribosomal L5P family C-terminus	J	KOG0397	60S ribosomal protein L11
A0A0D2X8U8	5	K	60S ribosomal protein L11	FOXG_00307	1	ASEK(1)ANNPMR	mitochondria	GO:0000027 ribosomal large subunit assembly; GO:0002181 cytoplasmic translation; GO:0006412 translation; GO:0006518 peptide metabolic process; GO:0006807 nitrogen compound metabolic process; GO:0006996 organelle organization; GO:0008152 metabolic process; GO:0009058 biosynthetic process; GO:0009059 macromolecule biosynthetic process; GO:0009987 cellular process; GO:0010467 gene expression; GO:001…	GO:0005622 intracellular; GO:0005623 cell; GO:0005737 cytoplasm; GO:0005829 cytosol; GO:0005840 ribosome; GO:0015934 large ribosomal subunit; GO:0015935 small ribosomal subunit; GO:0022625 cytosolic large ribosomal subunit; GO:0022626 cytosolic ribosome; GO:0022627 cytosolic small ribosomal subunit; GO:0032991 macromolecular complex; GO:0043226 organelle; GO:0043228 non-membrane-bounded organelle…	GO:0003676 nucleic acid binding; GO:0003723 RNA binding; GO:0003735 structural constituent of ribosome; GO:0005198 structural molecule activity; GO:0005488 binding; GO:0097159 organic cyclic compound binding; GO:1901363 heterocyclic compound binding;	K02868	RP-L11e, RPL11; large subunit ribosomal protein L11e	map03010 Ribosome	PF00281; PF00673	Ribosomal protein L5; ribosomal L5P family C-terminus	J	KOG0397	60S ribosomal protein L11
A0A0D2X8V9	61	K	Uncharacterized protein	FOXG_00318	1	FAEK(1)LVAR	nucleus				K09983	K09983; uncharacterized protein		PF09351	Domain of unknown function (DUF1993)
A0A0D2X8W9	283	K	Peptidylprolyl isomerase	---	1	LQNGK(1)QFDANK	mitochondria	GO:0000003 reproduction; GO:0000075 cell cycle checkpoint; GO:0000412 histone peptidyl-prolyl isomerization; GO:0000413 protein peptidyl-prolyl isomerization; GO:0000414 regulation of histone H3-K36 methylation; GO:0000415 negative regulation of histone H3-K36 methylation; GO:0006323 DNA packaging; GO:0006325 chromatin organization; GO:0006333 chromatin assembly or disassembly; GO:0006334 nucleos…	GO:0005622 intracellular; GO:0005623 cell; GO:0005634 nucleus; GO:0005730 nucleolus; GO:0005737 cytoplasm; GO:0031974 membrane-enclosed lumen; GO:0031981 nuclear lumen; GO:0043226 organelle; GO:0043227 membrane-bounded organelle; GO:0043228 non-membrane-bounded organelle; GO:0043229 intracellular organelle; GO:0043231 intracellular membrane-bounded organelle; GO:0043232 intracellular non-membrane…	GO:0003755 peptidyl-prolyl cis-trans isomerase activity; GO:0003824 catalytic activity; GO:0005488 binding; GO:0005527 macrolide binding; GO:0005528 FK506 binding; GO:0008144 drug binding; GO:0016853 isomerase activity; GO:0016859 cis-trans isomerase activity; GO:0097159 organic cyclic compound binding; GO:1901363 heterocyclic compound binding;	K14826	FPR3_4; FK506-binding nuclear protein [EC:5.2.1.8]		PF00254	FKBP-type peptidyl-prolyl cis-trans isomerase	O	KOG0552	FKBP-type peptidyl-prolyl cis-trans isomerase
A0A0D2X8W9	266	K	Peptidylprolyl isomerase	---	1	TVK(1)NGDTVGVR	mitochondria	GO:0000003 reproduction; GO:0000075 cell cycle checkpoint; GO:0000412 histone peptidyl-prolyl isomerization; GO:0000413 protein peptidyl-prolyl isomerization; GO:0000414 regulation of histone H3-K36 methylation; GO:0000415 negative regulation of histone H3-K36 methylation; GO:0006323 DNA packaging; GO:0006325 chromatin organization; GO:0006333 chromatin assembly or disassembly; GO:0006334 nucleos…	GO:0005622 intracellular; GO:0005623 cell; GO:0005634 nucleus; GO:0005730 nucleolus; GO:0005737 cytoplasm; GO:0031974 membrane-enclosed lumen; GO:0031981 nuclear lumen; GO:0043226 organelle; GO:0043227 membrane-bounded organelle; GO:0043228 non-membrane-bounded organelle; GO:0043229 intracellular organelle; GO:0043231 intracellular membrane-bounded organelle; GO:0043232 intracellular non-membrane…	GO:0003755 peptidyl-prolyl cis-trans isomerase activity; GO:0003824 catalytic activity; GO:0005488 binding; GO:0005527 macrolide binding; GO:0005528 FK506 binding; GO:0008144 drug binding; GO:0016853 isomerase activity; GO:0016859 cis-trans isomerase activity; GO:0097159 organic cyclic compound binding; GO:1901363 heterocyclic compound binding;	K14826	FPR3_4; FK506-binding nuclear protein [EC:5.2.1.8]		PF00254	FKBP-type peptidyl-prolyl cis-trans isomerase	O	KOG0552	FKBP-type peptidyl-prolyl cis-trans isomerase
A0A0D2X8W9	236	K	Peptidylprolyl isomerase	---	1	NLEQGPTGSAEK(1)AK	mitochondria	GO:0000003 reproduction; GO:0000075 cell cycle checkpoint; GO:0000412 histone peptidyl-prolyl isomerization; GO:0000413 protein peptidyl-prolyl isomerization; GO:0000414 regulation of histone H3-K36 methylation; GO:0000415 negative regulation of histone H3-K36 methylation; GO:0006323 DNA packaging; GO:0006325 chromatin organization; GO:0006333 chromatin assembly or disassembly; GO:0006334 nucleos…	GO:0005622 intracellular; GO:0005623 cell; GO:0005634 nucleus; GO:0005730 nucleolus; GO:0005737 cytoplasm; GO:0031974 membrane-enclosed lumen; GO:0031981 nuclear lumen; GO:0043226 organelle; GO:0043227 membrane-bounded organelle; GO:0043228 non-membrane-bounded organelle; GO:0043229 intracellular organelle; GO:0043231 intracellular membrane-bounded organelle; GO:0043232 intracellular non-membrane…	GO:0003755 peptidyl-prolyl cis-trans isomerase activity; GO:0003824 catalytic activity; GO:0005488 binding; GO:0005527 macrolide binding; GO:0005528 FK506 binding; GO:0008144 drug binding; GO:0016853 isomerase activity; GO:0016859 cis-trans isomerase activity; GO:0097159 organic cyclic compound binding; GO:1901363 heterocyclic compound binding;	K14826	FPR3_4; FK506-binding nuclear protein [EC:5.2.1.8]		PF00254	FKBP-type peptidyl-prolyl cis-trans isomerase	O	KOG0552	FKBP-type peptidyl-prolyl cis-trans isomerase
A0A0D2X8W9	168	K	Peptidylprolyl isomerase	---	1	LVSVQK(1)GK	mitochondria	GO:0000003 reproduction; GO:0000075 cell cycle checkpoint; GO:0000412 histone peptidyl-prolyl isomerization; GO:0000413 protein peptidyl-prolyl isomerization; GO:0000414 regulation of histone H3-K36 methylation; GO:0000415 negative regulation of histone H3-K36 methylation; GO:0006323 DNA packaging; GO:0006325 chromatin organization; GO:0006333 chromatin assembly or disassembly; GO:0006334 nucleos…	GO:0005622 intracellular; GO:0005623 cell; GO:0005634 nucleus; GO:0005730 nucleolus; GO:0005737 cytoplasm; GO:0031974 membrane-enclosed lumen; GO:0031981 nuclear lumen; GO:0043226 organelle; GO:0043227 membrane-bounded organelle; GO:0043228 non-membrane-bounded organelle; GO:0043229 intracellular organelle; GO:0043231 intracellular membrane-bounded organelle; GO:0043232 intracellular non-membrane…	GO:0003755 peptidyl-prolyl cis-trans isomerase activity; GO:0003824 catalytic activity; GO:0005488 binding; GO:0005527 macrolide binding; GO:0005528 FK506 binding; GO:0008144 drug binding; GO:0016853 isomerase activity; GO:0016859 cis-trans isomerase activity; GO:0097159 organic cyclic compound binding; GO:1901363 heterocyclic compound binding;	K14826	FPR3_4; FK506-binding nuclear protein [EC:5.2.1.8]		PF00254	FKBP-type peptidyl-prolyl cis-trans isomerase	O	KOG0552	FKBP-type peptidyl-prolyl cis-trans isomerase
A0A0D2X8W9	205	K	Peptidylprolyl isomerase	---	1	NNK(1)GEAVATEEK	mitochondria	GO:0000003 reproduction; GO:0000075 cell cycle checkpoint; GO:0000412 histone peptidyl-prolyl isomerization; GO:0000413 protein peptidyl-prolyl isomerization; GO:0000414 regulation of histone H3-K36 methylation; GO:0000415 negative regulation of histone H3-K36 methylation; GO:0006323 DNA packaging; GO:0006325 chromatin organization; GO:0006333 chromatin assembly or disassembly; GO:0006334 nucleos…	GO:0005622 intracellular; GO:0005623 cell; GO:0005634 nucleus; GO:0005730 nucleolus; GO:0005737 cytoplasm; GO:0031974 membrane-enclosed lumen; GO:0031981 nuclear lumen; GO:0043226 organelle; GO:0043227 membrane-bounded organelle; GO:0043228 non-membrane-bounded organelle; GO:0043229 intracellular organelle; GO:0043231 intracellular membrane-bounded organelle; GO:0043232 intracellular non-membrane…	GO:0003755 peptidyl-prolyl cis-trans isomerase activity; GO:0003824 catalytic activity; GO:0005488 binding; GO:0005527 macrolide binding; GO:0005528 FK506 binding; GO:0008144 drug binding; GO:0016853 isomerase activity; GO:0016859 cis-trans isomerase activity; GO:0097159 organic cyclic compound binding; GO:1901363 heterocyclic compound binding;	K14826	FPR3_4; FK506-binding nuclear protein [EC:5.2.1.8]		PF00254	FKBP-type peptidyl-prolyl cis-trans isomerase	O	KOG0552	FKBP-type peptidyl-prolyl cis-trans isomerase
A0A0D2X8W9	214	K	Peptidylprolyl isomerase	---	1	GEAVATEEK(1)K	mitochondria	GO:0000003 reproduction; GO:0000075 cell cycle checkpoint; GO:0000412 histone peptidyl-prolyl isomerization; GO:0000413 protein peptidyl-prolyl isomerization; GO:0000414 regulation of histone H3-K36 methylation; GO:0000415 negative regulation of histone H3-K36 methylation; GO:0006323 DNA packaging; GO:0006325 chromatin organization; GO:0006333 chromatin assembly or disassembly; GO:0006334 nucleos…	GO:0005622 intracellular; GO:0005623 cell; GO:0005634 nucleus; GO:0005730 nucleolus; GO:0005737 cytoplasm; GO:0031974 membrane-enclosed lumen; GO:0031981 nuclear lumen; GO:0043226 organelle; GO:0043227 membrane-bounded organelle; GO:0043228 non-membrane-bounded organelle; GO:0043229 intracellular organelle; GO:0043231 intracellular membrane-bounded organelle; GO:0043232 intracellular non-membrane…	GO:0003755 peptidyl-prolyl cis-trans isomerase activity; GO:0003824 catalytic activity; GO:0005488 binding; GO:0005527 macrolide binding; GO:0005528 FK506 binding; GO:0008144 drug binding; GO:0016853 isomerase activity; GO:0016859 cis-trans isomerase activity; GO:0097159 organic cyclic compound binding; GO:1901363 heterocyclic compound binding;	K14826	FPR3_4; FK506-binding nuclear protein [EC:5.2.1.8]		PF00254	FKBP-type peptidyl-prolyl cis-trans isomerase	O	KOG0552	FKBP-type peptidyl-prolyl cis-trans isomerase
A0A0D2X8X5	131	K	dUTPase domain-containing protein	---	1	VLLFNHNESDFEVK(1)EGDR	cytoplasm,nucleus	GO:0006139 nucleobase-containing compound metabolic process; GO:0006163 purine nucleotide metabolic process; GO:0006195 purine nucleotide catabolic process; GO:0006220 pyrimidine nucleotide metabolic process; GO:0006221 pyrimidine nucleotide biosynthetic process; GO:0006226 dUMP biosynthetic process; GO:0006244 pyrimidine nucleotide catabolic process; GO:0006725 cellular aromatic compound metabol…	GO:0005622 intracellular; GO:0005623 cell; GO:0005634 nucleus; GO:0005737 cytoplasm; GO:0043226 organelle; GO:0043227 membrane-bounded organelle; GO:0043229 intracellular organelle; GO:0043231 intracellular membrane-bounded organelle; GO:0044424 intracellular part; GO:0044464 cell part;	GO:0000287 magnesium ion binding; GO:0003824 catalytic activity; GO:0004170 dUTP diphosphatase activity; GO:0005488 binding; GO:0016462 pyrophosphatase activity; GO:0016787 hydrolase activity; GO:0016817 hydrolase activity, acting on acid anhydrides; GO:0016818 hydrolase activity, acting on acid anhydrides, in phosphorus-containing anhydrides; GO:0035870 dITP diphosphatase activity; GO:0043167 io…	K01520	dut, DUT; dUTP pyrophosphatase [EC:3.6.1.23]	map00240 Pyrimidine metabolism; map01100 Metabolic pathways	PF00692	dUTPase	F	KOG3370	dUTPase
A0A0D2X8X5	70	K	dUTPase domain-containing protein	---	1	GK(1)ALVDTDISMAVPAGTYGR	cytoplasm,nucleus	GO:0006139 nucleobase-containing compound metabolic process; GO:0006163 purine nucleotide metabolic process; GO:0006195 purine nucleotide catabolic process; GO:0006220 pyrimidine nucleotide metabolic process; GO:0006221 pyrimidine nucleotide biosynthetic process; GO:0006226 dUMP biosynthetic process; GO:0006244 pyrimidine nucleotide catabolic process; GO:0006725 cellular aromatic compound metabol…	GO:0005622 intracellular; GO:0005623 cell; GO:0005634 nucleus; GO:0005737 cytoplasm; GO:0043226 organelle; GO:0043227 membrane-bounded organelle; GO:0043229 intracellular organelle; GO:0043231 intracellular membrane-bounded organelle; GO:0044424 intracellular part; GO:0044464 cell part;	GO:0000287 magnesium ion binding; GO:0003824 catalytic activity; GO:0004170 dUTP diphosphatase activity; GO:0005488 binding; GO:0016462 pyrophosphatase activity; GO:0016787 hydrolase activity; GO:0016817 hydrolase activity, acting on acid anhydrides; GO:0016818 hydrolase activity, acting on acid anhydrides, in phosphorus-containing anhydrides; GO:0035870 dITP diphosphatase activity; GO:0043167 io…	K01520	dut, DUT; dUTP pyrophosphatase [EC:3.6.1.23]	map00240 Pyrimidine metabolism; map01100 Metabolic pathways	PF00692	dUTPase	F	KOG3370	dUTPase
A0A0D2X8X7	190	K	Proliferating cell nuclear antigen	FOXG_00337	1	SHEDVEK(1)PK	nucleus	GO:0000003 reproduction; GO:0000070 mitotic sister chromatid segregation; GO:0000278 mitotic cell cycle; GO:0000280 nuclear division; GO:0000710 meiotic mismatch repair; GO:0000731 DNA synthesis involved in DNA repair; GO:0000819 sister chromatid segregation; GO:0006139 nucleobase-containing compound metabolic process; GO:0006259 DNA metabolic process; GO:0006260 DNA replication; GO:0006261 DNA-d…	GO:0000228 nuclear chromosome; GO:0000785 chromatin; GO:0000790 nuclear chromatin; GO:0005622 intracellular; GO:0005623 cell; GO:0005634 nucleus; GO:0005654 nucleoplasm; GO:0005657 replication fork; GO:0005694 chromosome; GO:0031974 membrane-enclosed lumen; GO:0031981 nuclear lumen; GO:0032991 macromolecular complex; GO:0035861 site of double-strand break; GO:0043226 organelle; GO:0043227 membran…	GO:0003676 nucleic acid binding; GO:0003677 DNA binding; GO:0005488 binding; GO:0030234 enzyme regulator activity; GO:0030337 DNA polymerase processivity factor activity; GO:0097159 organic cyclic compound binding; GO:0098772 molecular function regulator; GO:1901363 heterocyclic compound binding;	K04802	PCNA; proliferating cell nuclear antigen	map03030 DNA replication; map03410 Base excision repair; map03420 Nucleotide excision repair; map03430 Mismatch repair	PF00705; PF02747	Proliferating cell nuclear antigen, N-terminal domain; Proliferating cell nuclear antigen, C-terminal domain	L	KOG1636	DNA polymerase delta processivity factor (proliferating cell nuclear antigen)
A0A0D2X8X7	217	K	Proliferating cell nuclear antigen	FOXG_00337	1	YLVNFCK(1)AAGLSEQVK	nucleus	GO:0000003 reproduction; GO:0000070 mitotic sister chromatid segregation; GO:0000278 mitotic cell cycle; GO:0000280 nuclear division; GO:0000710 meiotic mismatch repair; GO:0000731 DNA synthesis involved in DNA repair; GO:0000819 sister chromatid segregation; GO:0006139 nucleobase-containing compound metabolic process; GO:0006259 DNA metabolic process; GO:0006260 DNA replication; GO:0006261 DNA-d…	GO:0000228 nuclear chromosome; GO:0000785 chromatin; GO:0000790 nuclear chromatin; GO:0005622 intracellular; GO:0005623 cell; GO:0005634 nucleus; GO:0005654 nucleoplasm; GO:0005657 replication fork; GO:0005694 chromosome; GO:0031974 membrane-enclosed lumen; GO:0031981 nuclear lumen; GO:0032991 macromolecular complex; GO:0035861 site of double-strand break; GO:0043226 organelle; GO:0043227 membran…	GO:0003676 nucleic acid binding; GO:0003677 DNA binding; GO:0005488 binding; GO:0030234 enzyme regulator activity; GO:0030337 DNA polymerase processivity factor activity; GO:0097159 organic cyclic compound binding; GO:0098772 molecular function regulator; GO:1901363 heterocyclic compound binding;	K04802	PCNA; proliferating cell nuclear antigen	map03030 DNA replication; map03410 Base excision repair; map03420 Nucleotide excision repair; map03430 Mismatch repair	PF00705; PF02747	Proliferating cell nuclear antigen, N-terminal domain; Proliferating cell nuclear antigen, C-terminal domain	L	KOG1636	DNA polymerase delta processivity factor (proliferating cell nuclear antigen)
A0A0D2X8X7	13	K	Proliferating cell nuclear antigen	FOXG_00337	1	LAQADLLK(1)K	nucleus	GO:0000003 reproduction; GO:0000070 mitotic sister chromatid segregation; GO:0000278 mitotic cell cycle; GO:0000280 nuclear division; GO:0000710 meiotic mismatch repair; GO:0000731 DNA synthesis involved in DNA repair; GO:0000819 sister chromatid segregation; GO:0006139 nucleobase-containing compound metabolic process; GO:0006259 DNA metabolic process; GO:0006260 DNA replication; GO:0006261 DNA-d…	GO:0000228 nuclear chromosome; GO:0000785 chromatin; GO:0000790 nuclear chromatin; GO:0005622 intracellular; GO:0005623 cell; GO:0005634 nucleus; GO:0005654 nucleoplasm; GO:0005657 replication fork; GO:0005694 chromosome; GO:0031974 membrane-enclosed lumen; GO:0031981 nuclear lumen; GO:0032991 macromolecular complex; GO:0035861 site of double-strand break; GO:0043226 organelle; GO:0043227 membran…	GO:0003676 nucleic acid binding; GO:0003677 DNA binding; GO:0005488 binding; GO:0030234 enzyme regulator activity; GO:0030337 DNA polymerase processivity factor activity; GO:0097159 organic cyclic compound binding; GO:0098772 molecular function regulator; GO:1901363 heterocyclic compound binding;	K04802	PCNA; proliferating cell nuclear antigen	map03030 DNA replication; map03410 Base excision repair; map03420 Nucleotide excision repair; map03430 Mismatch repair	PF00705; PF02747	Proliferating cell nuclear antigen, N-terminal domain; Proliferating cell nuclear antigen, C-terminal domain	L	KOG1636	DNA polymerase delta processivity factor (proliferating cell nuclear antigen)
A0A0D2X8Z8	9	K	ER membrane protein SH3	FOXG_00358	1	TSFIDYSK(1)NTR	plasma membrane	GO:0006457 protein folding; GO:0006810 transport; GO:0006811 ion transport; GO:0006820 anion transport; GO:0006865 amino acid transport; GO:0006888 ER to Golgi vesicle-mediated transport; GO:0009987 cellular process; GO:0015711 organic anion transport; GO:0015849 organic acid transport; GO:0016192 vesicle-mediated transport; GO:0046907 intracellular transport; GO:0046942 carboxylic acid transport…	GO:0005622 intracellular; GO:0005623 cell; GO:0005737 cytoplasm; GO:0005783 endoplasmic reticulum; GO:0005789 endoplasmic reticulum membrane; GO:0005937 mating projection; GO:0012505 endomembrane system; GO:0016020 membrane; GO:0016021 integral component of membrane; GO:0030176 integral component of endoplasmic reticulum membrane; GO:0030427 site of polarized growth; GO:0031224 intrinsic componen…	GO:0005488 binding; GO:0005515 protein binding; GO:0051082 unfolded protein binding;				PF08229	ER membrane protein SH3
A0A0D2X911	27	K	60S ribosomal protein L35	FOXG_00371	1	QLAELK(1)TELGQLR	nucleus	GO:0000463 maturation of LSU-rRNA from tricistronic rRNA transcript (SSU-rRNA, 5.8S rRNA, LSU-rRNA); GO:0000470 maturation of LSU-rRNA; GO:0002181 cytoplasmic translation; GO:0006139 nucleobase-containing compound metabolic process; GO:0006364 rRNA processing; GO:0006396 RNA processing; GO:0006412 translation; GO:0006518 peptide metabolic process; GO:0006725 cellular aromatic compound metabolic p…	GO:0005622 intracellular; GO:0005623 cell; GO:0005737 cytoplasm; GO:0005829 cytosol; GO:0005840 ribosome; GO:0015934 large ribosomal subunit; GO:0022625 cytosolic large ribosomal subunit; GO:0022626 cytosolic ribosome; GO:0030684 preribosome; GO:0030687 preribosome, large subunit precursor; GO:0032991 macromolecular complex; GO:0043226 organelle; GO:0043228 non-membrane-bounded organelle; GO:0043…	GO:0003676 nucleic acid binding; GO:0003723 RNA binding; GO:0003729 mRNA binding; GO:0003735 structural constituent of ribosome; GO:0005198 structural molecule activity; GO:0005488 binding; GO:0097159 organic cyclic compound binding; GO:1901363 heterocyclic compound binding;	K02918	RP-L35e, RPL35; large subunit ribosomal protein L35e	map03010 Ribosome			J	KOG3436	60S ribosomal protein L35
A0A0D2X911	21	K	60S ribosomal protein L35	FOXG_00371	1	NKDDLTK(1)QLAELK	nucleus	GO:0000463 maturation of LSU-rRNA from tricistronic rRNA transcript (SSU-rRNA, 5.8S rRNA, LSU-rRNA); GO:0000470 maturation of LSU-rRNA; GO:0002181 cytoplasmic translation; GO:0006139 nucleobase-containing compound metabolic process; GO:0006364 rRNA processing; GO:0006396 RNA processing; GO:0006412 translation; GO:0006518 peptide metabolic process; GO:0006725 cellular aromatic compound metabolic p…	GO:0005622 intracellular; GO:0005623 cell; GO:0005737 cytoplasm; GO:0005829 cytosol; GO:0005840 ribosome; GO:0015934 large ribosomal subunit; GO:0022625 cytosolic large ribosomal subunit; GO:0022626 cytosolic ribosome; GO:0030684 preribosome; GO:0030687 preribosome, large subunit precursor; GO:0032991 macromolecular complex; GO:0043226 organelle; GO:0043228 non-membrane-bounded organelle; GO:0043…	GO:0003676 nucleic acid binding; GO:0003723 RNA binding; GO:0003729 mRNA binding; GO:0003735 structural constituent of ribosome; GO:0005198 structural molecule activity; GO:0005488 binding; GO:0097159 organic cyclic compound binding; GO:1901363 heterocyclic compound binding;	K02918	RP-L35e, RPL35; large subunit ribosomal protein L35e	map03010 Ribosome			J	KOG3436	60S ribosomal protein L35
A0A0D2X911	37	K	60S ribosomal protein L35	FOXG_00371	1	IQK(1)VASSGSK	nucleus	GO:0000463 maturation of LSU-rRNA from tricistronic rRNA transcript (SSU-rRNA, 5.8S rRNA, LSU-rRNA); GO:0000470 maturation of LSU-rRNA; GO:0002181 cytoplasmic translation; GO:0006139 nucleobase-containing compound metabolic process; GO:0006364 rRNA processing; GO:0006396 RNA processing; GO:0006412 translation; GO:0006518 peptide metabolic process; GO:0006725 cellular aromatic compound metabolic p…	GO:0005622 intracellular; GO:0005623 cell; GO:0005737 cytoplasm; GO:0005829 cytosol; GO:0005840 ribosome; GO:0015934 large ribosomal subunit; GO:0022625 cytosolic large ribosomal subunit; GO:0022626 cytosolic ribosome; GO:0030684 preribosome; GO:0030687 preribosome, large subunit precursor; GO:0032991 macromolecular complex; GO:0043226 organelle; GO:0043228 non-membrane-bounded organelle; GO:0043…	GO:0003676 nucleic acid binding; GO:0003723 RNA binding; GO:0003729 mRNA binding; GO:0003735 structural constituent of ribosome; GO:0005198 structural molecule activity; GO:0005488 binding; GO:0097159 organic cyclic compound binding; GO:1901363 heterocyclic compound binding;	K02918	RP-L35e, RPL35; large subunit ribosomal protein L35e	map03010 Ribosome			J	KOG3436	60S ribosomal protein L35
A0A0D2X911	101	K	60S ribosomal protein L35	FOXG_00371	1	LSPEEK(1)SR	nucleus	GO:0000463 maturation of LSU-rRNA from tricistronic rRNA transcript (SSU-rRNA, 5.8S rRNA, LSU-rRNA); GO:0000470 maturation of LSU-rRNA; GO:0002181 cytoplasmic translation; GO:0006139 nucleobase-containing compound metabolic process; GO:0006364 rRNA processing; GO:0006396 RNA processing; GO:0006412 translation; GO:0006518 peptide metabolic process; GO:0006725 cellular aromatic compound metabolic p…	GO:0005622 intracellular; GO:0005623 cell; GO:0005737 cytoplasm; GO:0005829 cytosol; GO:0005840 ribosome; GO:0015934 large ribosomal subunit; GO:0022625 cytosolic large ribosomal subunit; GO:0022626 cytosolic ribosome; GO:0030684 preribosome; GO:0030687 preribosome, large subunit precursor; GO:0032991 macromolecular complex; GO:0043226 organelle; GO:0043228 non-membrane-bounded organelle; GO:0043…	GO:0003676 nucleic acid binding; GO:0003723 RNA binding; GO:0003729 mRNA binding; GO:0003735 structural constituent of ribosome; GO:0005198 structural molecule activity; GO:0005488 binding; GO:0097159 organic cyclic compound binding; GO:1901363 heterocyclic compound binding;	K02918	RP-L35e, RPL35; large subunit ribosomal protein L35e	map03010 Ribosome			J	KOG3436	60S ribosomal protein L35
A0A0D2X911	44	K	60S ribosomal protein L35	FOXG_00371	1	VASSGSK(1)LNR	nucleus	GO:0000463 maturation of LSU-rRNA from tricistronic rRNA transcript (SSU-rRNA, 5.8S rRNA, LSU-rRNA); GO:0000470 maturation of LSU-rRNA; GO:0002181 cytoplasmic translation; GO:0006139 nucleobase-containing compound metabolic process; GO:0006364 rRNA processing; GO:0006396 RNA processing; GO:0006412 translation; GO:0006518 peptide metabolic process; GO:0006725 cellular aromatic compound metabolic p…	GO:0005622 intracellular; GO:0005623 cell; GO:0005737 cytoplasm; GO:0005829 cytosol; GO:0005840 ribosome; GO:0015934 large ribosomal subunit; GO:0022625 cytosolic large ribosomal subunit; GO:0022626 cytosolic ribosome; GO:0030684 preribosome; GO:0030687 preribosome, large subunit precursor; GO:0032991 macromolecular complex; GO:0043226 organelle; GO:0043228 non-membrane-bounded organelle; GO:0043…	GO:0003676 nucleic acid binding; GO:0003723 RNA binding; GO:0003729 mRNA binding; GO:0003735 structural constituent of ribosome; GO:0005198 structural molecule activity; GO:0005488 binding; GO:0097159 organic cyclic compound binding; GO:1901363 heterocyclic compound binding;	K02918	RP-L35e, RPL35; large subunit ribosomal protein L35e	map03010 Ribosome			J	KOG3436	60S ribosomal protein L35
A0A0D2X911	65	K	60S ribosomal protein L35	FOXG_00371	1	VLTVINAK(1)QR	nucleus	GO:0000463 maturation of LSU-rRNA from tricistronic rRNA transcript (SSU-rRNA, 5.8S rRNA, LSU-rRNA); GO:0000470 maturation of LSU-rRNA; GO:0002181 cytoplasmic translation; GO:0006139 nucleobase-containing compound metabolic process; GO:0006364 rRNA processing; GO:0006396 RNA processing; GO:0006412 translation; GO:0006518 peptide metabolic process; GO:0006725 cellular aromatic compound metabolic p…	GO:0005622 intracellular; GO:0005623 cell; GO:0005737 cytoplasm; GO:0005829 cytosol; GO:0005840 ribosome; GO:0015934 large ribosomal subunit; GO:0022625 cytosolic large ribosomal subunit; GO:0022626 cytosolic ribosome; GO:0030684 preribosome; GO:0030687 preribosome, large subunit precursor; GO:0032991 macromolecular complex; GO:0043226 organelle; GO:0043228 non-membrane-bounded organelle; GO:0043…	GO:0003676 nucleic acid binding; GO:0003723 RNA binding; GO:0003729 mRNA binding; GO:0003735 structural constituent of ribosome; GO:0005198 structural molecule activity; GO:0005488 binding; GO:0097159 organic cyclic compound binding; GO:1901363 heterocyclic compound binding;	K02918	RP-L35e, RPL35; large subunit ribosomal protein L35e	map03010 Ribosome			J	KOG3436	60S ribosomal protein L35
A0A0D2X914	446	K	Dihydrolipoamide acetyltransferase component of pyruvate dehydrogenase complex	FOXG_00374	1	TVPAFDENDNVVK(1)K	mitochondria				K09699	DBT, bkdB; 2-oxoisovalerate dehydrogenase E2 component (dihydrolipoyl transacylase) [EC:2.3.1.168]	map00280 Valine, leucine and isoleucine degradation; map00640 Propanoate metabolism; map01100 Metabolic pathways; map01110 Biosynthesis of secondary metabolites; map01130 Biosynthesis of antibiotics	PF00364; PF00198	Biotin-requiring enzyme; 2-oxoacid dehydrogenases acyltransferase (catalytic domain)	I	KOG0558	Dihydrolipoamide transacylase (alpha-keto acid dehydrogenase E2 subunit)
A0A0D2X916	32	K	Dipeptidyl peptidase 3	---	1	HFDALNDK(1)QK	cytoplasm	GO:0006508 proteolysis; GO:0006807 nitrogen compound metabolic process; GO:0008152 metabolic process; GO:0019538 protein metabolic process; GO:0043170 macromolecule metabolic process; GO:0044238 primary metabolic process; GO:0071704 organic substance metabolic process; GO:1901564 organonitrogen compound metabolic process;	GO:0005622 intracellular; GO:0005623 cell; GO:0005634 nucleus; GO:0005737 cytoplasm; GO:0043226 organelle; GO:0043227 membrane-bounded organelle; GO:0043229 intracellular organelle; GO:0043231 intracellular membrane-bounded organelle; GO:0044424 intracellular part; GO:0044464 cell part;	GO:0003824 catalytic activity; GO:0004177 aminopeptidase activity; GO:0008233 peptidase activity; GO:0008238 exopeptidase activity; GO:0008239 dipeptidyl-peptidase activity; GO:0016787 hydrolase activity; GO:0070011 peptidase activity, acting on L-amino acid peptides;	K01277	DPP3; dipeptidyl-peptidase III [EC:3.4.14.4]				O	KOG3675	Dipeptidyl peptidase III
A0A0D2X916	412	K	Dipeptidyl peptidase 3	---	1	NVSLGNVLSAK(1)APDEK	cytoplasm	GO:0006508 proteolysis; GO:0006807 nitrogen compound metabolic process; GO:0008152 metabolic process; GO:0019538 protein metabolic process; GO:0043170 macromolecule metabolic process; GO:0044238 primary metabolic process; GO:0071704 organic substance metabolic process; GO:1901564 organonitrogen compound metabolic process;	GO:0005622 intracellular; GO:0005623 cell; GO:0005634 nucleus; GO:0005737 cytoplasm; GO:0043226 organelle; GO:0043227 membrane-bounded organelle; GO:0043229 intracellular organelle; GO:0043231 intracellular membrane-bounded organelle; GO:0044424 intracellular part; GO:0044464 cell part;	GO:0003824 catalytic activity; GO:0004177 aminopeptidase activity; GO:0008233 peptidase activity; GO:0008238 exopeptidase activity; GO:0008239 dipeptidyl-peptidase activity; GO:0016787 hydrolase activity; GO:0070011 peptidase activity, acting on L-amino acid peptides;	K01277	DPP3; dipeptidyl-peptidase III [EC:3.4.14.4]				O	KOG3675	Dipeptidyl peptidase III
A0A0D2X916	115	K	Dipeptidyl peptidase 3	---	1	SFGDSK(1)FIPR	cytoplasm	GO:0006508 proteolysis; GO:0006807 nitrogen compound metabolic process; GO:0008152 metabolic process; GO:0019538 protein metabolic process; GO:0043170 macromolecule metabolic process; GO:0044238 primary metabolic process; GO:0071704 organic substance metabolic process; GO:1901564 organonitrogen compound metabolic process;	GO:0005622 intracellular; GO:0005623 cell; GO:0005634 nucleus; GO:0005737 cytoplasm; GO:0043226 organelle; GO:0043227 membrane-bounded organelle; GO:0043229 intracellular organelle; GO:0043231 intracellular membrane-bounded organelle; GO:0044424 intracellular part; GO:0044464 cell part;	GO:0003824 catalytic activity; GO:0004177 aminopeptidase activity; GO:0008233 peptidase activity; GO:0008238 exopeptidase activity; GO:0008239 dipeptidyl-peptidase activity; GO:0016787 hydrolase activity; GO:0070011 peptidase activity, acting on L-amino acid peptides;	K01277	DPP3; dipeptidyl-peptidase III [EC:3.4.14.4]				O	KOG3675	Dipeptidyl peptidase III
A0A0D2X916	82	K	Dipeptidyl peptidase 3	---	1	SANGDWTALAK(1)K	cytoplasm	GO:0006508 proteolysis; GO:0006807 nitrogen compound metabolic process; GO:0008152 metabolic process; GO:0019538 protein metabolic process; GO:0043170 macromolecule metabolic process; GO:0044238 primary metabolic process; GO:0071704 organic substance metabolic process; GO:1901564 organonitrogen compound metabolic process;	GO:0005622 intracellular; GO:0005623 cell; GO:0005634 nucleus; GO:0005737 cytoplasm; GO:0043226 organelle; GO:0043227 membrane-bounded organelle; GO:0043229 intracellular organelle; GO:0043231 intracellular membrane-bounded organelle; GO:0044424 intracellular part; GO:0044464 cell part;	GO:0003824 catalytic activity; GO:0004177 aminopeptidase activity; GO:0008233 peptidase activity; GO:0008238 exopeptidase activity; GO:0008239 dipeptidyl-peptidase activity; GO:0016787 hydrolase activity; GO:0070011 peptidase activity, acting on L-amino acid peptides;	K01277	DPP3; dipeptidyl-peptidase III [EC:3.4.14.4]				O	KOG3675	Dipeptidyl peptidase III
A0A0D2X917	108	K	60S ribosomal protein L6	FOXG_00377	1	YVIATSYK(1)VDISGLDEK	nucleus	GO:0000027 ribosomal large subunit assembly; GO:0002181 cytoplasmic translation; GO:0006412 translation; GO:0006518 peptide metabolic process; GO:0006807 nitrogen compound metabolic process; GO:0006996 organelle organization; GO:0008152 metabolic process; GO:0009058 biosynthetic process; GO:0009059 macromolecule biosynthetic process; GO:0009987 cellular process; GO:0010467 gene expression; GO:001…	GO:0005622 intracellular; GO:0005623 cell; GO:0005737 cytoplasm; GO:0005829 cytosol; GO:0005840 ribosome; GO:0015934 large ribosomal subunit; GO:0022625 cytosolic large ribosomal subunit; GO:0022626 cytosolic ribosome; GO:0032991 macromolecular complex; GO:0043226 organelle; GO:0043228 non-membrane-bounded organelle; GO:0043229 intracellular organelle; GO:0043232 intracellular non-membrane-bounde…	GO:0003676 nucleic acid binding; GO:0003723 RNA binding; GO:0003735 structural constituent of ribosome; GO:0005198 structural molecule activity; GO:0005488 binding; GO:0097159 organic cyclic compound binding; GO:1901363 heterocyclic compound binding;	K02934	RP-L6e, RPL6; large subunit ribosomal protein L6e	map03010 Ribosome			J	KOG1694	60s ribosomal protein L6
A0A0D2X917	26	K	60S ribosomal protein L6	FOXG_00377	1	K(1)WYPADDDAENKK	nucleus	GO:0000027 ribosomal large subunit assembly; GO:0002181 cytoplasmic translation; GO:0006412 translation; GO:0006518 peptide metabolic process; GO:0006807 nitrogen compound metabolic process; GO:0006996 organelle organization; GO:0008152 metabolic process; GO:0009058 biosynthetic process; GO:0009059 macromolecule biosynthetic process; GO:0009987 cellular process; GO:0010467 gene expression; GO:001…	GO:0005622 intracellular; GO:0005623 cell; GO:0005737 cytoplasm; GO:0005829 cytosol; GO:0005840 ribosome; GO:0015934 large ribosomal subunit; GO:0022625 cytosolic large ribosomal subunit; GO:0022626 cytosolic ribosome; GO:0032991 macromolecular complex; GO:0043226 organelle; GO:0043228 non-membrane-bounded organelle; GO:0043229 intracellular organelle; GO:0043232 intracellular non-membrane-bounde…	GO:0003676 nucleic acid binding; GO:0003723 RNA binding; GO:0003735 structural constituent of ribosome; GO:0005198 structural molecule activity; GO:0005488 binding; GO:0097159 organic cyclic compound binding; GO:1901363 heterocyclic compound binding;	K02934	RP-L6e, RPL6; large subunit ribosomal protein L6e	map03010 Ribosome			J	KOG1694	60s ribosomal protein L6
A0A0D2X917	12	K	60S ribosomal protein L6	FOXG_00377	1	PTSK(1)TFGK(1)STR	nucleus	GO:0000027 ribosomal large subunit assembly; GO:0002181 cytoplasmic translation; GO:0006412 translation; GO:0006518 peptide metabolic process; GO:0006807 nitrogen compound metabolic process; GO:0006996 organelle organization; GO:0008152 metabolic process; GO:0009058 biosynthetic process; GO:0009059 macromolecule biosynthetic process; GO:0009987 cellular process; GO:0010467 gene expression; GO:001…	GO:0005622 intracellular; GO:0005623 cell; GO:0005737 cytoplasm; GO:0005829 cytosol; GO:0005840 ribosome; GO:0015934 large ribosomal subunit; GO:0022625 cytosolic large ribosomal subunit; GO:0022626 cytosolic ribosome; GO:0032991 macromolecular complex; GO:0043226 organelle; GO:0043228 non-membrane-bounded organelle; GO:0043229 intracellular organelle; GO:0043232 intracellular non-membrane-bounde…	GO:0003676 nucleic acid binding; GO:0003723 RNA binding; GO:0003735 structural constituent of ribosome; GO:0005198 structural molecule activity; GO:0005488 binding; GO:0097159 organic cyclic compound binding; GO:1901363 heterocyclic compound binding;	K02934	RP-L6e, RPL6; large subunit ribosomal protein L6e	map03010 Ribosome			J	KOG1694	60s ribosomal protein L6
A0A0D2X917	167	K	60S ribosomal protein L6	FOXG_00377	1	AIDK(1)ALIANIK	nucleus	GO:0000027 ribosomal large subunit assembly; GO:0002181 cytoplasmic translation; GO:0006412 translation; GO:0006518 peptide metabolic process; GO:0006807 nitrogen compound metabolic process; GO:0006996 organelle organization; GO:0008152 metabolic process; GO:0009058 biosynthetic process; GO:0009059 macromolecule biosynthetic process; GO:0009987 cellular process; GO:0010467 gene expression; GO:001…	GO:0005622 intracellular; GO:0005623 cell; GO:0005737 cytoplasm; GO:0005829 cytosol; GO:0005840 ribosome; GO:0015934 large ribosomal subunit; GO:0022625 cytosolic large ribosomal subunit; GO:0022626 cytosolic ribosome; GO:0032991 macromolecular complex; GO:0043226 organelle; GO:0043228 non-membrane-bounded organelle; GO:0043229 intracellular organelle; GO:0043232 intracellular non-membrane-bounde…	GO:0003676 nucleic acid binding; GO:0003723 RNA binding; GO:0003735 structural constituent of ribosome; GO:0005198 structural molecule activity; GO:0005488 binding; GO:0097159 organic cyclic compound binding; GO:1901363 heterocyclic compound binding;	K02934	RP-L6e, RPL6; large subunit ribosomal protein L6e	map03010 Ribosome			J	KOG1694	60s ribosomal protein L6
A0A0D2X917	163	K	60S ribosomal protein L6	FOXG_00377	1	AADQK(1)AIDK	nucleus	GO:0000027 ribosomal large subunit assembly; GO:0002181 cytoplasmic translation; GO:0006412 translation; GO:0006518 peptide metabolic process; GO:0006807 nitrogen compound metabolic process; GO:0006996 organelle organization; GO:0008152 metabolic process; GO:0009058 biosynthetic process; GO:0009059 macromolecule biosynthetic process; GO:0009987 cellular process; GO:0010467 gene expression; GO:001…	GO:0005622 intracellular; GO:0005623 cell; GO:0005737 cytoplasm; GO:0005829 cytosol; GO:0005840 ribosome; GO:0015934 large ribosomal subunit; GO:0022625 cytosolic large ribosomal subunit; GO:0022626 cytosolic ribosome; GO:0032991 macromolecular complex; GO:0043226 organelle; GO:0043228 non-membrane-bounded organelle; GO:0043229 intracellular organelle; GO:0043232 intracellular non-membrane-bounde…	GO:0003676 nucleic acid binding; GO:0003723 RNA binding; GO:0003735 structural constituent of ribosome; GO:0005198 structural molecule activity; GO:0005488 binding; GO:0097159 organic cyclic compound binding; GO:1901363 heterocyclic compound binding;	K02934	RP-L6e, RPL6; large subunit ribosomal protein L6e	map03010 Ribosome			J	KOG1694	60s ribosomal protein L6
A0A0D2X917	8	K	60S ribosomal protein L6	FOXG_00377	1	PTSK(1)TFGK(1)STR	nucleus	GO:0000027 ribosomal large subunit assembly; GO:0002181 cytoplasmic translation; GO:0006412 translation; GO:0006518 peptide metabolic process; GO:0006807 nitrogen compound metabolic process; GO:0006996 organelle organization; GO:0008152 metabolic process; GO:0009058 biosynthetic process; GO:0009059 macromolecule biosynthetic process; GO:0009987 cellular process; GO:0010467 gene expression; GO:001…	GO:0005622 intracellular; GO:0005623 cell; GO:0005737 cytoplasm; GO:0005829 cytosol; GO:0005840 ribosome; GO:0015934 large ribosomal subunit; GO:0022625 cytosolic large ribosomal subunit; GO:0022626 cytosolic ribosome; GO:0032991 macromolecular complex; GO:0043226 organelle; GO:0043228 non-membrane-bounded organelle; GO:0043229 intracellular organelle; GO:0043232 intracellular non-membrane-bounde…	GO:0003676 nucleic acid binding; GO:0003723 RNA binding; GO:0003735 structural constituent of ribosome; GO:0005198 structural molecule activity; GO:0005488 binding; GO:0097159 organic cyclic compound binding; GO:1901363 heterocyclic compound binding;	K02934	RP-L6e, RPL6; large subunit ribosomal protein L6e	map03010 Ribosome			J	KOG1694	60s ribosomal protein L6
A0A0D2X917	174	K	60S ribosomal protein L6	FOXG_00377	1	ALIANIK(1)K	nucleus	GO:0000027 ribosomal large subunit assembly; GO:0002181 cytoplasmic translation; GO:0006412 translation; GO:0006518 peptide metabolic process; GO:0006807 nitrogen compound metabolic process; GO:0006996 organelle organization; GO:0008152 metabolic process; GO:0009058 biosynthetic process; GO:0009059 macromolecule biosynthetic process; GO:0009987 cellular process; GO:0010467 gene expression; GO:001…	GO:0005622 intracellular; GO:0005623 cell; GO:0005737 cytoplasm; GO:0005829 cytosol; GO:0005840 ribosome; GO:0015934 large ribosomal subunit; GO:0022625 cytosolic large ribosomal subunit; GO:0022626 cytosolic ribosome; GO:0032991 macromolecular complex; GO:0043226 organelle; GO:0043228 non-membrane-bounded organelle; GO:0043229 intracellular organelle; GO:0043232 intracellular non-membrane-bounde…	GO:0003676 nucleic acid binding; GO:0003723 RNA binding; GO:0003735 structural constituent of ribosome; GO:0005198 structural molecule activity; GO:0005488 binding; GO:0097159 organic cyclic compound binding; GO:1901363 heterocyclic compound binding;	K02934	RP-L6e, RPL6; large subunit ribosomal protein L6e	map03010 Ribosome			J	KOG1694	60s ribosomal protein L6
A0A0D2X917	37	K	60S ribosomal protein L6	FOXG_00377	1	WYPADDDAENK(1)K	nucleus	GO:0000027 ribosomal large subunit assembly; GO:0002181 cytoplasmic translation; GO:0006412 translation; GO:0006518 peptide metabolic process; GO:0006807 nitrogen compound metabolic process; GO:0006996 organelle organization; GO:0008152 metabolic process; GO:0009058 biosynthetic process; GO:0009059 macromolecule biosynthetic process; GO:0009987 cellular process; GO:0010467 gene expression; GO:001…	GO:0005622 intracellular; GO:0005623 cell; GO:0005737 cytoplasm; GO:0005829 cytosol; GO:0005840 ribosome; GO:0015934 large ribosomal subunit; GO:0022625 cytosolic large ribosomal subunit; GO:0022626 cytosolic ribosome; GO:0032991 macromolecular complex; GO:0043226 organelle; GO:0043228 non-membrane-bounded organelle; GO:0043229 intracellular organelle; GO:0043232 intracellular non-membrane-bounde…	GO:0003676 nucleic acid binding; GO:0003723 RNA binding; GO:0003735 structural constituent of ribosome; GO:0005198 structural molecule activity; GO:0005488 binding; GO:0097159 organic cyclic compound binding; GO:1901363 heterocyclic compound binding;	K02934	RP-L6e, RPL6; large subunit ribosomal protein L6e	map03010 Ribosome			J	KOG1694	60s ribosomal protein L6
A0A0D2X917	117	K	60S ribosomal protein L6	FOXG_00377	1	VDISGLDEK(1)K	nucleus	GO:0000027 ribosomal large subunit assembly; GO:0002181 cytoplasmic translation; GO:0006412 translation; GO:0006518 peptide metabolic process; GO:0006807 nitrogen compound metabolic process; GO:0006996 organelle organization; GO:0008152 metabolic process; GO:0009058 biosynthetic process; GO:0009059 macromolecule biosynthetic process; GO:0009987 cellular process; GO:0010467 gene expression; GO:001…	GO:0005622 intracellular; GO:0005623 cell; GO:0005737 cytoplasm; GO:0005829 cytosol; GO:0005840 ribosome; GO:0015934 large ribosomal subunit; GO:0022625 cytosolic large ribosomal subunit; GO:0022626 cytosolic ribosome; GO:0032991 macromolecular complex; GO:0043226 organelle; GO:0043228 non-membrane-bounded organelle; GO:0043229 intracellular organelle; GO:0043232 intracellular non-membrane-bounde…	GO:0003676 nucleic acid binding; GO:0003723 RNA binding; GO:0003735 structural constituent of ribosome; GO:0005198 structural molecule activity; GO:0005488 binding; GO:0097159 organic cyclic compound binding; GO:1901363 heterocyclic compound binding;	K02934	RP-L6e, RPL6; large subunit ribosomal protein L6e	map03010 Ribosome			J	KOG1694	60s ribosomal protein L6
A0A0D2X925	191	K	Elongation factor 1-beta	FOXG_00385	1	LVPVGFGVK(1)K	cytoplasm				K03232	EEF1B; elongation factor 1-beta		PF10587; PF00736	Eukaryotic elongation factor 1 beta central acidic region; EF-1 guanine nucleotide exchange domain	J	KOG1668	Elongation factor 1 beta/delta chain
A0A0D2X925	173	K	Elongation factor 1-beta	FOXG_00385	1	AIEK(1)DGLVWGASK	cytoplasm				K03232	EEF1B; elongation factor 1-beta		PF10587; PF00736	Eukaryotic elongation factor 1 beta central acidic region; EF-1 guanine nucleotide exchange domain	J	KOG1668	Elongation factor 1 beta/delta chain
A0A0D2X925	49	K	Elongation factor 1-beta	FOXG_00385	1	ALSSAPDAEK(1)YPHAAR	cytoplasm				K03232	EEF1B; elongation factor 1-beta		PF10587; PF00736	Eukaryotic elongation factor 1 beta central acidic region; EF-1 guanine nucleotide exchange domain	J	KOG1668	Elongation factor 1 beta/delta chain
A0A0D2X925	192	K	Elongation factor 1-beta	FOXG_00385	1	K(1)LQINMVVEDEK	cytoplasm				K03232	EEF1B; elongation factor 1-beta		PF10587; PF00736	Eukaryotic elongation factor 1 beta central acidic region; EF-1 guanine nucleotide exchange domain	J	KOG1668	Elongation factor 1 beta/delta chain
A0A0D2X934	444	K	Eburicol 14-alpha-demethylase	FOXG_00394	1	GDDEEK(1)IDYGYGLVSK	cytoplasm				K05917	CYP51; sterol 14alpha-demethylase [EC:1.14.14.154 1.14.15.36]	map00100 Steroid biosynthesis; map01100 Metabolic pathways; map01110 Biosynthesis of secondary metabolites; map01130 Biosynthesis of antibiotics	PF00067	Cytochrome P450	Q	KOG0684	Cytochrome P450
A0A0D2X934	257	K	Eburicol 14-alpha-demethylase	FOXG_00394	1	TVAK(1)IYMDTIK	cytoplasm				K05917	CYP51; sterol 14alpha-demethylase [EC:1.14.14.154 1.14.15.36]	map00100 Steroid biosynthesis; map01100 Metabolic pathways; map01110 Biosynthesis of secondary metabolites; map01130 Biosynthesis of antibiotics	PF00067	Cytochrome P450	Q	KOG0684	Cytochrome P450
A0A0D2X937	83	K	NADH dehydrogenase	FOXG_00397	1	YLQLLK(1)TNK	cytoplasm		GO:0005622 intracellular; GO:0005623 cell; GO:0005737 cytoplasm; GO:0005739 mitochondrion; GO:0005740 mitochondrial envelope; GO:0005743 mitochondrial inner membrane; GO:0005746 mitochondrial respiratory chain; GO:0005747 mitochondrial respiratory chain complex I; GO:0016020 membrane; GO:0019866 organelle inner membrane; GO:0030964 NADH dehydrogenase complex; GO:0031090 organelle membrane; GO:003…
A0A0D2X937	91	K	NADH dehydrogenase	FOXG_00397	1	GTK(1)FLQQNYVDQK	cytoplasm		GO:0005622 intracellular; GO:0005623 cell; GO:0005737 cytoplasm; GO:0005739 mitochondrion; GO:0005740 mitochondrial envelope; GO:0005743 mitochondrial inner membrane; GO:0005746 mitochondrial respiratory chain; GO:0005747 mitochondrial respiratory chain complex I; GO:0016020 membrane; GO:0019866 organelle inner membrane; GO:0030964 NADH dehydrogenase complex; GO:0031090 organelle membrane; GO:003…
A0A0D2X955	870	K	Uncharacterized protein	FOXG_00415	1	FK(1)EFELR	nucleus
A0A0D2X955	653	K	Uncharacterized protein	FOXG_00415	1	LPLWNQVSEK(1)TR	nucleus
A0A0D2X961	67	K	MGS domain-containing protein	---	1	VK(1)TLHPAVHAGILAR	cytoplasm	GO:0000003 reproduction; GO:0003006 developmental process involved in reproduction; GO:0006091 generation of precursor metabolites and energy; GO:0006139 nucleobase-containing compound metabolic process; GO:0006163 purine nucleotide metabolic process; GO:0006164 purine nucleotide biosynthetic process; GO:0006188 IMP biosynthetic process; GO:0006189 'de novo' IMP biosynthetic process; GO:0006725 c…	GO:0005622 intracellular; GO:0005623 cell; GO:0005737 cytoplasm; GO:0005829 cytosol; GO:0005886 plasma membrane; GO:0016020 membrane; GO:0044424 intracellular part; GO:0044444 cytoplasmic part; GO:0044464 cell part; GO:0071944 cell periphery;	GO:0003824 catalytic activity; GO:0003937 IMP cyclohydrolase activity; GO:0004643 phosphoribosylaminoimidazolecarboxamide formyltransferase activity; GO:0016740 transferase activity; GO:0016741 transferase activity, transferring one-carbon groups; GO:0016742 hydroxymethyl-, formyl- and related transferase activity; GO:0016787 hydrolase activity; GO:0016810 hydrolase activity, acting on carbon-nit…	K00602	purH; phosphoribosylaminoimidazolecarboxamide formyltransferase / IMP cyclohydrolase [EC:2.1.2.3 3.5.4.10]	map00230 Purine metabolism; map00670 One carbon pool by folate; map01100 Metabolic pathways; map01110 Biosynthesis of secondary metabolites; map01130 Biosynthesis of antibiotics	PF02142	MGS-like domain	F	KOG2555	AICAR transformylase/IMP cyclohydrolase/methylglyoxal synthase
A0A0D2X961	463	K	MGS domain-containing protein	---	1	LAGDK(1)ADNWWMR	cytoplasm	GO:0000003 reproduction; GO:0003006 developmental process involved in reproduction; GO:0006091 generation of precursor metabolites and energy; GO:0006139 nucleobase-containing compound metabolic process; GO:0006163 purine nucleotide metabolic process; GO:0006164 purine nucleotide biosynthetic process; GO:0006188 IMP biosynthetic process; GO:0006189 'de novo' IMP biosynthetic process; GO:0006725 c…	GO:0005622 intracellular; GO:0005623 cell; GO:0005737 cytoplasm; GO:0005829 cytosol; GO:0005886 plasma membrane; GO:0016020 membrane; GO:0044424 intracellular part; GO:0044444 cytoplasmic part; GO:0044464 cell part; GO:0071944 cell periphery;	GO:0003824 catalytic activity; GO:0003937 IMP cyclohydrolase activity; GO:0004643 phosphoribosylaminoimidazolecarboxamide formyltransferase activity; GO:0016740 transferase activity; GO:0016741 transferase activity, transferring one-carbon groups; GO:0016742 hydroxymethyl-, formyl- and related transferase activity; GO:0016787 hydrolase activity; GO:0016810 hydrolase activity, acting on carbon-nit…	K00602	purH; phosphoribosylaminoimidazolecarboxamide formyltransferase / IMP cyclohydrolase [EC:2.1.2.3 3.5.4.10]	map00230 Purine metabolism; map00670 One carbon pool by folate; map01100 Metabolic pathways; map01110 Biosynthesis of secondary metabolites; map01130 Biosynthesis of antibiotics	PF02142	MGS-like domain	F	KOG2555	AICAR transformylase/IMP cyclohydrolase/methylglyoxal synthase
A0A0D2X961	40	K	MGS domain-containing protein	---	1	ILASGGTSK(1)MIR	cytoplasm	GO:0000003 reproduction; GO:0003006 developmental process involved in reproduction; GO:0006091 generation of precursor metabolites and energy; GO:0006139 nucleobase-containing compound metabolic process; GO:0006163 purine nucleotide metabolic process; GO:0006164 purine nucleotide biosynthetic process; GO:0006188 IMP biosynthetic process; GO:0006189 'de novo' IMP biosynthetic process; GO:0006725 c…	GO:0005622 intracellular; GO:0005623 cell; GO:0005737 cytoplasm; GO:0005829 cytosol; GO:0005886 plasma membrane; GO:0016020 membrane; GO:0044424 intracellular part; GO:0044444 cytoplasmic part; GO:0044464 cell part; GO:0071944 cell periphery;	GO:0003824 catalytic activity; GO:0003937 IMP cyclohydrolase activity; GO:0004643 phosphoribosylaminoimidazolecarboxamide formyltransferase activity; GO:0016740 transferase activity; GO:0016741 transferase activity, transferring one-carbon groups; GO:0016742 hydroxymethyl-, formyl- and related transferase activity; GO:0016787 hydrolase activity; GO:0016810 hydrolase activity, acting on carbon-nit…	K00602	purH; phosphoribosylaminoimidazolecarboxamide formyltransferase / IMP cyclohydrolase [EC:2.1.2.3 3.5.4.10]	map00230 Purine metabolism; map00670 One carbon pool by folate; map01100 Metabolic pathways; map01110 Biosynthesis of secondary metabolites; map01130 Biosynthesis of antibiotics	PF02142	MGS-like domain	F	KOG2555	AICAR transformylase/IMP cyclohydrolase/methylglyoxal synthase
A0A0D2X961	283	K	MGS domain-containing protein	---	1	HVSPAGAAIGLPLTEDEK(1)K	cytoplasm	GO:0000003 reproduction; GO:0003006 developmental process involved in reproduction; GO:0006091 generation of precursor metabolites and energy; GO:0006139 nucleobase-containing compound metabolic process; GO:0006163 purine nucleotide metabolic process; GO:0006164 purine nucleotide biosynthetic process; GO:0006188 IMP biosynthetic process; GO:0006189 'de novo' IMP biosynthetic process; GO:0006725 c…	GO:0005622 intracellular; GO:0005623 cell; GO:0005737 cytoplasm; GO:0005829 cytosol; GO:0005886 plasma membrane; GO:0016020 membrane; GO:0044424 intracellular part; GO:0044444 cytoplasmic part; GO:0044464 cell part; GO:0071944 cell periphery;	GO:0003824 catalytic activity; GO:0003937 IMP cyclohydrolase activity; GO:0004643 phosphoribosylaminoimidazolecarboxamide formyltransferase activity; GO:0016740 transferase activity; GO:0016741 transferase activity, transferring one-carbon groups; GO:0016742 hydroxymethyl-, formyl- and related transferase activity; GO:0016787 hydrolase activity; GO:0016810 hydrolase activity, acting on carbon-nit…	K00602	purH; phosphoribosylaminoimidazolecarboxamide formyltransferase / IMP cyclohydrolase [EC:2.1.2.3 3.5.4.10]	map00230 Purine metabolism; map00670 One carbon pool by folate; map01100 Metabolic pathways; map01110 Biosynthesis of secondary metabolites; map01130 Biosynthesis of antibiotics	PF02142	MGS-like domain	F	KOG2555	AICAR transformylase/IMP cyclohydrolase/methylglyoxal synthase
A0A0D2X961	489	K	MGS domain-containing protein	---	1	RPDK(1)SNAIDLLVSGQLPK	cytoplasm	GO:0000003 reproduction; GO:0003006 developmental process involved in reproduction; GO:0006091 generation of precursor metabolites and energy; GO:0006139 nucleobase-containing compound metabolic process; GO:0006163 purine nucleotide metabolic process; GO:0006164 purine nucleotide biosynthetic process; GO:0006188 IMP biosynthetic process; GO:0006189 'de novo' IMP biosynthetic process; GO:0006725 c…	GO:0005622 intracellular; GO:0005623 cell; GO:0005737 cytoplasm; GO:0005829 cytosol; GO:0005886 plasma membrane; GO:0016020 membrane; GO:0044424 intracellular part; GO:0044444 cytoplasmic part; GO:0044464 cell part; GO:0071944 cell periphery;	GO:0003824 catalytic activity; GO:0003937 IMP cyclohydrolase activity; GO:0004643 phosphoribosylaminoimidazolecarboxamide formyltransferase activity; GO:0016740 transferase activity; GO:0016741 transferase activity, transferring one-carbon groups; GO:0016742 hydroxymethyl-, formyl- and related transferase activity; GO:0016787 hydrolase activity; GO:0016810 hydrolase activity, acting on carbon-nit…	K00602	purH; phosphoribosylaminoimidazolecarboxamide formyltransferase / IMP cyclohydrolase [EC:2.1.2.3 3.5.4.10]	map00230 Purine metabolism; map00670 One carbon pool by folate; map01100 Metabolic pathways; map01110 Biosynthesis of secondary metabolites; map01130 Biosynthesis of antibiotics	PF02142	MGS-like domain	F	KOG2555	AICAR transformylase/IMP cyclohydrolase/methylglyoxal synthase
A0A0D2X961	560	K	MGS domain-containing protein	---	1	VAQSGAK(1)YVAAPGGSQNDAAVFDTAEK	cytoplasm	GO:0000003 reproduction; GO:0003006 developmental process involved in reproduction; GO:0006091 generation of precursor metabolites and energy; GO:0006139 nucleobase-containing compound metabolic process; GO:0006163 purine nucleotide metabolic process; GO:0006164 purine nucleotide biosynthetic process; GO:0006188 IMP biosynthetic process; GO:0006189 'de novo' IMP biosynthetic process; GO:0006725 c…	GO:0005622 intracellular; GO:0005623 cell; GO:0005737 cytoplasm; GO:0005829 cytosol; GO:0005886 plasma membrane; GO:0016020 membrane; GO:0044424 intracellular part; GO:0044444 cytoplasmic part; GO:0044464 cell part; GO:0071944 cell periphery;	GO:0003824 catalytic activity; GO:0003937 IMP cyclohydrolase activity; GO:0004643 phosphoribosylaminoimidazolecarboxamide formyltransferase activity; GO:0016740 transferase activity; GO:0016741 transferase activity, transferring one-carbon groups; GO:0016742 hydroxymethyl-, formyl- and related transferase activity; GO:0016787 hydrolase activity; GO:0016810 hydrolase activity, acting on carbon-nit…	K00602	purH; phosphoribosylaminoimidazolecarboxamide formyltransferase / IMP cyclohydrolase [EC:2.1.2.3 3.5.4.10]	map00230 Purine metabolism; map00670 One carbon pool by folate; map01100 Metabolic pathways; map01110 Biosynthesis of secondary metabolites; map01130 Biosynthesis of antibiotics	PF02142	MGS-like domain	F	KOG2555	AICAR transformylase/IMP cyclohydrolase/methylglyoxal synthase
A0A0D2X961	532	K	MGS domain-containing protein	---	1	EAWMK(1)QLK	cytoplasm	GO:0000003 reproduction; GO:0003006 developmental process involved in reproduction; GO:0006091 generation of precursor metabolites and energy; GO:0006139 nucleobase-containing compound metabolic process; GO:0006163 purine nucleotide metabolic process; GO:0006164 purine nucleotide biosynthetic process; GO:0006188 IMP biosynthetic process; GO:0006189 'de novo' IMP biosynthetic process; GO:0006725 c…	GO:0005622 intracellular; GO:0005623 cell; GO:0005737 cytoplasm; GO:0005829 cytosol; GO:0005886 plasma membrane; GO:0016020 membrane; GO:0044424 intracellular part; GO:0044444 cytoplasmic part; GO:0044464 cell part; GO:0071944 cell periphery;	GO:0003824 catalytic activity; GO:0003937 IMP cyclohydrolase activity; GO:0004643 phosphoribosylaminoimidazolecarboxamide formyltransferase activity; GO:0016740 transferase activity; GO:0016741 transferase activity, transferring one-carbon groups; GO:0016742 hydroxymethyl-, formyl- and related transferase activity; GO:0016787 hydrolase activity; GO:0016810 hydrolase activity, acting on carbon-nit…	K00602	purH; phosphoribosylaminoimidazolecarboxamide formyltransferase / IMP cyclohydrolase [EC:2.1.2.3 3.5.4.10]	map00230 Purine metabolism; map00670 One carbon pool by folate; map01100 Metabolic pathways; map01110 Biosynthesis of secondary metabolites; map01130 Biosynthesis of antibiotics	PF02142	MGS-like domain	F	KOG2555	AICAR transformylase/IMP cyclohydrolase/methylglyoxal synthase
A0A0D2X963	147	K	PCI domain-containing protein	FOXG_00423	1	ITDEEK(1)AR	cytoplasm,nucleus	GO:0000338 protein deneddylation; GO:0006464 cellular protein modification process; GO:0006508 proteolysis; GO:0006807 nitrogen compound metabolic process; GO:0008152 metabolic process; GO:0009987 cellular process; GO:0019538 protein metabolic process; GO:0036211 protein modification process; GO:0043170 macromolecule metabolic process; GO:0043412 macromolecule modification; GO:0044237 cellular me…	GO:0005622 intracellular; GO:0005623 cell; GO:0005634 nucleus; GO:0005737 cytoplasm; GO:0005829 cytosol; GO:0008180 COP9 signalosome; GO:0032991 macromolecular complex; GO:0043226 organelle; GO:0043227 membrane-bounded organelle; GO:0043229 intracellular organelle; GO:0043231 intracellular membrane-bounded organelle; GO:0044422 organelle part; GO:0044424 intracellular part; GO:0044428 nuclear par…		K12178	COPS4, CSN4; COP9 signalosome complex subunit 4		PF01399	PCI domain	OT	KOG1497	COP9 signalosome, subunit CSN4
A0A0D2X9D3	306	K	"Cytochrome c1, heme protein, mitochondrial"	FOXG_00494	1	WAWLK(1)SR	mitochondria	GO:0006091 generation of precursor metabolites and energy; GO:0006119 oxidative phosphorylation; GO:0006122 mitochondrial electron transport, ubiquinol to cytochrome c; GO:0006139 nucleobase-containing compound metabolic process; GO:0006163 purine nucleotide metabolic process; GO:0006164 purine nucleotide biosynthetic process; GO:0006725 cellular aromatic compound metabolic process; GO:0006753 nu…	GO:0005622 intracellular; GO:0005623 cell; GO:0005737 cytoplasm; GO:0005739 mitochondrion; GO:0005740 mitochondrial envelope; GO:0005743 mitochondrial inner membrane; GO:0005746 mitochondrial respiratory chain; GO:0005750 mitochondrial respiratory chain complex III; GO:0005758 mitochondrial intermembrane space; GO:0005829 cytosol; GO:0016020 membrane; GO:0016021 integral component of membrane; GO…	GO:0003824 catalytic activity; GO:0009055 electron carrier activity; GO:0016491 oxidoreductase activity; GO:0045153 electron transporter, transferring electrons within CoQH2-cytochrome c reductase complex activity; GO:0045155 electron transporter, transferring electrons from CoQH2-cytochrome c reductase complex and cytochrome c oxidase complex activity;	K00413	CYC1, CYT1, petC; ubiquinol-cytochrome c reductase cytochrome c1 subunit	map00190 Oxidative phosphorylation; map01100 Metabolic pathways			C	KOG3052	Cytochrome c1
A0A0D2X9D3	160	K	"Cytochrome c1, heme protein, mitochondrial"	FOXG_00494	1	PGK(1)LADYMLPPYK	mitochondria	GO:0006091 generation of precursor metabolites and energy; GO:0006119 oxidative phosphorylation; GO:0006122 mitochondrial electron transport, ubiquinol to cytochrome c; GO:0006139 nucleobase-containing compound metabolic process; GO:0006163 purine nucleotide metabolic process; GO:0006164 purine nucleotide biosynthetic process; GO:0006725 cellular aromatic compound metabolic process; GO:0006753 nu…	GO:0005622 intracellular; GO:0005623 cell; GO:0005737 cytoplasm; GO:0005739 mitochondrion; GO:0005740 mitochondrial envelope; GO:0005743 mitochondrial inner membrane; GO:0005746 mitochondrial respiratory chain; GO:0005750 mitochondrial respiratory chain complex III; GO:0005758 mitochondrial intermembrane space; GO:0005829 cytosol; GO:0016020 membrane; GO:0016021 integral component of membrane; GO…	GO:0003824 catalytic activity; GO:0009055 electron carrier activity; GO:0016491 oxidoreductase activity; GO:0045153 electron transporter, transferring electrons within CoQH2-cytochrome c reductase complex activity; GO:0045155 electron transporter, transferring electrons from CoQH2-cytochrome c reductase complex and cytochrome c oxidase complex activity;	K00413	CYC1, CYT1, petC; ubiquinol-cytochrome c reductase cytochrome c1 subunit	map00190 Oxidative phosphorylation; map01100 Metabolic pathways			C	KOG3052	Cytochrome c1
A0A0D2X9D3	301	K	"Cytochrome c1, heme protein, mitochondrial"	FOXG_00494	1	YK(1)WAWLK	mitochondria	GO:0006091 generation of precursor metabolites and energy; GO:0006119 oxidative phosphorylation; GO:0006122 mitochondrial electron transport, ubiquinol to cytochrome c; GO:0006139 nucleobase-containing compound metabolic process; GO:0006163 purine nucleotide metabolic process; GO:0006164 purine nucleotide biosynthetic process; GO:0006725 cellular aromatic compound metabolic process; GO:0006753 nu…	GO:0005622 intracellular; GO:0005623 cell; GO:0005737 cytoplasm; GO:0005739 mitochondrion; GO:0005740 mitochondrial envelope; GO:0005743 mitochondrial inner membrane; GO:0005746 mitochondrial respiratory chain; GO:0005750 mitochondrial respiratory chain complex III; GO:0005758 mitochondrial intermembrane space; GO:0005829 cytosol; GO:0016020 membrane; GO:0016021 integral component of membrane; GO…	GO:0003824 catalytic activity; GO:0009055 electron carrier activity; GO:0016491 oxidoreductase activity; GO:0045153 electron transporter, transferring electrons within CoQH2-cytochrome c reductase complex activity; GO:0045155 electron transporter, transferring electrons from CoQH2-cytochrome c reductase complex and cytochrome c oxidase complex activity;	K00413	CYC1, CYT1, petC; ubiquinol-cytochrome c reductase cytochrome c1 subunit	map00190 Oxidative phosphorylation; map01100 Metabolic pathways			C	KOG3052	Cytochrome c1
A0A0D2X9D5	123	K	26S protease regulatory subunit 7	FOXG_00496	1	YVINVK(1)QIAK	nucleus	GO:0006355 regulation of transcription, DNA-templated; GO:0006357 regulation of transcription from RNA polymerase II promoter; GO:0006508 proteolysis; GO:0006511 ubiquitin-dependent protein catabolic process; GO:0006807 nitrogen compound metabolic process; GO:0006950 response to stress; GO:0007088 regulation of mitotic nuclear division; GO:0007346 regulation of mitotic cell cycle; GO:0008152 meta…	GO:0000502 proteasome complex; GO:0005622 intracellular; GO:0005623 cell; GO:0005634 nucleus; GO:0005737 cytoplasm; GO:0005829 cytosol; GO:0005838 proteasome regulatory particle; GO:0008540 proteasome regulatory particle, base subcomplex; GO:0022624 proteasome accessory complex; GO:0031595 nuclear proteasome complex; GO:0031597 cytosolic proteasome complex; GO:0031974 membrane-enclosed lumen; GO:…	GO:0000166 nucleotide binding; GO:0003824 catalytic activity; GO:0004175 endopeptidase activity; GO:0005488 binding; GO:0005515 protein binding; GO:0005524 ATP binding; GO:0008134 transcription factor binding; GO:0008144 drug binding; GO:0008233 peptidase activity; GO:0016462 pyrophosphatase activity; GO:0016787 hydrolase activity; GO:0016817 hydrolase activity, acting on acid anhydrides; GO:0016…	K03061	PSMC2, RPT1; 26S proteasome regulatory subunit T1	map03050 Proteasome	PF00004	ATPase family associated with various cellular activities (AAA)	O	KOG0729	26S proteasome regulatory complex, ATPase RPT1
A0A0D2X9D5	50	K	26S protease regulatory subunit 7	FOXG_00496	1	TYGAAPYGTSIK(1)K	nucleus	GO:0006355 regulation of transcription, DNA-templated; GO:0006357 regulation of transcription from RNA polymerase II promoter; GO:0006508 proteolysis; GO:0006511 ubiquitin-dependent protein catabolic process; GO:0006807 nitrogen compound metabolic process; GO:0006950 response to stress; GO:0007088 regulation of mitotic nuclear division; GO:0007346 regulation of mitotic cell cycle; GO:0008152 meta…	GO:0000502 proteasome complex; GO:0005622 intracellular; GO:0005623 cell; GO:0005634 nucleus; GO:0005737 cytoplasm; GO:0005829 cytosol; GO:0005838 proteasome regulatory particle; GO:0008540 proteasome regulatory particle, base subcomplex; GO:0022624 proteasome accessory complex; GO:0031595 nuclear proteasome complex; GO:0031597 cytosolic proteasome complex; GO:0031974 membrane-enclosed lumen; GO:…	GO:0000166 nucleotide binding; GO:0003824 catalytic activity; GO:0004175 endopeptidase activity; GO:0005488 binding; GO:0005515 protein binding; GO:0005524 ATP binding; GO:0008134 transcription factor binding; GO:0008144 drug binding; GO:0008233 peptidase activity; GO:0016462 pyrophosphatase activity; GO:0016787 hydrolase activity; GO:0016817 hydrolase activity, acting on acid anhydrides; GO:0016…	K03061	PSMC2, RPT1; 26S proteasome regulatory subunit T1	map03050 Proteasome	PF00004	ATPase family associated with various cellular activities (AAA)	O	KOG0729	26S proteasome regulatory complex, ATPase RPT1
A0A0D2X9D5	11	K	26S protease regulatory subunit 7	FOXG_00496	1	PSATGSNWEK(1)YQK	nucleus	GO:0006355 regulation of transcription, DNA-templated; GO:0006357 regulation of transcription from RNA polymerase II promoter; GO:0006508 proteolysis; GO:0006511 ubiquitin-dependent protein catabolic process; GO:0006807 nitrogen compound metabolic process; GO:0006950 response to stress; GO:0007088 regulation of mitotic nuclear division; GO:0007346 regulation of mitotic cell cycle; GO:0008152 meta…	GO:0000502 proteasome complex; GO:0005622 intracellular; GO:0005623 cell; GO:0005634 nucleus; GO:0005737 cytoplasm; GO:0005829 cytosol; GO:0005838 proteasome regulatory particle; GO:0008540 proteasome regulatory particle, base subcomplex; GO:0022624 proteasome accessory complex; GO:0031595 nuclear proteasome complex; GO:0031597 cytosolic proteasome complex; GO:0031974 membrane-enclosed lumen; GO:…	GO:0000166 nucleotide binding; GO:0003824 catalytic activity; GO:0004175 endopeptidase activity; GO:0005488 binding; GO:0005515 protein binding; GO:0005524 ATP binding; GO:0008134 transcription factor binding; GO:0008144 drug binding; GO:0008233 peptidase activity; GO:0016462 pyrophosphatase activity; GO:0016787 hydrolase activity; GO:0016817 hydrolase activity, acting on acid anhydrides; GO:0016…	K03061	PSMC2, RPT1; 26S proteasome regulatory subunit T1	map03050 Proteasome	PF00004	ATPase family associated with various cellular activities (AAA)	O	KOG0729	26S proteasome regulatory complex, ATPase RPT1
A0A0D2X9D5	70	K	26S protease regulatory subunit 7	FOXG_00496	1	IGVK(1)ESDTGLAPPHLWDVAADR	nucleus	GO:0006355 regulation of transcription, DNA-templated; GO:0006357 regulation of transcription from RNA polymerase II promoter; GO:0006508 proteolysis; GO:0006511 ubiquitin-dependent protein catabolic process; GO:0006807 nitrogen compound metabolic process; GO:0006950 response to stress; GO:0007088 regulation of mitotic nuclear division; GO:0007346 regulation of mitotic cell cycle; GO:0008152 meta…	GO:0000502 proteasome complex; GO:0005622 intracellular; GO:0005623 cell; GO:0005634 nucleus; GO:0005737 cytoplasm; GO:0005829 cytosol; GO:0005838 proteasome regulatory particle; GO:0008540 proteasome regulatory particle, base subcomplex; GO:0022624 proteasome accessory complex; GO:0031595 nuclear proteasome complex; GO:0031597 cytosolic proteasome complex; GO:0031974 membrane-enclosed lumen; GO:…	GO:0000166 nucleotide binding; GO:0003824 catalytic activity; GO:0004175 endopeptidase activity; GO:0005488 binding; GO:0005515 protein binding; GO:0005524 ATP binding; GO:0008134 transcription factor binding; GO:0008144 drug binding; GO:0008233 peptidase activity; GO:0016462 pyrophosphatase activity; GO:0016787 hydrolase activity; GO:0016817 hydrolase activity, acting on acid anhydrides; GO:0016…	K03061	PSMC2, RPT1; 26S proteasome regulatory subunit T1	map03050 Proteasome	PF00004	ATPase family associated with various cellular activities (AAA)	O	KOG0729	26S proteasome regulatory complex, ATPase RPT1
A0A0D2X9D5	110	K	26S protease regulatory subunit 7	FOXG_00496	1	IIADEK(1)GDEAK	nucleus	GO:0006355 regulation of transcription, DNA-templated; GO:0006357 regulation of transcription from RNA polymerase II promoter; GO:0006508 proteolysis; GO:0006511 ubiquitin-dependent protein catabolic process; GO:0006807 nitrogen compound metabolic process; GO:0006950 response to stress; GO:0007088 regulation of mitotic nuclear division; GO:0007346 regulation of mitotic cell cycle; GO:0008152 meta…	GO:0000502 proteasome complex; GO:0005622 intracellular; GO:0005623 cell; GO:0005634 nucleus; GO:0005737 cytoplasm; GO:0005829 cytosol; GO:0005838 proteasome regulatory particle; GO:0008540 proteasome regulatory particle, base subcomplex; GO:0022624 proteasome accessory complex; GO:0031595 nuclear proteasome complex; GO:0031597 cytosolic proteasome complex; GO:0031974 membrane-enclosed lumen; GO:…	GO:0000166 nucleotide binding; GO:0003824 catalytic activity; GO:0004175 endopeptidase activity; GO:0005488 binding; GO:0005515 protein binding; GO:0005524 ATP binding; GO:0008134 transcription factor binding; GO:0008144 drug binding; GO:0008233 peptidase activity; GO:0016462 pyrophosphatase activity; GO:0016787 hydrolase activity; GO:0016817 hydrolase activity, acting on acid anhydrides; GO:0016…	K03061	PSMC2, RPT1; 26S proteasome regulatory subunit T1	map03050 Proteasome	PF00004	ATPase family associated with various cellular activities (AAA)	O	KOG0729	26S proteasome regulatory complex, ATPase RPT1
A0A0D2X9D6	286	K	T-complex protein 1 subunit delta	FOXG_00497	1	LYLLNMAK(1)K	cytoplasm	GO:0006457 protein folding; GO:0006458 'de novo' protein folding; GO:0009987 cellular process; GO:0061077 chaperone-mediated protein folding;	GO:0005622 intracellular; GO:0005623 cell; GO:0005737 cytoplasm; GO:0005829 cytosol; GO:0005832 chaperonin-containing T-complex; GO:0005856 cytoskeleton; GO:0032991 macromolecular complex; GO:0043226 organelle; GO:0043228 non-membrane-bounded organelle; GO:0043229 intracellular organelle; GO:0043232 intracellular non-membrane-bounded organelle; GO:0044424 intracellular part; GO:0044444 cytoplasmi…	GO:0000166 nucleotide binding; GO:0005488 binding; GO:0005515 protein binding; GO:0005524 ATP binding; GO:0008144 drug binding; GO:0017076 purine nucleotide binding; GO:0030554 adenyl nucleotide binding; GO:0032553 ribonucleotide binding; GO:0032555 purine ribonucleotide binding; GO:0032559 adenyl ribonucleotide binding; GO:0035639 purine ribonucleoside triphosphate binding; GO:0036094 small mole…	K09496	CCT4; T-complex protein 1 subunit delta				O	KOG0358	Chaperonin complex component, TCP-1 delta subunit (CCT4)
A0A0D2X9D6	61	K	T-complex protein 1 subunit delta	FOXG_00497	1	GGK(1)GETIITNDGNTMLK	cytoplasm	GO:0006457 protein folding; GO:0006458 'de novo' protein folding; GO:0009987 cellular process; GO:0061077 chaperone-mediated protein folding;	GO:0005622 intracellular; GO:0005623 cell; GO:0005737 cytoplasm; GO:0005829 cytosol; GO:0005832 chaperonin-containing T-complex; GO:0005856 cytoskeleton; GO:0032991 macromolecular complex; GO:0043226 organelle; GO:0043228 non-membrane-bounded organelle; GO:0043229 intracellular organelle; GO:0043232 intracellular non-membrane-bounded organelle; GO:0044424 intracellular part; GO:0044444 cytoplasmi…	GO:0000166 nucleotide binding; GO:0005488 binding; GO:0005515 protein binding; GO:0005524 ATP binding; GO:0008144 drug binding; GO:0017076 purine nucleotide binding; GO:0030554 adenyl nucleotide binding; GO:0032553 ribonucleotide binding; GO:0032555 purine ribonucleotide binding; GO:0032559 adenyl ribonucleotide binding; GO:0035639 purine ribonucleoside triphosphate binding; GO:0036094 small mole…	K09496	CCT4; T-complex protein 1 subunit delta				O	KOG0358	Chaperonin complex component, TCP-1 delta subunit (CCT4)
A0A0D2X9D6	202	K	T-complex protein 1 subunit delta	FOXG_00497	1	TADNVDLK(1)NIR	cytoplasm	GO:0006457 protein folding; GO:0006458 'de novo' protein folding; GO:0009987 cellular process; GO:0061077 chaperone-mediated protein folding;	GO:0005622 intracellular; GO:0005623 cell; GO:0005737 cytoplasm; GO:0005829 cytosol; GO:0005832 chaperonin-containing T-complex; GO:0005856 cytoskeleton; GO:0032991 macromolecular complex; GO:0043226 organelle; GO:0043228 non-membrane-bounded organelle; GO:0043229 intracellular organelle; GO:0043232 intracellular non-membrane-bounded organelle; GO:0044424 intracellular part; GO:0044444 cytoplasmi…	GO:0000166 nucleotide binding; GO:0005488 binding; GO:0005515 protein binding; GO:0005524 ATP binding; GO:0008144 drug binding; GO:0017076 purine nucleotide binding; GO:0030554 adenyl nucleotide binding; GO:0032553 ribonucleotide binding; GO:0032555 purine ribonucleotide binding; GO:0032559 adenyl ribonucleotide binding; GO:0035639 purine ribonucleoside triphosphate binding; GO:0036094 small mole…	K09496	CCT4; T-complex protein 1 subunit delta				O	KOG0358	Chaperonin complex component, TCP-1 delta subunit (CCT4)
A0A0D2X9D6	377	K	T-complex protein 1 subunit delta	FOXG_00497	1	VTGTK(1)SVGK	cytoplasm	GO:0006457 protein folding; GO:0006458 'de novo' protein folding; GO:0009987 cellular process; GO:0061077 chaperone-mediated protein folding;	GO:0005622 intracellular; GO:0005623 cell; GO:0005737 cytoplasm; GO:0005829 cytosol; GO:0005832 chaperonin-containing T-complex; GO:0005856 cytoskeleton; GO:0032991 macromolecular complex; GO:0043226 organelle; GO:0043228 non-membrane-bounded organelle; GO:0043229 intracellular organelle; GO:0043232 intracellular non-membrane-bounded organelle; GO:0044424 intracellular part; GO:0044444 cytoplasmi…	GO:0000166 nucleotide binding; GO:0005488 binding; GO:0005515 protein binding; GO:0005524 ATP binding; GO:0008144 drug binding; GO:0017076 purine nucleotide binding; GO:0030554 adenyl nucleotide binding; GO:0032553 ribonucleotide binding; GO:0032555 purine ribonucleotide binding; GO:0032559 adenyl ribonucleotide binding; GO:0035639 purine ribonucleoside triphosphate binding; GO:0036094 small mole…	K09496	CCT4; T-complex protein 1 subunit delta				O	KOG0358	Chaperonin complex component, TCP-1 delta subunit (CCT4)
A0A0D2X9D6	324	K	T-complex protein 1 subunit delta	FOXG_00497	1	LGILAVK(1)DIER	cytoplasm	GO:0006457 protein folding; GO:0006458 'de novo' protein folding; GO:0009987 cellular process; GO:0061077 chaperone-mediated protein folding;	GO:0005622 intracellular; GO:0005623 cell; GO:0005737 cytoplasm; GO:0005829 cytosol; GO:0005832 chaperonin-containing T-complex; GO:0005856 cytoskeleton; GO:0032991 macromolecular complex; GO:0043226 organelle; GO:0043228 non-membrane-bounded organelle; GO:0043229 intracellular organelle; GO:0043232 intracellular non-membrane-bounded organelle; GO:0044424 intracellular part; GO:0044444 cytoplasmi…	GO:0000166 nucleotide binding; GO:0005488 binding; GO:0005515 protein binding; GO:0005524 ATP binding; GO:0008144 drug binding; GO:0017076 purine nucleotide binding; GO:0030554 adenyl nucleotide binding; GO:0032553 ribonucleotide binding; GO:0032555 purine ribonucleotide binding; GO:0032559 adenyl ribonucleotide binding; GO:0035639 purine ribonucleoside triphosphate binding; GO:0036094 small mole…	K09496	CCT4; T-complex protein 1 subunit delta				O	KOG0358	Chaperonin complex component, TCP-1 delta subunit (CCT4)
A0A0D2X9D6	292	K	T-complex protein 1 subunit delta	FOXG_00497	1	AK(1)CNVLFIQK	cytoplasm	GO:0006457 protein folding; GO:0006458 'de novo' protein folding; GO:0009987 cellular process; GO:0061077 chaperone-mediated protein folding;	GO:0005622 intracellular; GO:0005623 cell; GO:0005737 cytoplasm; GO:0005829 cytosol; GO:0005832 chaperonin-containing T-complex; GO:0005856 cytoskeleton; GO:0032991 macromolecular complex; GO:0043226 organelle; GO:0043228 non-membrane-bounded organelle; GO:0043229 intracellular organelle; GO:0043232 intracellular non-membrane-bounded organelle; GO:0044424 intracellular part; GO:0044444 cytoplasmi…	GO:0000166 nucleotide binding; GO:0005488 binding; GO:0005515 protein binding; GO:0005524 ATP binding; GO:0008144 drug binding; GO:0017076 purine nucleotide binding; GO:0030554 adenyl nucleotide binding; GO:0032553 ribonucleotide binding; GO:0032555 purine ribonucleotide binding; GO:0032559 adenyl ribonucleotide binding; GO:0035639 purine ribonucleoside triphosphate binding; GO:0036094 small mole…	K09496	CCT4; T-complex protein 1 subunit delta				O	KOG0358	Chaperonin complex component, TCP-1 delta subunit (CCT4)
A0A0D2X9H6	77	K	Uncharacterized protein	FOXG_00541	1	VLHEK(1)EDDGTSICNSTSCPR	cytoplasm	GO:0000003 reproduction; GO:0000920 cell separation after cytokinesis; GO:0001932 regulation of protein phosphorylation; GO:0001934 positive regulation of protein phosphorylation; GO:0002831 regulation of response to biotic stimulus; GO:0002833 positive regulation of response to biotic stimulus; GO:0006950 response to stress; GO:0006996 organelle organization; GO:0007010 cytoskeleton organization…	GO:0001411 hyphal tip; GO:0005622 intracellular; GO:0005623 cell; GO:0005634 nucleus; GO:0005737 cytoplasm; GO:0005933 cellular bud; GO:0005934 cellular bud tip; GO:0005935 cellular bud neck; GO:0005937 mating projection; GO:0005938 cell cortex; GO:0030427 site of polarized growth; GO:0030428 cell septum; GO:0032153 cell division site; GO:0042995 cell projection; GO:0043226 organelle; GO:0043227 …	GO:0008047 enzyme activator activity; GO:0019207 kinase regulator activity; GO:0019209 kinase activator activity; GO:0019887 protein kinase regulator activity; GO:0030234 enzyme regulator activity; GO:0030295 protein kinase activator activity; GO:0098772 molecular function regulator;						D	KOG0440	Cell cycle-associated protein Mob1-1
A0A0D2X9I6	63	K	Coatomer subunit zeta	FOXG_00551	1	GLIDK(1)TAK	cytoplasm,nucleus	GO:0006810 transport; GO:0006886 intracellular protein transport; GO:0006890 retrograde vesicle-mediated transport, Golgi to ER; GO:0008104 protein localization; GO:0015031 protein transport; GO:0015833 peptide transport; GO:0016192 vesicle-mediated transport; GO:0033036 macromolecule localization; GO:0034613 cellular protein localization; GO:0042886 amide transport; GO:0045184 establishment of p…	GO:0005622 intracellular; GO:0005623 cell; GO:0005737 cytoplasm; GO:0005794 Golgi apparatus; GO:0005798 Golgi-associated vesicle; GO:0012505 endomembrane system; GO:0012506 vesicle membrane; GO:0016020 membrane; GO:0030117 membrane coat; GO:0030120 vesicle coat; GO:0030126 COPI vesicle coat; GO:0030135 coated vesicle; GO:0030137 COPI-coated vesicle; GO:0030659 cytoplasmic vesicle membrane; GO:003…		K20472	COPZ, RET3; coatomer subunit zeta		PF01217	Clathrin adaptor complex small chain	U	KOG3343	Vesicle coat complex COPI, zeta subunit
A0A0D2X9I6	51	K	Coatomer subunit zeta	FOXG_00551	1	YFQPPHSAPNAPTSTSANPYSDAK(1)SQK	cytoplasm,nucleus	GO:0006810 transport; GO:0006886 intracellular protein transport; GO:0006890 retrograde vesicle-mediated transport, Golgi to ER; GO:0008104 protein localization; GO:0015031 protein transport; GO:0015833 peptide transport; GO:0016192 vesicle-mediated transport; GO:0033036 macromolecule localization; GO:0034613 cellular protein localization; GO:0042886 amide transport; GO:0045184 establishment of p…	GO:0005622 intracellular; GO:0005623 cell; GO:0005737 cytoplasm; GO:0005794 Golgi apparatus; GO:0005798 Golgi-associated vesicle; GO:0012505 endomembrane system; GO:0012506 vesicle membrane; GO:0016020 membrane; GO:0030117 membrane coat; GO:0030120 vesicle coat; GO:0030126 COPI vesicle coat; GO:0030135 coated vesicle; GO:0030137 COPI-coated vesicle; GO:0030659 cytoplasmic vesicle membrane; GO:003…		K20472	COPZ, RET3; coatomer subunit zeta		PF01217	Clathrin adaptor complex small chain	U	KOG3343	Vesicle coat complex COPI, zeta subunit
A0A0D2X9I6	188	K	Coatomer subunit zeta	FOXG_00551	1	SK(1)LADWLR	cytoplasm,nucleus	GO:0006810 transport; GO:0006886 intracellular protein transport; GO:0006890 retrograde vesicle-mediated transport, Golgi to ER; GO:0008104 protein localization; GO:0015031 protein transport; GO:0015833 peptide transport; GO:0016192 vesicle-mediated transport; GO:0033036 macromolecule localization; GO:0034613 cellular protein localization; GO:0042886 amide transport; GO:0045184 establishment of p…	GO:0005622 intracellular; GO:0005623 cell; GO:0005737 cytoplasm; GO:0005794 Golgi apparatus; GO:0005798 Golgi-associated vesicle; GO:0012505 endomembrane system; GO:0012506 vesicle membrane; GO:0016020 membrane; GO:0030117 membrane coat; GO:0030120 vesicle coat; GO:0030126 COPI vesicle coat; GO:0030135 coated vesicle; GO:0030137 COPI-coated vesicle; GO:0030659 cytoplasmic vesicle membrane; GO:003…		K20472	COPZ, RET3; coatomer subunit zeta		PF01217	Clathrin adaptor complex small chain	U	KOG3343	Vesicle coat complex COPI, zeta subunit
A0A0D2X9I6	58	K	Coatomer subunit zeta	FOXG_00551	1	AFEK(1)GLIDK	cytoplasm,nucleus	GO:0006810 transport; GO:0006886 intracellular protein transport; GO:0006890 retrograde vesicle-mediated transport, Golgi to ER; GO:0008104 protein localization; GO:0015031 protein transport; GO:0015833 peptide transport; GO:0016192 vesicle-mediated transport; GO:0033036 macromolecule localization; GO:0034613 cellular protein localization; GO:0042886 amide transport; GO:0045184 establishment of p…	GO:0005622 intracellular; GO:0005623 cell; GO:0005737 cytoplasm; GO:0005794 Golgi apparatus; GO:0005798 Golgi-associated vesicle; GO:0012505 endomembrane system; GO:0012506 vesicle membrane; GO:0016020 membrane; GO:0030117 membrane coat; GO:0030120 vesicle coat; GO:0030126 COPI vesicle coat; GO:0030135 coated vesicle; GO:0030137 COPI-coated vesicle; GO:0030659 cytoplasmic vesicle membrane; GO:003…		K20472	COPZ, RET3; coatomer subunit zeta		PF01217	Clathrin adaptor complex small chain	U	KOG3343	Vesicle coat complex COPI, zeta subunit
A0A0D2X9I7	614	K	DNA helicase	FOXG_00552	1	SLAPSIYEMDDVK(1)K	nucleus	GO:0000003 reproduction; GO:0000278 mitotic cell cycle; GO:0000724 double-strand break repair via homologous recombination; GO:0000725 recombinational repair; GO:0000727 double-strand break repair via break-induced replication; GO:0006139 nucleobase-containing compound metabolic process; GO:0006259 DNA metabolic process; GO:0006260 DNA replication; GO:0006261 DNA-dependent DNA replication; GO:000…	GO:0000228 nuclear chromosome; GO:0000785 chromatin; GO:0000790 nuclear chromatin; GO:0005622 intracellular; GO:0005623 cell; GO:0005634 nucleus; GO:0005654 nucleoplasm; GO:0005656 nuclear pre-replicative complex; GO:0005657 replication fork; GO:0005694 chromosome; GO:0005730 nucleolus; GO:0005737 cytoplasm; GO:0030874 nucleolar chromatin; GO:0030875 rDNA protrusion; GO:0031261 DNA replication pr…	GO:0003676 nucleic acid binding; GO:0003677 DNA binding; GO:0003682 chromatin binding; GO:0003688 DNA replication origin binding; GO:0003690 double-stranded DNA binding; GO:0003697 single-stranded DNA binding; GO:0005488 binding; GO:0043565 sequence-specific DNA binding; GO:0097159 organic cyclic compound binding; GO:1901363 heterocyclic compound binding; GO:1990837 sequence-specific double-stran…	K02212	MCM4, CDC54; DNA replication licensing factor MCM4 [EC:3.6.4.12]	map03030 DNA replication; map04111 Cell cycle - yeast; map04113 Meiosis - yeast	PF00493	MCM2/3/5 family	L	KOG0478	DNA replication licensing factor, MCM4 component
A0A0D2X9J0	241	K	Arginine N-methyltransferase 2	---	1	SVAALIPDSAPGK(1)R	cytoplasm	GO:0006082 organic acid metabolic process; GO:0006139 nucleobase-containing compound metabolic process; GO:0006464 cellular protein modification process; GO:0006479 protein methylation; GO:0006520 cellular amino acid metabolic process; GO:0006575 cellular modified amino acid metabolic process; GO:0006725 cellular aromatic compound metabolic process; GO:0006732 coenzyme metabolic process; GO:00067…	GO:0005622 intracellular; GO:0005623 cell; GO:0005634 nucleus; GO:0005737 cytoplasm; GO:0043226 organelle; GO:0043227 membrane-bounded organelle; GO:0043229 intracellular organelle; GO:0043231 intracellular membrane-bounded organelle; GO:0044424 intracellular part; GO:0044464 cell part;	GO:0003824 catalytic activity; GO:0008168 methyltransferase activity; GO:0008170 N-methyltransferase activity; GO:0008276 protein methyltransferase activity; GO:0008757 S-adenosylmethionine-dependent methyltransferase activity; GO:0016273 arginine N-methyltransferase activity; GO:0016274 protein-arginine N-methyltransferase activity; GO:0016740 transferase activity; GO:0016741 transferase activit…	K18477	RMT2; type IV protein arginine methyltransferase [EC:2.1.1.322]				B	KOG1709	Guanidinoacetate methyltransferase and related proteins
A0A0D2X9J0	417	K	Arginine N-methyltransferase 2	---	1	YWTLDK(1)YR	cytoplasm	GO:0006082 organic acid metabolic process; GO:0006139 nucleobase-containing compound metabolic process; GO:0006464 cellular protein modification process; GO:0006479 protein methylation; GO:0006520 cellular amino acid metabolic process; GO:0006575 cellular modified amino acid metabolic process; GO:0006725 cellular aromatic compound metabolic process; GO:0006732 coenzyme metabolic process; GO:00067…	GO:0005622 intracellular; GO:0005623 cell; GO:0005634 nucleus; GO:0005737 cytoplasm; GO:0043226 organelle; GO:0043227 membrane-bounded organelle; GO:0043229 intracellular organelle; GO:0043231 intracellular membrane-bounded organelle; GO:0044424 intracellular part; GO:0044464 cell part;	GO:0003824 catalytic activity; GO:0008168 methyltransferase activity; GO:0008170 N-methyltransferase activity; GO:0008276 protein methyltransferase activity; GO:0008757 S-adenosylmethionine-dependent methyltransferase activity; GO:0016273 arginine N-methyltransferase activity; GO:0016274 protein-arginine N-methyltransferase activity; GO:0016740 transferase activity; GO:0016741 transferase activit…	K18477	RMT2; type IV protein arginine methyltransferase [EC:2.1.1.322]				B	KOG1709	Guanidinoacetate methyltransferase and related proteins
A0A0D2X9J2	181	K	Dolichyl-diphosphooligosaccharide--protein glycosyltransferase subunit 1	---	1	LPGSGEVK(1)EFPVK	plasma membrane	GO:0006464 cellular protein modification process; GO:0006486 protein glycosylation; GO:0006487 protein N-linked glycosylation; GO:0006807 nitrogen compound metabolic process; GO:0008152 metabolic process; GO:0009058 biosynthetic process; GO:0009059 macromolecule biosynthetic process; GO:0009100 glycoprotein metabolic process; GO:0009101 glycoprotein biosynthetic process; GO:0009987 cellular proce…	GO:0005622 intracellular; GO:0005623 cell; GO:0005737 cytoplasm; GO:0005783 endoplasmic reticulum; GO:0005789 endoplasmic reticulum membrane; GO:0008250 oligosaccharyltransferase complex; GO:0012505 endomembrane system; GO:0016020 membrane; GO:0031984 organelle subcompartment; GO:0032991 macromolecular complex; GO:0042175 nuclear outer membrane-endoplasmic reticulum membrane network; GO:0043226 o…	GO:0003824 catalytic activity; GO:0004576 oligosaccharyl transferase activity; GO:0004579 dolichyl-diphosphooligosaccharide-protein glycotransferase activity; GO:0016740 transferase activity; GO:0016757 transferase activity, transferring glycosyl groups; GO:0016758 transferase activity, transferring hexosyl groups;	K12666	OST1, RPN1; oligosaccharyltransferase complex subunit alpha (ribophorin I)	map00510 N-Glycan biosynthesis; map00513 Various types of N-glycan biosynthesis; map01100 Metabolic pathways; map04141 Protein processing in endoplasmic reticulum			G	KOG2291	Oligosaccharyltransferase, alpha subunit (ribophorin I)
A0A0D2X9J5	218	K	Inorganic pyrophosphatase	FOXG_00560	1	NCFPHK(1)GYLWNYGAFPQTWEDPNSVHPETK	mitochondria	GO:0006793 phosphorus metabolic process; GO:0006796 phosphate-containing compound metabolic process; GO:0006950 response to stress; GO:0006970 response to osmotic stress; GO:0008152 metabolic process; GO:0009628 response to abiotic stimulus; GO:0009987 cellular process; GO:0033554 cellular response to stress; GO:0044237 cellular metabolic process; GO:0050896 response to stimulus; GO:0051716 cellu…	GO:0005576 extracellular region; GO:0005618 cell wall; GO:0005622 intracellular; GO:0005623 cell; GO:0005634 nucleus; GO:0005737 cytoplasm; GO:0005829 cytosol; GO:0009277 fungal-type cell wall; GO:0030312 external encapsulating structure; GO:0030446 hyphal cell wall; GO:0031012 extracellular matrix; GO:0043226 organelle; GO:0043227 membrane-bounded organelle; GO:0043229 intracellular organelle; G…	GO:0003824 catalytic activity; GO:0004427 inorganic diphosphatase activity; GO:0016462 pyrophosphatase activity; GO:0016787 hydrolase activity; GO:0016817 hydrolase activity, acting on acid anhydrides; GO:0016818 hydrolase activity, acting on acid anhydrides, in phosphorus-containing anhydrides;	K01507	ppa; inorganic pyrophosphatase [EC:3.6.1.1]	map00190 Oxidative phosphorylation	PF00719	Inorganic pyrophosphatase	C	KOG1626	Inorganic pyrophosphatase/Nucleosome remodeling factor, subunit NURF38
A0A0D2X9J5	341	K	Inorganic pyrophosphatase	FOXG_00560	0.999969	IPDGKPENQFAFTGECK(1)NK	mitochondria	GO:0006793 phosphorus metabolic process; GO:0006796 phosphate-containing compound metabolic process; GO:0006950 response to stress; GO:0006970 response to osmotic stress; GO:0008152 metabolic process; GO:0009628 response to abiotic stimulus; GO:0009987 cellular process; GO:0033554 cellular response to stress; GO:0044237 cellular metabolic process; GO:0050896 response to stimulus; GO:0051716 cellu…	GO:0005576 extracellular region; GO:0005618 cell wall; GO:0005622 intracellular; GO:0005623 cell; GO:0005634 nucleus; GO:0005737 cytoplasm; GO:0005829 cytosol; GO:0009277 fungal-type cell wall; GO:0030312 external encapsulating structure; GO:0030446 hyphal cell wall; GO:0031012 extracellular matrix; GO:0043226 organelle; GO:0043227 membrane-bounded organelle; GO:0043229 intracellular organelle; G…	GO:0003824 catalytic activity; GO:0004427 inorganic diphosphatase activity; GO:0016462 pyrophosphatase activity; GO:0016787 hydrolase activity; GO:0016817 hydrolase activity, acting on acid anhydrides; GO:0016818 hydrolase activity, acting on acid anhydrides, in phosphorus-containing anhydrides;	K01507	ppa; inorganic pyrophosphatase [EC:3.6.1.1]	map00190 Oxidative phosphorylation	PF00719	Inorganic pyrophosphatase	C	KOG1626	Inorganic pyrophosphatase/Nucleosome remodeling factor, subunit NURF38
A0A0D2X9J5	137	K	Inorganic pyrophosphatase	FOXG_00560	1	K(1)VAAPNTLEHR	mitochondria	GO:0006793 phosphorus metabolic process; GO:0006796 phosphate-containing compound metabolic process; GO:0006950 response to stress; GO:0006970 response to osmotic stress; GO:0008152 metabolic process; GO:0009628 response to abiotic stimulus; GO:0009987 cellular process; GO:0033554 cellular response to stress; GO:0044237 cellular metabolic process; GO:0050896 response to stimulus; GO:0051716 cellu…	GO:0005576 extracellular region; GO:0005618 cell wall; GO:0005622 intracellular; GO:0005623 cell; GO:0005634 nucleus; GO:0005737 cytoplasm; GO:0005829 cytosol; GO:0009277 fungal-type cell wall; GO:0030312 external encapsulating structure; GO:0030446 hyphal cell wall; GO:0031012 extracellular matrix; GO:0043226 organelle; GO:0043227 membrane-bounded organelle; GO:0043229 intracellular organelle; G…	GO:0003824 catalytic activity; GO:0004427 inorganic diphosphatase activity; GO:0016462 pyrophosphatase activity; GO:0016787 hydrolase activity; GO:0016817 hydrolase activity, acting on acid anhydrides; GO:0016818 hydrolase activity, acting on acid anhydrides, in phosphorus-containing anhydrides;	K01507	ppa; inorganic pyrophosphatase [EC:3.6.1.1]	map00190 Oxidative phosphorylation	PF00719	Inorganic pyrophosphatase	C	KOG1626	Inorganic pyrophosphatase/Nucleosome remodeling factor, subunit NURF38
A0A0D2X9J5	200	K	Inorganic pyrophosphatase	FOXG_00560	1	EELLNPIK(1)QDIK	mitochondria	GO:0006793 phosphorus metabolic process; GO:0006796 phosphate-containing compound metabolic process; GO:0006950 response to stress; GO:0006970 response to osmotic stress; GO:0008152 metabolic process; GO:0009628 response to abiotic stimulus; GO:0009987 cellular process; GO:0033554 cellular response to stress; GO:0044237 cellular metabolic process; GO:0050896 response to stimulus; GO:0051716 cellu…	GO:0005576 extracellular region; GO:0005618 cell wall; GO:0005622 intracellular; GO:0005623 cell; GO:0005634 nucleus; GO:0005737 cytoplasm; GO:0005829 cytosol; GO:0009277 fungal-type cell wall; GO:0030312 external encapsulating structure; GO:0030446 hyphal cell wall; GO:0031012 extracellular matrix; GO:0043226 organelle; GO:0043227 membrane-bounded organelle; GO:0043229 intracellular organelle; G…	GO:0003824 catalytic activity; GO:0004427 inorganic diphosphatase activity; GO:0016462 pyrophosphatase activity; GO:0016787 hydrolase activity; GO:0016817 hydrolase activity, acting on acid anhydrides; GO:0016818 hydrolase activity, acting on acid anhydrides, in phosphorus-containing anhydrides;	K01507	ppa; inorganic pyrophosphatase [EC:3.6.1.1]	map00190 Oxidative phosphorylation	PF00719	Inorganic pyrophosphatase	C	KOG1626	Inorganic pyrophosphatase/Nucleosome remodeling factor, subunit NURF38
A0A0D2X9J5	324	K	Inorganic pyrophosphatase	FOXG_00560	0.999816	IYK(1)IPDGKPENQFAFTGECK	mitochondria	GO:0006793 phosphorus metabolic process; GO:0006796 phosphate-containing compound metabolic process; GO:0006950 response to stress; GO:0006970 response to osmotic stress; GO:0008152 metabolic process; GO:0009628 response to abiotic stimulus; GO:0009987 cellular process; GO:0033554 cellular response to stress; GO:0044237 cellular metabolic process; GO:0050896 response to stimulus; GO:0051716 cellu…	GO:0005576 extracellular region; GO:0005618 cell wall; GO:0005622 intracellular; GO:0005623 cell; GO:0005634 nucleus; GO:0005737 cytoplasm; GO:0005829 cytosol; GO:0009277 fungal-type cell wall; GO:0030312 external encapsulating structure; GO:0030446 hyphal cell wall; GO:0031012 extracellular matrix; GO:0043226 organelle; GO:0043227 membrane-bounded organelle; GO:0043229 intracellular organelle; G…	GO:0003824 catalytic activity; GO:0004427 inorganic diphosphatase activity; GO:0016462 pyrophosphatase activity; GO:0016787 hydrolase activity; GO:0016817 hydrolase activity, acting on acid anhydrides; GO:0016818 hydrolase activity, acting on acid anhydrides, in phosphorus-containing anhydrides;	K01507	ppa; inorganic pyrophosphatase [EC:3.6.1.1]	map00190 Oxidative phosphorylation	PF00719	Inorganic pyrophosphatase	C	KOG1626	Inorganic pyrophosphatase/Nucleosome remodeling factor, subunit NURF38
A0A0D2X9J5	329	K	Inorganic pyrophosphatase	FOXG_00560	1	IPDGK(1)PENQFAFTGECK	mitochondria	GO:0006793 phosphorus metabolic process; GO:0006796 phosphate-containing compound metabolic process; GO:0006950 response to stress; GO:0006970 response to osmotic stress; GO:0008152 metabolic process; GO:0009628 response to abiotic stimulus; GO:0009987 cellular process; GO:0033554 cellular response to stress; GO:0044237 cellular metabolic process; GO:0050896 response to stimulus; GO:0051716 cellu…	GO:0005576 extracellular region; GO:0005618 cell wall; GO:0005622 intracellular; GO:0005623 cell; GO:0005634 nucleus; GO:0005737 cytoplasm; GO:0005829 cytosol; GO:0009277 fungal-type cell wall; GO:0030312 external encapsulating structure; GO:0030446 hyphal cell wall; GO:0031012 extracellular matrix; GO:0043226 organelle; GO:0043227 membrane-bounded organelle; GO:0043229 intracellular organelle; G…	GO:0003824 catalytic activity; GO:0004427 inorganic diphosphatase activity; GO:0016462 pyrophosphatase activity; GO:0016787 hydrolase activity; GO:0016817 hydrolase activity, acting on acid anhydrides; GO:0016818 hydrolase activity, acting on acid anhydrides, in phosphorus-containing anhydrides;	K01507	ppa; inorganic pyrophosphatase [EC:3.6.1.1]	map00190 Oxidative phosphorylation	PF00719	Inorganic pyrophosphatase	C	KOG1626	Inorganic pyrophosphatase/Nucleosome remodeling factor, subunit NURF38
A0A0D2X9J5	187	K	Inorganic pyrophosphatase	FOXG_00560	1	WTNAK(1)LEISK	mitochondria	GO:0006793 phosphorus metabolic process; GO:0006796 phosphate-containing compound metabolic process; GO:0006950 response to stress; GO:0006970 response to osmotic stress; GO:0008152 metabolic process; GO:0009628 response to abiotic stimulus; GO:0009987 cellular process; GO:0033554 cellular response to stress; GO:0044237 cellular metabolic process; GO:0050896 response to stimulus; GO:0051716 cellu…	GO:0005576 extracellular region; GO:0005618 cell wall; GO:0005622 intracellular; GO:0005623 cell; GO:0005634 nucleus; GO:0005737 cytoplasm; GO:0005829 cytosol; GO:0009277 fungal-type cell wall; GO:0030312 external encapsulating structure; GO:0030446 hyphal cell wall; GO:0031012 extracellular matrix; GO:0043226 organelle; GO:0043227 membrane-bounded organelle; GO:0043229 intracellular organelle; G…	GO:0003824 catalytic activity; GO:0004427 inorganic diphosphatase activity; GO:0016462 pyrophosphatase activity; GO:0016787 hydrolase activity; GO:0016817 hydrolase activity, acting on acid anhydrides; GO:0016818 hydrolase activity, acting on acid anhydrides, in phosphorus-containing anhydrides;	K01507	ppa; inorganic pyrophosphatase [EC:3.6.1.1]	map00190 Oxidative phosphorylation	PF00719	Inorganic pyrophosphatase	C	KOG1626	Inorganic pyrophosphatase/Nucleosome remodeling factor, subunit NURF38
A0A0D2X9J5	343	K	Inorganic pyrophosphatase	FOXG_00560	1	NK(1)SYALDVVR	mitochondria	GO:0006793 phosphorus metabolic process; GO:0006796 phosphate-containing compound metabolic process; GO:0006950 response to stress; GO:0006970 response to osmotic stress; GO:0008152 metabolic process; GO:0009628 response to abiotic stimulus; GO:0009987 cellular process; GO:0033554 cellular response to stress; GO:0044237 cellular metabolic process; GO:0050896 response to stimulus; GO:0051716 cellu…	GO:0005576 extracellular region; GO:0005618 cell wall; GO:0005622 intracellular; GO:0005623 cell; GO:0005634 nucleus; GO:0005737 cytoplasm; GO:0005829 cytosol; GO:0009277 fungal-type cell wall; GO:0030312 external encapsulating structure; GO:0030446 hyphal cell wall; GO:0031012 extracellular matrix; GO:0043226 organelle; GO:0043227 membrane-bounded organelle; GO:0043229 intracellular organelle; G…	GO:0003824 catalytic activity; GO:0004427 inorganic diphosphatase activity; GO:0016462 pyrophosphatase activity; GO:0016787 hydrolase activity; GO:0016817 hydrolase activity, acting on acid anhydrides; GO:0016818 hydrolase activity, acting on acid anhydrides, in phosphorus-containing anhydrides;	K01507	ppa; inorganic pyrophosphatase [EC:3.6.1.1]	map00190 Oxidative phosphorylation	PF00719	Inorganic pyrophosphatase	C	KOG1626	Inorganic pyrophosphatase/Nucleosome remodeling factor, subunit NURF38
A0A0D2X9K0	120	K	Calnexin	FOXG_00565	1	IDNK(1)DNTLVVQYEVK	cytoplasm	GO:0006457 protein folding; GO:0006508 proteolysis; GO:0006511 ubiquitin-dependent protein catabolic process; GO:0006807 nitrogen compound metabolic process; GO:0006915 apoptotic process; GO:0006950 response to stress; GO:0007154 cell communication; GO:0008152 metabolic process; GO:0008219 cell death; GO:0009056 catabolic process; GO:0009057 macromolecule catabolic process; GO:0009266 response to…	GO:0000322 storage vacuole; GO:0000323 lytic vacuole; GO:0000324 fungal-type vacuole; GO:0005622 intracellular; GO:0005623 cell; GO:0005737 cytoplasm; GO:0005773 vacuole; GO:0005783 endoplasmic reticulum; GO:0005789 endoplasmic reticulum membrane; GO:0012505 endomembrane system; GO:0016020 membrane; GO:0016021 integral component of membrane; GO:0030176 integral component of endoplasmic reticulum …	GO:0005488 binding; GO:0005509 calcium ion binding; GO:0005515 protein binding; GO:0043167 ion binding; GO:0043169 cation binding; GO:0046872 metal ion binding; GO:0051082 unfolded protein binding;	K08054	CANX; calnexin	map04141 Protein processing in endoplasmic reticulum; map04145 Phagosome			O	KOG0675	Calnexin
A0A0D2X9K0	188	K	Calnexin	FOXG_00565	1	NPK(1)TGEYEEK	cytoplasm	GO:0006457 protein folding; GO:0006508 proteolysis; GO:0006511 ubiquitin-dependent protein catabolic process; GO:0006807 nitrogen compound metabolic process; GO:0006915 apoptotic process; GO:0006950 response to stress; GO:0007154 cell communication; GO:0008152 metabolic process; GO:0008219 cell death; GO:0009056 catabolic process; GO:0009057 macromolecule catabolic process; GO:0009266 response to…	GO:0000322 storage vacuole; GO:0000323 lytic vacuole; GO:0000324 fungal-type vacuole; GO:0005622 intracellular; GO:0005623 cell; GO:0005737 cytoplasm; GO:0005773 vacuole; GO:0005783 endoplasmic reticulum; GO:0005789 endoplasmic reticulum membrane; GO:0012505 endomembrane system; GO:0016020 membrane; GO:0016021 integral component of membrane; GO:0030176 integral component of endoplasmic reticulum …	GO:0005488 binding; GO:0005509 calcium ion binding; GO:0005515 protein binding; GO:0043167 ion binding; GO:0043169 cation binding; GO:0046872 metal ion binding; GO:0051082 unfolded protein binding;	K08054	CANX; calnexin	map04141 Protein processing in endoplasmic reticulum; map04145 Phagosome			O	KOG0675	Calnexin
A0A0D2X9K0	377	K	Calnexin	FOXG_00565	1	IK(1)NPDYFEDK	cytoplasm	GO:0006457 protein folding; GO:0006508 proteolysis; GO:0006511 ubiquitin-dependent protein catabolic process; GO:0006807 nitrogen compound metabolic process; GO:0006915 apoptotic process; GO:0006950 response to stress; GO:0007154 cell communication; GO:0008152 metabolic process; GO:0008219 cell death; GO:0009056 catabolic process; GO:0009057 macromolecule catabolic process; GO:0009266 response to…	GO:0000322 storage vacuole; GO:0000323 lytic vacuole; GO:0000324 fungal-type vacuole; GO:0005622 intracellular; GO:0005623 cell; GO:0005737 cytoplasm; GO:0005773 vacuole; GO:0005783 endoplasmic reticulum; GO:0005789 endoplasmic reticulum membrane; GO:0012505 endomembrane system; GO:0016020 membrane; GO:0016021 integral component of membrane; GO:0030176 integral component of endoplasmic reticulum …	GO:0005488 binding; GO:0005509 calcium ion binding; GO:0005515 protein binding; GO:0043167 ion binding; GO:0043169 cation binding; GO:0046872 metal ion binding; GO:0051082 unfolded protein binding;	K08054	CANX; calnexin	map04141 Protein processing in endoplasmic reticulum; map04145 Phagosome			O	KOG0675	Calnexin
A0A0D2X9K0	356	K	Calnexin	FOXG_00565	1	GK(1)WTAPYIENPAYK	cytoplasm	GO:0006457 protein folding; GO:0006508 proteolysis; GO:0006511 ubiquitin-dependent protein catabolic process; GO:0006807 nitrogen compound metabolic process; GO:0006915 apoptotic process; GO:0006950 response to stress; GO:0007154 cell communication; GO:0008152 metabolic process; GO:0008219 cell death; GO:0009056 catabolic process; GO:0009057 macromolecule catabolic process; GO:0009266 response to…	GO:0000322 storage vacuole; GO:0000323 lytic vacuole; GO:0000324 fungal-type vacuole; GO:0005622 intracellular; GO:0005623 cell; GO:0005737 cytoplasm; GO:0005773 vacuole; GO:0005783 endoplasmic reticulum; GO:0005789 endoplasmic reticulum membrane; GO:0012505 endomembrane system; GO:0016020 membrane; GO:0016021 integral component of membrane; GO:0030176 integral component of endoplasmic reticulum …	GO:0005488 binding; GO:0005509 calcium ion binding; GO:0005515 protein binding; GO:0043167 ion binding; GO:0043169 cation binding; GO:0046872 metal ion binding; GO:0051082 unfolded protein binding;	K08054	CANX; calnexin	map04141 Protein processing in endoplasmic reticulum; map04145 Phagosome			O	KOG0675	Calnexin
A0A0D2X9K0	536	K	Calnexin	FOXG_00565	1	DK(1)AAEATATGAEQVK	cytoplasm	GO:0006457 protein folding; GO:0006508 proteolysis; GO:0006511 ubiquitin-dependent protein catabolic process; GO:0006807 nitrogen compound metabolic process; GO:0006915 apoptotic process; GO:0006950 response to stress; GO:0007154 cell communication; GO:0008152 metabolic process; GO:0008219 cell death; GO:0009056 catabolic process; GO:0009057 macromolecule catabolic process; GO:0009266 response to…	GO:0000322 storage vacuole; GO:0000323 lytic vacuole; GO:0000324 fungal-type vacuole; GO:0005622 intracellular; GO:0005623 cell; GO:0005737 cytoplasm; GO:0005773 vacuole; GO:0005783 endoplasmic reticulum; GO:0005789 endoplasmic reticulum membrane; GO:0012505 endomembrane system; GO:0016020 membrane; GO:0016021 integral component of membrane; GO:0030176 integral component of endoplasmic reticulum …	GO:0005488 binding; GO:0005509 calcium ion binding; GO:0005515 protein binding; GO:0043167 ion binding; GO:0043169 cation binding; GO:0046872 metal ion binding; GO:0051082 unfolded protein binding;	K08054	CANX; calnexin	map04141 Protein processing in endoplasmic reticulum; map04145 Phagosome			O	KOG0675	Calnexin
A0A0D2X9K0	144	K	Calnexin	FOXG_00565	1	LQNGLECGGAYMK(1)LLR	cytoplasm	GO:0006457 protein folding; GO:0006508 proteolysis; GO:0006511 ubiquitin-dependent protein catabolic process; GO:0006807 nitrogen compound metabolic process; GO:0006915 apoptotic process; GO:0006950 response to stress; GO:0007154 cell communication; GO:0008152 metabolic process; GO:0008219 cell death; GO:0009056 catabolic process; GO:0009057 macromolecule catabolic process; GO:0009266 response to…	GO:0000322 storage vacuole; GO:0000323 lytic vacuole; GO:0000324 fungal-type vacuole; GO:0005622 intracellular; GO:0005623 cell; GO:0005737 cytoplasm; GO:0005773 vacuole; GO:0005783 endoplasmic reticulum; GO:0005789 endoplasmic reticulum membrane; GO:0012505 endomembrane system; GO:0016020 membrane; GO:0016021 integral component of membrane; GO:0030176 integral component of endoplasmic reticulum …	GO:0005488 binding; GO:0005509 calcium ion binding; GO:0005515 protein binding; GO:0043167 ion binding; GO:0043169 cation binding; GO:0046872 metal ion binding; GO:0051082 unfolded protein binding;	K08054	CANX; calnexin	map04141 Protein processing in endoplasmic reticulum; map04145 Phagosome			O	KOG0675	Calnexin
A0A0D2X9K0	444	K	Calnexin	FOXG_00565	1	ALFDADK(1)PK	cytoplasm	GO:0006457 protein folding; GO:0006508 proteolysis; GO:0006511 ubiquitin-dependent protein catabolic process; GO:0006807 nitrogen compound metabolic process; GO:0006915 apoptotic process; GO:0006950 response to stress; GO:0007154 cell communication; GO:0008152 metabolic process; GO:0008219 cell death; GO:0009056 catabolic process; GO:0009057 macromolecule catabolic process; GO:0009266 response to…	GO:0000322 storage vacuole; GO:0000323 lytic vacuole; GO:0000324 fungal-type vacuole; GO:0005622 intracellular; GO:0005623 cell; GO:0005737 cytoplasm; GO:0005773 vacuole; GO:0005783 endoplasmic reticulum; GO:0005789 endoplasmic reticulum membrane; GO:0012505 endomembrane system; GO:0016020 membrane; GO:0016021 integral component of membrane; GO:0030176 integral component of endoplasmic reticulum …	GO:0005488 binding; GO:0005509 calcium ion binding; GO:0005515 protein binding; GO:0043167 ion binding; GO:0043169 cation binding; GO:0046872 metal ion binding; GO:0051082 unfolded protein binding;	K08054	CANX; calnexin	map04141 Protein processing in endoplasmic reticulum; map04145 Phagosome			O	KOG0675	Calnexin
A0A0D2X9K0	525	K	Calnexin	FOXG_00565	1	SPAVQQTAEK(1)ASDK	cytoplasm	GO:0006457 protein folding; GO:0006508 proteolysis; GO:0006511 ubiquitin-dependent protein catabolic process; GO:0006807 nitrogen compound metabolic process; GO:0006915 apoptotic process; GO:0006950 response to stress; GO:0007154 cell communication; GO:0008152 metabolic process; GO:0008219 cell death; GO:0009056 catabolic process; GO:0009057 macromolecule catabolic process; GO:0009266 response to…	GO:0000322 storage vacuole; GO:0000323 lytic vacuole; GO:0000324 fungal-type vacuole; GO:0005622 intracellular; GO:0005623 cell; GO:0005737 cytoplasm; GO:0005773 vacuole; GO:0005783 endoplasmic reticulum; GO:0005789 endoplasmic reticulum membrane; GO:0012505 endomembrane system; GO:0016020 membrane; GO:0016021 integral component of membrane; GO:0030176 integral component of endoplasmic reticulum …	GO:0005488 binding; GO:0005509 calcium ion binding; GO:0005515 protein binding; GO:0043167 ion binding; GO:0043169 cation binding; GO:0046872 metal ion binding; GO:0051082 unfolded protein binding;	K08054	CANX; calnexin	map04141 Protein processing in endoplasmic reticulum; map04145 Phagosome			O	KOG0675	Calnexin
[truncated: 3,468 more rows]
