# Supplementary material for: Proteome-Wide Analysis of Lysine 2-Hydroxyisobutyrylated Proteins in Fusarium oxysporum
Source: Front Microbiol. 2021 Feb 10;12:623735. doi: 10.3389/fmicb.2021.623735 (PMC7902869; doi:10.3389/fmicb.2021.623735)
Supplement: Supplementary Table 3 — Amino acid sequence analysis from the −10 to +10 positions around the 2-hydroxyisobutyrylated lysine in Fusarium oxysporum. [file Table_3.XLSX]

## Sheet: Table S3
	Table S3. Amino acid sequence analysis from the -10 to +10 positions around the 2-hydroxyisobutyrylated lysine.
Amino	-10	-9	-8	-7	-6	-5	-4	-3	-2	-1	K	1	2	3	4	5	6	7	8	9	10
A	2.22	2.59	1.39	3.95	1.77	0.47	2.91	5	3.75	5	0	0.3	1.84	2.27	4.66	1.58	0.62	0.62	1.57	1.25	1.42
C	-1.45	-0.91	-2.4	-4.83	-4.37	-4.73	-5	-3.45	-0.74	-0.9	0	-2.16	-2.89	-4	-3.31	-1.43	-2.65	-3.21	-1.32	-5	-2.1
D	-0.06	-0.41	-1.4	-0.59	-1.33	1.8	2.84	5	5	5	0	1.56	0.64	4.69	-0.12	0.16	0.32	-0.33	-0.01	-0.31	-0.05
E	0.27	1.18	0.27	0.96	2.45	0.91	0.46	-0.49	3.49	5	0	5	0.25	1.25	1.92	2.69	3.25	0.82	0.2	0.24	2.23
F	0	-0.18	-1.29	-0.67	-0.68	-0.59	-0.21	0.39	0.28	-0.5	0	0.13	0.05	-1	0	-0.57	-0.08	0	0.77	-0.12	-0.18
G	-0.26	-0.2	2.76	-0.05	0.8	0.42	2.49	-0.01	3.84	5	0	0.49	1.05	3.31	0.08	0.13	0.43	0.71	0.34	3.34	0.49
H	-0.99	-0.99	-2.2	-2.6	-2.33	-3.58	-5	-5	-2.05	-3.03	0	-5	-3.15	-5	-3.58	-3.81	-2.04	-1.63	-3.47	-1.53	-0.46
I	0.39	0.48	-0.43	1.24	0.39	1.35	1.22	1.25	0.22	-0.31	0	-0.25	5	1.21	0.19	0.53	0.4	0.99	1.51	-0.51	0
K	5	5	5	5	5	4.57	0.77	-0.01	-5	-5	0	5	-1.26	0.42	5	5	5	5	5	5	5
L	0.08	-2.98	-0.01	-0.09	-0.15	-2.94	2.29	0.23	-0.03	-0.49	0	-3.34	-0.07	-0.07	0.56	-2.62	-2.13	0.65	-0.42	-2.54	-3.41
M	-0.47	-0.13	-0.71	-1.26	-1.19	-2.03	0.11	-2.82	-1.48	-0.7	0	-1.33	-2.16	-1.18	-0.45	-2.07	-0.89	0.14	-1.5	-1.33	-0.32
N	-0.33	0.82	-0.02	0.12	0.12	1.42	-0.97	-0.41	2.47	-0.12	0	-3.97	1.16	-0.88	-0.16	2.89	1.18	-1.01	-0.34	0.94	0.64
P	-3.05	-4.28	-0.52	-5	-5	-2.34	-2.7	-4.49	-5	-3.15	0	-5	-5	-5	-5	-3.14	-2.82	-3.84	-5	-1.52	-0.62
Q	-0.23	-0.17	-0.32	-0.36	-0.72	0.39	0.17	-0.57	0.28	0.05	0	-0.17	0.72	-0.29	-0.23	-0.28	-0.19	-1.34	-2.2	0.17	-0.87
R	0.75	2.63	1.7	0.23	0.78	-0.89	-5	-5	-5	-5	0	3.63	1.63	0.2	-0.45	1.65	4.21	3	0.04	0.9	-0.01
S	-3.57	-2.96	-5	-5	-4.54	-3.37	-5	-3.56	-0.49	-2.57	0	-5	-3.47	-5	-3.47	-5	-4.6	-5	-3.77	-3.75	-3.23
T	-1.04	-3.58	-1.01	-0.03	-0.88	1.12	-0.61	-1.16	-0.56	-3.22	0	-0.61	-0.01	-0.6	-1.17	-0.11	-2.06	-0.9	0.26	0.05	-0.11
V	0.48	0.57	0.94	2.35	1.79	3.75	5	2.07	2.25	1.9	0	-0.01	1.13	4.81	3.44	0.3	0.57	1.36	3.32	2.84	1.7
W	-4.32	-1.24	-1.14	-5	-2.09	-0.97	-1.56	-0.55	-1.93	-2.63	0	-0.54	-0.38	-1.23	-0.68	-1.85	-2.77	-2.09	-3.51	-3.37	-2.45
Y	-0.32	0.07	-0.38	1.58	1.52	0.05	-0.5	3.74	0.91	3.09	0	2.91	2.53	3.07	0.3	0.83	0.97	1.23	-0.19	0.21	0.14
