# Supplementary material for: Proteome-Wide Analysis of Lysine 2-Hydroxyisobutyrylated Proteins in Fusarium oxysporum
Source: Front Microbiol. 2021 Feb 10;12:623735. doi: 10.3389/fmicb.2021.623735 (PMC7902869; doi:10.3389/fmicb.2021.623735)
Supplement: Supplementary Table 6 — Subcellular localizations of the 2-hydroxyisobutyrylation proteins in Fusarium oxysporum. [file Table_6.XLSX]

## Sheet: Table S6
Table S6. Subcellular localizations of the 2-hydroxyisobutyrylation proteins.
Category	Protein accession	Position	Amino acid	Protein description	Gene name	Localization probability	Modified sequence
cytoplasm	A0A0C4DHN8	140	K	V-type proton ATPase subunit C	---	1	ELANVDTDVK(1)TK
	A0A0C4DHP6	602	K	Two-component histidine kinase	FOXG_01684	1	ANEK(1)FLDLTYK
	A0A0C4DHQ2	324	K	Tubulin beta chain	FOXG_02339	1	LSTK(1)EIEDQMLK
	A0A0C4DHQ2	56	K	Tubulin beta chain	FOXG_02339	1	IDVYFAEATK(1)DK
	A0A0C4DHQ2	332	K	Tubulin beta chain	FOXG_02339	1	EIEDQMLK(1)VQTK
	A0A0C4DHQ7	384	K	Elongation factor 1-alpha	FOXG_03515	1	SGDSAIVK(1)MVPSK
	A0A0C4DHQ7	225	K	Elongation factor 1-alpha	FOXG_03515	1	RPVDK(1)PLR
	A0A0C4DHQ7	142	K	Elongation factor 1-alpha	FOXG_03515	1	MDTTK(1)WSEAR
	A0A0C4DHQ7	207	K	Elongation factor 1-alpha	FOXG_03515	1	LSGK(1)TLLEAIDSIEPPK
	A0A0C4DHQ7	389	K	Elongation factor 1-alpha	FOXG_03515	1	MVPSK(1)PMCVEAFTDYPPLGR
	A0A0C4DHQ7	420	K	Elongation factor 1-alpha	FOXG_03515	1	QTVAVGVIK(1)AVEK
	A0A0C4DHQ7	434	K	Elongation factor 1-alpha	FOXG_03515	1	SSGAAGK(1)VTK(1)SAAK
	A0A0C4DHQ7	376	K	Elongation factor 1-alpha	FOXG_03515	1	FIK(1)SGDSAIVK
	A0A0C4DHQ7	203	K	Elongation factor 1-alpha	FOXG_03515	1	SGK(1)LSGK
	A0A0C4DHQ7	359	K	Elongation factor 1-alpha	FOXG_03515	1	FAEIQEK(1)IDR
	A0A0C4DHQ7	424	K	Elongation factor 1-alpha	FOXG_03515	1	AVEK(1)SSGAAGK(1)VTK
	A0A0C4DHQ7	160	K	Elongation factor 1-alpha	FOXG_03515	1	YQEIIK(1)ETSSFIK(1)K
	A0A0C4DHQ7	236	K	Elongation factor 1-alpha	FOXG_03515	1	LPLQDVYK(1)IGGIGTVPVGR
	A0A0C4DHQ7	220	K	Elongation factor 1-alpha	FOXG_03515	1	TLLEAIDSIEPPK(1)RPVDK
	A0A0C4DHQ7	153	K	Elongation factor 1-alpha	FOXG_03515	1	YQEIIK(1)ETSSFIK(1)K
	A0A0C4DHQ7	137	K	Elongation factor 1-alpha	FOXG_03515	1	NLIVAINK(1)MDTTK
	A0A0C4DHQ7	431	K	Elongation factor 1-alpha	FOXG_03515	1	SSGAAGK(1)VTK(1)SAAK
	A0A0C4DHQ7	254	K	Elongation factor 1-alpha	FOXG_03515	1	IETGVIK(1)PGMVVTFAPSNVTTEVK
	A0A0C4DHQ7	24	K	Elongation factor 1-alpha	FOXG_03515	1	TIEK(1)FEK
	A0A0C4DHW5	25	K	Alcohol dehydrogenase	FOXG_12790	1	TAGPIEYK(1)QIPVQKPGPDEVLVNVK
	A0A0C4DHW5	339	K	Alcohol dehydrogenase	FOXG_12790	1	LMK(1)AGQIVGR
	A0A0C4DHW5	210	K	Alcohol dehydrogenase	FOXG_12790	1	AMGIHAIAIDGGEEK(1)GK
	A0A0C4DHW5	9	K	Alcohol dehydrogenase	FOXG_12790	1	AAPQIPEK(1)QWAQVFEK
	A0A0C4DHW5	17	K	Alcohol dehydrogenase	FOXG_12790	1	QWAQVFEK(1)TAGPIEYK
	A0A0C4DHW5	215	K	Alcohol dehydrogenase	FOXG_12790	1	LTK(1)ELGATAYVDFTTTK
	A0A0C4DHW5	320	K	Alcohol dehydrogenase	FOXG_12790	1	GLIK(1)VPFK
	A0A0C4DHW5	297	K	Alcohol dehydrogenase	FOXG_12790	1	MISIK(1)GSYVGNR
	A0A0C4DHX4	159	K	Flavohemoglobin	FOXG_13752	1	K(1)EAENDSVTSFYLEPTDGKPLPK
	A0A0C4DHX4	177	K	Flavohemoglobin	FOXG_13752	1	EAENDSVTSFYLEPTDGK(1)PLPK
	A0A0C4DHX4	23	K	Flavohemoglobin	FOXG_13752	1	EHGK(1)TITTTFYR
	A0A0C4DHX5	137	K	GTP-binding protein rhoA	FOXG_13835	1	TSQK(1)PVSPEEGEEVR
	A0A0C4DHX5	155	K	GTP-binding protein rhoA	FOXG_13835	1	IAAYK(1)YLECSAK
	A0A0C4DHX5	162	K	GTP-binding protein rhoA	FOXG_13835	1	YLECSAK(1)TNEGVR
	A0A0C4DHX5	126	K	GTP-binding protein rhoA	FOXG_13835	1	YDQK(1)TIEELRK
	A0A0D2X809	131	K	ATP phosphoribosyltransferase	FOXG_00015	1	LQVQVPEK(1)GQYK
	A0A0D2X809	17	K	ATP phosphoribosyltransferase	FOXG_00015	1	LLFAVPK(1)K
	A0A0D2X829	254	K	Enolase	FOXG_00035	1	IAMDVASSEFYK(1)VEEK
	A0A0D2X829	265	K	Enolase	FOXG_00035	1	YDLDFK(1)NPESDPTK
	A0A0D2X829	259	K	Enolase	FOXG_00035	1	K(1)YDLDFK
	A0A0D2X829	410	K	Enolase	FOXG_00035	1	LAK(1)LNQILR
	A0A0D2X829	242	K	Enolase	FOXG_00035	1	IK(1)IAMDVASSEFYK
	A0A0D2X8C8	237	K	AA_TRNA_LIGASE_II domain-containing protein	---	1	YK(1)EYFIQQR
	A0A0D2X8C8	519	K	AA_TRNA_LIGASE_II domain-containing protein	---	1	YVGDIATWDSAEK(1)K
	A0A0D2X8C8	680	K	AA_TRNA_LIGASE_II domain-containing protein	---	1	GLYSDVDLSSNTFQK(1)K
	A0A0D2X8C8	314	K	AA_TRNA_LIGASE_II domain-containing protein	---	1	ALEEYK(1)HFLAEAAK
	A0A0D2X8C8	520	K	AA_TRNA_LIGASE_II domain-containing protein	---	1	K(1)LEEALNSFSEK
	A0A0D2X8C8	506	K	AA_TRNA_LIGASE_II domain-containing protein	---	1	LSTRPEK(1)YVGDIATWDSAEK
	A0A0D2X8C8	18	K	AA_TRNA_LIGASE_II domain-containing protein	---	1	AVEGASEK(1)SLPSRPAK
	A0A0D2X8C8	133	K	AA_TRNA_LIGASE_II domain-containing protein	---	1	PLEK(1)SCK
	A0A0D2X8C8	105	K	AA_TRNA_LIGASE_II domain-containing protein	---	1	GTSWETTPGAIAK(1)GISK
	A0A0D2X8C8	250	K	AA_TRNA_LIGASE_II domain-containing protein	---	1	VPDGTK(1)STVYR
	A0A0D2X8C8	531	K	AA_TRNA_LIGASE_II domain-containing protein	---	1	LEEALNSFSEK(1)TGAK
	A0A0D2X8C8	92	K	AA_TRNA_LIGASE_II domain-containing protein	---	1	EEK(1)GTSWETTPGAIAK
	A0A0D2X8C8	736	K	AA_TRNA_LIGASE_II domain-containing protein	---	1	MVQLK(1)SSR
	A0A0D2X8C8	10	K	AA_TRNA_LIGASE_II domain-containing protein	---	1	SSDQADAAK(1)AVEGASEK
	A0A0D2X8D1	274	K	Protein disulfide-isomerase	FOXG_00140	1	PIAEK(1)FK
	A0A0D2X8D1	443	K	Protein disulfide-isomerase	FOXG_00140	1	LYAAGAK(1)DAPVTYQGSR
	A0A0D2X8D1	70	K	Protein disulfide-isomerase	FOXG_00140	1	ALAPEYEEAATTLK(1)EK
	A0A0D2X8D1	287	K	Protein disulfide-isomerase	FOXG_00140	1	INFATIDAK(1)AFGAHAGNLNLK
	A0A0D2X8D1	347	K	Protein disulfide-isomerase	FOXG_00140	1	IEPSIK(1)SEPIPETQEGPVTVVVAK
	A0A0D2X8D1	208	K	Protein disulfide-isomerase	FOXG_00140	1	SFDEGK(1)NTFTEK
	A0A0D2X8D1	78	K	Protein disulfide-isomerase	FOXG_00140	1	LAK(1)IDCTEESDLCK
	A0A0D2X8D1	341	K	Protein disulfide-isomerase	FOXG_00140	1	FVEDFAAGK(1)IEPSIK
	A0A0D2X8D1	469	K	Protein disulfide-isomerase	FOXG_00140	1	YK(1)AELPVK
	A0A0D2X8D1	495	K	Protein disulfide-isomerase	FOXG_00140	1	K(1)DAEEEDVHDEL
	A0A0D2X8D1	410	K	Protein disulfide-isomerase	FOXG_00140	1	YEDLASQFAASEFK(1)DK
	A0A0D2X8D1	332	K	Protein disulfide-isomerase	FOXG_00140	1	EITHDNIAK(1)FVEDFAAGK
	A0A0D2X8D1	160	K	Protein disulfide-isomerase	FOXG_00140	1	VVVVAYLNADDK(1)SSNETFSK
	A0A0D2X8D1	323	K	Protein disulfide-isomerase	FOXG_00140	1	FPFDQEK(1)EITHDNIAK
	A0A0D2X8D1	202	K	Protein disulfide-isomerase	FOXG_00140	1	APALVVYK(1)SFDEGK
	A0A0D2X8D1	313	K	Protein disulfide-isomerase	FOXG_00140	1	FPSFAIQEVVK(1)NQK
	A0A0D2X8D1	316	K	Protein disulfide-isomerase	FOXG_00140	1	NQK(1)FPFDQEK
	A0A0D2X8D1	278	K	Protein disulfide-isomerase	FOXG_00140	1	GK(1)INFATIDAK
	A0A0D2X8D1	89	K	Protein disulfide-isomerase	FOXG_00140	1	IDCTEESDLCK(1)DQGVEGYPTLK
	A0A0D2X8D1	490	K	Protein disulfide-isomerase	FOXG_00140	0.999871	AELPVKEEGTEEAAPAASEEK(1)K
	A0A0D2X8D7	84	K	Tyrosine 3-monooxygenase/tryptophan 5-monooxygenase activation protein	FOXG_00146	1	HVSTIK(1)DYR
	A0A0D2X8D7	154	K	Tyrosine 3-monooxygenase/tryptophan 5-monooxygenase activation protein	FOXG_00146	1	GAATAAHDAYK(1)SATDVAQTELTPTHPIR
	A0A0D2X8D7	70	K	Tyrosine 3-monooxygenase/tryptophan 5-monooxygenase activation protein	FOXG_00146	1	IISSIEQK(1)EESK
	A0A0D2X8D7	141	K	Tyrosine 3-monooxygenase/tryptophan 5-monooxygenase activation protein	FOXG_00146	1	YLAEFASGEK(1)R
	A0A0D2X8D7	29	K	Tyrosine 3-monooxygenase/tryptophan 5-monooxygenase activation protein	FOXG_00146	1	YDEMVTYMK(1)EVAK
	A0A0D2X8D7	126	K	Tyrosine 3-monooxygenase/tryptophan 5-monooxygenase activation protein	FOXG_00146	1	MK(1)GDYHR
	A0A0D2X8F1	7	K	Uncharacterized protein	FOXG_00160	1	AAPAEK(1)TTSDLSGK
	A0A0D2X8F1	15	K	Uncharacterized protein	FOXG_00160	1	TTSDLSGK(1)WVLNK
	A0A0D2X8H7	350	K	Sterol-4alpha-carboxylate 3-dehydrogenase (Decarboxylating)	FOXG_00186	1	YQPVWSLK(1)EGIDR
	A0A0D2X8H7	376	K	Sterol-4alpha-carboxylate 3-dehydrogenase (Decarboxylating)	FOXG_00186	1	AAAAAAAAAAK(1)A
	A0A0D2X8I2	276	K	26S protease subunit rpt4	FOXG_00191	1	TK(1)IIMATNRPDTLDPALLR
	A0A0D2X8I2	208	K	26S protease subunit rpt4	FOXG_00191	1	VVSSAIVDK(1)YIGESAR
	A0A0D2X8I2	44	K	26S protease subunit rpt4	FOXG_00191	1	EFDK(1)TEDNIK
	A0A0D2X8K5	264	K	Cystathionine gamma-lyase	FOXG_00214	1	GLK(1)TLHLR
	A0A0D2X8M2	113	K	20S proteasome subunit beta 6	FOXG_00231	1	DHLDTICK(1)IYR
	A0A0D2X8P6	84	K	Protein arginine N-methyltransferase 1	FOXG_00255	1	AGAK(1)HVIGVDMSTIIFK
	A0A0D2X8P6	103	K	Protein arginine N-methyltransferase 1	FOXG_00255	1	EIVK(1)VNGLSDK
	A0A0D2X8P6	40	K	Protein arginine N-methyltransferase 1	FOXG_00255	1	SYDHHGIHEEMLK(1)DEVR
	A0A0D2X8P7	464	K	Phosphoacetylglucosamine mutase	FOXG_00256	1	VEVGNK(1)DLFQTTDAER
	A0A0D2X8P7	22	K	Phosphoacetylglucosamine mutase	FOXG_00256	1	HPIVPNHVYK(1)YGTAGFR
	A0A0D2X8P7	116	K	Phosphoacetylglucosamine mutase	FOXG_00256	1	ALASQLK(1)IDLSSPGR
	A0A0D2X8P7	178	K	Phosphoacetylglucosamine mutase	FOXG_00256	1	CVNTEGTPK(1)AYGK
	A0A0D2X8P7	491	K	Phosphoacetylglucosamine mutase	FOXG_00256	1	LSHPVGAQDEIDQCVK(1)K
	A0A0D2X8R2	48	K	NEDD8	FOXG_00271	1	LIHGGK(1)QMTDDK
	A0A0D2X8T7	21	K	GTP-binding nuclear protein	FOXG_00296	1	LVLVGDGGTGK(1)TTFVK
	A0A0D2X8T7	150	K	GTP-binding nuclear protein	FOXG_00296	1	NLQYYDISAK(1)SNYNFEK
	A0A0D2X916	32	K	Dipeptidyl peptidase 3	---	1	HFDALNDK(1)QK
	A0A0D2X916	412	K	Dipeptidyl peptidase 3	---	1	NVSLGNVLSAK(1)APDEK
	A0A0D2X916	115	K	Dipeptidyl peptidase 3	---	1	SFGDSK(1)FIPR
	A0A0D2X916	82	K	Dipeptidyl peptidase 3	---	1	SANGDWTALAK(1)K
	A0A0D2X925	191	K	Elongation factor 1-beta	FOXG_00385	1	LVPVGFGVK(1)K
	A0A0D2X925	173	K	Elongation factor 1-beta	FOXG_00385	1	AIEK(1)DGLVWGASK
	A0A0D2X925	49	K	Elongation factor 1-beta	FOXG_00385	1	ALSSAPDAEK(1)YPHAAR
	A0A0D2X925	192	K	Elongation factor 1-beta	FOXG_00385	1	K(1)LQINMVVEDEK
	A0A0D2X934	444	K	Eburicol 14-alpha-demethylase	FOXG_00394	1	GDDEEK(1)IDYGYGLVSK
	A0A0D2X934	257	K	Eburicol 14-alpha-demethylase	FOXG_00394	1	TVAK(1)IYMDTIK
	A0A0D2X937	83	K	NADH dehydrogenase	FOXG_00397	1	YLQLLK(1)TNK
	A0A0D2X937	91	K	NADH dehydrogenase	FOXG_00397	1	GTK(1)FLQQNYVDQK
	A0A0D2X961	67	K	MGS domain-containing protein	---	1	VK(1)TLHPAVHAGILAR
	A0A0D2X961	463	K	MGS domain-containing protein	---	1	LAGDK(1)ADNWWMR
	A0A0D2X961	40	K	MGS domain-containing protein	---	1	ILASGGTSK(1)MIR
	A0A0D2X961	283	K	MGS domain-containing protein	---	1	HVSPAGAAIGLPLTEDEK(1)K
	A0A0D2X961	489	K	MGS domain-containing protein	---	1	RPDK(1)SNAIDLLVSGQLPK
	A0A0D2X961	560	K	MGS domain-containing protein	---	1	VAQSGAK(1)YVAAPGGSQNDAAVFDTAEK
	A0A0D2X961	532	K	MGS domain-containing protein	---	1	EAWMK(1)QLK
	A0A0D2X9D6	286	K	T-complex protein 1 subunit delta	FOXG_00497	1	LYLLNMAK(1)K
	A0A0D2X9D6	61	K	T-complex protein 1 subunit delta	FOXG_00497	1	GGK(1)GETIITNDGNTMLK
	A0A0D2X9D6	202	K	T-complex protein 1 subunit delta	FOXG_00497	1	TADNVDLK(1)NIR
	A0A0D2X9D6	377	K	T-complex protein 1 subunit delta	FOXG_00497	1	VTGTK(1)SVGK
	A0A0D2X9D6	324	K	T-complex protein 1 subunit delta	FOXG_00497	1	LGILAVK(1)DIER
	A0A0D2X9D6	292	K	T-complex protein 1 subunit delta	FOXG_00497	1	AK(1)CNVLFIQK
	A0A0D2X9H6	77	K	Uncharacterized protein	FOXG_00541	1	VLHEK(1)EDDGTSICNSTSCPR
	A0A0D2X9J0	241	K	Arginine N-methyltransferase 2	---	1	SVAALIPDSAPGK(1)R
	A0A0D2X9J0	417	K	Arginine N-methyltransferase 2	---	1	YWTLDK(1)YR
	A0A0D2X9K0	120	K	Calnexin	FOXG_00565	1	IDNK(1)DNTLVVQYEVK
	A0A0D2X9K0	188	K	Calnexin	FOXG_00565	1	NPK(1)TGEYEEK
	A0A0D2X9K0	377	K	Calnexin	FOXG_00565	1	IK(1)NPDYFEDK
	A0A0D2X9K0	356	K	Calnexin	FOXG_00565	1	GK(1)WTAPYIENPAYK
	A0A0D2X9K0	536	K	Calnexin	FOXG_00565	1	DK(1)AAEATATGAEQVK
	A0A0D2X9K0	144	K	Calnexin	FOXG_00565	1	LQNGLECGGAYMK(1)LLR
	A0A0D2X9K0	444	K	Calnexin	FOXG_00565	1	ALFDADK(1)PK
	A0A0D2X9K0	525	K	Calnexin	FOXG_00565	1	SPAVQQTAEK(1)ASDK
	A0A0D2X9K0	171	K	Calnexin	FOXG_00565	1	ALHQEEFANTTPYVIMFGPDK(1)CGHTNK
	A0A0D2X9L2	98	K	Phospho-2-dehydro-3-deoxyheptonate aldolase	FOXG_00577	1	HK(1)DELLIVMR
	A0A0D2X9L2	45	K	Phospho-2-dehydro-3-deoxyheptonate aldolase	FOXG_00577	1	GYNPLTPPDLLQHEISQTPESK(1)K
	A0A0D2X9L2	65	K	Phospho-2-dehydro-3-deoxyheptonate aldolase	FOXG_00577	1	NETVAIVNGTDEK(1)NR
	A0A0D2X9M3	10	K	U6 snRNA-associated Sm-like protein LSm8	LSM8	1	ATLGGYLNK(1)K
	A0A0D2X9R6	182	K	GPN-loop GTPase 3	FOXG_00631	1	MDLVK(1)GQVK
	A0A0D2X9R9	123	K	Methylenetetrahydrofolate dehydrogenase (NAD+)	FOXG_00634	1	YIQESVDLGK(1)DVEGLR
	A0A0D2X9R9	27	K	Methylenetetrahydrofolate dehydrogenase (NAD+)	FOXG_00634	1	GYLSEVK(1)DTLAK
	A0A0D2X9R9	11	K	Methylenetetrahydrofolate dehydrogenase (NAD+)	FOXG_00634	1	TCK(1)VITAETIAK
	A0A0D2X9R9	289	K	Methylenetetrahydrofolate dehydrogenase (NAD+)	FOXG_00634	1	NFDGPAIK(1)EK
	A0A0D2X9R9	291	K	Methylenetetrahydrofolate dehydrogenase (NAD+)	FOXG_00634	1	EK(1)ASIYVPSVGK
	A0A0D2X9R9	184	K	Methylenetetrahydrofolate dehydrogenase (NAD+)	FOXG_00634	1	LFGK(1)TITVINR
	A0A0D2X9R9	62	K	Methylenetetrahydrofolate dehydrogenase (NAD+)	FOXG_00634	1	YAEWSK(1)K
	A0A0D2X9U0	97	K	Tubulin alpha chain	FOXG_00655	1	NLFHPELLISGK(1)EDAANNYAR
	A0A0D2X9U0	167	K	Tubulin alpha chain	FOXG_00655	1	SK(1)LEFAVYPAPR
	A0A0D2X9U0	406	K	Tubulin alpha chain	FOXG_00655	1	FDLMHSK(1)R
	A0A0D2X9U0	377	K	Tubulin alpha chain	FOXG_00655	1	PMAVPAAPEAGGLAPVK(1)R
	A0A0D2X9U0	337	K	Tubulin alpha chain	FOXG_00655	1	DCNAAIAALK(1)AK
	A0A0D2X9U0	164	K	Tubulin alpha chain	FOXG_00655	1	LSTEYGK(1)K
	A0A0D2X9U0	113	K	Tubulin alpha chain	FOXG_00655	1	GHYTIGK(1)EMVDNVIDR
	A0A0D2X9X4	244	K	Proteasome component PUP1	FOXG_00689	1	GTTAVLNEK(1)IIK
	A0A0D2X9X7	327	K	RPOLD domain-containing protein	---	1	HK(1)EFEGK
	A0A0D2X9X7	276	K	RPOLD domain-containing protein	---	1	FAK(1)CFPK
	A0A0D2X9Z4	143	K	Histone chaperone	FOXG_00709	1	NVLAEK(1)PR
	A0A0D2X9Z8	303	K	"Saccharopine dehydrogenase [NADP+, L-glutamate-forming]"	FOXG_00713	1	TVLSK(1)TSISDESVK
	A0A0D2X9Z8	183	K	"Saccharopine dehydrogenase [NADP+, L-glutamate-forming]"	FOXG_00713	1	GVLLALK(1)NNAK
	A0A0D2X9Z8	146	K	"Saccharopine dehydrogenase [NADP+, L-glutamate-forming]"	FOXG_00713	1	IQQEGGK(1)IK
	A0A0D2X9Z8	279	K	"Saccharopine dehydrogenase [NADP+, L-glutamate-forming]"	FOXG_00713	1	QAIPWK(1)EALQK
	A0A0D2X9Z8	187	K	"Saccharopine dehydrogenase [NADP+, L-glutamate-forming]"	FOXG_00713	1	NNAK(1)YYEDNK
	A0A0D2XA10	264	K	CAMK/CAMK1 protein kinase	FOXG_00725	1	CLTIDSTK(1)R
	A0A0D2XA20	48	K	Replication factor C subunit 5	FOXG_00735	1	SLAQSGDFPHLLVYGPSGAGK(1)K
	A0A0D2XA35	120	K	CAP-Gly domain-containing protein	FOXG_00750	1	TDSVLAWK(1)K
	A0A0D2XA35	111	K	CAP-Gly domain-containing protein	FOXG_00750	1	YVMPEEEYEK(1)K
	A0A0D2XA74	200	K	Carboxymethylenebutenolidase	FOXG_00789	1	GEVAMIFGVK(1)DTHVPDAGR
	A0A0D2XA75	643	K	Protein SEY1	SEY1	1	IWRPSDDIEGIYTK(1)AR
	A0A0D2XA80	523	K	Hsp70-like protein	FOXG_00795	1	MLNDAEK(1)YK
	A0A0D2XA80	346	K	Hsp70-like protein	FOXG_00795	1	VQK(1)LITDYFNGK
	A0A0D2XA80	511	K	Hsp70-like protein	FOXG_00795	1	LSK(1)EEIER
	A0A0D2XA80	457	K	Hsp70-like protein	FOXG_00795	1	DNNLMGK(1)FELTGIPPAPR
	A0A0D2XA80	560	K	Hsp70-like protein	FOXG_00795	1	VEEK(1)IEASDK
	A0A0D2XA80	244	K	Hsp70-like protein	FOXG_00795	1	LVNHFVNEFK(1)R
	A0A0D2XA80	506	K	Hsp70-like protein	FOXG_00795	1	SNK(1)IVITNDK(1)GR
	A0A0D2XA80	566	K	Hsp70-like protein	FOXG_00795	1	IEASDK(1)ETLTAEIDK
	A0A0D2XA80	525	K	Hsp70-like protein	FOXG_00795	1	YK(1)EEDEAEGK
	A0A0D2XA80	422	K	Hsp70-like protein	FOXG_00795	1	NTTIPTK(1)K
	A0A0D2XA80	533	K	Hsp70-like protein	FOXG_00795	1	EEDEAEGK(1)R
	A0A0D2XA80	75	K	Hsp70-like protein	FOXG_00795	1	K(1)FADPEVQADMK
	A0A0D2XA80	326	K	Hsp70-like protein	FOXG_00795	1	IDK(1)SLVHEIVLVGGSTR
	A0A0D2XA80	249	K	Hsp70-like protein	FOXG_00795	1	K(1)DLSTNVR
	A0A0D2XA80	601	K	Hsp70-like protein	FOXG_00795	1	ELEGK(1)ANPIMMK
	A0A0D2XA80	69	K	Hsp70-like protein	FOXG_00795	1	NQVAMNPQNTVFDAK(1)R
	A0A0D2XA80	596	K	Hsp70-like protein	FOXG_00795	1	EEYEEHQK(1)ELEGK
	A0A0D2XA80	556	K	Hsp70-like protein	FOXG_00795	1	NTLSDPK(1)VEEK
	A0A0D2XA80	499	K	Hsp70-like protein	FOXG_00795	1	SNK(1)IVITNDK(1)GR
	A0A0D2XA80	86	K	Hsp70-like protein	FOXG_00795	1	FADPEVQADMK(1)HFPFK
	A0A0D2XA80	54	K	Hsp70-like protein	FOXG_00795	1	LIGDAAK(1)NQVAMNPQNTVFDAK
	A0A0D2XA85	1040	K	DNA-directed RNA polymerase subunit beta	FOXG_00800	1	HMVQDK(1)MHSR
	A0A0D2XAA2	152	K	PH domain-containing protein	FOXG_00817	1	GLLFVGDK(1)K
	A0A0D2XAA2	304	K	PH domain-containing protein	FOXG_00817	1	TSFFGFGK(1)K
	A0A0D2XAA2	127	K	PH domain-containing protein	FOXG_00817	1	SEK(1)SAETAHSNIAWASETGK
	A0A0D2XAA2	484	K	PH domain-containing protein	FOXG_00817	1	DK(1)SPAPAEGEK
	A0A0D2XAA2	209	K	PH domain-containing protein	FOXG_00817	1	IAEAK(1)ELATTVTESETYK
	A0A0D2XAA2	174	K	PH domain-containing protein	FOXG_00817	1	NPSSVISLADATEPEIDGSHK(1)FHLTSK
	A0A0D2XAA2	493	K	PH domain-containing protein	FOXG_00817	1	SPAPAEGEK(1)K
	A0A0D2XAA8	161	K	Inosine-5'-monophosphate dehydrogenase	FOXG_00823	1	LGSK(1)LLGIVTNR
	A0A0D2XAA8	495	K	Inosine-5'-monophosphate dehydrogenase	FOXG_00823	1	HSLQDSGMTSLK(1)TMHESAEAGELR
	A0A0D2XAA8	212	K	Inosine-5'-monophosphate dehydrogenase	FOXG_00823	1	GK(1)LPIVDK
	A0A0D2XAA8	528	K	Inosine-5'-monophosphate dehydrogenase	FOXG_00823	1	TASAQLEGNVNMESYEK(1)K
	A0A0D2XAA8	139	K	Inosine-5'-monophosphate dehydrogenase	FOXG_00823	1	NTTVGEAK(1)ALK
	A0A0D2XAA8	429	K	Inosine-5'-monophosphate dehydrogenase	FOXG_00823	1	GMGSIDAMQDK(1)K
	A0A0D2XAA8	247	K	Inosine-5'-monophosphate dehydrogenase	FOXG_00823	1	LPDSK(1)QLLCAAAIGTRPEDK
	A0A0D2XAB2	334	K	Histidine biosynthesis trifunctional protein	FOXG_00827	1	IMEEAEELCDGK(1)TK
	A0A0D2XAB2	469	K	Histidine biosynthesis trifunctional protein	FOXG_00827	1	AVLSYTHK(1)FEK
	A0A0D2XAB2	191	K	Histidine biosynthesis trifunctional protein	FOXG_00827	1	IIASYWK(1)SDR
	A0A0D2XAB2	317	K	Histidine biosynthesis trifunctional protein	FOXG_00827	1	LFSDEK(1)LLR
	A0A0D2XAB2	157	K	Histidine biosynthesis trifunctional protein	FOXG_00827	1	FIEIAK(1)K
	A0A0D2XAB2	423	K	Histidine biosynthesis trifunctional protein	FOXG_00827	1	VDASK(1)ISEADLVEK
	A0A0D2XAB2	300	K	Histidine biosynthesis trifunctional protein	FOXG_00827	1	K(1)ESAPEGSYTAR
	A0A0D2XAB6	206	K	Thioredoxin reductase	---	1	VTVK(1)FNSGATEIR
	A0A0D2XAB6	97	K	Thioredoxin reductase	---	1	PFK(1)YSTEFSPEETHTADSVIIATGASAR
	A0A0D2XAB6	202	K	Thioredoxin reductase	---	1	LLNHPK(1)VTVK
	A0A0D2XAB7	12	K	UDP-N-acetylglucosamine pyrophosphorylase	FOXG_00832	1	QALHLGK(1)SNDAPAEPSPEALNELK
	A0A0D2XAB7	445	K	UDP-N-acetylglucosamine pyrophosphorylase	FOXG_00832	1	NAPGTGEDDPDTSK(1)ADIMTQGK
	A0A0D2XAB7	453	K	UDP-N-acetylglucosamine pyrophosphorylase	FOXG_00832	1	ADIMTQGK(1)R
	A0A0D2XAB7	338	K	UDP-N-acetylglucosamine pyrophosphorylase	FOXG_00832	1	ATAEELDPK(1)QSDLLR
	A0A0D2XAB7	164	K	UDP-N-acetylglucosamine pyrophosphorylase	FOXG_00832	1	IVK(1)VQELAAK
	A0A0D2XAB7	318	K	UDP-N-acetylglucosamine pyrophosphorylase	FOXG_00832	1	NGK(1)PDVVEYSEIDK
	A0A0D2XAB7	29	K	UDP-N-acetylglucosamine pyrophosphorylase	FOXG_00832	1	SNDAPAEPSPEALNELK(1)EK
	A0A0D2XAB7	171	K	UDP-N-acetylglucosamine pyrophosphorylase	FOXG_00832	1	VQELAAK(1)K
	A0A0D2XAC0	94	K	AA_TRNA_LIGASE_II domain-containing protein	---	1	IAPELWLK(1)R
	A0A0D2XAD3	155	K	Peptidyl-prolyl cis-trans isomerase	FOXG_00848	1	VVDGMDVVK(1)K
	A0A0D2XAH7	131	K	Heat shock protein SSB1	FOXG_00893	1	MK(1)EIAETK
	A0A0D2XAH7	514	K	Heat shock protein SSB1	FOXG_00893	1	SANITISNSVGK(1)LTTDEIEK
	A0A0D2XAH7	88	K	Heat shock protein SSB1	FOXG_00893	1	K(1)DIESWPFK
	A0A0D2XAH7	566	K	Heat shock protein SSB1	FOXG_00893	1	VEEIVSDPTLSLK(1)LK
	A0A0D2XAH7	162	K	Heat shock protein SSB1	FOXG_00893	1	QATK(1)DAGSIAGLNVLR
	A0A0D2XAH7	522	K	Heat shock protein SSB1	FOXG_00893	1	LTTDEIEK(1)MVNDAEQFK
	A0A0D2XAH7	144	K	Heat shock protein SSB1	FOXG_00893	1	VEK(1)AVITVPAYFNDNQR
	A0A0D2XAH7	255	K	Heat shock protein SSB1	FOXG_00893	1	K(1)DLSGDAR
	A0A0D2XAH7	105	K	Heat shock protein SSB1	FOXG_00893	1	IVDDNGSPK(1)IEVEYLGENK
	A0A0D2XAH7	74	K	Heat shock protein SSB1	FOXG_00893	1	NTVFDAK(1)R
	A0A0D2XAH7	333	K	Heat shock protein SSB1	FOXG_00893	1	K(1)AVDEIVLVGGSTR
	A0A0D2XAH7	332	K	Heat shock protein SSB1	FOXG_00893	1	DAQIEK(1)K
	A0A0D2XAH7	361	K	Heat shock protein SSB1	FOXG_00893	1	LLSEFFDGK(1)K
	A0A0D2XAH7	531	K	Heat shock protein SSB1	FOXG_00893	1	MVNDAEQFK(1)SNDDAFQK
	A0A0D2XAH7	604	K	Heat shock protein SSB1	FOXG_00893	1	QELALK(1)R
	A0A0D2XAH7	59	K	Heat shock protein SSB1	FOXG_00893	1	LIGEAAK(1)NNAAMNPR
	A0A0D2XAH7	498	K	Heat shock protein SSB1	FOXG_00893	1	VTATEK(1)TSGR
	A0A0D2XAH7	544	K	Heat shock protein SSB1	FOXG_00893	1	FEAK(1)QQLESYIGR
	A0A0D2XAH7	539	K	Heat shock protein SSB1	FOXG_00893	1	SNDDAFQK(1)K
	A0A0D2XAL2	320	K	Aldehyde dehydrogenase	FOXG_00928	1	FLAAFK(1)K
	A0A0D2XAL2	260	K	Aldehyde dehydrogenase	FOXG_00928	1	SAASSNLK(1)K
	A0A0D2XAL2	135	K	Aldehyde dehydrogenase	FOXG_00928	1	YYGGWADK(1)IEGK
	A0A0D2XAY6	149	K	Adenine phosphoribosyltransferase	FOXG_01052	1	EYGK(1)DLFQMQEDAVR
	A0A0D2XB23	245	K	Stress-induced-phosphoprotein 1	FOXG_01090	1	KAPEPEPEPELDEEALEK(1)K
	A0A0D2XB23	78	K	Stress-induced-phosphoprotein 1	FOXG_01090	1	K(1)GAALHGQGDLLGANDAYEEGLK
	A0A0D2XB23	469	K	Stress-induced-phosphoprotein 1	FOXG_01090	1	K(1)YSECVDACTEAQR
	A0A0D2XB23	327	K	Stress-induced-phosphoprotein 1	FOXG_01090	1	LIAK(1)SYAR
	A0A0D2XB23	116	K	Stress-induced-phosphoprotein 1	FOXG_01090	1	SGLASVK(1)K
	A0A0D2XB23	18	K	Stress-induced-phosphoprotein 1	FOXG_01090	1	AIAEK(1)NFDEAVAK
	A0A0D2XB23	264	K	Stress-induced-phosphoprotein 1	FOXG_01090	1	ALGTENYK(1)K
	A0A0D2XB23	364	K	Stress-induced-phosphoprotein 1	FOXG_01090	1	TPDVLNK(1)LR
	A0A0D2XB23	310	K	Stress-induced-phosphoprotein 1	FOXG_01090	1	AIEACTK(1)AVEEGR
	A0A0D2XB23	303	K	Stress-induced-phosphoprotein 1	FOXG_01090	1	GDYDK(1)AIEACTK
	A0A0D2XB23	51	K	Stress-induced-phosphoprotein 1	FOXG_01090	1	SAAYASK(1)K
	A0A0D2XB23	8	K	Stress-induced-phosphoprotein 1	FOXG_01090	1	ASADELK(1)ALGNK
	A0A0D2XB23	256	K	Stress-induced-phosphoprotein 1	FOXG_01090	1	EK(1)ALGTENYK
	A0A0D2XB23	151	K	Stress-induced-phosphoprotein 1	FOXG_01090	1	LASNPK(1)TSGFLADPSFMAK
	A0A0D2XB23	169	K	Stress-induced-phosphoprotein 1	FOXG_01090	1	LQSIK(1)DNPSNASEIFSDPR
	A0A0D2XB27	158	K	GST N-terminal domain-containing protein	FOXG_01094	1	EK(1)GGQQAWANAK
	A0A0D2XB27	237	K	GST N-terminal domain-containing protein	FOXG_01094	1	DLLEATAPWHK(1)R
	A0A0D2XB32	9	K	Small nuclear ribonucleoprotein G	FOXG_01099	1	APAQPELK(1)K
	A0A0D2XB44	39	K	Peptidyl-prolyl cis-trans isomerase	---	1	INFNLYDK(1)EVPK
	A0A0D2XB44	88	K	Peptidyl-prolyl cis-trans isomerase	---	1	GNGTGGK(1)SIYGEK
	A0A0D2XB44	56	K	Peptidyl-prolyl cis-trans isomerase	---	1	ALCTGEK(1)GFGYK
	A0A0D2XB44	94	K	Peptidyl-prolyl cis-trans isomerase	---	1	SIYGEK(1)FADENFK
	A0A0D2XB71	74	K	60S ribosomal protein L23	FOXG_01139	1	K(1)VHPAVIVR
	A0A0D2XB71	65	K	60S ribosomal protein L23	FOXG_01139	1	LPAGGVGDMVMATVK(1)K
	A0A0D2XB93	374	K	Threonine dehydratase	FOXG_01161	1	YVSQNPSNDSK(1)R
	A0A0D2XBA4	38	K	Translation initiation factor 4E	FOXG_01172	1	DDDK(1)PVTVFHDK
	A0A0D2XBA4	130	K	Translation initiation factor 4E	FOXG_01172	1	HGGK(1)WSYQYK
	A0A0D2XBA4	212	K	Translation initiation factor 4E	FOXG_01172	1	GK(1)EILLSIGR
	A0A0D2XBA4	136	K	Translation initiation factor 4E	FOXG_01172	1	WSYQYK(1)DK
	A0A0D2XBA4	204	K	Translation initiation factor 4E	FOXG_01172	1	GEGDVAGGK(1)GR
	A0A0D2XBA4	58	K	Translation initiation factor 4E	FOXG_01172	1	HPLQNK(1)WTLWFTKPPSGK
	A0A0D2XBA4	223	K	Translation initiation factor 4E	FOXG_01172	1	FK(1)EVLELPASEQVEFSGHTDSAHSGSTR
	A0A0D2XBL2	278	K	Cerevisin	FOXG_01284	1	GVEFAATSHLEQK(1)K
	A0A0D2XBL2	250	K	Cerevisin	FOXG_01284	1	ANVYAVK(1)VLR
	A0A0D2XBL2	290	K	Cerevisin	FOXG_01284	1	GFK(1)GSVANMSLGGGK
	A0A0D2XBQ9	116	K	PKS_ER domain-containing protein	FOXG_01331	0.999989	VDKDTLPK(1)VNLR
	A0A0D2XBQ9	342	K	PKS_ER domain-containing protein	FOXG_01331	1	NFGK(1)AVLK
	A0A0D2XBQ9	111	K	PKS_ER domain-containing protein	FOXG_01331	1	VDK(1)DTLPK
	A0A0D2XBQ9	299	K	PKS_ER domain-containing protein	FOXG_01331	1	MEGFLVANPAFGPAYYK(1)EHQENLQK
	A0A0D2XBZ9	181	K	Inosine triphosphate pyrophosphatase	FOXG_01422	1	LQAWFK(1)DQQ
	A0A0D2XBZ9	5	K	Inosine triphosphate pyrophosphatase	FOXG_01422	1	AAHK(1)VNFITGNANK
	A0A0D2XC02	102	K	D-3-phosphoglycerate dehydrogenase	FOXG_01425	1	TSLPEDQLIEK(1)IR
	A0A0D2XC33	367	K	Tyrosine--tRNA ligase	FOXG_01456	1	FPGAK(1)GGDNAEAELTK
	A0A0D2XC33	92	K	Tyrosine--tRNA ligase	FOXG_01456	1	APIELVEK(1)R
	A0A0D2XC33	37	K	Tyrosine--tRNA ligase	FOXG_01456	1	NPK(1)IYWGTATTGR
	A0A0D2XC33	378	K	Tyrosine--tRNA ligase	FOXG_01456	1	GGDNAEAELTK(1)K
	A0A0D2XCA6	152	K	Uncharacterized protein	---	1	EGK(1)DLTNGMLSLAK
	A0A0D2XCA6	109	K	Uncharacterized protein	---	1	SISLK(1)WEFK
	A0A0D2XCA6	163	K	Uncharacterized protein	---	1	DLTNGMLSLAK(1)K
	A0A0D2XCH0	185	K	NmrA domain-containing protein	---	1	ALADAAK(1)R
	A0A0D2XCI5	241	K	CP-type G domain-containing protein	FOXG_01608	1	HLK(1)EAGIAYR
	A0A0D2XCI5	216	K	CP-type G domain-containing protein	FOXG_01608	1	K(1)ENLLLINK
	A0A0D2XCI5	51	K	CP-type G domain-containing protein	FOXG_01608	1	TNHATGEQYLVNEK(1)K
	A0A0D2XCI5	372	K	CP-type G domain-containing protein	FOXG_01608	1	SSTINALIGAK(1)K
	A0A0D2XCI5	58	K	CP-type G domain-containing protein	FOXG_01608	1	DAAWVK(1)MR
	A0A0D2XCP6	154	K	Uncharacterized protein	FOXG_01669	1	IYIGNK(1)K
	A0A0D2XCP6	681	K	Uncharacterized protein	FOXG_01669	1	LPNEK(1)GWR
	A0A0D2XCQ0	260	K	Methylenetetrahydrofolate reductase	FOXG_01673	1	LDAVK(1)GDDER
	A0A0D2XCQ4	77	K	Uridylate kinase	FOXG_01677	1	AEQERPGSQYGDLIK(1)DYIR
	A0A0D2XCQ4	192	K	Uridylate kinase	FOXG_01677	1	FEEVGK(1)VLK
	A0A0D2XCR5	166	K	Phosphomannomutase	FOXG_01689	1	NDFEAFDK(1)DAK
	A0A0D2XCR5	234	K	Phosphomannomutase	FOXG_01689	1	TIHFFGDK(1)TFEGGNDYEIYTDSR
	A0A0D2XCR5	179	K	Phosphomannomutase	FOXG_01689	1	FVAVLK(1)ER
	A0A0D2XCR5	51	K	Phosphomannomutase	FOXG_01689	1	SK(1)CAIGYVGGSDFAK
	A0A0D2XCX6	627	K	WD_REPEATS_REGION domain-containing protein	FOXG_01751	1	LIVTSSADK(1)NIR
	A0A0D2XCX6	683	K	WD_REPEATS_REGION domain-containing protein	FOXG_01751	1	YWDGDK(1)FEQIQR
	A0A0D2XCZ3	31	K	Uncharacterized protein	FOXG_01768	1	TFLGILK(1)K
	A0A0D2XD21	403	K	Uncharacterized protein	FOXG_01796	1	VASWSVK(1)DEDLR
	A0A0D2XD21	339	K	Uncharacterized protein	FOXG_01796	1	LLGNITHGQVLIQPTLDGVASDEYK(1)K
	A0A0D2XD82	124	K	AA_TRNA_LIGASE_II domain-containing protein	---	1	LNGDK(1)EAR
	A0A0D2XD82	436	K	AA_TRNA_LIGASE_II domain-containing protein	---	1	DAK(1)TVETALLATSQEQR
	A0A0D2XD82	91	K	AA_TRNA_LIGASE_II domain-containing protein	---	1	TSGHVDK(1)FADWMCK
	A0A0D2XD82	307	K	AA_TRNA_LIGASE_II domain-containing protein	---	1	DTQLSGK(1)TTTR
	A0A0D2XD82	585	K	AA_TRNA_LIGASE_II domain-containing protein	---	1	VDDSSASIGK(1)R
	A0A0D2XD82	628	K	AA_TRNA_LIGASE_II domain-containing protein	---	1	AEQEK(1)IIDAIK
	A0A0D2XD82	98	K	AA_TRNA_LIGASE_II domain-containing protein	---	1	FADWMCK(1)DPK
	A0A0D2XD82	180	K	AA_TRNA_LIGASE_II domain-containing protein	---	1	IDNYGGPELGELIK(1)K
	A0A0D2XD82	349	K	AA_TRNA_LIGASE_II domain-containing protein	---	1	IGVDLTK(1)LR
	A0A0D2XD82	151	K	AA_TRNA_LIGASE_II domain-containing protein	---	1	TEAVK(1)LDDAVVK
	A0A0D2XD82	432	K	AA_TRNA_LIGASE_II domain-containing protein	---	1	FGPQFK(1)K
	A0A0D2XDB5	64	K	Eukaryotic peptide chain release factor subunit 1	FOXG_01893	1	MLAEEYGTASNIK(1)SR
	A0A0D2XDB5	17	K	Eukaryotic peptide chain release factor subunit 1	FOXG_01893	1	NIEIWK(1)VK
	A0A0D2XDB5	290	K	Eukaryotic peptide chain release factor subunit 1	FOXG_01893	1	LIGK(1)YFEEISQDTGK
	A0A0D2XDD3	178	K	Cleavage and polyadenylation specificity factor subunit 5	FOXG_01912	1	LYFIQLPK(1)QK
	A0A0D2XDF7	225	K	Proteasome subunit beta	FOXG_01936	1	YDLSDEEALELGK(1)R
	A0A0D2XDG5	21	K	AA_TRNA_LIGASE_II domain-containing protein	---	1	DWEGK(1)DMVIR
	A0A0D2XDG5	108	K	AA_TRNA_LIGASE_II domain-containing protein	---	1	YHIAK(1)VYR
	A0A0D2XDG5	381	K	AA_TRNA_LIGASE_II domain-containing protein	---	1	MAAEK(1)NAAVR
	A0A0D2XDG5	471	K	AA_TRNA_LIGASE_II domain-containing protein	---	1	EMGLQEGHPEK(1)EGILVSMSDMAK
	A0A0D2XDG5	59	K	AA_TRNA_LIGASE_II domain-containing protein	---	1	EILAGK(1)YGEDSK
	A0A0D2XDG5	212	K	AA_TRNA_LIGASE_II domain-containing protein	---	1	EMTEEK(1)GLDGEVADR
	A0A0D2XDG5	96	K	AA_TRNA_LIGASE_II domain-containing protein	---	1	FLAMNK(1)QIQNIK
	A0A0D2XDG5	195	K	AA_TRNA_LIGASE_II domain-containing protein	---	1	TISSAVDK(1)LDK
	A0A0D2XDK3	149	K	Eukaryotic translation initiation factor 2 subunit gamma	FOXG_01983	1	SEK(1)EVDPPCER
	A0A0D2XDK3	350	K	Eukaryotic translation initiation factor 2 subunit gamma	FOXG_01983	1	DDSGALK(1)CTPIFSR
	A0A0D2XDK3	306	K	Eukaryotic translation initiation factor 2 subunit gamma	FOXG_01983	1	SFDVNK(1)PGSEIDDLK
	A0A0D2XDK3	130	K	Eukaryotic translation initiation factor 2 subunit gamma	FOXG_01983	1	IYK(1)CDNQACPR
	A0A0D2XDK3	120	K	Eukaryotic translation initiation factor 2 subunit gamma	FOXG_01983	1	NITIK(1)LGYANAK
	A0A0D2XDK3	315	K	Eukaryotic translation initiation factor 2 subunit gamma	FOXG_01983	0.999942	SFDVNKPGSEIDDLK(1)GGVAGGSILHGVVK
	A0A0D2XDK3	99	K	Eukaryotic translation initiation factor 2 subunit gamma	FOXG_01983	1	STVVK(1)AISGVQTVR
	A0A0D2XDL8	104	K	60S acidic ribosomal protein P0	FOXG_01998	1	DIILANK(1)VAAPAR
	A0A0D2XDL8	64	K	60S acidic ribosomal protein P0	FOXG_01998	1	ALK(1)TFIPDSPEYER
	A0A0D2XDL8	94	K	60S acidic ribosomal protein P0	FOXG_01998	1	GNVGFVFTNDDLK(1)EVR
	A0A0D2XDL8	48	K	60S acidic ribosomal protein P0	FOXG_01998	1	SK(1)GVVLMGK
	A0A0D2XDL8	81	K	60S acidic ribosomal protein P0	FOXG_01998	1	LLPHVK(1)GNVGFVFTNDDLK
	A0A0D2XDL8	8	K	60S acidic ribosomal protein P0	FOXG_01998	1	SENK(1)ANYFDK
	A0A0D2XDL8	294	K	60S acidic ribosomal protein P0	FOXG_01998	1	IANPDAYASAAPAAAASGGAAAPAEAEK(1)K
	A0A0D2XDL8	55	K	60S acidic ribosomal protein P0	FOXG_01998	1	GVVLMGK(1)NTMVR
	A0A0D2XDL9	79	K	tRNA (guanine-N(7)-)-methyltransferase non-catalytic subunit TRM82	TRM82	1	THIAEEEDGNGPPAK(1)R
	A0A0D2XDM0	6	K	DnaJ like subfamily A member 2	FOXG_02000	1	ETK(1)YYDTLGVAPTATEQELK
	A0A0D2XDM0	27	K	DnaJ like subfamily A member 2	FOXG_02000	1	AYK(1)VGALK
	A0A0D2XDM0	201	K	DnaJ like subfamily A member 2	FOXG_02000	1	FQTVCPDCNGEGEIIK(1)EK
	A0A0D2XDM0	339	K	DnaJ like subfamily A member 2	FOXG_02000	1	FNVK(1)FPEK
	A0A0D2XDM0	63	K	DnaJ like subfamily A member 2	FOXG_02000	1	EISHAYEILSDSQK(1)R
	A0A0D2XDM0	23	K	DnaJ like subfamily A member 2	FOXG_02000	1	YYDTLGVAPTATEQELK(1)K
	A0A0D2XDM0	150	K	DnaJ like subfamily A member 2	FOXG_02000	1	SIICPK(1)CEGLGGK
	A0A0D2XDM3	589	K	Glycogen [starch] synthase	FOXG_02003	1	LSDLLDWK(1)R
	A0A0D2XDM3	107	K	Glycogen [starch] synthase	FOXG_02003	1	VILIDTK(1)TAYGR
	A0A0D2XDM4	34	K	Ribosome biogenesis protein YTM1	YTM1	1	QQLLVPADIK(1)R
	A0A0D2XDM4	225	K	Ribosome biogenesis protein YTM1	YTM1	1	EINSLDINGATK(1)R
	A0A0D2XDM4	213	K	Ribosome biogenesis protein YTM1	YTM1	1	SSMELWGHEK(1)EINSLDINGATK
	A0A0D2XDM4	175	K	Ribosome biogenesis protein YTM1	YTM1	1	WISQK(1)QLASVGLDR
	A0A0D2XDM4	235	K	Ribosome biogenesis protein YTM1	YTM1	1	ILTASSDGK(1)VGLWTSSK
	A0A0D2XDP0	148	K	Proteasome subunit beta	---	1	ILTMCTDELK(1)R
	A0A0D2XDQ1	249	K	AB hydrolase-1 domain-containing protein	FOXG_02031	1	ILQNSYMGK(1)EVYLR
	A0A0D2XDQ5	153	K	WD_REPEATS_REGION domain-containing protein	---	1	LSCGQQDGK(1)VR
	A0A0D2XDT4	238	K	T-complex protein 1 subunit theta	FOXG_02064	1	AK(1)VGVFTCPIDAGQTETK
	A0A0D2XDT4	511	K	T-complex protein 1 subunit theta	FOXG_02064	1	QWAIK(1)LATEAAR
	A0A0D2XDT4	429	K	T-complex protein 1 subunit theta	FOXG_02064	1	IQAHGEK(1)TPGLSQYAIK
	A0A0D2XDT4	254	K	T-complex protein 1 subunit theta	FOXG_02064	1	VGVFTCPIDAGQTETK(1)GTVLLHNAK
	A0A0D2XDT4	439	K	T-complex protein 1 subunit theta	FOXG_02064	1	TPGLSQYAIK(1)K
	A0A0D2XDT4	318	K	T-complex protein 1 subunit theta	FOXG_02064	1	ILSK(1)FELR
	A0A0D2XDT4	270	K	T-complex protein 1 subunit theta	FOXG_02064	1	EMMDFTK(1)GEESQLETSIK
	A0A0D2XDU3	999	K	Uncharacterized protein	FOXG_02073	1	LVQLFTEK(1)GR
	A0A0D2XDU8	230	K	4-aminobutyrate aminotransferase	FOXG_02078	1	YPLEEHVEENAAEEK(1)R
	A0A0D2XDV0	222	K	Uncharacterized protein	FOXG_02080	1	DAK(1)STYDGFVWGVVHK
	A0A0D2XDV1	208	K	AB hydrolase-1 domain-containing protein	FOXG_02081	1	TPSGDLGFSAK(1)DGIYFDK
	A0A0D2XDW8	129	K	1-(5-phosphoribosyl)-5-[(5-phosphoribosylamino)methylideneamino] imidazole-4-carboxamide isomerase	FOXG_02098	1	LDAVLQALGGDK(1)NK
	A0A0D2XDW8	193	K	1-(5-phosphoribosyl)-5-[(5-phosphoribosylamino)methylideneamino] imidazole-4-carboxamide isomerase	FOXG_02098	1	GVDEK(1)LVQR
	A0A0D2XDY6	83	K	Protein kinase domain-containing protein	---	1	VITTNPDPDVK(1)K
	A0A0D2XDZ1	92	K	40S ribosomal protein S22	FOXG_02122	1	WVVK(1)LLPAR
	A0A0D2XDZ1	124	K	40S ribosomal protein S22	FOXG_02122	1	HVSGK(1)IIGFFY
	A0A0D2XDZ1	60	K	40S ribosomal protein S22	FOXG_02122	1	SGK(1)IVVQLNGR
	A0A0D2XDZ1	32	K	40S ribosomal protein S22	FOXG_02122	1	PSSK(1)VIIK
	A0A0D2XDZ1	88	K	40S ribosomal protein S22	FOXG_02122	1	LSELEK(1)WVVK
	A0A0D2XDZ1	19	K	40S ribosomal protein S22	FOXG_02122	1	TSVLHDALNAINNAEK(1)AGK
	A0A0D2XE03	238	K	Proteasome subunit alpha type	FOXG_02134	1	EIEQEK(1)QEEAAK
	A0A0D2XE03	49	K	Proteasome subunit alpha type	FOXG_02134	1	GADVVVLGCEK(1)R
	A0A0D2XE03	89	K	Proteasome subunit alpha type	FOXG_02134	1	ILVDK(1)AR
	A0A0D2XE03	29	K	Proteasome subunit alpha type	FOXG_02134	1	ALSVFSPDGHVFQVEYAGEAVK(1)R
	A0A0D2XE44	9	K	GTP-binding protein 128up	FOXG_02175	1	IK(1)DIEAEMAK
	A0A0D2XE87	298	K	4-nitrophenylphosphatase	FOXG_02218	1	ADAIAVPSHYADK(1)FSDLR
	A0A0D2XEA1	197	K	Triosephosphate isomerase	FOXG_02233	1	GISDK(1)VADETR
	A0A0D2XEA1	4	K	Triosephosphate isomerase	FOXG_02233	1	K(1)FFVGGNFK
	A0A0D2XEA1	21	K	Triosephosphate isomerase	FOXG_02233	1	SSIK(1)EIVDNLNNADLDK
	A0A0D2XEA1	213	K	Triosephosphate isomerase	FOXG_02233	1	ILYGGSVNEK(1)NCGELSK
	A0A0D2XEA1	17	K	Triosephosphate isomerase	FOXG_02233	1	MNGSK(1)SSIK
	A0A0D2XEA1	12	K	Triosephosphate isomerase	FOXG_02233	1	FFVGGNFK(1)MNGSK
	A0A0D2XEF4	134	K	Uncharacterized protein	---	1	VLVK(1)EGDNFVSK
	A0A0D2XEF7	115	K	Uncharacterized protein	FOXG_02289	1	ILSVDPSK(1)LR
	A0A0D2XEN9	1465	K	Uncharacterized protein	FOXG_02375	1	AVK(1)AQPSLASQQPK
	A0A0D2XEN9	679	K	Uncharacterized protein	FOXG_02375	1	VK(1)QAQAFVDK
	A0A0D2XEN9	1635	K	Uncharacterized protein	FOXG_02375	1	IVTIVGK(1)EDGLGVECLR
	A0A0D2XEN9	1218	K	Uncharacterized protein	FOXG_02375	1	GPEYK(1)EDDSIR
	A0A0D2XEN9	2011	K	Uncharacterized protein	FOXG_02375	1	QLEDSSLSTEETDEIK(1)K
	A0A0D2XEN9	1592	K	Uncharacterized protein	FOXG_02375	1	VAWNNPEK(1)QDSGFK
	A0A0D2XEN9	1433	K	Uncharacterized protein	FOXG_02375	1	NWLQPK(1)R
	A0A0D2XEN9	246	K	Uncharacterized protein	FOXG_02375	0.999868	IIEEAPVTIAKPDTFK(1)AMEDAAVR
	A0A0D2XEN9	782	K	Uncharacterized protein	FOXG_02375	1	HGEFPAK(1)ALTK
	A0A0D2XEN9	1121	K	Uncharacterized protein	FOXG_02375	1	ALEALALEQK(1)QK
	A0A0D2XEN9	509	K	Uncharacterized protein	FOXG_02375	1	AGLEK(1)GQVPSK
	A0A0D2XEN9	230	K	Uncharacterized protein	FOXG_02375	1	HQK(1)IIEEAPVTIAKPDTFK
	A0A0D2XEN9	1625	K	Uncharacterized protein	FOXG_02375	1	DVITEEVSEDGEK(1)R
	A0A0D2XEN9	1612	K	Uncharacterized protein	FOXG_02375	1	FEK(1)DVITEEVSEDGEKR
	A0A0D2XEN9	1268	K	Uncharacterized protein	FOXG_02375	1	NVDTDK(1)R
	A0A0D2XEN9	1607	K	Uncharacterized protein	FOXG_02375	1	YLYLDEETK(1)TR
	A0A0D2XEN9	2135	K	Uncharacterized protein	FOXG_02375	1	TISEK(1)VETLK
	A0A0D2XEP8	363	K	Uncharacterized protein	---	1	SLEK(1)VILR
	A0A0D2XEP8	283	K	Uncharacterized protein	---	1	MTDGDK(1)EAVELWR
	A0A0D2XEP8	607	K	Uncharacterized protein	---	1	IVGSEPELQK(1)AR
	A0A0D2XET1	391	K	Cystathionine beta-synthase	FOXG_02418	1	DK(1)GFDQLPVLSANGNK
	A0A0D2XET1	70	K	Cystathionine beta-synthase	FOXG_02418	1	MIEEAEK(1)SGR
	A0A0D2XET1	57	K	Cystathionine beta-synthase	FOXG_02418	0.999999	IPQSLGIECDVYVKPELFSAGGSVK(1)DR
	A0A0D2XET1	458	K	Cystathionine beta-synthase	FOXG_02418	1	EFASPINPGK(1)R
	A0A0D2XET1	494	K	Cystathionine beta-synthase	FOXG_02418	1	TDDSK(1)SLSK
	A0A0D2XET1	110	K	Cystathionine beta-synthase	FOXG_02418	1	TIITLPEK(1)MSAEK
	A0A0D2XEU5	370	K	Oxidoreductase	FOXG_02432	1	VVGDK(1)MLVSSVGSIK
	A0A0D2XEU5	224	K	Oxidoreductase	FOXG_02432	1	SMSIQEINQLK(1)K
	A0A0D2XEW9	821	K	Carrier domain-containing protein	---	1	ISVYGGK(1)VLIHK
	A0A0D2XEY0	389	K	AMP_N domain-containing protein	---	1	FIDK(1)DVLDK
	A0A0D2XG20	109	K	Uncharacterized protein	FOXG_02861	1	TEEAEEK(1)PAAK
	A0A0D2XG82	11	K	Acetyl-CoA hydrolase	FOXG_02924	1	ASPVASAALK(1)AR
	A0A0D2XG82	487	K	Acetyl-CoA hydrolase	FOXG_02924	1	YQPILSHYFDK(1)AESEGLK
	A0A0D2XG82	364	K	Acetyl-CoA hydrolase	FOXG_02924	1	SQAVSNAPEIIK(1)R
	A0A0D2XG82	222	K	Acetyl-CoA hydrolase	FOXG_02924	1	IGSPSVK(1)VDPSK
	A0A0D2XG90	123	K	Pribosyltran domain-containing protein	FOXG_02932	1	TTLEYAVK(1)ELEK
	A0A0D2XG90	127	K	Pribosyltran domain-containing protein	FOXG_02932	1	ELEK(1)DVEIAR
	A0A0D2XG90	144	K	Pribosyltran domain-containing protein	FOXG_02932	1	MGEGAPAPK(1)TEFSIFVLHNK
	A0A0D2XG90	14	K	Pribosyltran domain-containing protein	FOXG_02932	1	LYVTYNDVHK(1)MCQK
	A0A0D2XGJ4	237	K	Carboxymethylenebutenolidase	FOXG_03037	1	VK(1)EEYER
	A0A0D2XGJ4	38	K	Carboxymethylenebutenolidase	FOXG_03037	1	EIGGYK(1)TYVTGSVDAK
	A0A0D2XGJ4	133	K	Carboxymethylenebutenolidase	FOXG_03037	1	AVK(1)DQDSSIEK
	A0A0D2XGN1	104	K	Uncharacterized protein	FOXG_03075	1	AGWLK(1)VR
	A0A0D2XGN1	189	K	Uncharacterized protein	FOXG_03075	1	LLLSEK(1)K
	A0A0D2XGN1	533	K	Uncharacterized protein	FOXG_03075	1	ADGEGGEPFGK(1)ESLDLANR
	A0A0D2XGN1	860	K	Uncharacterized protein	FOXG_03075	1	AFESTLK(1)HLK
	A0A0D2XGN1	492	K	Uncharacterized protein	FOXG_03075	1	VPAIVDFCK(1)AGSR
	A0A0D2XGN1	470	K	Uncharacterized protein	FOXG_03075	1	QYTDLSENTQK(1)AK
	A0A0D2XGN1	165	K	Uncharacterized protein	FOXG_03075	1	GK(1)TVDGIVER
	A0A0D2XGN1	870	K	Uncharacterized protein	FOXG_03075	1	EVESQAK(1)DQR
	A0A0D2XGN1	863	K	Uncharacterized protein	FOXG_03075	1	HLK(1)EVESQAK
	A0A0D2XGN1	112	K	Uncharacterized protein	FOXG_03075	1	K(1)EESDEVLDR
	A0A0D2XGN1	844	K	Uncharacterized protein	FOXG_03075	1	EVVAGGYGMVPK(1)K
	A0A0D2XGN1	603	K	Uncharacterized protein	FOXG_03075	1	SGNAAELFTAEK(1)K
	A0A0D2XGS9	115	K	Peroxiredoxin	FOXG_03123	1	ILFMSDK(1)DAK
	A0A0D2XGV2	239	K	Uncharacterized protein	FOXG_03146	1	AVESNIPVVRPEWVEACEK(1)SGR
	A0A0D2XGW2	8	K	Uncharacterized protein	FOXG_03156	1	SDNAGAK(1)GPEPGDR
	A0A0D2XGW2	334	K	Uncharacterized protein	FOXG_03156	1	LIEGVVK(1)K
	A0A0D2XGW2	526	K	Uncharacterized protein	FOXG_03156	1	IGNPLAEAAIK(1)GVK
	A0A0D2XGW2	164	K	Uncharacterized protein	FOXG_03156	1	VTSAVVTVPTNFTEK(1)QR
	A0A0D2XGW2	148	K	Uncharacterized protein	FOXG_03156	1	LVGSASDYLGK(1)K
	A0A0D2XGW2	117	K	Uncharacterized protein	FOXG_03156	1	DK(1)NEEETSTVSVSEATTR
	A0A0D2XGY4	89	K	Cytochrome-b5 reductase	FOXG_03180	1	RLPGDEGPK(1)R
	A0A0D2XGY9	91	K	Methionyl-tRNA synthetase	FOXG_03185	1	YHALHK(1)GVYDWFR
	A0A0D2XGY9	208	K	Methionyl-tRNA synthetase	FOXG_03185	1	CK(1)VDGTTPEK
	A0A0D2XGY9	460	K	Methionyl-tRNA synthetase	FOXG_03185	1	LDGVVPDYTK(1)YTDER
	A0A0D2XGY9	450	K	Methionyl-tRNA synthetase	FOXG_03185	1	FTQAK(1)LDGVVPDYTK
	A0A0D2XGY9	379	K	Methionyl-tRNA synthetase	FOXG_03185	1	MSTTEYLNYEGGK(1)FSK
	A0A0D2XGY9	125	K	Methionyl-tRNA synthetase	FOXG_03185	1	ELWK(1)NGYIEER
	A0A0D2XGY9	13	K	Methionyl-tRNA synthetase	FOXG_03185	1	SPVLPEEGK(1)R
	A0A0D2XH20	403	K	Polyadenylate-binding protein	FOXG_03218	1	EEAK(1)EEANEETK
	A0A0D2XH20	476	K	Polyadenylate-binding protein	FOXG_03218	1	K(1)SQLEASIQAR
	A0A0D2XH20	339	K	Polyadenylate-binding protein	FOXG_03218	1	ANK(1)YQGVNLYIK
	A0A0D2XH20	303	K	Polyadenylate-binding protein	FOXG_03218	1	AVDDLNGK(1)DFHGQDLYVGR
	A0A0D2XH20	236	K	Polyadenylate-binding protein	FOXG_03218	1	FEEMK(1)ANFTNVYVK
	A0A0D2XH20	358	K	Polyadenylate-binding protein	FOXG_03218	1	NLDDDVDDDK(1)LR
	A0A0D2XH20	348	K	Polyadenylate-binding protein	FOXG_03218	0.999994	YQGVNLYIK(1)NLDDDVDDDKLR
	A0A0D2XH20	434	K	Polyadenylate-binding protein	FOXG_03218	1	SK(1)GFGFVCFSNPDDATK
	A0A0D2XH20	215	K	Polyadenylate-binding protein	FOXG_03218	1	HVNGMLLNEK(1)K
	A0A0D2XH20	462	K	Polyadenylate-binding protein	FOXG_03218	1	MINNK(1)PLYVALAQR
	A0A0D2XH20	187	K	Polyadenylate-binding protein	FOXG_03218	1	VAQDENGNSK(1)GYGFVHYETDEAASQAIK
	A0A0D2XH20	126	K	Polyadenylate-binding protein	FOXG_03218	1	ALEELNYTLIK(1)GR
	A0A0D2XH43	155	K	Uncharacterized protein	---	1	DK(1)AIAAYESLSEK
	A0A0D2XH43	142	K	Uncharacterized protein	---	1	ELQEFQKEEDDAVEQAGDTEVMAAQGK(1)R
	A0A0D2XH49	119	K	PH domain-containing protein	FOXG_03247	1	SIK(1)GSVLPVLER
	A0A0D2XH58	270	K	S-methyl-5'-thioadenosine phosphorylase	FOXG_03256	1	LGELENSDLVQAK(1)HWAGASQGAVK
	A0A0D2XH58	167	K	S-methyl-5'-thioadenosine phosphorylase	FOXG_03256	1	ACAAHMEGDGVVLHEK(1)GTVIVMEGPQFSTR
	A0A0D2XHD8	197	K	Elongation factor 3	FOXG_03336	1	AQISIGGTK(1)EEALEK
	A0A0D2XHD8	203	K	Elongation factor 3	FOXG_03336	1	EEALEK(1)DILR
	A0A0D2XHD8	873	K	Elongation factor 3	FOXG_03336	1	TFQYEVK(1)WR
	A0A0D2XHD8	443	K	Elongation factor 3	FOXG_03336	1	SFVK(1)DAEAPQK
	A0A0D2XHD8	842	K	Elongation factor 3	FOXG_03336	1	AQMEK(1)WVDLK
	A0A0D2XHD8	180	K	Elongation factor 3	FOXG_03336	1	WQGTVGAYK(1)LLQK
	A0A0D2XHD8	375	K	Elongation factor 3	FOXG_03336	1	AMGDDK(1)DVVAR
	A0A0D2XHH7	42	K	50S ribosomal protein L14e	FOXG_03375	1	LATIVEIIDHK(1)R
	A0A0D2XHH7	92	K	50S ribosomal protein L14e	FOXG_03375	1	LWEK(1)SEIDSK
	A0A0D2XHH7	98	K	50S ribosomal protein L14e	FOXG_03375	1	SEIDSK(1)WEQTNWAK
	A0A0D2XHH7	106	K	50S ribosomal protein L14e	FOXG_03375	1	WEQTNWAK(1)K(1)R
	A0A0D2XHR4	97	K	Uncharacterized protein	FOXG_03462	1	IDLHFPLGK(1)EVTAR
	A0A0D2XHT9	204	K	Phospho-2-dehydro-3-deoxyheptonate aldolase	FOXG_03487	1	GTNFDK(1)ESVQAAK
	A0A0D2XHT9	125	K	Phospho-2-dehydro-3-deoxyheptonate aldolase	FOXG_03487	1	GLINDPDIDNSFK(1)INK
	A0A0D2XHT9	45	K	Phospho-2-dehydro-3-deoxyheptonate aldolase	FOXG_03487	1	ATNTVVK(1)GR
	A0A0D2XHT9	211	K	Phospho-2-dehydro-3-deoxyheptonate aldolase	FOXG_03487	1	ESVQAAK(1)K
	A0A0D2XI04	431	K	Coatomer subunit gamma	FOXG_03553	1	DEGGYEFK(1)R
	A0A0D2XI04	75	K	Coatomer subunit gamma	FOXG_03553	1	LFQNK(1)DASLR
	A0A0D2XI04	279	K	Coatomer subunit gamma	FOXG_03553	1	HK(1)SEMVNFEAAK
	A0A0D2XI35	71	K	Asparaginyl-tRNA synthetase	FOXG_03584	1	AVAYAAQQK(1)K
	A0A0D2XI35	83	K	Asparaginyl-tRNA synthetase	FOXG_03584	1	AEK(1)DAQDEAAR
	A0A0D2XI35	44	K	Asparaginyl-tRNA synthetase	FOXG_03584	1	HGAESEYQVK(1)K
	A0A0D2XI35	422	K	Asparaginyl-tRNA synthetase	FOXG_03584	1	GIK(1)NEDGNDHTFGDDIAEAAER
	A0A0D2XI96	63	K	CRAL-TRIO domain-containing protein	FOXG_03648	1	VVLQK(1)FLR
	A0A0D2XI99	265	K	Ubiquitin carboxyl-terminal hydrolase	FOXG_03651	1	NAGEQPIINK(1)ESFAK
	A0A0D2XI99	452	K	Ubiquitin carboxyl-terminal hydrolase	FOXG_03651	1	NASILEAK(1)K
	A0A0D2XI99	9	K	Ubiquitin carboxyl-terminal hydrolase	FOXG_03651	1	SSISVVVK(1)HQGK
	A0A0D2XI99	195	K	Ubiquitin carboxyl-terminal hydrolase	FOXG_03651	1	VVFPQFAEK(1)SK
	A0A0D2XI99	48	K	Ubiquitin carboxyl-terminal hydrolase	FOXG_03651	1	ILIK(1)GGQLK
	A0A0D2XIB2	76	K	Sorting nexin-3	FOXG_03665	1	TNIPAFK(1)LR
	A0A0D2XIG8	145	K	Serine palmitoyltransferase	FOXG_03722	1	EK(1)AIQVLR
	A0A0D2XIL4	39	K	Aldo_ket_red domain-containing protein	FOXG_03769	1	GETYDAVK(1)CALK
	A0A0D2XIR9	106	K	DLH domain-containing protein	FOXG_03826	1	GAK(1)GDNPHTPAQIDPIIAESIK
	A0A0D2XJP0	69	K	GLTP domain-containing protein	---	1	DILGNVEK(1)LR
	A0A0D2XJP0	201	K	GLTP domain-containing protein	---	1	EFINSK(1)EAK
	A0A0D2XJP0	61	K	GLTP domain-containing protein	---	1	K(1)DILGNVEK
	A0A0D2XJP0	114	K	GLTP domain-containing protein	---	1	GLDFTK(1)QGLEHNVQNPSVELSDSFR
	A0A0D2XJP0	168	K	GLTP domain-containing protein	---	1	DFYAK(1)LGDNPEK
	A0A0D2XJP5	53	K	Inositol-1-monophosphatase	FOXG_04157	1	GVEK(1)MVSTR
	A0A0D2XJR4	588	K	Heat shock 70kDa protein 4	FOXG_04178	1	AK(1)LDEQYSEFASEEEK
	A0A0D2XJR4	660	K	Heat shock 70kDa protein 4	FOXG_04178	1	QAALEK(1)AEAER
	A0A0D2XJR4	327	K	Heat shock 70kDa protein 4	FOXG_04178	1	THLPLEEALAQAK(1)LTK
	A0A0D2XJR4	566	K	Heat shock 70kDa protein 4	FOXG_04178	1	EAAMVMEDK(1)LVADTEEK
	A0A0D2XJR4	125	K	Heat shock 70kDa protein 4	FOXG_04178	1	IK(1)QTAGAELK
	A0A0D2XJR4	473	K	Heat shock 70kDa protein 4	FOXG_04178	1	ADGK(1)DDFMICK
	A0A0D2XJR4	252	K	Heat shock 70kDa protein 4	FOXG_04178	1	YK(1)VDIMTHGR
	A0A0D2XJR4	631	K	Heat shock 70kDa protein 4	FOXG_04178	1	GVYVAK(1)IDEIR
	A0A0D2XJR4	61	K	Heat shock 70kDa protein 4	FOXG_04178	1	TQEISNLK(1)NTVSSLK
	A0A0D2XJR4	649	K	Heat shock 70kDa protein 4	FOXG_04178	1	HFEK(1)VEAER
	A0A0D2XJR4	608	K	Heat shock 70kDa protein 4	FOXG_04178	1	AK(1)LEATEDWLYEEGDDTTK
	A0A0D2XJR4	551	K	Heat shock 70kDa protein 4	FOXG_04178	1	KGDLPISTGSASLDDSTK(1)ASLLEK
	A0A0D2XJR4	557	K	Heat shock 70kDa protein 4	FOXG_04178	1	ASLLEK(1)EAAMVMEDK
	A0A0D2XJR4	574	K	Heat shock 70kDa protein 4	FOXG_04178	1	LVADTEEK(1)K
	A0A0D2XJV1	123	K	60S ribosomal protein L12	FOXG_04217	1	SFAK(1)ELSGTVK
	A0A0D2XJV1	40	K	60S ribosomal protein L12	FOXG_04217	1	IGPLGLSPK(1)K
	A0A0D2XJV1	102	K	60S ribosomal protein L12	FOXG_04217	1	HNK(1)SVSLDEIIEIAR
	A0A0D2XJV1	48	K	60S ribosomal protein L12	FOXG_04217	1	VGEDIAK(1)ATGDWK
	A0A0D2XK12	203	K	Importin N-terminal domain-containing protein	FOXG_04281	1	SPLPK(1)VR
	A0A0D2XKC5	50	K	DUF89 domain-containing protein	FOXG_04399	1	TSDPEK(1)LAEGK
	A0A0D2XKC5	235	K	DUF89 domain-containing protein	FOXG_04399	1	AFDILK(1)K
	A0A0D2XKC5	441	K	DUF89 domain-containing protein	FOXG_04399	1	ADVVVGLPEGK(1)DEELK
	A0A0D2XKD9	328	K	Oxidoreductase	FOXG_04413	1	AVESGK(1)EEDVPVK
	A0A0D2XKD9	283	K	Oxidoreductase	FOXG_04413	1	ATDADFGK(1)EDPAR
	A0A0D2XKD9	138	K	Oxidoreductase	FOXG_04413	1	WDADFVTLK(1)K
	A0A0D2XKD9	299	K	Oxidoreductase	FOXG_04413	1	LVVVDDNEK(1)AK
	A0A0D2XKD9	42	K	Oxidoreductase	FOXG_04413	1	SPK(1)EGNSAPADYPDIK
	A0A0D2XKD9	116	K	Oxidoreductase	FOXG_04413	1	LIEIAK(1)K
	A0A0D2XKG8	33	K	60S ribosomal protein L16	FOXG_04442	1	QLLSGQK(1)IVIVR
	A0A0D2XKG8	190	K	60S ribosomal protein L16	FOXG_04442	1	K(1)NASVK(1)EETAK
	A0A0D2XKG8	185	K	60S ribosomal protein L16	FOXG_04442	1	K(1)NASVK(1)EETAK
	A0A0D2XKG8	165	K	60S ribosomal protein L16	FOXG_04442	1	AK(1)GAAFYER
	A0A0D2XKG8	26	K	60S ribosomal protein L16	FOXG_04442	1	LASIVAK(1)QLLSGQK
	A0A0D2XKG8	184	K	60S ribosomal protein L16	FOXG_04442	1	QLADAK(1)K
	A0A0D2XKG8	119	K	60S ribosomal protein L16	FOXG_04442	1	K(1)VVVPQALR
	A0A0D2XKG8	93	K	60S ribosomal protein L16	FOXG_04442	1	GMIPHK(1)TAR
	A0A0D2XKG8	136	K	60S ribosomal protein L16	FOXG_04442	1	K(1)FCTVGR
	A0A0D2XKG8	13	K	60S ribosomal protein L16	FOXG_04442	1	SSFEQVVVIDGK(1)GHLLGR
	A0A0D2XKG8	105	K	60S ribosomal protein L16	FOXG_04442	1	LK(1)VFEGVPPPYDK
	A0A0D2XKG8	150	K	60S ribosomal protein L16	FOXG_04442	1	LSSEVGWK(1)YEDVVAR
	A0A0D2XLD0	194	K	NmrA domain-containing protein	FOXG_04754	1	QVNLLAPEVPHDPIDPK(1)DIGR
	A0A0D2XLD0	219	K	NmrA domain-containing protein	FOXG_04754	1	LYASGYQGEPK(1)K
	A0A0D2XLD0	71	K	NmrA domain-containing protein	FOXG_04754	1	ISADLTDLDSVK(1)R
	A0A0D2XLD0	318	K	NmrA domain-containing protein	FOXG_04754	1	ATSFDDFVK(1)R
	A0A0D2XLD0	297	K	NmrA domain-containing protein	FOXG_04754	1	ALYAPEDYEK(1)SR
	A0A0D2XLL7	98	K	Phosphoribosylaminoimidazole carboxylase	FOXG_04841	1	VLVYPSWK(1)TLR
	A0A0D2XLL7	593	K	Phosphoribosylaminoimidazole carboxylase	FOXG_04841	1	ESDVESYLAQMK(1)K
	A0A0D2XLL7	55	K	Phosphoribosylaminoimidazole carboxylase	FOXG_04841	1	YHVDGSFK(1)DAQK
	A0A0D2XLL7	110	K	Phosphoribosylaminoimidazole carboxylase	FOXG_04841	1	FEQK(1)DYLGK
	A0A0D2XLS0	699	K	Uncharacterized protein	FOXG_04894	1	DVLSIK(1)AK
	A0A0D2XLS0	317	K	Uncharacterized protein	FOXG_04894	1	IK(1)ETDFNEVCR
	A0A0D2XM31	67	K	VOC domain-containing protein	FOXG_05005	1	K(1)YDGNLENR
	A0A0D2XM54	83	K	Vesicle-associated membrane protein-associated protein B	FOXG_05029	1	DK(1)FLVQSAPITADK
	A0A0D2XM54	79	K	Vesicle-associated membrane protein-associated protein B	FOXG_05029	1	QDPAPDAK(1)CR
	A0A0D2XM57	35	K	60S acidic ribosomal protein P1	FOXG_05032	1	AAK(1)VEEVEPIWTSIFAK
	A0A0D2XM57	32	K	60S acidic ribosomal protein P1	FOXG_05032	1	LQTLIK(1)AAK
	A0A0D2XM57	57	K	60S acidic ribosomal protein P1	FOXG_05032	1	DVK(1)DLLVNVGSGGGAAPAAGGAAAAGGAAAEAAPEEEKEEEK
	A0A0D2XM73	231	K	Peptidyl-prolyl cis-trans isomerase D	FOXG_05048	1	EYGNTAFK(1)SGNYSLGLDK
	A0A0D2XM73	223	K	Peptidyl-prolyl cis-trans isomerase D	FOXG_05048	1	IATACK(1)EYGNTAFK
	A0A0D2XMB5	60	K	Mitogen-activated protein kinase	FOXG_05092	1	VTNVFSK(1)K
	A0A0D2XMC9	165	K	Acetyltransferase	FOXG_05106	1	LDLGGIK(1)K
	A0A0D2XMC9	146	K	Acetyltransferase	FOXG_05106	1	TESK(1)YYADGEDAFCMR
	A0A0D2XMC9	222	K	Acetyltransferase	FOXG_05106	1	SLGVGSLVEK(1)DDSK
	A0A0D2XMI8	12	K	PABS domain-containing protein	---	1	SSEEITHPTIK(1)DGWFR
	A0A0D2XMK8	127	K	Uncharacterized protein	---	1	DVDGFGTK(1)NIGELAK
	A0A0D2XMK8	134	K	Uncharacterized protein	---	1	NIGELAK(1)R
	A0A0D2XMK8	26	K	Uncharacterized protein	---	1	LCAEVTEK(1)QK
	A0A0D2XMK8	688	K	Uncharacterized protein	---	1	FFNIK(1)CR
	A0A0D2XMK8	499	K	Uncharacterized protein	---	1	LGIDK(1)TNPDELTEDEIHR
	A0A0D2XMK9	97	K	Eukaryotic translation initiation factor 3 subunit I	TIF34	1	TWEFPTAVK(1)R
	A0A0D2XMK9	211	K	Eukaryotic translation initiation factor 3 subunit I	TIF34	1	TYFITACK(1)DK
	A0A0D2XMK9	20	K	Eukaryotic translation initiation factor 3 subunit I	TIF34	1	FNK(1)DGDLIFSVAK
	A0A0D2XMK9	243	K	Eukaryotic translation initiation factor 3 subunit I	TIF34	1	TYTADTPLNSATITPK(1)K
	A0A0D2XMK9	319	K	Eukaryotic translation initiation factor 3 subunit I	TIF34	1	VHHFDK(1)GYFDFNYEVER
	A0A0D2XMK9	275	K	Eukaryotic translation initiation factor 3 subunit I	TIF34	1	FYHK(1)IFEDEIGR
	A0A0D2XMK9	301	K	Eukaryotic translation initiation factor 3 subunit I	TIF34	1	GHFGPLNTVAADPTGK(1)SYASGGEDGYVR
	A0A0D2XMK9	82	K	Eukaryotic translation initiation factor 3 subunit I	TIF34	1	LWEVK(1)TGR
	A0A0D2XMM8	6	K	S-(hydroxymethyl)glutathione dehydrogenase	FOXG_05205	1	STVGK(1)TITCK
	A0A0D2XMM8	339	K	S-(hydroxymethyl)glutathione dehydrogenase	FOXG_05205	1	SQLNDLVADYK(1)K
	A0A0D2XMM8	236	K	S-(hydroxymethyl)glutathione dehydrogenase	FOXG_05205	1	AWGEK(1)FGATHFVNPTELGDQSIQDK
	A0A0D2XMM8	122	K	S-(hydroxymethyl)glutathione dehydrogenase	FOXG_05205	1	ATQGK(1)GLMPDGTSR
	A0A0D2XMM8	230	K	S-(hydroxymethyl)glutathione dehydrogenase	FOXG_05205	1	IIVVDVNPSK(1)K
	A0A0D2XMP0	238	K	Leukotriene A(4) hydrolase	---	1	DMEK(1)FMEVAEK
	A0A0D2XMP0	586	K	Leukotriene A(4) hydrolase	---	1	QLALQTFEK(1)NK
	A0A0D2XMP0	415	K	Leukotriene A(4) hydrolase	---	1	WSGK(1)SLDSFEFK
	A0A0D2XMP0	478	K	Leukotriene A(4) hydrolase	---	1	WK(1)DANFTPSAK
	A0A0D2XMQ2	124	K	Multiprotein-bridging factor 1	FOXG_05229	1	GTAAPDQK(1)VLGAMER
	A0A0D2XMQ2	136	K	Multiprotein-bridging factor 1	FOXG_05229	1	VLNVK(1)LR
	A0A0D2XMQ2	94	K	Multiprotein-bridging factor 1	FOXG_05229	1	QQVEPK(1)MTQK
	A0A0D2XMQ2	45	K	Multiprotein-bridging factor 1	FOXG_05229	1	AGGLTTEK(1)K
	A0A0D2XMQ2	86	K	Multiprotein-bridging factor 1	FOXG_05229	1	TVGDVISK(1)AR
	A0A0D2XMQ2	9	K	Multiprotein-bridging factor 1	FOXG_05229	1	MDDWDTTTK(1)IGSR
	A0A0D2XMQ4	49	K	GFA domain-containing protein	FOXG_05231	1	DK(1)LTISGPVK
	A0A0D2XMU1	367	K	Tryptophanyl-tRNA synthetase	FOXG_05268	1	IYDDYK(1)SGALLTGELK
	A0A0D2XMU1	81	K	Tryptophanyl-tRNA synthetase	FOXG_05268	1	DFDK(1)ILTK
	A0A0D2XMU1	312	K	Tryptophanyl-tRNA synthetase	FOXG_05268	1	MSSSNPNSAIFMTDTAK(1)QIK
	A0A0D2XMU1	284	K	Tryptophanyl-tRNA synthetase	FOXG_05268	1	PALIHSK(1)FLTALQGAGGK
	A0A0D2XMU1	361	K	Tryptophanyl-tRNA synthetase	FOXG_05268	1	LQK(1)IYDDYK
	A0A0D2XMU1	62	K	Tryptophanyl-tRNA synthetase	FOXG_05268	1	FEQVTGK(1)K
	A0A0D2XMU1	377	K	Tryptophanyl-tRNA synthetase	FOXG_05268	1	SGALLTGELK(1)K
	A0A0D2XMV7	219	K	Glutamate-5-semialdehyde dehydrogenase	FOXG_05285	1	YIK(1)ESTK
	A0A0D2XMV7	157	K	Glutamate-5-semialdehyde dehydrogenase	FOXG_05285	1	GGK(1)ESTESFVAISK
	A0A0D2XN20	643	K	Transketolase	FOXG_05349	1	FGASGAYK(1)DVYK
	A0A0D2XN20	274	K	Transketolase	FOXG_05349	1	ADDIK(1)QLK
	A0A0D2XN20	217	K	Transketolase	FOXG_05349	1	YEAYGWHVVK(1)VDDGDHDLAGIEAAIK
	A0A0D2XN20	206	K	Transketolase	FOXG_05349	1	ITIDGDTAVAFTEDVPK(1)R
	A0A0D2XN20	517	K	Transketolase	FOXG_05349	1	PADGNETSGAYYVCLTSK(1)HSPSIIALSR
	A0A0D2XN20	400	K	Transketolase	FOXG_05349	1	EAVDFQPK(1)STGLGDYSGR
	A0A0D2XN20	9	K	Transketolase	FOXG_05349	1	GYGEIDQK(1)AINTIR
	A0A0D2XN20	540	K	Transketolase	FOXG_05349	1	QNLPQLEGSTIEK(1)AAK
	A0A0D2XN20	392	K	Transketolase	FOXG_05349	1	WK(1)EAVDFQPK
	A0A0D2XN20	648	K	Transketolase	FOXG_05349	1	K(1)FEFTPEGIAK
	A0A0D2XN20	658	K	Transketolase	FOXG_05349	1	KFEFTPEGIAK(1)R
	A0A0D2XN94	93	K	GAF protein	FOXG_05423	1	VACQTIK(1)FGK
	A0A0D2XN94	144	K	GAF protein	FOXG_05423	1	SEIVVPIVVAQDDGSK(1)K
	A0A0D2XNG0	559	K	Asparagine synthetase	FOXG_05490	1	WTPTWSK(1)QTDPSGR
	A0A0D2XNG0	219	K	Asparagine synthetase	FOXG_05490	1	HALEK(1)AVR
	A0A0D2XNG0	185	K	Asparagine synthetase	FOXG_05490	1	IVAFPPGHVYDSK(1)TGETTR
	A0A0D2XNG0	194	K	Asparagine synthetase	FOXG_05490	1	YFK(1)PSWWDPK
	A0A0D2XNG0	458	K	Asparagine synthetase	FOXG_05490	1	LEK(1)YIIR
	A0A0D2XNG0	211	K	Asparagine synthetase	FOXG_05490	1	VPSNPVDYK(1)VLR
	A0A0D2XNG0	317	K	Asparagine synthetase	FOXG_05490	1	AALEVAK(1)FLGTK
	A0A0D2XNG0	201	K	Asparagine synthetase	FOXG_05490	1	PSWWDPK(1)K
	A0A0D2XNG0	529	K	Asparagine synthetase	FOXG_05490	0.999987	NPKPEWGNDIPDTK(1)EAYWYR
	A0A0D2XNG0	507	K	Asparagine synthetase	FOXG_05490	1	DNAEK(1)QVTDEMMK
	A0A0D2XNG0	574	K	Asparagine synthetase	FOXG_05490	1	AISTHNAK(1)YDNAA
	A0A0D2XNG1	274	K	Mitochondrial outer membrane protein porin	FOXG_05491	1	LDQATHK(1)LGASFTFEG
	A0A0D2XNG1	51	K	Mitochondrial outer membrane protein porin	FOXG_05491	1	SSHEK(1)ATSAAIEGK
	A0A0D2XNG1	267	K	Mitochondrial outer membrane protein porin	FOXG_05491	1	EGVTLGLGGSFDTQK(1)LDQATHK
	A0A0D2XNG1	92	K	Mitochondrial outer membrane protein porin	FOXG_05491	1	IEVADSLAK(1)GLK
	A0A0D2XNG1	212	K	Mitochondrial outer membrane protein porin	FOXG_05491	1	ATWNSK(1)TGNAVGLEVASK
	A0A0D2XNG1	224	K	Mitochondrial outer membrane protein porin	FOXG_05491	1	TGNAVGLEVASK(1)YR
	A0A0D2XNG1	19	K	Mitochondrial outer membrane protein porin	FOXG_05491	1	PANDLLNK(1)DFYHLSATTFEFK
	A0A0D2XNG4	669	K	Regulator-nonsense transcripts 1	FOXG_05494	1	LVNLK(1)LSPIR
	A0A0D2XNK1	367	K	M20_dimer domain-containing protein	---	1	YVEEQFAK(1)LGSK
	A0A0D2XNK1	352	K	M20_dimer domain-containing protein	---	1	TVPDMDIDK(1)TNEAVYK
	A0A0D2XNK1	71	K	M20_dimer domain-containing protein	---	1	QPHK(1)EYLDLPPVVLAR
	A0A0D2XNK1	335	K	M20_dimer domain-containing protein	---	1	TVIPAK(1)VIGK
	A0A0D2XNK1	301	K	M20_dimer domain-containing protein	---	1	TTIFDDK(1)K
	A0A0D2XPF5	152	K	Protein disulfide-isomerase	FOXG_05843	1	VSDK(1)DLDSFLK
	A0A0D2XPF5	171	K	Protein disulfide-isomerase	FOXG_05843	1	AILFTSK(1)GTTSALIR
	A0A0D2XPR8	319	K	Homoserine dehydrogenase	FOXG_05956	1	SHPIAALK(1)GSDNIISFYTER
	A0A0D2XPR8	169	K	Homoserine dehydrogenase	FOXG_05956	1	DLVETGDK(1)VTK
	A0A0D2XPR8	227	K	Homoserine dehydrogenase	FOXG_05956	1	K(1)LTILAR
	A0A0D2XPR8	300	K	Homoserine dehydrogenase	FOXG_05956	1	FVGSIDAASK(1)QVK
	A0A0D2XPT8	306	K	3-hydroxy-3-methylglutaryl coenzyme A synthase	FOXG_05976	1	SLTDK(1)VVEK
	A0A0D2XPT8	317	K	3-hydroxy-3-methylglutaryl coenzyme A synthase	FOXG_05976	1	TFMALTK(1)K
	A0A0D2XPT8	310	K	3-hydroxy-3-methylglutaryl coenzyme A synthase	FOXG_05976	1	VVEK(1)TFMALTK
	A0A0D2XPT8	36	K	3-hydroxy-3-methylglutaryl coenzyme A synthase	FOXG_05976	1	FDGVSAGK(1)YTIGLGQTK
	A0A0D2XPT8	428	K	3-hydroxy-3-methylglutaryl coenzyme A synthase	FOXG_05976	1	DYTPK(1)GDASTIAPGTYYLTK
	A0A0D2XPT8	449	K	3-hydroxy-3-methylglutaryl coenzyme A synthase	FOXG_05976	1	VDDMFK(1)R
	A0A0D2XPT8	268	K	3-hydroxy-3-methylglutaryl coenzyme A synthase	FOXG_05976	1	LVQK(1)SYAR
	A0A0D2XPT8	301	K	3-hydroxy-3-methylglutaryl coenzyme A synthase	FOXG_05976	1	DMDYEK(1)SLTDK
	A0A0D2XQ03	252	K	WW domain-containing protein	FOXG_06043	1	GNNPYGQGEK(1)K
	A0A0D2XQ30	110	K	Uncharacterized protein	---	1	K(1)LAFPGR
	A0A0D2XQ58	306	K	Glycylpeptide N-tetradecanoyltransferase	FOXG_06099	1	LTPVLIK(1)EITR
	A0A0D2XQ58	501	K	Glycylpeptide N-tetradecanoyltransferase	FOXG_06099	1	LNELVHDALIISK(1)R
	A0A0D2XQ58	395	K	Glycylpeptide N-tetradecanoyltransferase	FOXG_06099	1	DLDAVMDLYK(1)R
	A0A0D2XQ58	132	K	Glycylpeptide N-tetradecanoyltransferase	FOXG_06099	1	SDDPSGSQAADMLK(1)K
	A0A0D2XQ58	293	K	Glycylpeptide N-tetradecanoyltransferase	FOXG_06099	1	ENVVTCSEVNFLAIHK(1)K
	A0A0D2XQA2	188	K	Phosphoribosylaminoimidazole-succinocarboxamide synthase	FOXG_06144	1	VK(1)ELSLK
	A0A0D2XQA2	200	K	Phosphoribosylaminoimidazole-succinocarboxamide synthase	FOXG_06144	1	IYEEAAK(1)YAEER
	A0A0D2XQA2	255	K	Phosphoribosylaminoimidazole-succinocarboxamide synthase	FOXG_06144	1	DQDSFDK(1)QFIR
	A0A0D2XQA2	264	K	Phosphoribosylaminoimidazole-succinocarboxamide synthase	FOXG_06144	1	NWLTK(1)EGLK
	A0A0D2XQA2	270	K	Phosphoribosylaminoimidazole-succinocarboxamide synthase	FOXG_06144	1	GK(1)EGVELPQDIVQATADR
	A0A0D2XQA2	150	K	Phosphoribosylaminoimidazole-succinocarboxamide synthase	FOXG_06144	1	FK(1)QPLWTPSTK
	A0A0D2XQA2	126	K	Phosphoribosylaminoimidazole-succinocarboxamide synthase	FOXG_06144	1	GYLTGSAFK(1)EYK
	A0A0D2XQA2	54	K	Phosphoribosylaminoimidazole-succinocarboxamide synthase	FOXG_06144	1	NPIPDK(1)GK
	A0A0D2XQA6	92	K	Importin N-terminal domain-containing protein	FOXG_06148	1	WLQQTDDETK(1)NR
	A0A0D2XQA6	189	K	Importin N-terminal domain-containing protein	FOXG_06148	1	K(1)EETNIEVR
	A0A0D2XQA6	82	K	Importin N-terminal domain-containing protein	FOXG_06148	1	HQELQAK(1)WLQQTDDETK
	A0A0D2XQA8	353	K	ATP-dependent 6-phosphofructokinase	FOXG_06150	1	ELAK(1)AVDAK
	A0A0D2XQA8	362	K	ATP-dependent 6-phosphofructokinase	FOXG_06150	1	DFEK(1)AMSLR
	A0A0D2XQA8	349	K	ATP-dependent 6-phosphofructokinase	FOXG_06150	1	KPLMQAVAETK(1)ELAK
	A0A0D2XQA8	275	K	ATP-dependent 6-phosphofructokinase	FOXG_06150	1	NILADK(1)SEGGLALDTR
	A0A0D2XQB6	497	K	T-complex protein 1 subunit epsilon	FOXG_06158	1	GK(1)LGVDCMGR
	A0A0D2XQB6	208	K	T-complex protein 1 subunit epsilon	FOXG_06158	1	K(1)DVDFELIK
	A0A0D2XQB6	288	K	T-complex protein 1 subunit epsilon	FOXG_06158	1	LQNYEK(1)EK
	A0A0D2XQB6	220	K	T-complex protein 1 subunit epsilon	FOXG_06158	1	VDGK(1)VGGALEDTLLVK
	A0A0D2XQB6	358	K	T-complex protein 1 subunit epsilon	FOXG_06158	1	FEDLTAEK(1)LGSAGIVR
	A0A0D2XQB6	405	K	T-complex protein 1 subunit epsilon	FOXG_06158	1	MIIDEAK(1)R
	A0A0D2XQF4	392	K	Acetyl-CoA acyltransferase	FOXG_06200	1	QVSTLLYELK(1)R
	A0A0D2XQF4	46	K	Acetyl-CoA acyltransferase	FOXG_06200	1	SAFTK(1)GGR
	A0A0D2XQF4	230	K	Acetyl-CoA acyltransferase	FOXG_06200	1	FEDK(1)EGNTK
	A0A0D2XQI5	124	K	Aha1_N domain-containing protein	FOXG_06233	1	SK(1)IVPQLR
	A0A0D2XQI5	304	K	Aha1_N domain-containing protein	FOXG_06233	1	WEGVPIGQEDVTK(1)R
	A0A0D2XQI5	39	K	Aha1_N domain-containing protein	FOXG_06233	1	VQAEEGEVK(1)AK
	A0A0D2XQI5	225	K	Aha1_N domain-containing protein	FOXG_06233	1	SPPK(1)VFDGAK
	A0A0D2XQI5	118	K	Aha1_N domain-containing protein	FOXG_06233	1	QPVK(1)DLVR
	A0A0D2XQI5	231	K	Aha1_N domain-containing protein	FOXG_06233	1	VFDGAK(1)VGGK
	A0A0D2XQI5	30	K	Aha1_N domain-containing protein	FOXG_06233	1	SYFDESLTK(1)VQAEEGEVK
	A0A0D2XQI5	44	K	Aha1_N domain-containing protein	FOXG_06233	1	IDK(1)IQSMDGDVDVSQR
	A0A0D2XQM8	149	K	Elongation factor 2	FOXG_06276	1	IKPVIIINK(1)VDR
	A0A0D2XQM8	306	K	Elongation factor 2	FOXG_06276	1	EGK(1)QLLK
	A0A0D2XQM8	291	K	Elongation factor 2	FOXG_06276	1	EETATLLEK(1)LNLK
	A0A0D2XQM8	142	K	Elongation factor 2	FOXG_06276	1	IK(1)PVIIINK
	A0A0D2XQM8	310	K	Elongation factor 2	FOXG_06276	1	QLLK(1)AVMR
	A0A0D2XQM8	303	K	Elongation factor 2	FOXG_06276	1	LPAEDREK(1)EGK
	A0A0D2XQM8	295	K	Elongation factor 2	FOXG_06276	1	LNLK(1)LPAEDR
	A0A0D2XQM8	20	K	Elongation factor 2	FOXG_06276	1	NMSVIAHVDHGK(1)STLTDSLLAK
	A0A0D2XQM8	281	K	Elongation factor 2	FOXG_06276	1	IFSAVMNFK(1)K
	A0A0D2XQM8	243	K	Elongation factor 2	FOXG_06276	1	LWGDNYFNPK(1)TK
	A0A0D2XQM8	30	K	Elongation factor 2	FOXG_06276	1	STLTDSLLAK(1)AGIISTAK
	A0A0D2XQM8	256	K	Elongation factor 2	FOXG_06276	1	NGTYEGK(1)QLER
	A0A0D2XQQ8	248	K	Protein BCP1	FOXG_06306	1	EDESAADSK(1)R
	A0A0D2XQU8	375	K	Peroxisomal hydratase-dehydrogenase-epimerase	FOXG_06347	1	ASAEDGEK(1)VVK
	A0A0D2XQV2	1266	K	Protein pyrABCN	FOXG_06351	1	DNDIK(1)VIECNVR
	A0A0D2XQV2	2128	K	Protein pyrABCN	FOXG_06351	1	ALALPPK(1)VR
	A0A0D2XQV2	1769	K	Protein pyrABCN	FOXG_06351	1	LTVDDIK(1)DR
	A0A0D2XQV2	579	K	Protein pyrABCN	FOXG_06351	1	SMDSIGEK(1)CAK
	A0A0D2XQV2	887	K	Protein pyrABCN	FOXG_06351	1	IDK(1)WFLR
	A0A0D2XQV2	830	K	Protein pyrABCN	FOXG_06351	1	SFEEAIQK(1)AIR
	A0A0D2XQV2	1197	K	Protein pyrABCN	FOXG_06351	1	EIEMDAVAK(1)DGK
	A0A0D2XQV2	1393	K	Protein pyrABCN	FOXG_06351	1	LEK(1)LGYK
	A0A0D2XQV2	884	K	Protein pyrABCN	FOXG_06351	1	IWELTK(1)IDK
	A0A0D2XQV2	161	K	Protein pyrABCN	FOXG_06351	1	GSMLGK(1)MR
	A0A0D2XQV2	1188	K	Protein pyrABCN	FOXG_06351	1	YIENAK(1)EIEMDAVAK
	A0A0D2XQV2	210	K	Protein pyrABCN	FOXG_06351	1	NLVAEVSIK(1)APK
	A0A0D2XQV2	933	K	Protein pyrABCN	FOXG_06351	1	QLAK(1)FWSSNEIAVR
	A0A0D2XQV2	649	K	Protein pyrABCN	FOXG_06351	1	GWK(1)EIEYEVVR
	A0A0D2XQV2	2017	K	Protein pyrABCN	FOXG_06351	1	TIAISTSHSSVQK(1)GETLQDTLR
	A0A0D2XQV2	1379	K	Protein pyrABCN	FOXG_06351	1	NILLSIGSYK(1)DK
	A0A0D2XQV2	1453	K	Protein pyrABCN	FOXG_06351	1	NTIDLYINLPSNNK(1)YR
	A0A0D2XQV2	901	K	Protein pyrABCN	FOXG_06351	1	GLSDFAK(1)R
	A0A0D2XQZ0	1700	K	Fatty acid synthase subunit alpha	FOXG_06391	1	SSELK(1)YAPDFMK
	A0A0D2XQZ0	155	K	Fatty acid synthase subunit alpha	FOXG_06391	1	ALIAQK(1)LK
	A0A0D2XQZ0	1084	K	Fatty acid synthase subunit alpha	FOXG_06391	1	LIEPELFEGYDPNK(1)K
	A0A0D2XQZ0	1707	K	Fatty acid synthase subunit alpha	FOXG_06391	1	YAPDFMK(1)K
	A0A0D2XQZ0	773	K	Fatty acid synthase subunit alpha	FOXG_06391	1	LLGCVK(1)AQK
	A0A0D2XQZ0	281	K	Fatty acid synthase subunit alpha	FOXG_06391	1	LGSEGDAK(1)AFFDSVANK
	A0A0D2XQZ0	610	K	Fatty acid synthase subunit alpha	FOXG_06391	1	VETIPFLHLK(1)K
	A0A0D2XQZ0	72	K	Fatty acid synthase subunit alpha	FOXG_06391	1	YEAYDAAK(1)SVQR
	A0A0D2XQZ0	233	K	Fatty acid synthase subunit alpha	FOXG_06391	1	LISSK(1)MPGGFNITAAR
	A0A0D2XQZ0	440	K	Fatty acid synthase subunit alpha	FOXG_06391	1	SNPK(1)LLDFMQYHIDNCPTER
	A0A0D2XQZ0	1681	K	Fatty acid synthase subunit alpha	FOXG_06391	1	NNSPYSDDQLSK(1)VLLNPDAR
	A0A0D2XQZ0	64	K	Fatty acid synthase subunit alpha	FOXG_06391	1	SK(1)YEAYDAAK
	A0A0D2XQZ0	58	K	Fatty acid synthase subunit alpha	FOXG_06391	1	VVEIGPADTLGVMAK(1)R
	A0A0D2XQZ0	345	K	Fatty acid synthase subunit alpha	FOXG_06391	1	YLK(1)IDLR
	A0A0D2XQZ0	1664	K	Fatty acid synthase subunit alpha	FOXG_06391	1	YFHDGFINNK(1)LFVAK
	A0A0D2XQZ0	1719	K	Fatty acid synthase subunit alpha	FOXG_06391	1	AK(1)ETEQVMEALALK
	A0A0D2XQZ0	528	K	Fatty acid synthase subunit alpha	FOXG_06391	1	KLEHYVQQMAEGGK(1)ISEYGNR
	A0A0D2XQZ0	1061	K	Fatty acid synthase subunit alpha	FOXG_06391	1	YEK(1)YVLEHSGIR
	A0A0D2XQZ0	1805	K	Fatty acid synthase subunit alpha	FOXG_06391	1	SLGVASQGAGAAMK(1)DIEIVK
	A0A0D2XQZ0	1617	K	Fatty acid synthase subunit alpha	FOXG_06391	1	AFSVTSFGFGQK(1)GAQAIGVHPK
	A0A0D2XQZ0	1644	K	Fatty acid synthase subunit alpha	FOXG_06391	1	TYAEYCAK(1)VDAR
	A0A0D2XQZ0	584	K	Fatty acid synthase subunit alpha	FOXG_06391	1	SLAMNESQILPK(1)DNK
	A0A0D2XQZ0	753	K	Fatty acid synthase subunit alpha	FOXG_06391	1	EIDSIDSK(1)SELAHR
	A0A0D2XQZ0	1536	K	Fatty acid synthase subunit alpha	FOXG_06391	1	K(1)GNAVLGIFQK
	A0A0D2XQZ1	2060	K	"Fatty acid synthase subunit beta, fungi type"	FOXG_06392	1	EYFEDVYK(1)LTNSPK
	A0A0D2XQZ1	830	K	"Fatty acid synthase subunit beta, fungi type"	FOXG_06392	1	AAK(1)EAIVAAPGLEDSEWEQTYK
	A0A0D2XQZ1	219	K	"Fatty acid synthase subunit beta, fungi type"	FOXG_06392	1	AEK(1)MFPK
	A0A0D2XQZ1	2038	K	"Fatty acid synthase subunit beta, fungi type"	FOXG_06392	1	LVGK(1)YIPNVTAK
	A0A0D2XQZ1	946	K	"Fatty acid synthase subunit beta, fungi type"	FOXG_06392	1	LVELLYVK(1)HQSR
	A0A0D2XQZ1	1186	K	"Fatty acid synthase subunit beta, fungi type"	FOXG_06392	1	HALLMADVVAQGQK(1)FQTNPIR
	A0A0D2XQZ1	213	K	"Fatty acid synthase subunit beta, fungi type"	FOXG_06392	1	SAELLQTLSK(1)NPK
	A0A0D2XQZ1	923	K	"Fatty acid synthase subunit beta, fungi type"	FOXG_06392	1	EGK(1)ACDLDDMTYADVLR
	A0A0D2XQZ1	651	K	"Fatty acid synthase subunit beta, fungi type"	FOXG_06392	1	IEK(1)AIPAGR
	A0A0D2XQZ1	1503	K	"Fatty acid synthase subunit beta, fungi type"	FOXG_06392	1	NK(1)AVFSSIETR
	A0A0D2XQZ1	1784	K	"Fatty acid synthase subunit beta, fungi type"	FOXG_06392	1	IFK(1)EIDETTTSYTYR
	A0A0D2XQZ1	1983	K	"Fatty acid synthase subunit beta, fungi type"	FOXG_06392	1	TLAK(1)PTPLELER
	A0A0D2XR18	354	K	Mannose-1-phosphate guanylyltransferase	FOXG_06420	1	VK(1)ESIVLEDCEIK
	A0A0D2XR18	90	K	Mannose-1-phosphate guanylyltransferase	FOXG_06420	1	DSAK(1)EFPAITIK
	A0A0D2XR49	492	K	Choline dehydrogenase	FOXG_06451	1	DEMAVVDPELK(1)VR
	A0A0D2XR49	287	K	Choline dehydrogenase	FOXG_06451	1	GQLEDLK(1)IPVVK
	A0A0D2XR49	122	K	Choline dehydrogenase	FOXG_06451	1	GCK(1)GWDFETVMR
	A0A0D2XR49	441	K	Choline dehydrogenase	FOXG_06451	1	DWLK(1)GEVAPGPK
	A0A0D2XR49	449	K	Choline dehydrogenase	FOXG_06451	1	GEVAPGPK(1)IQTDEEISEYAR
	A0A0D2XR49	257	K	Choline dehydrogenase	FOXG_06451	1	K(1)EIILSAGAVDTPR
	A0A0D2XU68	237	K	Glucose-6-phosphate isomerase	FOXG_07520	1	WFLEK(1)TDNK
	A0A0D2XU68	27	K	Glucose-6-phosphate isomerase	FOXG_07520	1	SFVLK(1)EAFASDPQR
	A0A0D2XU68	241	K	Glucose-6-phosphate isomerase	FOXG_07520	1	TDNK(1)GDIAK
	A0A0D2XU68	114	K	Glucose-6-phosphate isomerase	FOXG_07520	1	NVSGWDMK(1)VDGVDVMNTK
	A0A0D2XU68	91	K	Glucose-6-phosphate isomerase	FOXG_07520	1	DAMFAGEK(1)INFTEGR
	A0A0D2XU68	231	K	Glucose-6-phosphate isomerase	FOXG_07520	1	TFTTAETTTNANTAK(1)K
	A0A0D2XU68	22	K	Glucose-6-phosphate isomerase	FOXG_07520	1	DSVGK(1)SFVLK
	A0A0D2XU68	367	K	Glucose-6-phosphate isomerase	FOXG_07520	1	FPAYLQQLSMESNGK(1)TITSDGSSAK
	A0A0D2XU68	548	K	Glucose-6-phosphate isomerase	FOXG_07520	1	ELDEAGNGEGHDASTGGLIGAFK(1)K
	A0A0D2XU68	260	K	Glucose-6-phosphate isomerase	FOXG_07520	1	HFVALSTNEEEVTK(1)FGIDSK
	A0A0D2XU68	525	K	Glucose-6-phosphate isomerase	FOXG_07520	1	ILK(1)ELDEAGNGEGHDASTGGLIGAFK
	A0A0D2XUF1	182	K	Mitochondrial presequence protease	FOXG_07604	1	LVFK(1)GVVYNEMK
	A0A0D2XUF1	958	K	Mitochondrial presequence protease	FOXG_07604	1	EELLDVTK(1)DQVR
	A0A0D2XUF1	383	K	Mitochondrial presequence protease	FOXG_07604	1	LK(1)ENVQQILR
	A0A0D2XUF1	177	K	Mitochondrial presequence protease	FOXG_07604	1	IGPENPLAEDEASK(1)K
	A0A0D2XUH4	1093	K	TIP120 domain-containing protein	FOXG_07627	1	LQALLK(1)DQSLGIR
	A0A0D2XUM4	39	K	Nucleoside diphosphate kinase	---	1	LAAIK(1)LVSPGK
	A0A0D2XUM4	34	K	Nucleoside diphosphate kinase	---	1	GFK(1)LAAIK
	A0A0D2XUN7	203	K	T-complex protein 1 subunit gamma	---	1	VEK(1)VPGGEIEDSR
	A0A0D2XUN7	248	K	T-complex protein 1 subunit gamma	---	1	IVLLDCPLEYK(1)K
	A0A0D2XUN7	427	K	T-complex protein 1 subunit gamma	---	1	LGQLAK(1)SIEGVQQWPYK
	A0A0D2XUN7	457	K	T-complex protein 1 subunit gamma	---	1	TLVQNAGK(1)SPVR
	A0A0D2XUN7	126	K	T-complex protein 1 subunit gamma	---	1	NIHPVVIISAFK(1)R
	A0A0D2XUS1	18	K	40S ribosomal protein S25	FOXG_07726	1	QCLADLEEK(1)GIIK
	A0A0D2XUS1	2	K	40S ribosomal protein S25	FOXG_07726	1	MK(1)INGSLAR
	A0A0D2XUT8	95	K	ATP-citrate synthase subunit 2	FOXG_07743	1	SGLLALNK(1)TWPEAK
	A0A0D2XUT8	83	K	ATP-citrate synthase subunit 2	FOXG_07743	1	PDQLIK(1)R
	A0A0D2XUT8	12	K	ATP-citrate synthase subunit 2	FOXG_07743	1	SILEADGK(1)AILNYHLTR
	A0A0D2XUT8	313	K	ATP-citrate synthase subunit 2	FOXG_07743	1	EEAYIADLDAK(1)TGASLK
	A0A0D2XUT8	447	K	ATP-citrate synthase subunit 2	FOXG_07743	1	NMK(1)AATQELGLNAK
	A0A0D2XUT8	319	K	ATP-citrate synthase subunit 2	FOXG_07743	1	TGASLK(1)LTVLNAK
	A0A0D2XUT8	87	K	ATP-citrate synthase subunit 2	FOXG_07743	1	GK(1)SGLLALNK
	A0A0D2XUT8	101	K	ATP-citrate synthase subunit 2	FOXG_07743	1	TWPEAK(1)AWVAER
	A0A0D2XUT8	444	K	ATP-citrate synthase subunit 2	FOXG_07743	1	AGPNYQEGLK(1)NMK
	A0A0D2XUT8	110	K	ATP-citrate synthase subunit 2	FOXG_07743	1	AGK(1)EQQVEHTTGVLR
	A0A0D2XUT9	273	K	ATP-citrate synthase subunit 1	FOXG_07744	1	VIDAVK(1)QGIITK
	A0A0D2XUT9	314	K	ATP-citrate synthase subunit 1	FOXG_07744	1	TEVQFGHAGSFANSQLETAK(1)MK
	A0A0D2XUT9	509	K	ATP-citrate synthase subunit 1	FOXG_07744	1	ANK(1)LIPGIGHR
	A0A0D2XUT9	103	K	ATP-citrate synthase subunit 1	FOXG_07744	1	AMSK(1)HPDVDVVVNFASSR
	A0A0D2XUT9	191	K	ATP-citrate synthase subunit 1	FOXG_07744	1	IGNTGGMMDNIVASK(1)LYR
	A0A0D2XUT9	532	K	ATP-citrate synthase subunit 1	FOXG_07744	1	VELVK(1)EYVLNNFPSHK
	A0A0D2XUT9	37	K	ATP-citrate synthase subunit 1	FOXG_07744	1	PLSPLPEHALFTDK(1)TR
	A0A0D2XUT9	157	K	ATP-citrate synthase subunit 1	FOXG_07744	1	K(1)GVTIIGPATVGGIKPGSFK
	A0A0D2XUZ7	45	K	Translation initiation factor eIF-2B subunit delta	FOXG_07805	1	EQQQAALVGEK(1)K
	A0A0D2XV06	434	K	Serine/threonine-protein phosphatase	---	1	VTELK(1)TVSGGR
	A0A0D2XV06	409	K	Serine/threonine-protein phosphatase	---	1	NK(1)ILAIGR
	A0A0D2XV33	250	K	Formate dehydrogenase	FOXG_07841	1	K(1)GSYLVNTAR
	A0A0D2XV33	242	K	Formate dehydrogenase	FOXG_07841	1	GLFNK(1)DLIAK
	A0A0D2XV70	244	K	DnaJ like subfamily B member 4	FOXG_07878	0.994126	VQTDQILEVPIK(0.006)PGLK(0.994)K
	A0A0D2XV70	23	K	DnaJ like subfamily B member 4	FOXG_07878	1	LYDTLNVKPEATQDEIK(1)K
	A0A0D2XV70	336	K	DnaJ like subfamily B member 4	FOXG_07878	1	YPGLGMPISK(1)K
	A0A0D2XVE6	123	K	Vesicle transporter SEC22	FOXG_07958	1	TK(1)TTYADSR
	A0A0D2XVF0	50	K	Proteasome subunit alpha type	FOXG_07962	1	THAVLCAVK(1)R
	A0A0D2XVF0	61	K	Proteasome subunit alpha type	FOXG_07962	1	NAEELSSYQK(1)K
	A0A0D2XVF0	125	K	Proteasome subunit alpha type	FOXG_07962	1	AQMNTQMYGK(1)R
	A0A0D2XVF1	376	K	Phosphoserine aminotransferase	FOXG_07963	1	NGDTDGTEK(1)AFLK
	A0A0D2XVF1	331	K	Phosphoserine aminotransferase	FOXG_07963	1	VEGQEAVSAK(1)K
	A0A0D2XVI3	116	K	Cofilin	FOXG_07995	1	MIYASSK(1)EALK
	A0A0D2XVI3	63	K	Cofilin	FOXG_07995	1	LVNATSK(1)SR
	A0A0D2XVI3	71	K	Cofilin	FOXG_07995	1	TGAVGK(1)GPR
	A0A0D2XVI3	26	K	Cofilin	FOXG_07995	1	YK(1)YIVYK
	A0A0D2XVI3	31	K	Cofilin	FOXG_07995	1	YIVYK(1)LSDDYK
	A0A0D2XVJ4	131	K	Glyceraldehyde 3-phosphate dehydrogenase	FOXG_08006	1	K(1)VIK(1)EAAEGDLK
	A0A0D2XVJ4	130	K	Glyceraldehyde 3-phosphate dehydrogenase	FOXG_08006	1	LEK(1)GASYDQIK(1)K
	A0A0D2XVJ4	204	K	Glyceraldehyde 3-phosphate dehydrogenase	FOXG_08006	1	VLDLLAHVAK(1)VDASK
	A0A0D2XVJ4	90	K	Glyceraldehyde 3-phosphate dehydrogenase	FOXG_08006	1	AVGK(1)VIPELNGK
	A0A0D2XVJ4	134	K	Glyceraldehyde 3-phosphate dehydrogenase	FOXG_08006	1	VIK(1)EAAEGDLK
	A0A0D2XVJ4	122	K	Glyceraldehyde 3-phosphate dehydrogenase	FOXG_08006	1	LEK(1)GASYDQIK(1)K
	A0A0D2XVJ4	98	K	Glyceraldehyde 3-phosphate dehydrogenase	FOXG_08006	1	VIPELNGK(1)LTGMSMR
	A0A0D2XVJ4	65	K	Glyceraldehyde 3-phosphate dehydrogenase	FOXG_08006	1	TVDGPSAK(1)DWR
	A0A0D2XVN0	426	K	Serine hydroxymethyltransferase	FOXG_08042	1	YIDEAIK(1)ICK
	A0A0D2XVN0	339	K	Serine hydroxymethyltransferase	FOXG_08042	1	TLENTFK(1)ALGHK
	A0A0D2XVN0	412	K	Serine hydroxymethyltransferase	FOXG_08042	1	GFGEK(1)EFER
	A0A0D2XVN0	446	K	Serine hydroxymethyltransferase	FOXG_08042	0.999913	LKDFK(1)AR
	A0A0D2XVN0	192	K	Serine hydroxymethyltransferase	FOXG_08042	1	PK(1)VLVAGTSAYCR
	A0A0D2XVN0	332	K	Serine hydroxymethyltransferase	FOXG_08042	1	VVSNAK(1)TLENTFK
	A0A0D2XVN0	326	K	Serine hydroxymethyltransferase	FOXG_08042	1	AYQEK(1)VVSNAK
	A0A0D2XVN0	389	K	Serine hydroxymethyltransferase	FOXG_08042	1	NSIPGDK(1)SALTPCGIR
	A0A0D2XVN0	68	K	Serine hydroxymethyltransferase	FOXG_08042	1	AVFDALGSPMSNK(1)YSEGYPGAR
	A0A0D2XVN0	429	K	Serine hydroxymethyltransferase	FOXG_08042	1	ICK(1)EEQAALPK
	A0A0D2XVN0	15	K	Serine hydroxymethyltransferase	FOXG_08042	1	SPTNAEYALSESHK(1)EMLEK
	A0A0D2XVN0	456	K	Serine hydroxymethyltransferase	FOXG_08042	1	VASGEVQK(1)INDLK
	A0A0D2XVN0	382	K	Serine hydroxymethyltransferase	FOXG_08042	1	VEAVLEQINIACNK(1)NSIPGDK
	A0A0D2XVP6	252	K	T-complex protein 1 subunit eta	FOXG_08058	1	AEK(1)DNAEVR
	A0A0D2XVP6	349	K	T-complex protein 1 subunit eta	FOXG_08058	1	VVQATGAVVQSTCSDILPEHLGTCGK(1)FEER
	A0A0D2XVP6	399	K	T-complex protein 1 subunit eta	FOXG_08058	1	SLHDAIMIVK(1)R
	A0A0D2XVP6	433	K	T-complex protein 1 subunit eta	FOXG_08058	1	NISTK(1)QQAIIK
	A0A0D2XVP6	141	K	T-complex protein 1 subunit eta	FOXG_08058	1	IK(1)EVAVSTNEGNR
	A0A0D2XVP6	167	K	T-complex protein 1 subunit eta	FOXG_08058	1	LASTAMTSK(1)LIK
	A0A0D2XVP6	220	K	T-complex protein 1 subunit eta	FOXG_08058	1	K(1)TFSYAGFEQQPK
	A0A0D2XVR2	199	K	Uncharacterized protein	FOXG_08074	1	LTEVTLDAK(1)R
	A0A0D2XVS7	191	K	Uncharacterized protein	FOXG_08089	1	LSEK(1)YGVEINPIK
	A0A0D2XW52	60	K	Profilin	FOXG_08216	1	DK(1)AFAEGLYIAGER
	A0A0D2XW52	58	K	Profilin	FOXG_08216	1	AISAIVGGDSAAK(1)DK
	A0A0D2XWF6	237	K	NAD-dependent aldehyde dehydrogenase	FOXG_08322	1	IVNVGLELGGK(1)DPAYVR
	A0A0D2XWF6	64	K	NAD-dependent aldehyde dehydrogenase	FOXG_08322	1	FLDGLLAK(1)K
	A0A0D2XWF6	442	K	NAD-dependent aldehyde dehydrogenase	FOXG_08322	1	NSGK(1)GQTLSK
	A0A0D2XWF6	315	K	NAD-dependent aldehyde dehydrogenase	FOXG_08322	1	SK(1)QTAEEHIK
	A0A0D2XWF6	56	K	NAD-dependent aldehyde dehydrogenase	FOXG_08322	1	K(1)FLDGLLAK
	A0A0D2XWF6	278	K	NAD-dependent aldehyde dehydrogenase	FOXG_08322	1	VYVDEK(1)IHDQFVEAVQK
	A0A0D2XWH6	113	K	Replication factor A2	FOXG_08342	1	WIDVDK(1)QDDADPGFELESHVR
	A0A0D2XWI1	51	K	"Diazepam-binding inhibitor (GABA receptor modulator, acyl-CoA-binding protein)"	FOXG_08347	1	VANGEDFSAASAPGMFDLK(1)GK
	A0A0D2XWL4	277	K	Ubiquitin-activating enzyme E1	FOXG_08380	1	MPK(1)IINFK
	A0A0D2XWN8	104	K	Uncharacterized protein	FOXG_08404	1	PLEEK(1)LR
	A0A0D2XWP0	492	K	PAT1 domain-containing protein	FOXG_08406	1	PLLSIK(1)R
	A0A0D2XWP0	594	K	PAT1 domain-containing protein	FOXG_08406	1	GEK(1)AIPR
	A0A0D2XWP0	343	K	PAT1 domain-containing protein	FOXG_08406	1	AAYLDQETK(1)R
	A0A0D2XWR3	50	K	Amidophosphoribosyltransferase	FOXG_08429	1	VSQCK(1)GLGMASK
	A0A0D2XWR3	57	K	Amidophosphoribosyltransferase	FOXG_08429	1	GLGMASK(1)VFSDGR
	A0A0D2XWS4	258	K	Uncharacterized protein	FOXG_08440	1	GFETFGGK(1)AAVGNAPTTGR
	A0A0D2XWU0	147	K	T-complex protein 1 subunit alpha	FOXG_08456	1	YLNENVSIK(1)VDDLGR
	A0A0D2XWU0	251	K	T-complex protein 1 subunit alpha	FOXG_08456	1	IAVLDMNLQK(1)ER
	A0A0D2XWU0	512	K	T-complex protein 1 subunit alpha	FOXG_08456	1	NYGLDLAK(1)GK
	A0A0D2XWU0	311	K	T-complex protein 1 subunit alpha	FOXG_08456	1	TFVEK(1)GAMGVR
	A0A0D2XWU0	520	K	T-complex protein 1 subunit alpha	FOXG_08456	1	VVDEIK(1)MGVLEPSLSK
	A0A0D2XWU0	504	K	T-complex protein 1 subunit alpha	FOXG_08456	1	GYK(1)NYGLDLAK
	A0A0D2XWU0	211	K	T-complex protein 1 subunit alpha	FOXG_08456	1	AHGK(1)STLESVLVK
	A0A0D2XWU1	190	K	Prolyl-tRNA synthetase	FOXG_08457	1	WEAK(1)QTTPFLR
	A0A0D2XWU1	347	K	Prolyl-tRNA synthetase	FOXG_08457	1	TQVVIVPVGITK(1)K
	A0A0D2XWU1	9	K	Prolyl-tRNA synthetase	FOXG_08457	1	MEGAAEQSK(1)SALK
	A0A0D2XWU1	41	K	Prolyl-tRNA synthetase	FOXG_08457	1	QTNLPVVGGK(1)K
	A0A0D2XWU1	42	K	Prolyl-tRNA synthetase	FOXG_08457	1	K(1)ADEIIGITVSK
	A0A0D2XWU1	335	K	Prolyl-tRNA synthetase	FOXG_08457	1	VAK(1)TQVVIVPVGITK
	A0A0D2XWU1	125	K	Prolyl-tRNA synthetase	FOXG_08457	1	EK(1)DHVEGFAPELAWVTK
	A0A0D2XWU1	31	K	Prolyl-tRNA synthetase	FOXG_08457	1	AAK(1)QTNLPVVGGK
	A0A0D2XWU1	423	K	Prolyl-tRNA synthetase	FOXG_08457	1	RDTGEK(1)GEIAITDVATK
	A0A0D2XWV3	304	K	Thimet oligopeptidase	FOXG_08469	1	LAEGGAK(1)EINALK
	A0A0D2XWV3	28	K	Thimet oligopeptidase	FOXG_08469	1	NPPQAPPLFTATPESIAADTK(1)K
	A0A0D2XWV3	534	K	Thimet oligopeptidase	FOXG_08469	1	SLSK(1)HWETQEQIPDELIEK
	A0A0D2XWY5	124	K	GTP-binding protein ypt2	FOXG_08501	1	ILIGNK(1)CDWEEK
	A0A0D2XWY5	172	K	GTP-binding protein ypt2	FOXG_08501	1	AFYSLAADIK(1)K
	A0A0D2XWZ3	95	K	Uncharacterized protein	FOXG_08509	1	K(1)WFGDVR
	A0A0D2XX28	146	K	Rab GDP dissociation inhibitor	FOXG_08544	1	SPLMGIFEK(1)R
	A0A0D2XX28	323	K	Rab GDP dissociation inhibitor	FOXG_08544	1	AICILK(1)HPLAGTNDADSAQLIIPQSQVGR
	A0A0D2XX28	438	K	Rab GDP dissociation inhibitor	FOXG_08544	1	SYDATSHFETTTDDVK(1)DIYR
	A0A0D2XX28	308	K	Rab GDP dissociation inhibitor	FOXG_08544	1	MILGDPSYFPNK(1)AK
	A0A0D2XX28	450	K	Rab GDP dissociation inhibitor	FOXG_08544	1	ATGEELK(1)VEGLR
	A0A0D2XX28	174	K	Rab GDP dissociation inhibitor	FOXG_08544	1	GLDINK(1)CTMK
	A0A0D2XX28	422	K	Rab GDP dissociation inhibitor	FOXG_08544	1	DNIFISK(1)SYDATSHFETTTDDVK
	A0A0D2XX30	221	K	Orotate phosphoribosyltransferase	FOXG_08546	1	SFASEDDIK(1)R
	A0A0D2XX30	181	K	Orotate phosphoribosyltransferase	FOXG_08546	1	LPATDGDESK(1)PGPSAIGELR
	A0A0D2XX30	30	K	Orotate phosphoribosyltransferase	FOXG_08546	1	FGSFELK(1)SK
	A0A0D2XX52	56	K	Ribokinase	FOXG_08568	1	GANQAVACGK(1)LSR
	A0A0D2XXB4	35	K	Eukaryotic translation initiation factor 3 subunit G	TIF35	1	HDWADDDDIEETSTDLPEPQTISNK(1)DGTK
	A0A0D2XXB4	207	K	Eukaryotic translation initiation factor 3 subunit G	TIF35	1	MGSK(1)FGER
	A0A0D2XXB4	185	K	Eukaryotic translation initiation factor 3 subunit G	TIF35	1	DTMAPIGETGAADVAAGMGDEPSAAGAGAAGAK(1)K
	A0A0D2XXB4	248	K	Eukaryotic translation initiation factor 3 subunit G	TIF35	1	VFLAK(1)DR
	A0A0D2XXB4	115	K	Eukaryotic translation initiation factor 3 subunit G	TIF35	0.83464	K(0.165)AEK(0.835)DESADANAQSMK
	A0A0D2XXB4	10	K	Eukaryotic translation initiation factor 3 subunit G	TIF35	1	AAAVANQPK(1)HDWADDDDIEETSTDLPEPQTISNK
	A0A0D2XXB4	275	K	Eukaryotic translation initiation factor 3 subunit G	TIF35	1	ACAK(1)MDGFGFK
	A0A0D2XXD6	162	K	Pyridoxine biosynthesis protein PDX1	FOXG_08652	1	TK(1)GEAGTGDVVEAVR
	A0A0D2XXD6	94	K	Pyridoxine biosynthesis protein PDX1	FOXG_08652	1	QIQEAVTIPVMAK(1)AR
	A0A0D2XXD6	188	K	Pyridoxine biosynthesis protein PDX1	FOXG_08652	1	QIAQAK(1)AALAEGGIIR
	A0A0D2XXG3	69	K	Glycerol-3-phosphate dehydrogenase [NAD(+)]	---	1	LYDETTGDK(1)PQK
	A0A0D2XXJ9	521	K	Threonine synthase	FOXG_08718	1	VSDVSNDWK(1)AVR
	A0A0D2XXJ9	533	K	Threonine synthase	FOXG_08718	1	EQVEK(1)ELSGQR
	A0A0D2XXJ9	528	K	Threonine synthase	FOXG_08718	1	ELVK(1)EQVEK
	A0A0D2XXJ9	487	K	Threonine synthase	FOXG_08718	1	FAGAVELALK(1)DEK
	A0A0D2XXJ9	490	K	Threonine synthase	FOXG_08718	1	DEK(1)DFNFQEK
	A0A0D2XXM8	161	K	Adenylosuccinate synthetase	---	1	LFEQK(1)LR
	A0A0D2XXM8	18	K	Adenylosuccinate synthetase	---	1	GK(1)LTDILAPEAK
	A0A0D2XXM8	141	K	Adenylosuccinate synthetase	---	1	GIGPSYSCK(1)AAR
	A0A0D2XXM8	16	K	Adenylosuccinate synthetase	---	1	AITIILGSQWGDEGK(1)GK
	A0A0D2XXX3	225	K	T-complex protein 1 subunit beta	FOXG_08842	1	IGVNQPK(1)R
	A0A0D2XXX3	243	K	T-complex protein 1 subunit beta	FOXG_08842	1	ILVANTSMDTDK(1)VK
	A0A0D2XXX3	495	K	T-complex protein 1 subunit beta	FOXG_08842	1	DLGVIESYK(1)LK
	A0A0D2XXX3	166	K	T-complex protein 1 subunit beta	FOXG_08842	1	TTLSSK(1)VLAQDR
	A0A0D2XXX3	278	K	T-complex protein 1 subunit beta	FOXG_08842	1	IK(1)AHGINCFINR
	A0A0D2XXY5	325	K	Uncharacterized protein	---	1	EIWDTLGVK(1)R
	A0A0D2XXY5	668	K	Uncharacterized protein	---	1	MK(1)EQVFGR
	A0A0D2XYA9	306	K	20S-pre-rRNA D-site endonuclease NOB1	FOXG_08981	1	ITHLK(1)NWVLR
	A0A0D2XYF7	197	K	DJ-1_PfpI domain-containing protein	FOXG_09029	1	ADDWAEK(1)LAVDGQVITGQNPASAHAVGK
	A0A0D2XYF7	70	K	DJ-1_PfpI domain-containing protein	FOXG_09029	1	GDEESVK(1)FLNEK
	A0A0D2XYF7	218	K	DJ-1_PfpI domain-containing protein	FOXG_09029	1	LAVDGQVITGQNPASAHAVGK(1)AILK
	A0A0D2XYS9	165	K	Uncharacterized protein	FOXG_09151	1	LPK(1)ILGK
	A0A0D2XYS9	122	K	Uncharacterized protein	FOXG_09151	1	DIVASEDFPAELGK(1)R
	A0A0D2XYS9	108	K	Uncharacterized protein	FOXG_09151	1	AYK(1)DIVASEDFPAELGK
	A0A0D2XYS9	136	K	Uncharacterized protein	FOXG_09151	1	AK(1)YSQYEAQR
	A0A0D2XYS9	337	K	Uncharacterized protein	FOXG_09151	1	SLDNTDETETPAAPTK(1)K
	A0A0D2XYS9	318	K	Uncharacterized protein	FOXG_09151	0.999986	GEKPNIGK(1)K
	A0A0D2XYW2	384	K	Methionyl-tRNA synthetase	FOXG_09184	1	LVTESGGVCTVPSLK(1)DAVVR
	A0A0D2XYW2	33	K	Methionyl-tRNA synthetase	FOXG_09184	1	SPEDK(1)STILETLNNHLSSR
	A0A0D2XYW2	291	K	Methionyl-tRNA synthetase	FOXG_09184	1	IK(1)EGEVDDHK
	A0A0D2XYW2	165	K	Methionyl-tRNA synthetase	FOXG_09184	1	EVVETAK(1)EK
	A0A0D2XYW2	228	K	Methionyl-tRNA synthetase	FOXG_09184	1	AINHPDADSLYVSTIAVGDK(1)PGNEDYVEYEGQICR
	A0A0D2XYW2	299	K	Methionyl-tRNA synthetase	FOXG_09184	1	EGEVDDHK(1)GPVELVTPPEGAK
	A0A0D2XYW2	135	K	Methionyl-tRNA synthetase	FOXG_09184	1	K(1)EAAAAAATGGEASLVDR
	A0A0D2XYW2	109	K	Methionyl-tRNA synthetase	FOXG_09184	1	DENK(1)VQVDR
	A0A0D2XYW2	312	K	Methionyl-tRNA synthetase	FOXG_09184	1	GPVELVTPPEGAK(1)AGDR
	A0A0D2XYW2	270	K	Methionyl-tRNA synthetase	FOXG_09184	1	VVVVCNLK(1)PVK
	A0A0D2XYW2	82	K	Methionyl-tRNA synthetase	FOXG_09184	1	TGEK(1)GHPHIVR
	A0A0D2XYW6	339	K	UDP-glucose 4-epimerase	FOXG_09188	1	TELTMEK(1)ACDDLWK
	A0A0D2XYW6	66	K	UDP-glucose 4-epimerase	FOXG_09188	1	VDVTDEK(1)AIDEVFAK
	A0A0D2XYW6	332	K	UDP-glucose 4-epimerase	FOXG_09188	1	ELNWK(1)TELTMEK
	A0A0D2XZ15	170	K	Uncharacterized protein	FOXG_09237	1	AVQNLGAAK(1)FK
	A0A0D2XZ15	172	K	Uncharacterized protein	FOXG_09237	1	FK(1)VIYVR
	A0A0D2XZ34	194	K	Proteasome subunit beta	FOXG_09256	1	EAIK(1)WDGSSGGVIR
	A0A0D2XZ51	189	K	Adenosylhomocysteinase	FOXG_09273	1	LLVPAINVNDSVTK(1)SK
	A0A0D2XZ51	21	K	Adenosylhomocysteinase	FOXG_09273	1	K(1)EIELAENEMPGLMQTR
	A0A0D2XZ51	39	K	Adenosylhomocysteinase	FOXG_09273	1	AK(1)YAADQPLAGAR
	A0A0D2XZ51	207	K	Adenosylhomocysteinase	FOXG_09273	1	ESLVDGIK(1)R
	A0A0D2XZ51	191	K	Adenosylhomocysteinase	FOXG_09273	1	SK(1)FDNLYGCR
	A0A0D2XZ51	392	K	Adenosylhomocysteinase	FOXG_09273	1	YVEFAK(1)TDK
	A0A0D2XZ51	151	K	Adenosylhomocysteinase	FOXG_09273	1	YPEMLK(1)DCFGVSEETTTGVHHLYR
	A0A0D2XZ51	229	K	Adenosylhomocysteinase	FOXG_09273	1	VAVVAGFGDVGK(1)GCAMALHGMGAR
	A0A0D2XZ51	270	K	Adenosylhomocysteinase	FOXG_09273	1	AAK(1)VGQIFVTTTGCR
	A0A0D2XZ51	325	K	Adenosylhomocysteinase	FOXG_09273	1	ANASSVQNIK(1)PQVDR
	A0A0D2XZB5	269	K	Uncharacterized protein	FOXG_09342	1	VQHK(1)ESIQVPSR
	A0A0D2XZB5	127	K	Uncharacterized protein	FOXG_09342	1	LEVVEAK(1)K
	A0A0D2XZB5	414	K	Uncharacterized protein	FOXG_09342	1	DTK(1)QQVSVAR
	A0A0D2XZB9	356	K	Ornithine aminotransferase	FOXG_09346	1	ALNTPILK(1)VIR
	A0A0D2XZB9	138	K	Ornithine aminotransferase	FOXG_09346	1	VK(1)GVPQEK
	A0A0D2XZB9	338	K	Ornithine aminotransferase	FOXG_09346	1	AEK(1)LGNMFR
	A0A0D2XZB9	361	K	Ornithine aminotransferase	FOXG_09346	1	GK(1)GLLNAVVIDESAANGR
	A0A0D2XZB9	242	K	Ornithine aminotransferase	FOXG_09346	1	VQALCTK(1)HNVLFICDEIQTGIGR
	A0A0D2XZC5	265	K	Multifunctional tryptophan biosynthesis protein	FOXG_09352	1	AAVDAQK(1)QIPSQR
	A0A0D2XZC5	144	K	Multifunctional tryptophan biosynthesis protein	FOXG_09352	1	GVFSGLK(1)QGVPVTR
	A0A0D2XZM2	99	K	Cell division control protein 42	FOXG_09453	1	EK(1)WFPEVR
	A0A0D2XZN8	170	K	Protein-lysine N-methyltransferase EFM4	EFM4	1	GTFDAISLSDEK(1)DAQGR
	A0A0D2XZP2	398	K	Translation initiation factor 5	FOXG_09473	1	YTDISTSK(1)K
	A0A0D2XZP2	328	K	Translation initiation factor 5	FOXG_09473	1	ASMLK(1)QFVTSER
	A0A0D2XZQ7	353	K	WD_REPEATS_REGION domain-containing protein	FOXG_09489	1	VLEPSWTLPDK(1)R
	A0A0D2Y148	345	K	PKS_ER domain-containing protein	FOXG_09989	1	LFSGVNQGK(1)LLTK
	A0A0D2Y1V7	351	K	Ribosome biogenesis protein ERB1	ERB1	1	EYLPAK(1)FDSLR
	A0A0D2Y1W8	32	K	Coatomer subunit beta	FOXG_10261	1	MQLEK(1)GTDETK
	A0A0D2Y1W8	662	K	Coatomer subunit beta	FOXG_10261	1	AMVQVEEK(1)K
	A0A0D2Y1W8	298	K	Coatomer subunit beta	FOXG_10261	1	EADNNVK(1)LIVLDR
	A0A0D2Y1W8	427	K	Coatomer subunit beta	FOXG_10261	1	EVVEK(1)FPNLR
	A0A0D2Y1W8	38	K	Coatomer subunit beta	FOXG_10261	1	GTDETK(1)VETMK
	A0A0D2Y1W8	284	K	Coatomer subunit beta	FOXG_10261	1	AAAAK(1)FIELSIK
	A0A0D2Y1W8	364	K	Coatomer subunit beta	FOXG_10261	1	ELSK(1)TVDQEYEK
	A0A0D2Y1Y2	308	K	Fructose-bisphosphate aldolase	FOXG_10275	1	DYMINK(1)R
	A0A0D2Y1Y2	324	K	Fructose-bisphosphate aldolase	FOXG_10275	1	EYVNTTVGNPDGEDK(1)PNK
	A0A0D2Y1Y2	250	K	Fructose-bisphosphate aldolase	FOXG_10275	1	HQAHVK(1)EALK
	A0A0D2Y1Y2	114	K	Fructose-bisphosphate aldolase	FOXG_10275	1	SLAPTYGIPVVLHTDHCAK(1)K
	A0A0D2Y1Y2	10	K	Fructose-bisphosphate aldolase	FOXG_10275	1	K(1)TGVIVGDDVLR
	A0A0D2Y1Y9	11	K	Obg-like ATPase 1	FOXG_10282	1	QVVEEK(1)IPLGR
	A0A0D2Y1Y9	282	K	Obg-like ATPase 1	FOXG_10282	1	LTQFETEAEAK(1)EEQK
	A0A0D2Y1Y9	22	K	Obg-like ATPase 1	FOXG_10282	1	PGNNLK(1)SGIVGLANVGK
	A0A0D2Y1Y9	200	K	Obg-like ATPase 1	FOXG_10282	1	ILDWLNQGK(1)DVR
	A0A0D2Y1Y9	180	K	Obg-like ATPase 1	FOXG_10282	1	MGGQSLEQK(1)K
	A0A0D2Y1Y9	76	K	Obg-like ATPase 1	FOXG_10282	0.826104	FDWLVEK(0.826)YK(0.174)PK
	A0A0D2Y1Z6	329	K	Vacuolar protein sorting-associated protein 35	FOXG_10289	1	LLEK(1)VNLQK
	A0A0D2Y225	99	K	30S ribosomal protein S6	FOXG_10319	1	LGDGK(1)LESLAR
	A0A0D2Y225	110	K	30S ribosomal protein S6	FOXG_10319	1	FGPPK(1)WK
	A0A0D2Y249	25	K	Pre-mRNA-processing factor 19	FOXG_10343	1	SGVVYEK(1)R
	A0A0D2Y253	340	K	Protein DOM34 homolog	FOXG_10347	1	YVALVDK(1)VR
	A0A0D2Y255	57	K	Thioredoxin 1	FOXG_10349	1	SDK(1)YAFAK
	A0A0D2Y2D2	76	K	Aminotran_5 domain-containing protein	FOXG_10426	1	YEYPK(1)ILDENR
	A0A0D2Y2E6	482	K	Sulfite reductase (Ferredoxin)	FOXG_10442	1	ILDQLFGK(1)R
	A0A0D2Y2E6	766	K	Sulfite reductase (Ferredoxin)	FOXG_10442	1	FAAALVK(1)DFGSEVR
	A0A0D2Y2E6	1376	K	Sulfite reductase (Ferredoxin)	FOXG_10442	1	YK(1)LDNIQFSALR
	A0A0D2Y2E6	541	K	Sulfite reductase (Ferredoxin)	FOXG_10442	1	DAATNGSFTTDAPK(1)SWLAR
	A0A0D2Y2E6	1295	K	Sulfite reductase (Ferredoxin)	FOXG_10442	1	FENERPFEFK(1)SNVDTFGWQK
	A0A0D2Y2F8	92	K	40S ribosomal protein S19	FOXG_10455	1	PSK(1)HVDASGSVDR
	A0A0D2Y2F8	39	K	40S ribosomal protein S19	FOXG_10455	1	LPIPGWVDTVK(1)TGPAK
	A0A0D2Y2F8	120	K	40S ribosomal protein S19	FOXG_10455	1	IGVLEQDEDK(1)GGR
	A0A0D2Y2F8	110	K	40S ribosomal protein S19	FOXG_10455	1	VMQALEK(1)IGVLEQDEDK
	A0A0D2Y2G2	21	K	COP9 signalosome complex subunit 5	FOXG_10459	1	AWELDNNVQLVDPK(1)R
	A0A0D2Y2N6	53	K	ATP-grasp domain-containing protein	FOXG_10535	1	TSNVSSVK(1)AEDFAGLVK
	A0A0D2Y2N6	286	K	ATP-grasp domain-containing protein	FOXG_10535	1	GPK(1)VLEYNVR
	A0A0D2Y2N6	118	K	ATP-grasp domain-containing protein	FOXG_10535	1	K(1)YNVPTAAYENFSDYNK
	A0A0D2Y2N6	509	K	ATP-grasp domain-containing protein	FOXG_10535	1	LMIAQAMK(1)K
	A0A0D2Y2N6	783	K	ATP-grasp domain-containing protein	FOXG_10535	1	DQGEACLIHNVDSWK(1)AETAVPSK
	A0A0D2Y2N6	758	K	ATP-grasp domain-containing protein	FOXG_10535	1	ADSVTQALTDAGEK(1)VYR
	A0A0D2Y2N6	220	K	ATP-grasp domain-containing protein	FOXG_10535	1	SLPLAQDHK(1)R
	A0A0D2Y2N6	352	K	ATP-grasp domain-containing protein	FOXG_10535	1	FSATVVLASGGYPGSYPK(1)GK
	A0A0D2Y2N6	409	K	ATP-grasp domain-containing protein	FOXG_10535	1	AAVDAAYAALDK(1)K
	A0A0D2Y2N6	157	K	ATP-grasp domain-containing protein	FOXG_10535	1	ATGLAAGK(1)GVILPQTK
	A0A0D2Y2N6	380	K	ATP-grasp domain-containing protein	FOXG_10535	1	AMSVQTPPAGCNIFHAGTTLDSTGLK(1)TSGGR
	A0A0D2Y2P7	459	K	FACT complex subunit POB3	FOXG_10546	1	ALETFFK(1)LK
	A0A0D2Y2Q2	81	K	TCTP domain-containing protein	FOXG_10551	1	K(1)SYLTYLK
	A0A0D2Y2Q2	92	K	TCTP domain-containing protein	FOXG_10551	1	GYMK(1)AVK
	A0A0D2Y2Q2	120	K	TCTP domain-containing protein	FOXG_10551	1	GAQNYVK(1)NVVLAK
	A0A0D2Y2Q2	101	K	TCTP domain-containing protein	FOXG_10551	1	AALQEK(1)GAPAEEITAFEK
	A0A0D2Y2Q2	80	K	TCTP domain-containing protein	FOXG_10551	1	LQETSFDK(1)K
	A0A0D2Y2Q2	126	K	TCTP domain-containing protein	FOXG_10551	1	NVVLAK(1)FK
	A0A0D2Y2Q2	113	K	TCTP domain-containing protein	FOXG_10551	1	GAPAEEITAFEK(1)GAQNYVK
	A0A0D2Y2U9	43	K	Glucose-fructose oxidoreductase	FOXG_10598	1	SAK(1)ETAALNTR
	A0A0D2Y347	116	K	Thioredoxin domain-containing protein	---	1	LGGLAQK(1)R
	A0A0D2Y457	114	K	Chorismate synthase	FOXG_11059	1	PSHADWTYLEK(1)YGVK
	A0A0D2Y457	96	K	Chorismate synthase	FOXG_11059	1	DYGDK(1)TIDMYPR
	A0A0D2Y457	143	K	Chorismate synthase	FOXG_11059	1	VAAGAVAEK(1)WLK
	A0A0D2Y4A0	559	K	Aminopeptidase	FOXG_11102	1	LAK(1)LSNQLDK
	A0A0D2Y4A0	78	K	Aminopeptidase	FOXG_11102	1	FNYDSK(1)AQR
	A0A0D2Y4A0	635	K	Aminopeptidase	FOXG_11102	1	ALDK(1)FTLK
	A0A0D2Y4A0	639	K	Aminopeptidase	FOXG_11102	1	FTLK(1)LIDEK
	A0A0D2Y4A0	72	K	Aminopeptidase	FOXG_11102	1	TFESTK(1)FNYDSK
	A0A0D2Y4A0	725	K	Aminopeptidase	FOXG_11102	1	K(1)EWFNTK
	A0A0D2Y4A0	440	K	Aminopeptidase	FOXG_11102	1	AHAYGNAK(1)TTALWNALGEASGK
	A0A0D2Y4A0	840	K	Aminopeptidase	FOXG_11102	1	FMADK(1)DTSSFNR
	A0A0D2Y4A0	630	K	Aminopeptidase	FOXG_11102	1	SVFGEDESIK(1)K
	A0A0D2Y4A0	731	K	Aminopeptidase	FOXG_11102	1	EWFNTK(1)SIDGK
	A0A0D2Y4A0	871	K	Aminopeptidase	FOXG_11102	1	LK(1)EWLSAHGYA
	A0A0D2Y4A0	724	K	Aminopeptidase	FOXG_11102	1	TVEILK(1)K
	A0A0D2Y4A0	66	K	Aminopeptidase	FOXG_11102	1	VSVDSK(1)TFESTK
	A0A0D2Y4B3	694	K	Uncharacterized protein	---	1	LLASLDAK(1)YQTADPATLTPATK
	A0A0D2Y4B3	870	K	Uncharacterized protein	---	1	TGLGTGYGQSK(1)WVSEQLVR
	A0A0D2Y4B3	470	K	Uncharacterized protein	---	1	ADDQVK(1)VR
	A0A0D2Y4B3	1102	K	Uncharacterized protein	---	1	ELPAIK(1)DSIIEAQK
	A0A0D2Y4B3	915	K	Uncharacterized protein	---	1	MLK(1)GCIQLSSR
	A0A0D2Y4B3	366	K	Uncharacterized protein	---	1	SHAEDPNAFDK(1)FGDIVPAGK
	A0A0D2Y4B3	1064	K	Uncharacterized protein	---	1	WTGIDK(1)STGEGIDR
	A0A0D2Y4F4	1105	K	NUC173 domain-containing protein	FOXG_11157	1	AK(1)VDLDGK
	A0A0D2Y4K0	116	K	Glucose-6-phosphate 1-epimerase	FOXG_11203	1	WEFLGK(1)STSEGSSSSVK
	A0A0D2Y4K0	278	K	Glucose-6-phosphate 1-epimerase	FOXG_11203	1	DFTPK(1)DGWK
	A0A0D2Y4K0	293	K	Glucose-6-phosphate 1-epimerase	FOXG_11203	1	NMLCVEPGSVK(1)GWQK
	A0A0D2Y4M4	161	K	40S ribosomal protein S2	FOXG_11227	1	GYWGTNLGQPHSLPCK(1)ESGK
	A0A0D2Y4M4	120	K	40S ribosomal protein S2	FOXG_11227	1	AIVIIGDSEGHVGLGIK(1)TSK
	A0A0D2Y4M4	241	K	40S ribosomal protein S2	FOXG_11227	1	LIK(1)SPLDEYADTLR
	A0A0D2Y4M4	165	K	40S ribosomal protein S2	FOXG_11227	1	ESGK(1)CGSVTVR
	A0A0D2Y4M4	92	K	40S ribosomal protein S2	FOXG_11227	1	PVQK(1)QTR
	A0A0D2Y4M4	37	K	40S ribosomal protein S2	FOXG_11227	1	NEEK(1)EWQPVTK
	A0A0D2Y4M4	86	K	40S ribosomal protein S2	FOXG_11227	0.999903	LKDEVMK(1)IK
	A0A0D2Y4P0	303	K	Uncharacterized protein	---	1	SNDVK(1)TGGEIPEK
	A0A0D2Y4P0	475	K	Uncharacterized protein	---	1	EGK(1)ETETAAER
	A0A0D2Y4U0	684	K	Long-chain acyl-CoA synthetase	FOXG_11294	1	RPQAAK(1)AYR
	A0A0D2Y4V8	96	K	Minor allergen Alt a 7	FOXG_11312	1	AFWDK(1)TGK
	A0A0D2Y4W4	119	K	Methionine aminopeptidase	FOXG_11318	1	IEILDK(1)K
	A0A0D2Y4W4	229	K	Methionine aminopeptidase	FOXG_11318	1	AK(1)ADPDTVR
	A0A0D2Y4W9	98	K	Homoisocitrate dehydrogenase	FOXG_11323	1	K(1)LDLYANVR
	A0A0D2Y4W9	155	K	Homoisocitrate dehydrogenase	FOXG_11323	1	ISEK(1)ASFR
	A0A0D2Y4W9	150	K	Homoisocitrate dehydrogenase	FOXG_11323	1	VAEAIK(1)R
	A0A0D2Y4X0	281	K	"Elongation factor G, mitochondrial"	MEF1	1	AVEQINTK(1)LK
	A0A0D2Y4X0	263	K	"Elongation factor G, mitochondrial"	MEF1	1	ISFVNK(1)MDR
	A0A0D2Y4X0	622	K	"Elongation factor G, mitochondrial"	MEF1	1	ADYDYLLK(1)R
	A0A0D2Y4X0	822	K	"Elongation factor G, mitochondrial"	MEF1	1	YQAELEAK(1)R
	A0A0D2Y4Y1	25	K	Small nuclear ribonucleoprotein F	FOXG_11335	1	LK(1)WGEVEYK
	A0A0D2Y4Y5	689	K	Pre-mRNA-splicing factor SYF1	FOXG_11339	1	FADMEK(1)R
	A0A0D2Y4Y5	478	K	Pre-mRNA-splicing factor SYF1	FOXG_11339	1	AVQAPK(1)R
	A0A0D2Y4Z8	147	K	"DNA-directed RNA polymerases I, II, and III subunit RPABC3"	FOXG_11352	1	VDNVYLLVK(1)K
	A0A0D2Y4Z8	101	K	"DNA-directed RNA polymerases I, II, and III subunit RPABC3"	FOXG_11352	1	GGDAPATAADLYDYVCHGK(1)IYK
	A0A0D2Y4Z8	82	K	"DNA-directed RNA polymerases I, II, and III subunit RPABC3"	FOXG_11352	1	DVGK(1)GGDAPATAADLYDYVCHGK
	A0A0D2Y544	228	K	UDPglucose 6-dehydrogenase	FOXG_11398	1	ILIGSAPTPSGK(1)R
	A0A0D2Y544	134	K	UDPglucose 6-dehydrogenase	FOXG_11398	1	HISEADIVLVAVNTPTK(1)YR
	A0A0D2Y544	169	K	UDPglucose 6-dehydrogenase	FOXG_11398	1	EGAIIVEK(1)STVPCR
	A0A0D2Y544	475	K	UDPglucose 6-dehydrogenase	FOXG_11398	1	NQPPPPPAPTPAVQSK(1)TIGR
	A0A0D2Y552	81	K	Alcohol dehydrogenase (NADP+)	FOXG_11406	1	REDIFITGK(1)LWNNK
	A0A0D2Y552	201	K	Alcohol dehydrogenase (NADP+)	FOXG_11406	1	LPQPELVK(1)YQK
	A0A0D2Y552	49	K	Alcohol dehydrogenase (NADP+)	FOXG_11406	1	HLDLAK(1)IYQNQR
	A0A0D2Y552	129	K	Alcohol dehydrogenase (NADP+)	FOXG_11406	1	NGPELFPLK(1)ADDK
	A0A0D2Y596	836	K	Elongation factor 3	FOXG_11451	1	NSYEYECSFALGENVGMK(1)NER
	A0A0D2Y596	188	K	Elongation factor 3	FOXG_11451	1	VPELIPVISESMWDTK(1)K
	A0A0D2Y596	520	K	Elongation factor 3	FOXG_11451	1	TVFVEHDLDSADTEMTTIDWTMK(1)K
	A0A0D2Y596	793	K	Elongation factor 3	FOXG_11451	1	VITEADEK(1)AMDK
	A0A0D2Y596	560	K	Elongation factor 3	FOXG_11451	1	GEISALSGGWK(1)MK
	A0A0D2Y596	1009	K	Elongation factor 3	FOXG_11451	1	ADDGDEEEK(1)FDAMGNK
	A0A0D2Y596	785	K	Elongation factor 3	FOXG_11451	1	ANK(1)VITEADEK
	A0A0D2Y596	329	K	Elongation factor 3	FOXG_11451	1	VGNIK(1)DGVIPEAR
	A0A0D2Y596	147	K	Elongation factor 3	FOXG_11451	1	TAQK(1)WPEK
	A0A0D2Y596	870	K	Elongation factor 3	FOXG_11451	1	MVADVDMK(1)EALASGQFR
	A0A0D2Y596	316	K	Elongation factor 3	FOXG_11451	1	TK(1)QALDTLTR
	A0A0D2Y596	348	K	Elongation factor 3	FOXG_11451	1	HDGAINVILPK(1)VK
	A0A0D2Y596	915	K	Elongation factor 3	FOXG_11451	1	VK(1)TVLAACSWQR
	A0A0D2Y596	633	K	Elongation factor 3	FOXG_11451	1	YK(1)GNLAAFVAR
	A0A0D2Y596	10	K	Elongation factor 3	FOXG_11451	1	PTENQQSIK(1)VLDELFQK
	A0A0D2Y596	818	K	Elongation factor 3	FOXG_11451	1	FK(1)NSYEYECSFALGENVGMK
	A0A0D2Y596	492	K	Elongation factor 3	FOXG_11451	1	AINNEQVEGFPK(1)QSEVK
	A0A0D2Y596	862	K	Elongation factor 3	FOXG_11451	1	NELLASHQK(1)MVADVDMK
	A0A0D2Y596	475	K	Elongation factor 3	FOXG_11451	1	YGLCGPNGSGK(1)STLMR
	A0A0D2Y596	948	K	Elongation factor 3	FOXG_11451	1	DSLGALSK(1)ALK
	A0A0D2Y596	23	K	Elongation factor 3	FOXG_11451	1	LTVSK(1)ESADIK
	A0A0D2Y596	350	K	Elongation factor 3	FOXG_11451	1	VK(1)AALSPK(1)FANYVEK
	A0A0D2Y596	356	K	Elongation factor 3	FOXG_11451	1	VK(1)AALSPK(1)FANYVEK
	A0A0D2Y596	209	K	Elongation factor 3	FOXG_11451	1	TMEQLCQLIVNK(1)DIER
	A0A0D2Y596	797	K	Elongation factor 3	FOXG_11451	1	AMDK(1)IFR
	A0A0D2Y596	1000	K	Elongation factor 3	FOXG_11451	1	LK(1)ADDGDEEEK
	A0A0D2Y596	270	K	Elongation factor 3	FOXG_11451	1	K(1)SAVIVDNMCK
	A0A0D2Y5G3	193	K	Uncharacterized protein	FOXG_11518	1	VGFWK(1)VMR
	A0A0D2Y5G3	15	K	Uncharacterized protein	FOXG_11518	1	VSEK(1)VHDATEK
	A0A0D2Y5J5	330	K	Galactokinase	FOXG_11551	1	TLTK(1)EEELEK
	A0A0D2Y5J5	369	K	Galactokinase	FOXG_11551	1	ALNITVEDLEK(1)R
	A0A0D2Y5J5	374	K	Galactokinase	FOXG_11551	1	FMSK(1)LPVR
	A0A0D2Y5T7	35	K	Oxidoreductase	FOXG_11643	1	FLK(1)AAMSEK
	A0A0D2Y5T7	110	K	Oxidoreductase	FOXG_11643	1	FDGFK(1)EMATEAK
	A0A0D2Y5U1	227	K	PKS_ER domain-containing protein	FOXG_11647	1	DIASLLTGK(1)K
	A0A0D2Y5W3	33	K	Phosphoglycerate kinase	---	1	VDFNVPLDADK(1)NITNNQR
	A0A0D2Y5W3	57	K	Phosphoglycerate kinase	---	1	YALENGAK(1)SVILMSHLGR
	A0A0D2Y5W3	192	K	Phosphoglycerate kinase	---	1	K(1)ELEYFAK
	A0A0D2Y5W3	144	K	Phosphoglycerate kinase	---	1	ADK(1)AQVEAFR
	A0A0D2Y5W3	133	K	Phosphoglycerate kinase	---	1	FHIEEEGSSK(1)DK
	A0A0D2Y5W3	15	K	Phosphoglycerate kinase	---	1	LSITDVDVK(1)GK
	A0A0D2Y644	92	K	Pyrroline-5-carboxylate reductase	FOXG_11752	1	GVCEELSSAWAK(1)R
	A0A0D2Y644	33	K	Pyrroline-5-carboxylate reductase	FOXG_11752	1	NISK(1)SNIYVSEPWDVNR
	A0A0D2Y644	154	K	Pyrroline-5-carboxylate reductase	FOXG_11752	1	EEK(1)ELTSALLGSVSK
	A0A0D2Y644	61	K	Pyrroline-5-carboxylate reductase	FOXG_11752	1	TTADNK(1)EAAADADVVILAVKPQVAK
	A0A0D2Y8M2	162	K	Protein arginine N-methyltransferase 3	FOXG_12638	1	LTVQQTLDK(1)R
	A0A0D2Y8M2	213	K	Protein arginine N-methyltransferase 3	FOXG_12638	1	DFIYNNK(1)HIFK
	A0A0D2Y8M8	143	K	"Isoleucyl-tRNA synthetase, cytoplasmic"	FOXG_12644	1	WIDFDNDYK(1)TMDPK
	A0A0D2Y8M8	928	K	"Isoleucyl-tRNA synthetase, cytoplasmic"	FOXG_12644	1	DK(1)EIFVDGIR
	A0A0D2Y8M8	670	K	"Isoleucyl-tRNA synthetase, cytoplasmic"	FOXG_12644	1	K(1)AEGVDFVWDPK
	A0A0D2Y8M8	861	K	"Isoleucyl-tRNA synthetase, cytoplasmic"	FOXG_12644	1	TLVVIHSDPQYLEDVK(1)SLEK
	A0A0D2Y8M8	1006	K	"Isoleucyl-tRNA synthetase, cytoplasmic"	FOXG_12644	1	AGLVPTDDIK(1)MEYR
	A0A0D2Y8P5	208	K	Adenylate kinase	ADK1	1	SDDNAEALK(1)K
	A0A0D2Y8P5	188	K	Adenylate kinase	ADK1	1	EYMK(1)DDITGEPLIQR
	A0A0D2Y8P5	249	K	Adenylate kinase	ADK1	1	NMLK(1)VLNEK
	A0A0D2Y8P5	226	K	Adenylate kinase	ADK1	1	QTAPVVGYYK(1)K
	A0A0D2Y8P5	184	K	Adenylate kinase	ADK1	1	SYHTTFNPPK(1)EYMK
	A0A0D2Y8P5	145	K	Adenylate kinase	ADK1	1	NQK(1)LQHAVELQIDDSLLVAR
	A0A0D2Y8P5	88	K	Adenylate kinase	ADK1	1	TPLGVEAK(1)K
	A0A0D2Y8U3	251	K	CRAL-TRIO domain-containing protein	FOXG_12711	1	SELLK(1)QIPAENLPK
	A0A0D2Y8U3	19	K	CRAL-TRIO domain-containing protein	FOXG_12711	1	GPEK(1)QDGHAGYLTEDQIAK
	A0A0D2Y8U3	293	K	CRAL-TRIO domain-containing protein	FOXG_12711	1	PAWWEK(1)K
	A0A0D2Y8U3	15	K	CRAL-TRIO domain-containing protein	FOXG_12711	1	YDNYDFPIK(1)GPEK
	A0A0D2Y8U3	79	K	CRAL-TRIO domain-containing protein	FOXG_12711	1	AMFLDTEK(1)WR
	A0A0D2Y8Z1	554	K	5-methyltetrahydropteroyltriglutamate-homocysteine methyltransferase	FOXG_12759	1	YAVSVSK(1)K
	A0A0D2Y8Z1	402	K	5-methyltetrahydropteroyltriglutamate-homocysteine methyltransferase	FOXG_12759	1	TNDPQVK(1)ER
	A0A0D2Y8Z1	125	K	5-methyltetrahydropteroyltriglutamate-homocysteine methyltransferase	FOXG_12759	1	WFDSNYHYVK(1)PTLQDNQTFK
	A0A0D2Y8Z1	141	K	5-methyltetrahydropteroyltriglutamate-homocysteine methyltransferase	FOXG_12759	1	LTDSPK(1)AVAEFK
	A0A0D2Y8Z1	40	K	5-methyltetrahydropteroyltriglutamate-homocysteine methyltransferase	FOXG_12759	1	ISQSDLLAEAK(1)R
	A0A0D2Y8Z1	458	K	5-methyltetrahydropteroyltriglutamate-homocysteine methyltransferase	FOXG_12759	1	FTK(1)GEITAEEYDR
	A0A0D2Y8Z1	20	K	5-methyltetrahydropteroyltriglutamate-homocysteine methyltransferase	FOXG_12759	1	K(1)ATEAYWGGK
	A0A0D2Y8Z1	472	K	5-methyltetrahydropteroyltriglutamate-homocysteine methyltransferase	FOXG_12759	1	FIEK(1)EIEENIK
	A0A0D2Y8Z1	231	K	5-methyltetrahydropteroyltriglutamate-homocysteine methyltransferase	FOXG_12759	1	PAYEK(1)FASLGDK
	A0A0D2Y8Z1	317	K	5-methyltetrahydropteroyltriglutamate-homocysteine methyltransferase	FOXG_12759	1	AIETVETAIQK(1)LGK
	A0A0D2Y8Z1	150	K	5-methyltetrahydropteroyltriglutamate-homocysteine methyltransferase	FOXG_12759	1	EAK(1)EAGINTR
	A0A0D2Y921	70	K	HMA domain-containing protein	---	1	VNSGK(1)ADGVEQSVEVAA
	A0A0D2Y936	159	K	WD_REPEATS_REGION domain-containing protein	FOXG_12805	1	IFVWDVESGK(1)R
	A0A0D2Y944	261	K	RNase_PH domain-containing protein	FOXG_12813	1	ELK(1)LLSIR
	A0A0D2Y970	59	K	40S ribosomal protein S0	RPS0	1	TWEK(1)IVLAAR
	A0A0D2Y970	217	K	40S ribosomal protein S0	RPS0	1	DPEAEAEDK(1)VEEEK
	A0A0D2Y970	91	K	40S ribosomal protein S0	RPS0	1	AVLK(1)FAAHTGATAIAGR
	A0A0D2Y970	55	K	40S ribosomal protein S0	RPS0	1	ADGVNVINVGK(1)TWEK
	A0A0D2Y973	565	K	Nop domain-containing protein	FOXG_12843	1	SQPAAEETDGK(1)K
	A0A0D2Y973	368	K	Nop domain-containing protein	FOXG_12843	1	MLSAK(1)AALGLR
	A0A0D2Y973	400	K	Nop domain-containing protein	FOXG_12843	1	IK(1)LENHLR
	A0A0D2Y973	435	K	Nop domain-containing protein	FOXG_12843	1	GANVTPSGEIVGAGQFTLK(1)ETR
	A0A0D2Y973	495	K	Nop domain-containing protein	FOXG_12843	1	K(1)LSEADYER
	A0A0D2Y973	411	K	Nop domain-containing protein	FOXG_12843	1	LEGK(1)PLLPK
	A0A0D2Y973	44	K	Nop domain-containing protein	FOXG_12843	1	VVEMLK(1)LK
	A0A0D2Y992	165	K	AlaDh_PNT_N domain-containing protein	---	1	TLAHQLQDSSSK(1)LPSVETFTDGR
	A0A0D2Y9B3	32	K	Nop domain-containing protein	FOXG_12883	1	LK(1)ETQAAVNDLAK
	A0A0D2Y9B3	385	K	Nop domain-containing protein	FOXG_12883	1	YLANK(1)CSMASR
	A0A0D2Y9B3	146	K	Nop domain-containing protein	FOXG_12883	1	LLGGLK(1)YGDVEK
	A0A0D2Y9B3	103	K	Nop domain-containing protein	FOXG_12883	1	VVLGVSEK(1)NLAGAIK
	A0A0D2Y9B3	495	K	Nop domain-containing protein	FOXG_12883	1	DEEEADAVK(1)EDGEK
	A0A0D2Y9B3	229	K	Nop domain-containing protein	FOXG_12883	1	LVLAIGDK(1)K
	A0A0D2Y9B3	43	K	Nop domain-containing protein	FOXG_12883	1	ETQAAVNDLAK(1)FGK
	A0A0D2Y9B3	140	K	Nop domain-containing protein	FOXG_12883	1	LHADK(1)LLGGLK
	A0A0D2Y9B3	297	K	Nop domain-containing protein	FOXG_12883	1	STSAYLEK(1)K
	A0A0D2Y9E2	158	K	Vacuolar protein sorting-associated protein 4	FOXG_12912	1	FPSLFQGK(1)R
	A0A0D2Y9E5	205	K	Arginase	FOXG_12915	1	SVDVGEK(1)K
	A0A0D2Y9E5	191	K	Arginase	FOXG_12915	1	K(1)LVYIGLR
	A0A0D2Y9E5	126	K	Arginase	FOXG_12915	1	MTLTLGGDHSIAIGTIAGTAK(1)ATR
	A0A0D2Y9E9	98	K	Uncharacterized protein	FOXG_12919	1	IAQVLEVVEK(1)ADR
	A0A0D2YBG4	149	K	Glutamyl-tRNA synthetase	FOXG_13642	1	TAPDGNGK(1)LLVR
	A0A0D2YBG4	468	K	Glutamyl-tRNA synthetase	FOXG_13642	1	NPDVGTK(1)QVTFGPK
	A0A0D2YBG4	341	K	Glutamyl-tRNA synthetase	FOXG_13642	1	K(1)VNLWEFAR
	A0A0D2YBG4	453	K	Glutamyl-tRNA synthetase	FOXG_13642	1	SYK(1)EDRPK
	A0A0D2YBG4	450	K	Glutamyl-tRNA synthetase	FOXG_13642	1	DAVTVTVTGGPEK(1)SYK
	A0A0D2YBG4	461	K	Glutamyl-tRNA synthetase	FOXG_13642	1	HVK(1)NPDVGTK
	A0A0D2YBG4	141	K	Glutamyl-tRNA synthetase	FOXG_13642	1	AALLNDYFAK(1)TAPDGNGK
	A0A0D2YBG4	338	K	Glutamyl-tRNA synthetase	FOXG_13642	1	NEQYHWFIDNLK(1)LR
	A0A0D2YBG4	507	K	Glutamyl-tRNA synthetase	FOXG_13642	1	GLDK(1)SASPIK
	A0A0D2YBI2	409	K	Branched-chain-amino-acid aminotransferase	FOXG_13660	1	TEHPWGVVIPEK(1)K
	A0A0D2YBI2	122	K	Branched-chain-amino-acid aminotransferase	FOXG_13660	1	GYDGK(1)LR
	A0A0D2YBI2	290	K	Branched-chain-amino-acid aminotransferase	FOXG_13660	1	K(1)EIITAPLDDK
	A0A0D2YBJ9	200	K	Carbonic anhydrase	---	1	DGLLK(1)DLK
	A0A0D2YBJ9	30	K	Carbonic anhydrase	---	1	AK(1)VNPDFFK
	A0A0D2YBJ9	222	K	Carbonic anhydrase	---	1	IYNLVDK(1)K
	A0A0D2YBQ5	246	K	Mannose-6-phosphate isomerase	FOXG_13733	1	LAELVK(1)R
	A0A0D2YBQ5	191	K	Mannose-6-phosphate isomerase	FOXG_13733	1	DGEEGVTDEK(1)K
	A0A0D2YBQ5	19	K	Mannose-6-phosphate isomerase	FOXG_13733	1	LQCGVNSYAWGK(1)K
	A0A0D2YBZ4	49	K	Proteasome subunit alpha type	FOXG_13824	1	ATNGIVLATEK(1)K
	A0A0D2YBZ4	199	K	Proteasome subunit alpha type	FOXG_13824	1	AK(1)TFLEK
	A0A0D2YC42	136	K	"Osomolarity two-component system, phosphorelay intermediate protein YPD1"	FOXG_13873	1	LLK(1)QYYESR
	A0A0D2YC42	85	K	"Osomolarity two-component system, phosphorelay intermediate protein YPD1"	FOXG_13873	1	GSSATLGLIK(1)IR
	A0A0D2YC42	101	K	"Osomolarity two-component system, phosphorelay intermediate protein YPD1"	FOXG_13873	1	HEK(1)LDGSPEDDSEVCLK
	A0A0D2YC96	401	K	"1,4-alpha-glucan branching enzyme"	FOXG_13927	1	YK(1)FLDHFDR
	A0A0D2YCC0	90	K	DNA-directed RNA polymerase subunit	---	1	YVDK(1)CLSGIK
	A0A0D2YCC0	328	K	DNA-directed RNA polymerase subunit	---	1	ELQEEK(1)ADVNR
	A0A0D2YCC0	1247	K	DNA-directed RNA polymerase subunit	---	1	LLALVK(1)K
	A0A0D2YCC0	353	K	DNA-directed RNA polymerase subunit	---	1	NK(1)NPVQGAAAK
	A0A0D2YCC0	362	K	DNA-directed RNA polymerase subunit	---	1	NPVQGAAAK(1)R
	A0A0D2YCC3	25	K	3-phosphoshikimate 1-carboxyvinyltransferase	FOXG_13955	1	SNGAEIEYLGK(1)ENSLPLR
	A0A0D2YCC3	803	K	3-phosphoshikimate 1-carboxyvinyltransferase	FOXG_13955	1	LETDK(1)IEDVR
	A0A0D2YE55	88	K	Uncharacterized protein	---	1	PHGIEFK(1)K
	A0A0D2YE67	147	K	OBG-type G domain-containing protein	---	1	K(1)DLDILAK
	A0A0D2YE67	189	K	OBG-type G domain-containing protein	---	1	EMLEK(1)DQPVR
	A0A0D2YE67	146	K	OBG-type G domain-containing protein	---	1	DLDTIQSELCK(1)K
	A0A0D2YEB9	72	K	Alcohol dehydrogenase (NADP+)	FOXG_14656	1	SFAEIPGLK(1)R
	A0A0D2YG56	103	K	Catalase	FOXG_15294	1	LSTTGGEK(1)GSADTVR
	A0A0D2YG56	88	K	Catalase	FOXG_15294	1	FLDTAGK(1)K
	A0A0D2YG56	486	K	Catalase	FOXG_15294	1	IK(1)EDATHL
	A0A0D2YG56	216	K	Catalase	FOXG_15294	1	YCK(1)FHFRPETGHTSFASAEEAEK
	A0A0D2YG56	444	K	Catalase	FOXG_15294	1	VFDDAEK(1)EK
	A0A0D2YG56	89	K	Catalase	FOXG_15294	1	K(1)TQVLFR
	A0A0D2YG56	290	K	Catalase	FOXG_15294	1	IWSHK(1)EFPLIEVGK
	A0A0D2YGI9	200	K	Peroxidase	FOXG_15430	1	NEEAK(1)TLFPEFR
	A0A0D2YGI9	173	K	Peroxidase	FOXG_15430	1	VIDSLQTGDK(1)YR
	A0A0D2YGM3	956	K	26S proteasome regulatory subunit RPN2	---	1	MDVDEDK(1)K
	A0A0D2YGM3	986	K	26S proteasome regulatory subunit RPN2	---	1	EK(1)VGYEIENMTR
	A0A0D2YGM3	432	K	26S proteasome regulatory subunit RPN2	---	1	TDLSILNK(1)VR
	A0A0D2YH38	134	K	Sterol 24-C-methyltransferase	FOXG_15629	1	EGMK(1)VLDVGCGVGGPAR
	A0A0D2YH38	347	K	Sterol 24-C-methyltransferase	FOXG_15629	1	LAPAGTK(1)K
	A0A0D2YH38	47	K	Sterol 24-C-methyltransferase	FOXG_15629	1	GGSAK(1)QAAVDEYFK
	A0A0D2YH38	184	K	Sterol 24-C-methyltransferase	FOXG_15629	1	EGLSDQLK(1)FVK
	A0A0D2YH38	176	K	Sterol 24-C-methyltransferase	FOXG_15629	1	ATHYAFK(1)EGLSDQLK
	A0A0D2YH39	191	K	RRM domain-containing protein	---	1	DSK(1)AAAAAGAR
	A0A0D2YHG0	114	K	Fumarylacetoacetase	FOXG_15753	1	LQDSALLK(1)R
	A0A0D2YK24	60	K	Uncharacterized protein	FOXG_16890	1	WTFK(1)DGTVLEVK
	A0A0D2YK24	146	K	Uncharacterized protein	FOXG_16890	1	EALADLAK(1)AVAK
	A0A0D2YK24	108	K	Uncharacterized protein	FOXG_16890	1	AYPVTSGK(1)HEGATFVTWSGNFSSDADAGVIEDAK
	A0A0J9U4V0	104	K	Proteasome subunit beta	FOXG_00189	1	YLAK(1)LLYR
	A0A0J9U4Z8	92	K	Translation machinery-associated protein 22	FOXG_00268	1	SVVTIK(1)R
	A0A0J9U515	436	K	"6-phosphogluconate dehydrogenase, decarboxylating"	FOXG_00279	1	TK(1)DLPANLLQAQR
	A0A0J9U515	64	K	"6-phosphogluconate dehydrogenase, decarboxylating"	FOXG_00279	1	TVEEFVSK(1)LK
	A0A0J9U515	374	K	"6-phosphogluconate dehydrogenase, decarboxylating"	FOXG_00279	1	SVFLK(1)DITHAYR
	A0A0J9U515	48	K	"6-phosphogluconate dehydrogenase, decarboxylating"	FOXG_00279	1	FLENEAK(1)GK
	A0A0J9U515	119	K	"6-phosphogluconate dehydrogenase, decarboxylating"	FOXG_00279	1	YLAGK(1)NIR
	A0A0J9U515	401	K	"6-phosphogluconate dehydrogenase, decarboxylating"	FOXG_00279	1	AIHK(1)AQPGWR
	A0A0J9U515	302	K	"6-phosphogluconate dehydrogenase, decarboxylating"	FOXG_00279	1	ATASTK(1)LEFVSR
	A0A0J9U515	293	K	"6-phosphogluconate dehydrogenase, decarboxylating"	FOXG_00279	1	CLSAIK(1)DER
	A0A0J9U5Y8	590	K	SPX domain-containing protein	FOXG_00554	1	YELAQAK(1)R
	A0A0J9U5Y8	177	K	SPX domain-containing protein	FOXG_00554	1	LSK(1)LYDLVR
	A0A0J9U5Y8	357	K	SPX domain-containing protein	FOXG_00554	1	LASEIQYSVIK(1)K
	A0A0J9U6M1	166	K	Phosphotransferase	FOXG_00556	1	WTK(1)GFDIDGVEGK
	A0A0J9U6M1	21	K	Phosphotransferase	FOXG_00556	1	LEK(1)LFTVEPAK
	A0A0J9U6M1	278	K	Phosphotransferase	FOXG_00556	1	TAYDVTIDK(1)ESPRPGQQAFEK
	A0A0J9U6M1	101	K	Phosphotransferase	FOXG_00556	1	SEFDILQSK(1)YR
	A0A0J9U6M1	394	K	Phosphotransferase	FOXG_00556	1	LSACGVAAICK(1)K
	A0A0J9U6M1	29	K	Phosphotransferase	FOXG_00556	1	LFTVEPAK(1)LK
	A0A0J9U6V5	283	K	Epimerase domain-containing protein	FOXG_00161	1	LK(1)TLLGFEYK
	A0A0J9U6Z9	240	K	S-adenosylmethionine synthase	FOXG_00630	1	WIAK(1)SLVNAK
	A0A0J9U6Z9	246	K	S-adenosylmethionine synthase	FOXG_00630	1	SLVNAK(1)LCR
	A0A0J9U6Z9	25	K	S-adenosylmethionine synthase	FOXG_00630	1	DAIK(1)DIGYDDSAK
	A0A0J9U6Z9	226	K	S-adenosylmethionine synthase	FOXG_00630	1	DFSK(1)VDR
	A0A0J9U6Z9	34	K	S-adenosylmethionine synthase	FOXG_00630	1	DIGYDDSAK(1)GFDYK
	A0A0J9U6Z9	18	K	S-adenosylmethionine synthase	FOXG_00630	1	LDYQK(1)VVR
	A0A0J9U6Z9	329	K	S-adenosylmethionine synthase	FOXG_00630	1	NGHFGTNQSFSWEQPK(1)ELK
	A0A0J9U6Z9	126	K	S-adenosylmethionine synthase	FOXG_00630	1	TQVTIEYK(1)HDNGAVVPQR
	A0A0J9U6Z9	222	K	S-adenosylmethionine synthase	FOXG_00630	1	IIVDTYGGWGAHGGGAFSGK(1)DFSK
	A0A0J9U7R5	99	K	DNA-directed RNA polymerase subunit	FOXG_00887	1	PVYHPGFIK(1)K
	A0A0J9U9W2	233	K	DNA-directed RNA polymerase III subunit RPC6	FOXG_01112	1	ISPTAAVK(1)K
	A0A0J9U9W2	15	K	DNA-directed RNA polymerase III subunit RPC6	FOXG_01112	1	PTPAPAEGDAATAK(1)LGVWK
	A0A0J9UA34	64	K	Acetyl-coenzyme A synthetase	FOXG_00734	1	VVITTDEGK(1)R
	A0A0J9UA85	50	K	Glucose 1-dehydrogenase	FOXG_01302	1	VK(1)QLVPDAPR
	A0A0J9UB50	94	K	Serine/threonine-protein phosphatase	FOXG_01509	1	EAIDDFK(1)TCVSLDPSNK
	A0A0J9UB50	68	K	Serine/threonine-protein phosphatase	FOXG_01509	1	AIELNPK(1)LVK
	A0A0J9UC68	88	K	Importin N-terminal domain-containing protein	FOXG_01631	1	LPQDEVQVIK(1)ER
	A0A0J9UC68	554	K	Importin N-terminal domain-containing protein	FOXG_01631	1	LIEK(1)ESSPAK
	A0A0J9UC68	924	K	Importin N-terminal domain-containing protein	FOXG_01631	1	WVK(1)EYMVSANQR
	A0A0J9UCC3	280	K	"Homocitrate synthase, mitochondrial"	FOXG_01159	1	MVVTAPEYTK(1)THYK
	A0A0J9UCC3	102	K	"Homocitrate synthase, mitochondrial"	FOXG_01159	1	HICSLGLK(1)AK
	A0A0J9UCC3	117	K	"Homocitrate synthase, mitochondrial"	FOXG_01159	1	CNMDDAK(1)R
	A0A0J9UCC3	41	K	"Homocitrate synthase, mitochondrial"	FOXG_01159	1	YK(1)IIESTLR
	A0A0J9UCR8	228	K	Pyruvate carboxylase	FOXG_01733	1	LAK(1)TAGYR
	A0A0J9UCR8	142	K	Pyruvate carboxylase	FOXG_01733	1	EQESLK(1)ESFER
	A0A0J9UCR8	492	K	Pyruvate carboxylase	FOXG_01733	1	AFAK(1)AVR
	A0A0J9UCR8	955	K	Pyruvate carboxylase	FOXG_01733	1	VFEDYK(1)K
	A0A0J9UCR8	313	K	Pyruvate carboxylase	FOXG_01733	1	ITTEDPAK(1)GFSPDTGK
	A0A0J9UCR8	604	K	Pyruvate carboxylase	FOXG_01733	1	GANGVAYSSLPDNAIDHFVDQAK(1)K
	A0A0J9UCR8	14	K	Pyruvate carboxylase	FOXG_01733	1	ADEAYVIGK(1)R
	A0A0J9UCR8	109	K	Pyruvate carboxylase	FOXG_01733	1	YEEVK(1)DFTDK
	A0A0J9UCR8	956	K	Pyruvate carboxylase	FOXG_01733	1	K(1)FVQQYGDLSVLPTR
	A0A0J9UCR8	990	K	Pyruvate carboxylase	FOXG_01733	1	GK(1)VLILK
	A0A0J9UCR8	201	K	Pyruvate carboxylase	FOXG_01733	1	HQK(1)VVEIAPAK
	A0A0J9UCR8	321	K	Pyruvate carboxylase	FOXG_01733	1	GFSPDTGK(1)IEVYR
	A0A0J9UDK2	197	K	Aspartokinase	FOXG_01470	1	LDGK(1)FYR
	A0A0J9UDK2	71	K	Aspartokinase	FOXG_01470	1	LLAVYGK(1)LR
	A0A0J9UE23	219	K	Uncharacterized protein	FOXG_01965	1	GILFGK(1)MK
	A0A0J9UEN2	198	K	Alcohol dehydrogenase	FOXG_02354	1	AAGAK(1)VIATTSSAEK
	A0A0J9UEN2	10	K	Alcohol dehydrogenase	FOXG_02354	1	TVK(1)QWTIPSR
	A0A0J9UEN2	208	K	Alcohol dehydrogenase	FOXG_02354	1	VIATTSSAEK(1)AK
	A0A0J9UH84	232	K	NAD-dependent aldehyde dehydrogenase	FOXG_02858	1	VSFTGSTEVGK(1)K
	A0A0J9UI89	123	K	Aspartyl-tRNA synthetase	FOXG_03094	1	MQGAK(1)MAFVELR
	A0A0J9UI89	373	K	Aspartyl-tRNA synthetase	FOXG_03094	1	EK(1)YSTDFYVLDK
	A0A0J9UI89	259	K	Aspartyl-tRNA synthetase	FOXG_03094	1	EGVDNLSLENVPGASMATHLNNPVMHK(1)R
	A0A0J9UI89	77	K	Aspartyl-tRNA synthetase	FOXG_03094	1	AAAGNTEDLAK(1)DNYGDSTHLTK
	A0A0J9UI89	325	K	Aspartyl-tRNA synthetase	FOXG_03094	1	TVYPSEDFLLPK(1)PGK
	A0A0J9UK72	166	K	Sulfate adenylyltransferase	FOXG_03600	1	VYK(1)ALLPR
	A0A0J9UK72	471	K	Sulfate adenylyltransferase	FOXG_03600	1	NFTGVDDPYEAPAKPDLVVDLEK(1)QNVR
	A0A0J9UKV0	263	K	NAD-dependent aldehyde dehydrogenase	FOXG_03411	1	LLAGGK(1)R
	A0A0J9UKV6	191	K	Phosphotransferase	FOXG_03031	1	SYTSTSK(1)SR
	A0A0J9UKV6	437	K	Phosphotransferase	FOXG_03031	1	AIDGIGPQGAEK(1)IR
	A0A0J9UKV6	133	K	Phosphotransferase	FOXG_03031	1	QLAINK(1)GLLIR
	A0A0J9UL15	163	K	CK1/CK1/CK1-D protein kinase	FOXG_03065	1	DPK(1)THFHIPYR
	A0A0J9UL15	319	K	CK1/CK1/CK1-D protein kinase	FOXG_03065	1	NAQAIAQAAGQANPEDEEK(1)AR
	A0A0J9UL15	266	K	CK1/CK1/CK1-D protein kinase	FOXG_03065	1	FDDK(1)PDYSYLR
	A0A0J9UL15	220	K	CK1/CK1/CK1-D protein kinase	FOXG_03065	1	GSLPWQGLK(1)AATK
	A0A0J9UL32	3	K	Superoxide dismutase [Cu-Zn]	FOXG_03076	1	VK(1)AVSVLR
	A0A0J9UL32	97	K	Superoxide dismutase [Cu-Zn]	FOXG_03076	1	HVGDLGNLETDGQGNAK(1)GSVTDSLIK
	A0A0J9UL32	129	K	Superoxide dismutase [Cu-Zn]	FOXG_03076	1	TVVVHAGTDDLGK(1)GDNEESLK
	A0A0J9ULC8	445	K	Importin N-terminal domain-containing protein	FOXG_18667	1	NLEAASQGVSDK(1)K
	A0A0J9ULC8	72	K	Importin N-terminal domain-containing protein	FOXG_18667	1	FWEK(1)TAQDQR
	A0A0J9ULC8	529	K	Importin N-terminal domain-containing protein	FOXG_18667	1	FVSIK(1)EGEESLDLR
	A0A0J9ULC8	1081	K	Importin N-terminal domain-containing protein	FOXG_18667	1	AK(1)PDLLANNPGLLK
	A0A0J9ULC8	91	K	Importin N-terminal domain-containing protein	FOXG_18667	1	NHLLEGVLK(1)ESSAGVR
	A0A0J9ULC8	726	K	Importin N-terminal domain-containing protein	FOXG_18667	1	K(1)TAISTLWR
	A0A0J9ULC8	884	K	Importin N-terminal domain-containing protein	FOXG_18667	1	IFEK(1)PILR
	A0A0J9ULC8	176	K	Importin N-terminal domain-containing protein	FOXG_18667	1	IEDPQSK(1)EVR
	A0A0J9ULC8	5	K	Importin N-terminal domain-containing protein	FOXG_18667	1	GK(1)LAQLLEGSQVPNTEQVK
	A0A0J9UMY7	350	K	Tr-type G domain-containing protein	FOXG_03419	1	GFFETEK(1)R
	A0A0J9UMY7	194	K	Tr-type G domain-containing protein	FOXG_03419	1	AEPTDK(1)PEAGQK
	A0A0J9UMY7	386	K	Tr-type G domain-containing protein	FOXG_03419	1	K(1)GEYETGFER
	A0A0J9UMY7	266	K	Tr-type G domain-containing protein	FOXG_03419	1	EQAADVDQETLK(1)EIYGK
	A0A0J9UMY7	420	K	Tr-type G domain-containing protein	FOXG_03419	1	LIVAVNK(1)MDDPTVEWSHER
	A0A0J9UMY7	695	K	Tr-type G domain-containing protein	FOXG_03419	1	DQGQTIAIGK(1)ITK
	A0A0J9UMY7	407	K	Tr-type G domain-containing protein	FOXG_03419	1	EHAMLAK(1)TQGVNK
	A0A0J9UMY7	445	K	Tr-type G domain-containing protein	FOXG_03419	1	LAQFLK(1)GTGYNLK
	A0A0J9UMY7	209	K	Tr-type G domain-containing protein	FOXG_03419	1	AIEK(1)TGEK
	A0A0J9UMY7	254	K	Tr-type G domain-containing protein	FOXG_03419	1	EVDAVEK(1)EQAADVDQETLK
	A0A0J9UMY7	337	K	Tr-type G domain-containing protein	FOXG_03419	1	TQGK(1)TIEVGR
	A0A0J9UMY7	528	K	Tr-type G domain-containing protein	FOXG_03419	1	IEAGVVK(1)K
	A0A0J9UP21	395	K	C-22 sterol desaturase	FOXG_04166	1	YYSGDAEEK(1)GSK
	A0A0J9US49	27	K	Protein phosphatase	FOXG_05154	1	SHSSK(1)LSFFGVFDGHGGDK
	A0A0J9US49	392	K	Protein phosphatase	FOXG_05154	1	K(1)EASAQEIK
	A0A0J9US49	70	K	Protein phosphatase	FOXG_05154	1	SGDYAQGLK(1)DGFLATDR
	A0A0J9US49	61	K	Protein phosphatase	FOXG_05154	1	QDTFK(1)SGDYAQGLK
	A0A0J9US49	169	K	Protein phosphatase	FOXG_05154	1	AIGDFEFK(1)K
	A0A0J9US49	268	K	Protein phosphatase	FOXG_05154	1	TK(1)EEWYEEIAR
	A0A0J9UTD3	265	K	Glutamine synthetase	FOXG_05182	1	EEGGMK(1)VIEEALK
	A0A0J9UTD3	256	K	Glutamine synthetase	FOXG_05182	1	PIAGDWNGAGLHSNFSTK(1)AMR
	A0A0J9UTD3	17	K	Glutamine synthetase	FOXG_05182	1	FLK(1)LDQK
	A0A0J9UTD3	325	K	Glutamine synthetase	FOXG_05182	1	ETAAK(1)GYGYFEDR
	A0A0J9UUP8	56	K	Proteasome endopeptidase complex	FOXG_05173	1	YGYEMPADALAK(1)R
	A0A0J9UVD3	111	K	Acetyl-CoA C-acetyltransferase	FOXG_05921	0.99995	GKPAIK(1)VER
	A0A0J9UVD3	51	K	Acetyl-CoA C-acetyltransferase	FOXG_05921	1	DGLTDSFK(1)K
	A0A0J9UVD3	119	K	Acetyl-CoA C-acetyltransferase	FOXG_05921	1	DDEVK(1)NLNVDK
	A0A0J9UVD3	125	K	Acetyl-CoA C-acetyltransferase	FOXG_05921	1	NLNVDK(1)LK
	A0A0J9UVD3	31	K	Acetyl-CoA C-acetyltransferase	FOXG_05921	1	NGAK(1)YGDQTLVDGVLK
	A0A0J9UVD3	82	K	Acetyl-CoA C-acetyltransferase	FOXG_05921	1	EAQDEYAINSYK(1)K
	A0A0J9UVJ9	240	K	Uncharacterized protein	FOXG_05552	1	SGK(1)LASPDHR
	A0A0J9UVJ9	1350	K	Uncharacterized protein	FOXG_05552	1	LSSYGVK(1)R
	A0A0J9UVJ9	1657	K	Uncharacterized protein	FOXG_05552	1	LLVK(1)NFAAR
	A0A0J9UVJ9	433	K	Uncharacterized protein	FOXG_05552	1	IYSK(1)VTADEDLK
	A0A0J9UVJ9	2489	K	Uncharacterized protein	FOXG_05552	1	FMAGPGADLPANTK(1)R
	A0A0J9UVJ9	107	K	Uncharacterized protein	FOXG_05552	1	SK(1)YYDFFAR
	A0A0J9UWA6	64	K	Uncharacterized protein	FOXG_05508	1	AQGSPIK(1)R
	A0A0J9UXI3	552	K	"Alpha-1,4 glucan phosphorylase"	FOXG_19221	1	K(1)EWSEIK
	A0A0J9UXY9	104	K	Glutamine amidotransferase type-1 domain-containing protein	FOXG_06129	1	ATSIALVCDLK(1)TVNR
	A0A0J9UXY9	533	K	Glutamine amidotransferase type-1 domain-containing protein	FOXG_06129	1	DAGFGGK(1)FELR
	A0A0J9UYJ1	180	K	"Dihydroorotase, homodimeric type"	FOXG_06279	1	FFFGSDSAPHPLQSK(1)TSAEQGK
	A0A0J9UYJ1	266	K	"Dihydroorotase, homodimeric type"	FOXG_06279	1	SADSK(1)TEVGISR
	A0A0J9V063	229	K	Uncharacterized protein	FOXG_19466	1	YNVGAPLPDGVK(1)GVCR
	A0A0J9V227	91	K	3-isopropylmalate dehydrogenase	FOXG_07826	1	VISLDK(1)ANVLATSR
	A0A0J9V258	68	K	Amino_oxidase domain-containing protein	FOXG_07702	1	YFDDCIDEALPK(1)DDDWYTHQR
	A0A0J9V258	236	K	Amino_oxidase domain-containing protein	FOXG_07702	1	K(1)IAYFADGSTIGYNK
	A0A0J9V258	230	K	Amino_oxidase domain-containing protein	FOXG_07702	1	QGEVTK(1)IDAEK
	A0A0J9V258	179	K	Amino_oxidase domain-containing protein	FOXG_07702	1	LVTK(1)NVILNK
	A0A0J9V258	151	K	Amino_oxidase domain-containing protein	FOXG_07702	1	PYNYK(1)VWAVPTTK
	A0A0J9V258	224	K	Amino_oxidase domain-containing protein	FOXG_07702	1	FGK(1)QGEVTK
	A0A0J9V258	175	K	Amino_oxidase domain-containing protein	FOXG_07702	1	VAAPDAK(1)LVTK
	A0A0J9V2G6	104	K	"2,3-bisphosphoglycerate-independent phosphoglycerate mutase"	FOXG_07760	1	NGQLGQNDVIK(1)K
	A0A0J9V2G6	436	K	"2,3-bisphosphoglycerate-independent phosphoglycerate mutase"	FOXG_07760	1	AIGK(1)ILEACK
	A0A0J9V2G6	289	K	"2,3-bisphosphoglycerate-independent phosphoglycerate mutase"	FOXG_07760	1	SPLPDFK(1)YPK
	A0A0J9V2G6	443	K	"2,3-bisphosphoglycerate-independent phosphoglycerate mutase"	FOXG_07760	1	K(1)EGYVLFITADHGNAEEMK
	A0A0J9V2G6	227	K	"2,3-bisphosphoglycerate-independent phosphoglycerate mutase"	FOXG_07760	1	GLVLGEGEASEDPVATVK(1)AR
	A0A0J9V2G6	394	K	"2,3-bisphosphoglycerate-independent phosphoglycerate mutase"	FOXG_07760	1	SVATYDLAPEMSADGVADQVVK(1)R
	A0A0J9V2G6	143	K	"2,3-bisphosphoglycerate-independent phosphoglycerate mutase"	FOXG_07760	1	AAK(1)EYGVPK
	A0A0J9V2G6	43	K	"2,3-bisphosphoglycerate-independent phosphoglycerate mutase"	FOXG_07760	1	TPVMDALYK(1)DSK
	A0A0J9V2G6	140	K	"2,3-bisphosphoglycerate-independent phosphoglycerate mutase"	FOXG_07760	1	QTHLYALLK(1)AAK
	A0A0J9V2G7	70	K	Guanylate kinase	FOXG_07657	1	DLIAK(1)DGFVEHAQFGSNLYGTSK
	A0A0J9V2G7	169	K	Guanylate kinase	FOXG_07657	1	NAEFDK(1)ILVNDDLEK
	A0A0J9V2G7	97	K	Guanylate kinase	FOXG_07657	1	ATIEEQTAK(1)GK
	A0A0J9V2N3	516	K	"Leucyl-tRNA synthetase, cytoplasmic"	FOXG_07715	1	VGEFK(1)GEK
	A0A0J9V2N3	519	K	"Leucyl-tRNA synthetase, cytoplasmic"	FOXG_07715	0.999987	GEK(1)VEVAKPK
	A0A0J9V2N3	445	K	"Leucyl-tRNA synthetase, cytoplasmic"	FOXG_07715	1	GTGVVTSVPSDSPDDFATVTDLAK(1)K
	A0A0J9V2N3	162	K	"Leucyl-tRNA synthetase, cytoplasmic"	FOXG_07715	1	APVVK(1)QIK
	A0A0J9V2N3	157	K	"Leucyl-tRNA synthetase, cytoplasmic"	FOXG_07715	1	MFGQDFSGYKDDEPVVEEK(1)APVVK
	A0A0J9V2N3	301	K	"Leucyl-tRNA synthetase, cytoplasmic"	FOXG_07715	1	IK(1)VLEWAPK
	A0A0J9V2N3	1013	K	"Leucyl-tRNA synthetase, cytoplasmic"	FOXG_07715	1	ELNGK(1)IGK
	A0A0J9V2N3	36	K	"Leucyl-tRNA synthetase, cytoplasmic"	FOXG_07715	1	DTLVALEK(1)K
	A0A0J9V2N3	957	K	"Leucyl-tRNA synthetase, cytoplasmic"	FOXG_07715	1	NTASNVNSAEGLQLK(1)K
	A0A0J9V2N3	138	K	"Leucyl-tRNA synthetase, cytoplasmic"	FOXG_07715	1	LVDEVK(1)MFGQDFSGYKDDEPVVEEK
	A0A0J9V2N3	853	K	"Leucyl-tRNA synthetase, cytoplasmic"	FOXG_07715	1	EAVEQYVNTNYK(1)LALK
	A0A0J9V2N3	41	K	"Leucyl-tRNA synthetase, cytoplasmic"	FOXG_07715	1	YQQK(1)WQDDK
	A0A0J9V2N3	308	K	"Leucyl-tRNA synthetase, cytoplasmic"	FOXG_07715	1	VLEWAPK(1)AAEALK
	A0A0J9V2N3	768	K	"Leucyl-tRNA synthetase, cytoplasmic"	FOXG_07715	1	DLTEK(1)YGADASR
	A0A0J9V466	460	K	Uncharacterized protein	FOXG_08061	1	VDLFVHDPEK(1)PPVSGAPATPSVSTGAGLR
	A0A0J9V474	69	K	AP complex subunit beta	FOXG_08069	1	NIATGDLDQK(1)K
	A0A0J9V4J2	180	K	THUMP domain-containing protein	FOXG_08147	1	LTPIFDTDK(1)ATDK
	A0A0J9V541	64	K	Phosphoketolase	FOXG_08080	1	ADHLK(1)LR
	A0A0J9V541	303	K	Phosphoketolase	FOXG_08080	1	SPK(1)GWTAPR
	A0A0J9V5H9	374	K	Dihydrolipoyl dehydrogenase	FOXG_08155	1	TNQDTEGMVK(1)MLADPETDR
	A0A0J9V5H9	78	K	Dihydrolipoyl dehydrogenase	FOXG_08155	1	GIEYLFK(1)K
	A0A0J9V5H9	212	K	Dihydrolipoyl dehydrogenase	FOXG_08155	1	LNTK(1)VVSGDK
	A0A0J9V5H9	312	K	Dihydrolipoyl dehydrogenase	FOXG_08155	1	AEEEAVAVVEYIK(1)K
	A0A0J9V5H9	86	K	Dihydrolipoyl dehydrogenase	FOXG_08155	1	NGVEYIK(1)GAGSFVNEHEIK
	A0A0J9V5H9	364	K	Dihydrolipoyl dehydrogenase	FOXG_08155	1	AK(1)TNQDTEGMVK
	A0A0J9V9B8	227	K	Branched-chain amino acid aminotransferase	FOXG_08699	1	SYGWTVEK(1)R
	A0A0J9VF77	188	K	Peroxiredoxin (Alkyl hydroperoxide reductase subunit C)	FOXG_10111	1	ADPK(1)GSLEYFSEQGENDSNETR
	A0A0J9VGL8	33	K	Malate dehydrogenase	FOXG_10419	1	STVK(1)GYEPNAAGLK
	A0A0J9VGL8	90	K	Malate dehydrogenase	FOXG_10419	1	DLAK(1)AAAQAAPK(1)AK
	A0A0J9VGL8	280	K	Malate dehydrogenase	FOXG_10419	1	LVEAALVDLK(1)K
	A0A0J9VGL8	194	K	Malate dehydrogenase	FOXG_10419	1	AK(1)DGAGSATLSMAMAGAR
	A0A0J9VGL8	192	K	Malate dehydrogenase	FOXG_10419	1	VQFGGDEVVK(1)AK
	A0A0J9VGL8	263	K	Malate dehydrogenase	FOXG_10419	1	IHPLGK(1)LDANEEK
	A0A0J9VGL8	146	K	Malate dehydrogenase	FOXG_10419	1	GTDPK(1)DENITVVGGHSGVTIVPLFSQSNHPDLSSNAELVK
	A0A0J9VGL8	141	K	Malate dehydrogenase	FOXG_10419	1	FVSEIK(1)GTDPK
	A0A0J9VGL8	257	K	Malate dehydrogenase	FOXG_10419	1	VELGPEGVEK(1)IHPLGK
	A0A0J9VGL8	285	K	Malate dehydrogenase	FOXG_10419	1	NIEK(1)GVAFVASNPPK
	A0A0J9VGL8	223	K	Malate dehydrogenase	FOXG_10419	1	AVQGEK(1)GVIEPSFVESPLYK
	A0A0J9VH02	89	K	Glutaminyl-tRNA synthetase	FOXG_10491	1	QGFLADVYK(1)ER
	A0A0J9VH02	129	K	Glutaminyl-tRNA synthetase	FOXG_10491	1	YHGGK(1)TILR
	A0A0J9VH02	485	K	Glutaminyl-tRNA synthetase	FOXG_10491	1	ATSFEK(1)DESGK
	A0A0J9VH63	240	K	Malate dehydrogenase	FOXG_10533	1	FAEK(1)VLR
	A0A0J9VH63	306	K	Malate dehydrogenase	FOXG_10533	1	ATNPLEGITEK(1)EK
	A0A0J9VH63	319	K	Malate dehydrogenase	FOXG_10533	1	ATEGLK(1)GNISK
	A0A0J9VH63	201	K	Malate dehydrogenase	FOXG_10533	1	ASPAVQIPEDK(1)YDALVNR
	A0A0J9VH63	53	K	Malate dehydrogenase	FOXG_10533	1	AK(1)TTGYLPANDGAK
	A0A0J9VH63	136	K	Malate dehydrogenase	FOXG_10533	1	AK(1)GVFNPQR
	A0A0J9VH63	65	K	Malate dehydrogenase	FOXG_10533	1	TTGYLPANDGAK(1)AAFK
	A0A0J9VII7	25	K	Uncharacterized protein	FOXG_11113	1	K(1)TGLALYSR
	A0A0J9VII7	56	K	Uncharacterized protein	FOXG_11113	1	FALAGAVCCSVTHGGLTPVDVVK(1)TR
	A0A0J9VII7	275	K	Uncharacterized protein	FOXG_11113	1	IGK(1)ELGLR
	A0A0J9VII7	9	K	Uncharacterized protein	FOXG_11113	1	AASTGSAK(1)VDAVVQNIK
	A0A0J9VII7	126	K	Uncharacterized protein	FOXG_11113	1	QQWIDALGYETASK(1)NR
	A0A0J9VJU3	231	K	Translation initiation factor eIF-2B subunit gamma	FOXG_11127	1	DLTEDK(1)GSLPIR
	A0A0J9VQQ4	243	K	PKS_ER domain-containing protein	FOXG_12854	1	AELAQWIAEGK(1)LK
	A0A0J9VQQ4	273	K	PKS_ER domain-containing protein	FOXG_12854	1	GINTGK(1)LIVEIK
	A0A0J9VQQ4	267	K	PKS_ER domain-containing protein	FOXG_12854	1	VAEQALVDLYK(1)GINTGK
	A0A0J9VRH7	93	K	Uncharacterized protein	FOXG_20813	1	SGSNNQEDYVDK(1)GVDFLNK
	A0A0J9VRH7	100	K	Uncharacterized protein	FOXG_20813	1	GVDFLNK(1)K
	A0A0J9VRH7	113	K	Uncharacterized protein	FOXG_20813	1	DNQEK(1)ATDFAR
	A0A0J9W580	360	K	Uncharacterized protein	FOXG_15627	1	ALSNQK(1)FR
	A0A0J9WAS4	23	K	Uncharacterized protein	FOXG_22625	1	GEVVK(1)LFLK
	A0A0J9WG57	276	K	Uncharacterized protein	FOXG_00493	1	GGVLVAAALAK(1)GK
	A0A0J9WGD0	461	K	Phosphoglucomutase	FOXG_00670	1	VTK(1)AGNFSYTDLDGSVASK
	A0A0J9WGD0	357	K	Phosphoglucomutase	FOXG_00670	1	FFCALFDAK(1)K
	A0A0J9WGD0	148	K	Phosphoglucomutase	FOXG_00670	1	IFEFSK(1)TLTSYK
	A0A0J9WGD0	540	K	Phosphoglucomutase	FOXG_00670	1	FK(1)EHVGR
	A0A0J9WGD0	435	K	Phosphoglucomutase	FOXG_00670	1	YDYEDVDSEGANK(1)VVGELEK
	A0A0J9WGI7	327	K	Mitochondrial-processing peptidase subunit beta	FOXG_00825	1	IDAITEK(1)DIMDFANR
	A0A0J9WGI7	152	K	Mitochondrial-processing peptidase subunit beta	FOXG_00825	1	HFSGLPSSAPQTSAYLASK(1)QK
	A0A0J9WGI7	99	K	Mitochondrial-processing peptidase subunit beta	FOXG_00825	1	K(1)ELTDYIK
	A0A0J9WGI7	154	K	Mitochondrial-processing peptidase subunit beta	FOXG_00825	1	QK(1)ADFMGSDVR
	A0A0J9WGI7	320	K	Mitochondrial-processing peptidase subunit beta	FOXG_00825	1	K(1)IDAITEK
	A0A0J9WGI7	106	K	Mitochondrial-processing peptidase subunit beta	FOXG_00825	1	ELTDYIK(1)NNYTADR
	A0A0J9WGK7	241	K	Alanine--tRNA ligase	ALA1	1	YGK(1)DDADGIDTAYR
	A0A0J9WGK7	446	K	Alanine--tRNA ligase	ALA1	1	TNDDAK(1)FAQGDTK
	A0A0J9WGK7	470	K	Alanine--tRNA ligase	ALA1	1	STK(1)DVPEK
	A0A0J9WGK7	801	K	Alanine--tRNA ligase	ALA1	1	DAK(1)WFVGR
	A0A0J9WGK7	22	K	Alanine--tRNA ligase	ALA1	1	TDPMAGLK(1)AAVDSQK
	A0A0J9WGK7	453	K	Alanine--tRNA ligase	ALA1	1	FAQGDTK(1)GK
	A0A0J9WGK7	575	K	Alanine--tRNA ligase	ALA1	1	EVLGDDVNQK(1)GSLVDNEK
	A0A0J9WGK7	880	K	Alanine--tRNA ligase	ALA1	1	SGGK(1)EPVR
	A0A0J9WGK7	149	K	Alanine--tRNA ligase	ALA1	1	DNFWEMGDQGPCGPCSEIHYDK(1)VGGGR
	A0A0J9WGK7	661	K	Alanine--tRNA ligase	ALA1	1	DIDEMLADPK(1)K
	A0A0J9WGK7	359	K	Alanine--tRNA ligase	ALA1	1	YAAEATK(1)GGSK
	A0A0J9WGK7	776	K	Alanine--tRNA ligase	ALA1	1	ISAAVTAEQK(1)K
	A0A0J9WHT1	206	K	Uncharacterized protein	FOXG_02067	1	VYQPGEGAK(1)R
	A0A0J9WKW6	74	K	Myo-inositol-1-phosphate synthase	FOXG_05484	1	YVATPNETLYDFK(1)VDR
	A0A0J9WLE4	315	K	Squalene synthase	FOXG_06061	1	NPEVLK(1)R
	A0A0J9WN94	673	K	Xpo1 domain-containing protein	FOXG_08280	1	LPEATAAEVK(1)AIVK
	A0A0J9WQG8	98	K	Acetyl-coenzyme A synthetase	FOXG_10884	1	VSWALK(1)DLGVR
	A0A0J9WRU4	77	K	CS domain-containing protein	FOXG_12765	1	YHVELEFWGEIDPAESK(1)INHTAK
	A0A0J9WRU4	185	K	CS domain-containing protein	FOXG_12765	1	K(1)EAAPAAAPASTEK
	A0A0J9WRU4	198	K	CS domain-containing protein	FOXG_12765	1	EAAPAAAPASTEK(1)K
	A0A0J9WRU4	184	K	CS domain-containing protein	FOXG_12765	1	LGGGGAGFPGAEGAGDELDEEDDDDDMPALEGDDK(1)K
	A0A0J9WRY2	197	K	"Saccharopine dehydrogenase [NAD(+), L-lysine-forming]"	FOXG_12862	1	CGK(1)GAVDLFLK
	A0A0J9WRY2	222	K	"Saccharopine dehydrogenase [NAD(+), L-lysine-forming]"	FOXG_12862	1	WDLNETK(1)DR
	A0A0J9WRY2	110	K	"Saccharopine dehydrogenase [NAD(+), L-lysine-forming]"	FOXG_12862	1	NQGGWEK(1)VLGR
	J9MJK9	27	K	Transaldolase	FOXG_03074	0.786932	ATGTTVVSDSGDFASIGK(0.787)YK(0.213)PQDATTNPSLILAASK
	J9MJK9	127	K	Transaldolase	FOXG_03074	1	ALHLIELYGEQGISK(1)DR
	J9MJK9	63	K	Transaldolase	FOXG_03074	1	QK(1)GGPIDQQVDDALDR
	J9MJK9	276	K	Transaldolase	FOXG_03074	1	LDASQASSLDIEK(1)K
	J9MJK9	61	K	Transaldolase	FOXG_03074	1	LIDVAIDYAK(1)QK
	J9MJK9	299	K	Transaldolase	FOXG_03074	1	FDFNEDQMAVEK(1)LR
	J9MJK9	277	K	Transaldolase	FOXG_03074	1	K(1)SYINDEALFR
	J9MJK9	215	K	Transaldolase	FOXG_03074	1	TIFNYYK(1)K
	J9MJK9	88	K	Transaldolase	FOXG_03074	1	EILK(1)IIPGK
	J9MJK9	93	K	Transaldolase	FOXG_03074	1	IIPGK(1)VSTEVDAR
	J9MJK9	216	K	Transaldolase	FOXG_03074	1	K(1)YGYNTIVMGASFR
	J9MJK9	45	K	Transaldolase	FOXG_03074	1	YKPQDATTNPSLILAASK(1)K
nucleus	A0A0C4DHP8	137	K	S-phase kinase-associated protein 1	FOXG_01898	1	GK(1)SPEEIR
	A0A0C4DHP8	144	K	S-phase kinase-associated protein 1	FOXG_01898	1	K(1)TFNITNDFTPEEEEQIR
	A0A0C4DHS0	149	K	Calmodulin	FOXG_04243	1	MK(1)DTDSEEEIR
	A0A0C4DHS0	93	K	Calmodulin	FOXG_04243	1	EAFSLFDK(1)DGDGQITTK
	A0A0C4DHS0	187	K	Calmodulin	FOXG_04243	1	HVMTSIGEK(1)LTDDEVDEMIR
	A0A0C4DHT3	324	K	Tubulin beta chain	FOXG_06228	1	VAMK(1)EVEDQMR
	A0A0C4DHT3	58	K	Tubulin beta chain	FOXG_06228	1	MSVYFNEASGNK(1)YVPR
	A0A0C4DHV0	141	K	Guanine nucleotide-binding protein alpha subunit	FOXG_09359	1	GVQECFK(1)R
	A0A0C4DHV9	152	K	DNA-directed RNA polymerase subunit beta	FOXG_10639	1	EIPLHEMDDEQQAEYK(1)R
	A0A0C4DHW2	36	K	G protein beta subunit	FOXG_11532	1	K(1)DDLADTTLR
	A0A0C4DHX6	57	K	Histone H3	FOXG_13952	1	YQK(1)STELLIR
	A0A0C4DHX6	80	K	Histone H3	FOXG_13952	1	EIAQDFK(1)SDLR
	A0A0D2X816	206	K	"Synaptosomal-associated protein, 23kDa"	FOXG_00022	1	ELTAEEQEEAEYQSILAEK(1)R
	A0A0D2X816	393	K	"Synaptosomal-associated protein, 23kDa"	FOXG_00022	1	EVDSQNK(1)QIDR
	A0A0D2X816	386	K	"Synaptosomal-associated protein, 23kDa"	FOXG_00022	1	AIGK(1)EVDSQNK
	A0A0D2X832	228	K	Eukaryotic translation initiation factor 3 subunit J	HCR1	1	LASTMTALGNEK(1)MR
	A0A0D2X832	169	K	Eukaryotic translation initiation factor 3 subunit J	HCR1	1	LPLFQPK(1)TK
	A0A0D2X832	171	K	Eukaryotic translation initiation factor 3 subunit J	HCR1	1	TK(1)AQFETLR
	A0A0D2X874	407	K	Uncharacterized protein	FOXG_00082	1	DNTNNAASQLAAVK(1)R
	A0A0D2X877	577	K	Nop domain-containing protein	FOXG_00086	1	VPELPAAK(1)R
	A0A0D2X8F3	249	K	F-actin-capping protein subunit beta	FOXG_00162	1	NLLQEVYFGK(1)AK
	A0A0D2X8G9	1557	K	Uncharacterized protein	FOXG_00178	1	DIGEWIDAK(1)K
	A0A0D2X8I5	39	K	Uncharacterized protein	---	1	HK(1)FLEGGDEDEE
	A0A0D2X8J1	246	K	Protein-serine/threonine kinase	FOXG_00200	1	K(1)EGQYLR
	A0A0D2X8J1	292	K	Protein-serine/threonine kinase	FOXG_00200	1	VYAMK(1)SLIK
	A0A0D2X8K7	271	K	Valyl-tRNA synthetase	FOXG_00216	1	NITTDSMGDK(1)IGR
	A0A0D2X8K7	28	K	Valyl-tRNA synthetase	FOXG_00216	1	ANENPK(1)TCLFLR
	A0A0D2X8K7	94	K	Valyl-tRNA synthetase	FOXG_00216	1	NDASLLVFGSSQK(1)K
	A0A0D2X8P5	122	K	Ribosome biogenesis protein n	FOXG_00254	1	FAVPLPK(1)VR
	A0A0D2X8Q2	147	K	PUM-HD domain-containing protein	FOXG_00261	1	IK(1)DFVLK
	A0A0D2X8Q2	152	K	PUM-HD domain-containing protein	FOXG_00261	1	DFVLK(1)HDAVR
	A0A0D2X8Q2	192	K	PUM-HD domain-containing protein	FOXG_00261	1	YAK(1)FLIGK
	A0A0D2X8Q2	568	K	PUM-HD domain-containing protein	FOXG_00261	1	SLIQGGK(1)YDK
	A0A0D2X8Q2	244	K	PUM-HD domain-containing protein	FOXG_00261	1	EQK(1)AILLR
	A0A0D2X8Q2	637	K	PUM-HD domain-containing protein	FOXG_00261	1	ILEK(1)AATEETAEQK
	A0A0D2X8Q2	647	K	PUM-HD domain-containing protein	FOXG_00261	1	AATEETAEQK(1)AAR
	A0A0D2X8Q7	132	K	26S proteasome regulatory subunit N10	FOXG_00266	1	ELTTLAK(1)K
	A0A0D2X8S7	380	K	Phenylalanyl-tRNA synthetase alpha chain	FOXG_00286	1	QVHQNGK(1)FGSIGYR
	A0A0D2X8S7	396	K	Phenylalanyl-tRNA synthetase alpha chain	FOXG_00286	1	YPWSAEETK(1)R
	A0A0D2X8V9	61	K	Uncharacterized protein	FOXG_00318	1	FAEK(1)LVAR
	A0A0D2X8X7	190	K	Proliferating cell nuclear antigen	FOXG_00337	1	SHEDVEK(1)PK
	A0A0D2X8X7	217	K	Proliferating cell nuclear antigen	FOXG_00337	1	YLVNFCK(1)AAGLSEQVK
	A0A0D2X8X7	13	K	Proliferating cell nuclear antigen	FOXG_00337	1	LAQADLLK(1)K
	A0A0D2X911	27	K	60S ribosomal protein L35	FOXG_00371	1	QLAELK(1)TELGQLR
	A0A0D2X911	21	K	60S ribosomal protein L35	FOXG_00371	1	NKDDLTK(1)QLAELK
	A0A0D2X911	37	K	60S ribosomal protein L35	FOXG_00371	1	IQK(1)VASSGSK
	A0A0D2X911	101	K	60S ribosomal protein L35	FOXG_00371	1	LSPEEK(1)SR
	A0A0D2X911	44	K	60S ribosomal protein L35	FOXG_00371	1	VASSGSK(1)LNR
	A0A0D2X911	65	K	60S ribosomal protein L35	FOXG_00371	1	VLTVINAK(1)QR
	A0A0D2X917	108	K	60S ribosomal protein L6	FOXG_00377	1	YVIATSYK(1)VDISGLDEK
	A0A0D2X917	26	K	60S ribosomal protein L6	FOXG_00377	1	K(1)WYPADDDAENKK
	A0A0D2X917	12	K	60S ribosomal protein L6	FOXG_00377	1	PTSK(1)TFGK(1)STR
	A0A0D2X917	167	K	60S ribosomal protein L6	FOXG_00377	1	AIDK(1)ALIANIK
	A0A0D2X917	163	K	60S ribosomal protein L6	FOXG_00377	1	AADQK(1)AIDK
	A0A0D2X917	8	K	60S ribosomal protein L6	FOXG_00377	1	PTSK(1)TFGK(1)STR
	A0A0D2X917	174	K	60S ribosomal protein L6	FOXG_00377	1	ALIANIK(1)K
	A0A0D2X917	37	K	60S ribosomal protein L6	FOXG_00377	1	WYPADDDAENK(1)K
	A0A0D2X917	117	K	60S ribosomal protein L6	FOXG_00377	1	VDISGLDEK(1)K
	A0A0D2X955	870	K	Uncharacterized protein	FOXG_00415	1	FK(1)EFELR
	A0A0D2X955	653	K	Uncharacterized protein	FOXG_00415	1	LPLWNQVSEK(1)TR
	A0A0D2X9D5	123	K	26S protease regulatory subunit 7	FOXG_00496	1	YVINVK(1)QIAK
	A0A0D2X9D5	50	K	26S protease regulatory subunit 7	FOXG_00496	1	TYGAAPYGTSIK(1)K
	A0A0D2X9D5	11	K	26S protease regulatory subunit 7	FOXG_00496	1	PSATGSNWEK(1)YQK
	A0A0D2X9D5	70	K	26S protease regulatory subunit 7	FOXG_00496	1	IGVK(1)ESDTGLAPPHLWDVAADR
	A0A0D2X9D5	110	K	26S protease regulatory subunit 7	FOXG_00496	1	IIADEK(1)GDEAK
	A0A0D2X9I7	614	K	DNA helicase	FOXG_00552	1	SLAPSIYEMDDVK(1)K
	A0A0D2X9M5	211	K	Uncharacterized protein	FOXG_00590	1	AEAPVETK(1)K
	A0A0D2X9Q1	245	K	Uncharacterized protein	---	1	DAPQEGAGK(1)R
	A0A0D2X9U6	84	K	40S ribosomal protein S15	FOXG_00661	1	PDLVK(1)THLR
	A0A0D2X9U6	14	K	40S ribosomal protein S15	FOXG_00661	1	ADEYDAEQAAELK(1)R
	A0A0D2X9Z5	684	K	mRNA 3'-end-processing protein RNA14	FOXG_00710	1	YLHSK(1)DDTTNAR
	A0A0D2XA47	282	K	26S proteasome regulatory subunit N6	FOXG_00762	1	YAGK(1)NLEAMK
	A0A0D2XA47	82	K	26S proteasome regulatory subunit N6	FOXG_00762	1	TVFSSFAK(1)AK
	A0A0D2XA49	260	K	"Rho family, other"	FOXG_00764	1	SSTPGVGQIK(1)R
	A0A0D2XA54	294	K	Glyco_hydro_63 domain-containing protein	---	1	YIVDGEK(1)EAVNPAK
	A0A0D2XA68	179	K	Uncharacterized protein	FOXG_00783	1	LVNTLTHK(1)K
	A0A0D2XA79	88	K	Uncharacterized protein	FOXG_00794	1	IPSWLSLK(1)K
	A0A0D2XA97	272	K	Uncharacterized protein	---	1	LTSLLAK(1)K
	A0A0D2XAC2	653	K	ATP-dependent RNA helicase ROK1	FOXG_00837	1	ITSK(1)SGYER
	A0A0D2XAD6	839	K	Uncharacterized protein	FOXG_00851	1	VALQQLTGK(1)GR
	A0A0D2XAD6	405	K	Uncharacterized protein	FOXG_00851	1	ILHIIPASAK(1)R
	A0A0D2XAE9	142	K	WD_REPEATS_REGION domain-containing protein	FOXG_00864	1	IPITAAETSDDK(1)AAAPAHIVAMR
	A0A0D2XAE9	742	K	WD_REPEATS_REGION domain-containing protein	FOXG_00864	1	TLEGQWK(1)GQLR
	A0A0D2XAF6	56	K	Uncharacterized protein	FOXG_00871	1	NAGGAFGPDLAK(1)K
	A0A0D2XAG0	94	K	Uracil-DNA glycosylase	UNG1	1	DFLDLK(1)R
	A0A0D2XAN2	166	K	40S ribosomal protein S8	FOXG_00948	1	VESAIEK(1)QFEAGR
	A0A0D2XAN2	141	K	40S ribosomal protein S8	FOXG_00948	1	TEEEVK(1)K
	A0A0D2XAN2	135	K	40S ribosomal protein S8	FOXG_00948	1	EGK(1)TEEEVKK
	A0A0D2XAN4	1358	K	E3 ubiquitin-protein ligase HUWE1	FOXG_00950	1	VAAFGLK(1)K
	A0A0D2XAN5	149	K	40S ribosomal protein S6	FOXG_00951	1	FFGLTK(1)DDDVRK
	A0A0D2XAN5	217	K	40S ribosomal protein S6	FOXG_00951	1	DEANEYAQVLAK(1)R
	A0A0D2XAN5	165	K	40S ribosomal protein S6	FOXG_00951	1	EVQPK(1)GEGK
	A0A0D2XAN5	226	K	40S ribosomal protein S6	FOXG_00951	1	VAEAK(1)ANK(1)ADAR
	A0A0D2XAN5	2	K	40S ribosomal protein S6	FOXG_00951	1	MK(1)LNISYPANGSQK
	A0A0D2XAN5	58	K	40S ribosomal protein S6	FOXG_00951	1	ITGGNDK(1)QGFPMK
	A0A0D2XAN5	14	K	40S ribosomal protein S6	FOXG_00951	1	LNISYPANGSQK(1)LIDIEDER
	A0A0D2XAN5	143	K	40S ribosomal protein S6	FOXG_00951	1	K(1)FFGLTK
	A0A0D2XAN5	205	K	40S ribosomal protein S6	FOXG_00951	1	VK(1)DEANEYAQVLAK
	A0A0D2XAN5	174	K	40S ribosomal protein S6	FOXG_00951	1	SPYTK(1)APR
	A0A0D2XAN5	46	K	40S ribosomal protein S6	FOXG_00951	1	MGAEVPGDSIGDEFK(1)GYIFR
	A0A0D2XAN5	223	K	40S ribosomal protein S6	FOXG_00951	1	VAEAK(1)ANK(1)ADAR
	A0A0D2XAT1	272	K	CMGC/CK2 protein kinase	FOXG_00997	1	K(1)PWHSFVTSENQR
	A0A0D2XAT1	120	K	CMGC/CK2 protein kinase	FOXG_00997	1	SLYPK(1)FNDIDVR
	A0A0D2XAT1	339	K	CMGC/CK2 protein kinase	FOXG_00997	1	QHLAAANGAANK(1)S
	A0A0D2XAZ8	109	K	RNA cytidine acetyltransferase	NAT10	1	YTYYK(1)ETDK
	A0A0D2XAZ8	21	K	RNA cytidine acetyltransferase	NAT10	1	IPALIQNGLQEK(1)K
	A0A0D2XAZ8	740	K	RNA cytidine acetyltransferase	NAT10	1	K(1)ASFAPVYLR
	A0A0D2XB10	39	K	Uncharacterized protein	FOXG_01077	1	TSSDSTHSITINDTATVLDLK(1)TK
	A0A0D2XB97	505	K	Uncharacterized protein	FOXG_01165	1	EAEAGK(1)ESQLK
	A0A0D2XBZ0	152	K	40S ribosomal protein S1	RPS1	1	K(1)TTYAASSQIR
	A0A0D2XBZ0	167	K	40S ribosomal protein S1	RPS1	1	K(1)MTDIIQR
	A0A0D2XBZ0	116	K	40S ribosomal protein S1	RPS1	1	K(1)WQTLIEANVTVK
	A0A0D2XBZ0	55	K	40S ribosomal protein S1	RPS1	1	TTGLK(1)NANDALK(1)GR
	A0A0D2XBZ0	222	K	40S ribosomal protein S1	RPS1	1	APK(1)FDLGALMALHGESGTDDQGQK
	A0A0D2XBZ0	27	K	40S ribosomal protein S1	RPS1	1	K(1)DWYSIK
	A0A0D2XBZ0	75	K	40S ribosomal protein S1	RPS1	1	ILEVSLADLQK(1)DEDHSFR
	A0A0D2XBZ0	94	K	40S ribosomal protein S1	RPS1	1	VDEVQGK(1)NCLTAFHGLDFTSDK
	A0A0D2XBZ0	199	K	40S ribosomal protein S1	RPS1	1	EIEK(1)STQGIYPLQNVHIR
	A0A0D2XBZ0	109	K	40S ribosomal protein S1	RPS1	1	NCLTAFHGLDFTSDK(1)LR
	A0A0D2XBZ0	45	K	40S ribosomal protein S1	RPS1	1	DVGK(1)TLVNR
	A0A0D2XBZ0	19	K	40S ribosomal protein S1	RPS1	1	K(1)TVDPFSR
	A0A0D2XBZ0	62	K	40S ribosomal protein S1	RPS1	1	TTGLK(1)NANDALK(1)GR
	A0A0D2XC36	763	K	Uncharacterized protein	FOXG_01459	1	TSLGGVIK(1)R
	A0A0D2XC36	360	K	Uncharacterized protein	FOXG_01459	1	EASEADEK(1)YR
	A0A0D2XC36	670	K	Uncharacterized protein	FOXG_01459	1	DAIFSALK(1)R
	A0A0D2XC38	390	K	Uncharacterized protein	---	1	LEQEAK(1)EAAAK
	A0A0D2XC39	225	K	TPR_REGION domain-containing protein	FOXG_01462	1	YLASSVK(1)R
	A0A0D2XC66	35	K	Calcineurin subunit B	FOXG_01489	1	LDK(1)DNSGTIER
	A0A0D2XCA8	751	K	Periodic tryptophan protein 2	FOXG_01531	1	LNEAGLIK(1)R
	A0A0D2XCA9	189	K	Septin-type G domain-containing protein	FOXG_01532	1	ADTLSPADLAK(1)FK
	A0A0D2XCA9	136	K	Septin-type G domain-containing protein	FOXG_01532	1	RQDK(1)IDLR
	A0A0D2XCA9	316	K	Septin-type G domain-containing protein	FOXG_01532	1	LDNPK(1)FK
	A0A0D2XCF2	21	K	CMGC/GSK protein kinase	FOXG_01575	1	EK(1)VQDGVTGETR
	A0A0D2XCF5	48	K	TruB_N domain-containing protein	---	1	PLIDSEVAK(1)R
	A0A0D2XCF5	55	K	TruB_N domain-containing protein	---	1	ISESGK(1)EFAR
	A0A0D2XCH3	36	K	PINc domain-containing protein	FOXG_01596	1	AELAQK(1)EK
	A0A0D2XCH3	140	K	PINc domain-containing protein	FOXG_01596	1	LECDHK(1)GTYADDCLVDR
	A0A0D2XCI0	3	K	Centromere/microtubule-binding protein cbf5	FOXG_01603	1	SK(1)DVAVVK
	A0A0D2XCI0	400	K	Centromere/microtubule-binding protein cbf5	FOXG_01603	1	WSSEYK(1)DFSTSDASAAAAAAAPAK
	A0A0D2XCI0	9	K	Centromere/microtubule-binding protein cbf5	FOXG_01603	1	DVAVVK(1)K
	A0A0D2XCI0	78	K	Centromere/microtubule-binding protein cbf5	FOXG_01603	1	QYISSGVINLDK(1)PSNPSSHEVVAWVK
	A0A0D2XCI0	394	K	Centromere/microtubule-binding protein cbf5	FOXG_01603	1	YGRPNDATPAK(1)WSSEYK
	A0A0D2XCI0	92	K	Centromere/microtubule-binding protein cbf5	FOXG_01603	0.99998	QYISSGVINLDKPSNPSSHEVVAWVK(1)R
	A0A0D2XCI0	457	K	Centromere/microtubule-binding protein cbf5	FOXG_01603	1	HDGETAEEK(1)AER
	A0A0D2XCI0	186	K	Centromere/microtubule-binding protein cbf5	FOXG_01603	1	TIHESK(1)LIEFDNDR
	A0A0D2XCI0	383	K	Centromere/microtubule-binding protein cbf5	FOXG_01603	1	LDK(1)YGRPNDATPAK
	A0A0D2XCI0	144	K	Centromere/microtubule-binding protein cbf5	FOXG_01603	1	LHDK(1)LPGGQAQFAR
	A0A0D2XCI0	372	K	Centromere/microtubule-binding protein cbf5	FOXG_01603	1	RWGLGPVALEK(1)K
	A0A0D2XCI0	43	K	Centromere/microtubule-binding protein cbf5	FOXG_01603	1	NYDK(1)LLVR
	A0A0D2XCI0	133	K	Centromere/microtubule-binding protein cbf5	FOXG_01603	1	SQQGAGK(1)EYVAVIR
	A0A0D2XCJ6	27	K	40S ribosomal protein S29	FOXG_01619	1	HK(1)AGLIR
	A0A0D2XCJ6	54	K	40S ribosomal protein S29	FOXG_01619	1	DIGFNK(1)YR
	A0A0D2XCJ6	48	K	40S ribosomal protein S29	FOXG_01619	1	AK(1)DIGFNK
	A0A0D2XCQ6	36	K	Eukaryotic translation initiation factor 3 subunit M	FOXG_01679	1	AEDAK(1)QLLSQEKPPSQEEVISK
	A0A0D2XCQ6	340	K	Eukaryotic translation initiation factor 3 subunit M	FOXG_01679	1	AGLVEGK(1)LSQQR
	A0A0D2XCQ6	361	K	Eukaryotic translation initiation factor 3 subunit M	FOXG_01679	1	VFGQK(1)QYQELANR
	A0A0D2XCS8	449	K	Uncharacterized protein	FOXG_01703	1	NDVLDVLEDK(1)R
	A0A0D2XCY4	521	K	U2 snRNP auxiliary factor large subunit	FOXG_01759	1	YEK(1)AEDTAK
	A0A0D2XCY4	498	K	U2 snRNP auxiliary factor large subunit	FOXG_01759	1	IIDVK(1)VPR
	A0A0D2XCY4	382	K	U2 snRNP auxiliary factor large subunit	FOXG_01759	1	AFVLVK(1)DR
	A0A0D2XCY4	493	K	U2 snRNP auxiliary factor large subunit	FOXG_01759	1	FGK(1)IIDVK
	A0A0D2XCZ1	53	K	Uncharacterized protein	FOXG_01766	1	K(1)EQPLVDR
	A0A0D2XCZ5	137	K	Uncharacterized protein	FOXG_01770	1	LIQLSNTAQK(1)K
	A0A0D2XD00	267	K	Calponin-homology (CH) domain-containing protein	FOXG_01775	1	VPTLAEK(1)ER
	A0A0D2XD14	104	K	Small nuclear ribonucleoprotein Sm D2	FOXG_01789	1	FISK(1)MFLR
	A0A0D2XD14	13	K	Small nuclear ribonucleoprotein Sm D2	FOXG_01789	1	IQELLSK(1)SR
	A0A0D2XD23	1319	K	RNB domain-containing protein	---	1	VPVILK(1)TDLTK
	A0A0D2XD23	200	K	RNB domain-containing protein	---	1	AAEIAQQK(1)R
	A0A0D2XD23	945	K	RNB domain-containing protein	---	1	LVEGLPEK(1)AFLR
	A0A0D2XD54	775	K	Uncharacterized protein	FOXG_01829	1	LQVK(1)FDR
	A0A0D2XD81	365	K	AUR protein kinase	FOXG_01856	1	LLVLDPEK(1)R
	A0A0D2XDB8	152	K	Ribosomal protein	FOXG_01896	1	INEVK(1)STIK
	A0A0D2XDB8	130	K	Ribosomal protein	FOXG_01896	1	LLGPGLSK(1)AGK
	A0A0D2XDB8	3	K	Ribosomal protein	FOXG_01896	1	SK(1)ITVANVR
	A0A0D2XDB8	156	K	Ribosomal protein	FOXG_01896	1	STIK(1)FQLK
	A0A0D2XDB8	91	K	Ribosomal protein	FOXG_01896	1	HGGVDAMSADDLK(1)K
	A0A0D2XDB8	78	K	Ribosomal protein	FOXG_01896	1	AK(1)HGGVDAMSADDLK
	A0A0D2XDB8	106	K	Ribosomal protein	FOXG_01896	1	K(1)YDAFVASEALIK
	A0A0D2XDB8	24	K	Ribosomal protein	FOXG_01896	1	TQVGELLEYSNETK(1)K
	A0A0D2XDB8	214	K	Ribosomal protein	FOXG_01896	1	ASMSPPK(1)R
	A0A0D2XDB8	196	K	Ribosomal protein	FOXG_01896	1	K(1)GWQNVGSLTIK
	A0A0D2XDC9	512	K	Insulysin	FOXG_01908	1	AFAVSPK(1)DR
	A0A0D2XDC9	998	K	Insulysin	FOXG_01908	1	LYK(1)AGLTASSGAR
	A0A0D2XDF8	721	K	Uncharacterized protein	---	1	ILLSGIEK(1)AR
	A0A0D2XDF8	559	K	Uncharacterized protein	---	1	FTVEQAK(1)DLDGTK
	A0A0D2XDF8	1147	K	Uncharacterized protein	---	1	YILDGK(1)SGSVR
	A0A0D2XDF8	515	K	Uncharacterized protein	---	1	LEVISDGK(1)AR
	A0A0D2XDK5	306	K	ATP-dependent RNA helicase eIF4A	FOXG_01985	1	DLIMK(1)EFR
	A0A0D2XDK5	228	K	ATP-dependent RNA helicase eIF4A	FOXG_01985	1	K(1)DELTLEGIK
	A0A0D2XDK5	245	K	ATP-dependent RNA helicase eIF4A	FOXG_01985	1	QFYIAVEK(1)EEWK
	A0A0D2XDK5	59	K	ATP-dependent RNA helicase eIF4A	FOXG_01985	1	AIMPVIK(1)GHDVIAQAQSGTGK
	A0A0D2XDK5	281	K	ATP-dependent RNA helicase eIF4A	FOXG_01985	0.999987	KVDWLTDK(1)LTAR
	A0A0D2XDK5	136	K	ATP-dependent RNA helicase eIF4A	FOXG_01985	1	EDMK(1)ALQDGPQVVVGTPGR
	A0A0D2XDK5	162	K	ATP-dependent RNA helicase eIF4A	FOXG_01985	1	FLK(1)TDSMK
	A0A0D2XDK5	73	K	ATP-dependent RNA helicase eIF4A	FOXG_01985	1	GHDVIAQAQSGTGK(1)TATFSISVLQK
	A0A0D2XDN9	155	K	ATP-dependent RNA helicase DED1	FOXG_02019	1	ELFGTPDDPSK(1)QHTGINFEK
	A0A0D2XDN9	428	K	ATP-dependent RNA helicase DED1	FOXG_02019	1	VEYVEDVDK(1)R
	A0A0D2XDN9	132	K	ATP-dependent RNA helicase DED1	FOXG_02019	1	DGK(1)HVPGPANPR
	A0A0D2XDT2	125	K	Uncharacterized protein	FOXG_02062	1	AAQEEAAAQK(1)R
	A0A0D2XDU4	246	K	Cell division cycle protein 37	FOXG_02074	1	VDDDSDIESSPAGK(1)K
	A0A0D2XDX6	464	K	Uncharacterized protein	---	1	LLDQAK(1)DTR
	A0A0D2XDX6	315	K	Uncharacterized protein	---	1	ETLEADDSLK(1)R
	A0A0D2XDX6	330	K	Uncharacterized protein	---	1	SIALYAK(1)QR
	A0A0D2XDZ0	33	K	40S ribosomal protein S12	FOXG_02121	1	GQMSILDALK(1)GVLK
	A0A0D2XDZ0	37	K	40S ribosomal protein S12	FOXG_02121	1	GVLK(1)LSLMHDGLAR
	A0A0D2XDZ0	76	K	40S ribosomal protein S12	FOXG_02121	1	QAHMCVLNENCEEEAYK(1)K
	A0A0D2XDZ0	126	K	40S ribosomal protein S12	FOXG_02121	1	VVNCSCVVVK(1)DWGEESQER
	A0A0D2XE32	395	K	Histone acetyltransferase type B catalytic subunit	---	1	VWSLIVK(1)QR
	A0A0D2XE32	335	K	Histone acetyltransferase type B catalytic subunit	---	1	LIVGSDK(1)LETIR
	A0A0D2XE52	147	K	Serine/threonine-protein phosphatase	FOXG_02183	1	YNIK(1)LWK
	A0A0D2XE52	238	K	Serine/threonine-protein phosphatase	FOXG_02183	1	FLQK(1)HDMDLICR
	A0A0D2XE52	141	K	Serine/threonine-protein phosphatase	FOXG_02183	1	IYGFYDECK(1)R
	A0A0D2XE98	25	K	Ribosome assembly factor mrt4	FOXG_02230	1	DK(1)LFQNIR
	A0A0D2XED0	440	K	DnaJ like subfamily C member 7	FOXG_02262	1	EEGNTDFK(1)AGR
	A0A0D2XED0	563	K	DnaJ like subfamily C member 7	FOXG_02262	1	IVGVEK(1)TATGDEIK
	A0A0D2XED0	213	K	DnaJ like subfamily C member 7	FOXG_02262	1	NYYK(1)AIEQYSK
	A0A0D2XED0	400	K	DnaJ like subfamily C member 7	FOXG_02262	1	VLYGQGENDK(1)AIQFFR
	A0A0D2XED0	420	K	DnaJ like subfamily C member 7	FOXG_02262	1	DAVK(1)WLR
	A0A0D2XED0	521	K	DnaJ like subfamily C member 7	FOXG_02262	1	WEDAVK(1)EWK
	A0A0D2XED0	501	K	DnaJ like subfamily C member 7	FOXG_02262	1	AINLDPGYTK(1)AR
	A0A0D2XED0	450	K	DnaJ like subfamily C member 7	FOXG_02262	1	LQQAIEK(1)YTNALEIDPSNK
	A0A0D2XED0	432	K	DnaJ like subfamily C member 7	FOXG_02262	1	MK(1)EEGNTDFK
	A0A0D2XED0	264	K	DnaJ like subfamily C member 7	FOXG_02262	1	AADYDPQNAK(1)ILLR
	A0A0D2XED0	557	K	DnaJ like subfamily C member 7	FOXG_02262	1	DYYK(1)IVGVEK
	A0A0D2XEN0	161	K	40S ribosomal protein S7	FOXG_02366	1	LLK(1)VILDEK
	A0A0D2XEN0	148	K	40S ribosomal protein S7	FOXG_02366	1	TLTAVHDAILEDLTYPVEIVGK(1)R
	A0A0D2XEU1	141	K	Peptidyl-prolyl cis-trans isomerase	FOXG_02428	1	GDLGYFGK(1)GDMQK
	A0A0D2XEU1	68	K	Peptidyl-prolyl cis-trans isomerase	FOXG_02428	1	PGAVAGVPEGK(1)IR
	A0A0D2XEX4	228	K	Serine/threonine-protein kinase RIO1	FOXG_02463	1	MVK(1)LWAEK
	A0A0D2XFX8	165	K	Uncharacterized protein	---	1	FK(1)TDYNPNFNDEGVK
	A0A0D2XGH3	822	K	Uncharacterized protein	FOXG_03016	1	VIINEK(1)R
	A0A0D2XGT0	27	K	60S ribosomal protein L24	FOXG_03124	1	GDSK(1)IFR
	A0A0D2XGT0	91	K	60S ribosomal protein L24	FOXG_03124	1	GIVGASLDVIK(1)EK
	A0A0D2XGT0	69	K	60S ribosomal protein L24	FOXG_03124	1	GISEEVAK(1)K
	A0A0D2XGT0	136	K	60S ribosomal protein L24	FOXG_03124	1	LAAQASK(1)GQAVR
	A0A0D2XGT0	154	K	60S ribosomal protein L24	FOXG_03124	1	GSAPK(1)VQAK(1)TR
	A0A0D2XGT0	110	K	60S ribosomal protein L24	FOXG_03124	1	AQAIK(1)ESK(1)EK
	A0A0D2XGT0	113	K	60S ribosomal protein L24	FOXG_03124	1	AQAIK(1)ESK(1)EK
	A0A0D2XGT8	10	K	Ribosomal protein L37	FOXG_03132	1	GTSSFGK(1)R
	A0A0D2XGT8	14	K	Ribosomal protein L37	FOXG_03132	1	HNK(1)THTLCR
	A0A0D2XGV1	104	K	Translation initiation factor 1A	FOXG_03145	1	TLK(1)SYGELPENAK
	A0A0D2XGV1	56	K	Translation initiation factor 1A	FOXG_03145	1	LEALCFDGSK(1)R
	A0A0D2XGV1	151	K	Translation initiation factor 1A	FOXG_03145	1	K(1)EVDIDDI
	A0A0D2XGV1	94	K	Translation initiation factor 1A	FOXG_03145	1	GDVILK(1)YTADEAR
	A0A0D2XGV1	29	K	Translation initiation factor 1A	FOXG_03145	1	ELTFK(1)EDGQEYAQVVK
	A0A0D2XH77	365	K	Uncharacterized protein	FOXG_03275	1	NPQTTPGSAK(1)R
	A0A0D2XHH6	15	K	Nascent polypeptide-associated complex subunit alpha	FOXG_03374	1	VEELPDEEPK(1)K
	A0A0D2XHH6	79	K	Nascent polypeptide-associated complex subunit alpha	FOXG_03374	1	RPK(1)NILFVINNPEVYK
	A0A0D2XHK3	1043	K	Uncharacterized protein	FOXG_03401	1	EELYTWK(1)K
	A0A0D2XHL0	45	K	V-type proton ATPase subunit E	FOXG_03408	1	ANEEFEIEK(1)SK
	A0A0D2XHL0	29	K	V-type proton ATPase subunit E	FOXG_03408	1	QEAMEK(1)AR
	A0A0D2XHQ8	234	K	RRM domain-containing protein	FOXG_03456	1	AAGLEK(1)VFGK
	A0A0D2XHQ8	150	K	RRM domain-containing protein	FOXG_03456	1	FFSTLQGLDQK(1)YHATDR
	A0A0D2XHU2	42	K	60S ribosomal protein L13	FOXG_03490	1	QAK(1)AAALAPR
	A0A0D2XHU2	147	K	60S ribosomal protein L13	FOXG_03490	1	IEK(1)ASHISATLPIAPTDIAVK
	A0A0D2XHU2	8	K	60S ribosomal protein L13	FOXG_03490	1	HNQK(1)LVNNHFR
	A0A0D2XHU2	64	K	60S ribosomal protein L13	FOXG_03490	1	CPTLK(1)YNR
	A0A0D2XHU2	165	K	60S ribosomal protein L13	FOXG_03490	1	ASHISATLPIAPTDIAVK(1)EIK
	A0A0D2XHU2	117	K	60S ribosomal protein L13	FOXG_03490	1	LK(1)AYQER
	A0A0D2XHU2	31	K	60S ribosomal protein L13	FOXG_03490	1	THFDQPGK(1)K
	A0A0D2XHU2	211	K	60S ribosomal protein L13	FOXG_03490	1	DAAEAESAK(1)K
	A0A0D2XI18	112	K	Uncharacterized protein	FOXG_03567	1	VSEDPEGLK(1)K
	A0A0D2XI18	146	K	Uncharacterized protein	FOXG_03567	1	FQSK(1)ENSVAK
	A0A0D2XI55	50	K	Eukaryotic translation initiation factor eIF-1	FOXG_03605	1	TLTTVQGLPK(1)K
	A0A0D2XI55	98	K	Eukaryotic translation initiation factor eIF-1	FOXG_03605	1	DVQEFLIDK(1)K
	A0A0D2XI55	23	K	Eukaryotic translation initiation factor eIF-1	FOXG_03605	1	TYDPFAEADEDTGETK(1)QTQNYIHIR
	A0A0D2XI55	110	K	Eukaryotic translation initiation factor eIF-1	FOXG_03605	1	TIK(1)VHGF
	A0A0D2XI67	22	K	ENTH domain-containing protein	FOXG_03618	1	TDQELAINIK(1)K
	A0A0D2XI67	539	K	ENTH domain-containing protein	FOXG_03618	1	LAQDK(1)ADNLER
	A0A0D2XIA9	51	K	Small nuclear ribonucleoprotein	FOXG_03662	0.997579	K(0.002)ENILDLGK(0.998)YMDK
	A0A0D2XIA9	55	K	Small nuclear ribonucleoprotein	FOXG_03662	1	YMDK(1)QITVK
	A0A0D2XIF7	348	K	26S proteasome regulatory subunit N9	FOXG_03710	1	VLDMK(1)QIAAMR
	A0A0D2XIF7	103	K	26S proteasome regulatory subunit N9	FOXG_03710	1	LSFLQSVAK(1)K
	A0A0D2XIF7	136	K	26S proteasome regulatory subunit N9	FOXG_03710	1	K(1)DLDTAER
	A0A0D2XIG1	33	K	C2H2-type domain-containing protein	FOXG_03714	1	HLK(1)QFMETK
	A0A0D2XIL3	134	K	Uncharacterized protein	FOXG_03768	1	ELLVAQVQDLQAEK(1)VK
	A0A0D2XJF2	83	K	WD repeat-containing protein	FOXG_04062	1	LAGLDADNDTLK(1)R
	A0A0D2XJP4	237	K	Lupus La protein	FOXG_04156	1	FIK(1)IDPK
	A0A0D2XJP4	159	K	Lupus La protein	FOXG_04156	1	FLELSGEEGEEVVK(1)R
	A0A0D2XJP4	261	K	Lupus La protein	FOXG_04156	1	AYCDEK(1)NDLIR
	A0A0D2XJP4	245	K	Lupus La protein	FOXG_04156	1	WK(1)DHDLK
	A0A0D2XJP4	250	K	Lupus La protein	FOXG_04156	1	DHDLK(1)IMSK
	A0A0D2XJP4	145	K	Lupus La protein	FOXG_04156	1	DSK(1)FLELSGEEGEEVVK
	A0A0D2XJQ5	93	K	Ubiquitin-60S ribosomal protein L40	FOXG_04169	1	FNCDK(1)MICR
	A0A0D2XJQ5	88	K	Ubiquitin-60S ribosomal protein L40	FOXG_04169	1	ALASK(1)FNCDK
	A0A0D2XJU2	243	K	Uncharacterized protein	FOXG_04208	1	GLQAWQPSADPVVLEGK(1)K
	A0A0D2XJU2	575	K	Uncharacterized protein	FOXG_04208	1	LVSAASNVTLQK(1)LELK
	A0A0D2XJU2	150	K	Uncharacterized protein	FOXG_04208	1	TPAVYK(1)DYR
	A0A0D2XJU6	588	K	DNA helicase	FOXG_04212	1	YIQYAK(1)TR
	A0A0D2XJU6	852	K	DNA helicase	FOXG_04212	1	DAFDK(1)GEATK
	A0A0D2XJW8	559	K	Signal recognition particle subunit SRP72	FOXG_04234	1	SAPSGPTEK(1)TR
	A0A0D2XJX3	149	K	Uncharacterized protein	FOXG_04239	1	FAIQSDK(1)K
	A0A0D2XK73	435	K	PX domain-containing protein	---	1	ATQDK(1)LLR
	A0A0D2XK76	620	K	Molecular chaperone HtpG	FOXG_04346	1	K(1)VETDGENDR
	A0A0D2XK76	441	K	Molecular chaperone HtpG	FOXG_04346	1	FNSTK(1)SGDELTSLSDYVTR
	A0A0D2XK76	537	K	Molecular chaperone HtpG	FOXG_04346	1	EAEEK(1)EYESLAK
	A0A0D2XK76	327	K	Molecular chaperone HtpG	FOXG_04346	1	RAPFDLFETK(1)K
	A0A0D2XK76	586	K	Molecular chaperone HtpG	FOXG_04346	1	IMK(1)AQALR
	A0A0D2XK76	334	K	Molecular chaperone HtpG	FOXG_04346	1	NNIK(1)LYVR
	A0A0D2XK76	512	K	Molecular chaperone HtpG	FOXG_04346	1	K(1)LVDITK
	A0A0D2XK76	476	K	Molecular chaperone HtpG	FOXG_04346	1	AVSK(1)SPFLDALR
	A0A0D2XK76	210	K	Molecular chaperone HtpG	FOXG_04346	1	HSEFISYPIYLHVEK(1)ETEK
	A0A0D2XK76	547	K	Molecular chaperone HtpG	FOXG_04346	1	ALK(1)NVLGDK(1)VEK
	A0A0D2XK76	618	K	Molecular chaperone HtpG	FOXG_04346	1	SPIVQELK(1)K
	A0A0D2XK76	518	K	Molecular chaperone HtpG	FOXG_04346	0.999996	LVDITK(1)DFELEETEDEKK
	A0A0D2XK76	472	K	Molecular chaperone HtpG	FOXG_04346	1	MPEHQNNMYYITGESIK(1)AVSK
	A0A0D2XK76	59	K	Molecular chaperone HtpG	FOXG_04346	1	ALSDPSQLDSGK(1)DLR
	A0A0D2XK76	556	K	Molecular chaperone HtpG	FOXG_04346	1	VEK(1)VVVSHK
	A0A0D2XK76	317	K	Molecular chaperone HtpG	FOXG_04346	1	AILFVPK(1)R
	A0A0D2XK76	602	K	Molecular chaperone HtpG	FOXG_04346	1	DTSMSSYMSSK(1)K
	A0A0D2XK76	379	K	Molecular chaperone HtpG	FOXG_04346	1	ETLQQNK(1)IMK
	A0A0D2XK76	544	K	Molecular chaperone HtpG	FOXG_04346	1	EYESLAK(1)ALK
	A0A0D2XK76	177	K	Molecular chaperone HtpG	FOXG_04346	1	GTAIILHLK(1)DEQTEYLNESK
	A0A0D2XK76	529	K	Molecular chaperone HtpG	FOXG_04346	1	DFELEETEDEK(1)K
	A0A0D2XK76	256	K	Molecular chaperone HtpG	FOXG_04346	1	ETK(1)IEEEELNK
	A0A0D2XK76	43	K	Molecular chaperone HtpG	FOXG_04346	1	ELVSNASDALDK(1)IR
	A0A0D2XK80	492	K	ABC transporter ATP-binding protein ARB1	FOXG_04351	1	YSEK(1)SQDYQYWR
	A0A0D2XK80	129	K	ABC transporter ATP-binding protein ARB1	FOXG_04351	1	STFLK(1)AIAAR
	A0A0D2XK80	438	K	ABC transporter ATP-binding protein ARB1	FOXG_04351	1	TALVGPNGVGK(1)STLLR
	A0A0D2XK80	317	K	ABC transporter ATP-binding protein ARB1	FOXG_04351	1	QLIYYGGNYDSYSK(1)TR
	A0A0D2XK80	366	K	ABC transporter ATP-binding protein ARB1	FOXG_04351	1	ILDK(1)MEADGFIQPVEQDR
	A0A0D2XK80	229	K	ABC transporter ATP-binding protein ARB1	FOXG_04351	1	TK(1)DMSGGWR
	A0A0D2XK80	584	K	ABC transporter ATP-binding protein ARB1	FOXG_04351	1	IAK(1)QILVCENQTIR
	A0A0D2XKA6	285	K	Endo/exonuclease/phosphatase domain-containing protein	---	1	GVHWPK(1)SR
	A0A0D2XKG1	133	K	Protein hob3	FOXG_04435	1	FCAYFPDVNEAIK(1)K
	A0A0D2XKG7	87	K	Uncharacterized protein	FOXG_04441	1	GITYPAHFPAYAIGDGK(1)LR
	A0A0D2XKG9	151	K	TPR_REGION domain-containing protein	FOXG_04443	1	WVGNAK(1)AWWR
	A0A0D2XM56	84	K	Uncharacterized protein	FOXG_05031	1	SLICNDCGK(1)R
	A0A0D2XM56	163	K	Uncharacterized protein	FOXG_05031	1	ESQEAK(1)EELAR
	A0A0D2XM75	181	K	Uncharacterized protein	FOXG_05050	1	WHQGK(1)LELIR
	A0A0D2XM75	73	K	Uncharacterized protein	FOXG_05050	1	DK(1)APLLEHR
	A0A0D2XMC3	191	K	H/ACA ribonucleoprotein complex subunit 2	FOXG_05100	1	RPTSVVMIMEK(1)AEGK
	A0A0D2XMC3	200	K	H/ACA ribonucleoprotein complex subunit 2	FOXG_05100	0.999952	DK(1)SADKDGEDDGEAFGESYASLVK
	A0A0D2XMC3	204	K	H/ACA ribonucleoprotein complex subunit 2	FOXG_05100	1	SADK(1)DGEDDGEAFGESYASLVK
	A0A0D2XMC3	236	K	H/ACA ribonucleoprotein complex subunit 2	FOXG_05100	1	QAFWVK(1)GGTK
	A0A0D2XMC3	226	K	H/ACA ribonucleoprotein complex subunit 2	FOXG_05100	1	YVQK(1)EYGK
	A0A0D2XMD3	187	K	Peroxiredoxin Q/BCP	FOXG_05110	1	ATLIEAIGLK(1)K
	A0A0D2XME0	153	K	Cellular nucleic acid-binding protein	FOXG_05117	1	DCPK(1)ESAGGEK
	A0A0D2XMI3	139	K	Uncharacterized protein	FOXG_05160	1	AHEYEEQIETLSNEK(1)R
	A0A0D2XMI5	158	K	Ribosomal_L16 domain-containing protein	---	1	SQYK(1)FPGR
	A0A0D2XMI5	191	K	Ribosomal_L16 domain-containing protein	---	1	VK(1)VDGAYVQFLSNHGSLER
	A0A0D2XMI5	101	K	Ribosomal_L16 domain-containing protein	---	1	INK(1)MLSCAGADR
	A0A0D2XMI5	169	K	Ribosomal_L16 domain-containing protein	---	1	IIVSK(1)NWGFTPLR
	A0A0D2XMI5	78	K	Ribosomal_L16 domain-containing protein	---	1	YLVK(1)NTGK
	A0A0D2XMI5	82	K	Ribosomal_L16 domain-containing protein	---	1	NTGK(1)EGFHLR
	A0A0D2XML0	83	K	Adenosinetriphosphatase	FOXG_05187	1	LGESK(1)EDDTIR
	A0A0D2XML0	862	K	Adenosinetriphosphatase	FOXG_05187	1	LSLQGFGDWNK(1)R
	A0A0D2XML0	702	K	Adenosinetriphosphatase	FOXG_05187	1	ELNAK(1)YEK
	A0A0D2XML0	900	K	Adenosinetriphosphatase	FOXG_05187	1	AYAK(1)VFWQR
	A0A0D2XML0	914	K	Adenosinetriphosphatase	FOXG_05187	1	YTEIADYPK(1)YIK
	A0A0D2XML3	641	K	E3 ubiquitin-protein ligase	FOXG_05190	1	NIDVTNENK(1)K
	A0A0D2XML3	24	K	E3 ubiquitin-protein ligase	FOXG_05190	1	VTIIAADGLYK(1)R
	A0A0D2XML4	66	K	Uncharacterized protein	---	1	EHFLDGK(1)IIDPK
	A0A0D2XMQ0	97	K	60S ribosomal protein L44	FOXG_05227	1	HFELGGDK(1)K
	A0A0D2XMQ0	86	K	60S ribosomal protein L44	FOXG_05227	1	LQLALK(1)R
	A0A0D2XMQ0	76	K	60S ribosomal protein L44	FOXG_05227	1	LECVK(1)CK
	A0A0D2XMQ0	29	K	60S ribosomal protein L44	FOXG_05227	1	VTQYK(1)AGK
	A0A0D2XMW1	25	K	NEDD8-conjugating enzyme UBC12	FOXG_05289	1	EAENAEGQATGGK(1)K
	A0A0D2XMZ6	81	K	50S ribosomal protein L22e	FOXG_05325	1	YLK(1)YLTK
	A0A0D2XMZ6	6	K	50S ribosomal protein L22e	FOXG_05325	1	APQAK(1)K(1)SGK
	A0A0D2XMZ6	60	K	50S ribosomal protein L22e	FOXG_05325	1	TNNLGDNVVVK(1)QSGEGK
	A0A0D2XMZ6	7	K	50S ribosomal protein L22e	FOXG_05325	1	APQAK(1)K(1)SGK
	A0A0D2XMZ6	29	K	50S ribosomal protein L22e	FOXG_05325	1	YIIDASQPASDK(1)IFDVSAFEK
	A0A0D2XMZ6	17	K	50S ribosomal protein L22e	FOXG_05325	1	K(1)YIIDASQPASDK
	A0A0D2XN17	210	K	Uncharacterized protein	---	1	YAANEIFSK(1)K
	A0A0D2XN36	220	K	FACT complex subunit SPT16	FOXG_05365	1	HSALADK(1)VDK
	A0A0D2XN44	506	K	U3 small nucleolar ribonucleoprotein protein MPP10	---	1	GLVELDDTK(1)ATK
	A0A0D2XN99	305	K	CK1/CK1/CK1-G protein kinase	FOXG_05428	1	DSGK(1)GWDSK
	A0A0D2XN99	160	K	CK1/CK1/CK1-G protein kinase	FOXG_05428	1	ASSVIHVVDFGMAK(1)QYR
	A0A0D2XN99	126	K	CK1/CK1/CK1-G protein kinase	FOXG_05428	1	VQTIHEK(1)NLIYR
	A0A0D2XNG6	280	K	t-SNARE coiled-coil homology domain-containing protein	FOXG_05496	1	GNEQVEVAK(1)K
	A0A0D2XNG6	129	K	t-SNARE coiled-coil homology domain-containing protein	FOXG_05496	1	DLAK(1)TNDSSR
	A0A0D2XNJ0	309	K	Transcription elongation factor Spt6	FOXG_05520	1	WITNQLWPK(1)K
	A0A0D2XNN3	312	K	Fimbrin	FOXG_05565	1	TVK(1)NFSSDVK
	A0A0D2XP26	56	K	Cyclin-dependent kinases regulatory subunit	FOXG_05712	1	AMLK(1)AIPK
	A0A0D2XP79	154	K	CS domain-containing protein	FOXG_05766	1	MMFDQQQK(1)EK
	A0A0D2XP79	56	K	CS domain-containing protein	FOXG_05766	1	DLVITIK(1)K
	A0A0D2XP79	132	K	CS domain-containing protein	FOXG_05766	1	IQPDNSK(1)LSDLDGETR
	A0A0D2XP79	125	K	CS domain-containing protein	FOXG_05766	1	IDVTK(1)IQPDNSK
	A0A0D2XP87	294	K	Sorting nexin-4	FOXG_05774	1	LK(1)DVTDQDYLGSLR
	A0A0D2XPF6	145	K	Uncharacterized protein	FOXG_05844	1	FAK(1)WNAAR
	A0A0D2XPK9	24	K	ABM domain-containing protein	FOXG_05897	1	LTAK(1)LIEASR
	A0A0D2XPK9	19	K	ABM domain-containing protein	FOXG_05897	1	DDEESLK(1)K
	A0A0D2XPS1	158	K	Uncharacterized protein	FOXG_05959	1	TAVEK(1)LDGR
	A0A0D2XPX6	207	K	Uncharacterized protein	---	1	STAATPTASK(1)R
	A0A0D2XQ04	319	K	Uncharacterized protein	FOXG_06044	1	GDDAYEK(1)TK
	A0A0D2XQ76	238	K	26S proteasome regulatory subunit N5	FOXG_06118	1	GEEVPEEK(1)EDDTTDLK
	A0A0D2XQ76	127	K	26S proteasome regulatory subunit N5	FOXG_06118	1	TVTEGK(1)IFVEVER
	A0A0D2XQ76	139	K	26S proteasome regulatory subunit N5	FOXG_06118	1	VTK(1)ILSDIK
	A0A0D2XQ76	390	K	26S proteasome regulatory subunit N5	FOXG_06118	1	VIAK(1)YYTR
	A0A0D2XQ76	262	K	26S proteasome regulatory subunit N5	FOXG_06118	1	HEEK(1)YLDVCK
	A0A0D2XQ76	427	K	26S proteasome regulatory subunit N5	FOXG_06118	1	TVYAK(1)IDR
	A0A0D2XQ76	439	K	26S proteasome regulatory subunit N5	FOXG_06118	1	IVSFAK(1)PR
	A0A0D2XQ76	219	K	26S proteasome regulatory subunit N5	FOXG_06118	1	TAEQLEK(1)EQK
	A0A0D2XQ76	10	K	26S proteasome regulatory subunit N5	FOXG_06118	0.994072	SDGVLK(0.006)PEK(0.994)DFSK
	A0A0D2XQ76	44	K	26S proteasome regulatory subunit N5	FOXG_06118	1	LAALEK(1)QTR
	A0A0D2XQ76	285	K	26S proteasome regulatory subunit N5	FOXG_06118	1	QVLDTEAVEEDPAK(1)LRPVLQR
	A0A0D2XQP6	147	K	Calcium-binding protein NCS-1	FOXG_06294	1	LPEDEDTPEK(1)R
	A0A0D2XQP6	25	K	Calcium-binding protein NCS-1	FOXG_06294	1	K(1)ELQQWYK
	A0A0D2XQS0	49	K	Mitogen-activated protein kinase	FOXG_06318	1	DQLTNQNVAVK(1)K
	A0A0D2XQS0	285	K	Mitogen-activated protein kinase	FOXG_06318	1	MLVFDPK(1)K
	A0A0D2XQS4	417	K	CULLIN_2 domain-containing protein	---	1	YIEDK(1)DVFQK
	A0A0D2XQY1	89	K	Kinetochore protein SPC24	FOXG_06382	1	LDTLK(1)FR
	A0A0D2XQY1	114	K	Kinetochore protein SPC24	FOXG_06382	1	LALTAADLK(1)AR
	A0A0D2XQY3	221	K	Peanut-like protein 1 (Cell division control like protein 1)	FOXG_06384	1	ADTLTDEEIAAFK(1)SR
	A0A0D2XQY3	376	K	Peanut-like protein 1 (Cell division control like protein 1)	FOXG_06384	1	MVFQQK(1)VAEK
	A0A0D2XQY3	385	K	Peanut-like protein 1 (Cell division control like protein 1)	FOXG_06384	1	LK(1)QSEEELYAR
	A0A0D2XQY3	199	K	Peanut-like protein 1 (Cell division control like protein 1)	FOXG_06384	1	LHTK(1)VNLIPVIAK
	A0A0D2XQY3	160	K	Peanut-like protein 1 (Cell division control like protein 1)	FOXG_06384	1	FDSYLDAENK(1)VNR
	A0A0D2XR04	660	K	ATP-dependent RNA helicase MAK5	FOXG_06406	1	IADTVLAK(1)EK
	A0A0D2XR04	19	K	ATP-dependent RNA helicase MAK5	FOXG_06406	1	LPTATGPASK(1)R
	A0A0D2XT06	214	K	Chromo domain-containing protein	---	1	QLASGASTEK(1)R
	A0A0D2XU92	286	K	ATP-dependent RNA helicase FAL1	FOXG_07544	1	VDWLTDK(1)MR
	A0A0D2XUD8	50	K	Uncharacterized protein	FOXG_07590	1	HLYTLVLK(1)DTDK
	A0A0D2XUD8	73	K	Uncharacterized protein	FOXG_07590	1	QSLPPNLQLTDVSK(1)K
	A0A0D2XUD8	10	K	Uncharacterized protein	FOXG_07590	1	K(1)FIEICR
	A0A0D2XUE1	434	K	Uncharacterized protein	---	1	PLSSFK(1)EFAEK
	A0A0D2XUG3	333	K	Serine/threonine-protein phosphatase 2A 56 kDa regulatory subunit	FOXG_07616	1	IYGK(1)FLNLR
	A0A0D2XUG3	324	K	Serine/threonine-protein phosphatase 2A 56 kDa regulatory subunit	FOXG_07616	1	DFLK(1)TTLHR
	A0A0D2XUG3	617	K	Serine/threonine-protein phosphatase 2A 56 kDa regulatory subunit	FOXG_07616	1	VDEVDPVTEDNSK(1)R
	A0A0D2XUG6	95	K	Uncharacterized protein	FOXG_07619	1	SK(1)YESANVYR
	A0A0D2XUG8	38	K	CRAL-TRIO domain-containing protein	FOXG_07621	1	TK(1)YEALLEQVK
	A0A0D2XUJ9	312	K	Uncharacterized protein	FOXG_07652	1	VELALK(1)K
[truncated: 1,784 more rows]
