# Supplementary material for: Proteome-Wide Analysis of Lysine 2-Hydroxyisobutyrylated Proteins in Fusarium oxysporum
Source: Front Microbiol. 2021 Feb 10;12:623735. doi: 10.3389/fmicb.2021.623735 (PMC7902869; doi:10.3389/fmicb.2021.623735)
Supplement: Supplementary Table 7 — Protein GO enrichment based on biological process in Fusarium oxysporum. [file Table_7.XLSX]

## Sheet: Table S7
Table S7. Protein GO enrichment based on biological process.
GO Terms Level 1	GO Terms ID	GO Terms Level	GO Terms Description	Fisher's exact test P value	Protein accession	Position	Amino acid	Protein description	Gene name	Localization probability	Modified sequence_x000D_
Biological Process	GO:1903097	5	regulation of CENP-A containing nucleosome assembly	0.322794	A0A0D2XCA6	163	K	Uncharacterized protein	---	1	DLTNGMLSLAK(1)K_x000D_
Biological Process	GO:1903097	5	regulation of CENP-A containing nucleosome assembly	0.322794	A0A0D2XCA6	109	K	Uncharacterized protein	---	1	SISLK(1)WEFK_x000D_
Biological Process	GO:1903097	5	regulation of CENP-A containing nucleosome assembly	0.322794	A0A0D2XCA6	152	K	Uncharacterized protein	---	1	EGK(1)DLTNGMLSLAK_x000D_
Biological Process	GO:1903097	5	regulation of CENP-A containing nucleosome assembly	0.322794	A0A0D2Y474	131	K	Histone H2A	FOXG_11076	1	ALLLK(1)VEQK_x000D_
Biological Process	GO:1903097	5	regulation of CENP-A containing nucleosome assembly	0.322794	A0A0D2Y474	48	K	Histone H2A	FOXG_11076	1	FLK(1)QNTQQK_x000D_
Biological Process	GO:0052803	4	imidazole-containing compound metabolic process	0.0524968	A0A0D2XDW8	129	K	1-(5-phosphoribosyl)-5-[(5-phosphoribosylamino)methylideneamino] imidazole-4-carboxamide isomerase	FOXG_02098	1	LDAVLQALGGDK(1)NK_x000D_
Biological Process	GO:0052803	4	imidazole-containing compound metabolic process	0.0524968	A0A0D2XDW8	193	K	1-(5-phosphoribosyl)-5-[(5-phosphoribosylamino)methylideneamino] imidazole-4-carboxamide isomerase	FOXG_02098	1	GVDEK(1)LVQR_x000D_
Biological Process	GO:0052803	4	imidazole-containing compound metabolic process	0.0524968	A0A0D2XQV4	356	K	Histidinol-phosphate aminotransferase	FOXG_06353	1	LAEGK(1)GVVVR_x000D_
Biological Process	GO:0052803	4	imidazole-containing compound metabolic process	0.0524968	A0A0D2XUZ5	205	K	Imidazoleglycerol-phosphate dehydratase	FOXG_07803	1	ALAVAIK(1)AATTR_x000D_
Biological Process	GO:0052803	4	imidazole-containing compound metabolic process	0.0524968	A0A0D2XUZ5	152	K	Imidazoleglycerol-phosphate dehydratase	FOXG_07803	1	AVIDLSNRPYSVVDLGLK(1)R_x000D_
Biological Process	GO:0052803	4	imidazole-containing compound metabolic process	0.0524968	A0A0D2XAB2	191	K	Histidine biosynthesis trifunctional protein	FOXG_00827	1	IIASYWK(1)SDR_x000D_
Biological Process	GO:0052803	4	imidazole-containing compound metabolic process	0.0524968	A0A0D2XAB2	334	K	Histidine biosynthesis trifunctional protein	FOXG_00827	1	IMEEAEELCDGK(1)TK_x000D_
Biological Process	GO:0052803	4	imidazole-containing compound metabolic process	0.0524968	A0A0D2XAB2	317	K	Histidine biosynthesis trifunctional protein	FOXG_00827	1	LFSDEK(1)LLR_x000D_
Biological Process	GO:0052803	4	imidazole-containing compound metabolic process	0.0524968	A0A0D2XAB2	157	K	Histidine biosynthesis trifunctional protein	FOXG_00827	1	FIEIAK(1)K_x000D_
Biological Process	GO:0052803	4	imidazole-containing compound metabolic process	0.0524968	A0A0D2XAB2	423	K	Histidine biosynthesis trifunctional protein	FOXG_00827	1	VDASK(1)ISEADLVEK_x000D_
Biological Process	GO:0052803	4	imidazole-containing compound metabolic process	0.0524968	A0A0D2XAB2	300	K	Histidine biosynthesis trifunctional protein	FOXG_00827	1	K(1)ESAPEGSYTAR_x000D_
Biological Process	GO:0052803	4	imidazole-containing compound metabolic process	0.0524968	A0A0D2XAB2	469	K	Histidine biosynthesis trifunctional protein	FOXG_00827	1	AVLSYTHK(1)FEK_x000D_
Biological Process	GO:0052803	4	imidazole-containing compound metabolic process	0.0524968	A0A0D2X809	131	K	ATP phosphoribosyltransferase	FOXG_00015	1	LQVQVPEK(1)GQYK_x000D_
Biological Process	GO:0052803	4	imidazole-containing compound metabolic process	0.0524968	A0A0D2X809	17	K	ATP phosphoribosyltransferase	FOXG_00015	1	LLFAVPK(1)K_x000D_
Biological Process	GO:0009263	5	deoxyribonucleotide biosynthetic process	0.284092	A0A0D2X8X5	131	K	dUTPase domain-containing protein	---	1	VLLFNHNESDFEVK(1)EGDR_x000D_
Biological Process	GO:0009263	5	deoxyribonucleotide biosynthetic process	0.284092	A0A0D2X8X5	70	K	dUTPase domain-containing protein	---	1	GK(1)ALVDTDISMAVPAGTYGR_x000D_
Biological Process	GO:0009263	5	deoxyribonucleotide biosynthetic process	0.284092	A0A0D2XZR0	40	K	Ribonucleoside-diphosphate reductase subunit M2	FOXG_09492	1	K(1)ADWAIR_x000D_
Biological Process	GO:0009263	5	deoxyribonucleotide biosynthetic process	0.284092	A0A0D2XZR0	51	K	Ribonucleoside-diphosphate reductase subunit M2	FOXG_09492	1	WIQDK(1)DSSFAQR_x000D_
Biological Process	GO:0009263	5	deoxyribonucleotide biosynthetic process	0.284092	A0A0J9WML6	292	K	Ribonucleoside-diphosphate reductase	FOXG_07921	1	YVDQGGNK(1)R_x000D_
Biological Process	GO:0009263	5	deoxyribonucleotide biosynthetic process	0.284092	A0A0J9WML6	480	K	Ribonucleoside-diphosphate reductase	FOXG_07921	1	NLNK(1)IIDVNHYPVQEAR_x000D_
Biological Process	GO:0019430	4	removal of superoxide radicals	0.0395335	A0A0J9VVP2	89	K	Superoxide dismutase	FOXG_13757	1	EDFGSFDSFK(1)K_x000D_
Biological Process	GO:0019430	4	removal of superoxide radicals	0.0395335	A0A0J9UL32	3	K	Superoxide dismutase [Cu-Zn]	FOXG_03076	1	VK(1)AVSVLR_x000D_
Biological Process	GO:0019430	4	removal of superoxide radicals	0.0395335	A0A0J9UL32	97	K	Superoxide dismutase [Cu-Zn]	FOXG_03076	1	HVGDLGNLETDGQGNAK(1)GSVTDSLIK_x000D_
Biological Process	GO:0019430	4	removal of superoxide radicals	0.0395335	A0A0J9UL32	129	K	Superoxide dismutase [Cu-Zn]	FOXG_03076	1	TVVVHAGTDDLGK(1)GDNEESLK_x000D_
Biological Process	GO:0019430	4	removal of superoxide radicals	0.0395335	A0A0D2XKG6	89	K	Glutaredoxin domain-containing protein	---	1	QQHIGGNSDVQSLK(1)SGGK_x000D_
Biological Process	GO:0019430	4	removal of superoxide radicals	0.0395335	A0A0D2XMD3	187	K	Peroxiredoxin Q/BCP	FOXG_05110	1	ATLIEAIGLK(1)K_x000D_
Biological Process	GO:0019430	4	removal of superoxide radicals	0.0395335	A0A0D2XAB6	206	K	Thioredoxin reductase	---	1	VTVK(1)FNSGATEIR_x000D_
Biological Process	GO:0019430	4	removal of superoxide radicals	0.0395335	A0A0D2XAB6	97	K	Thioredoxin reductase	---	1	PFK(1)YSTEFSPEETHTADSVIIATGASAR_x000D_
Biological Process	GO:0019430	4	removal of superoxide radicals	0.0395335	A0A0D2XAB6	202	K	Thioredoxin reductase	---	1	LLNHPK(1)VTVK_x000D_
Biological Process	GO:0034724	5	DNA replication-independent nucleosome organization	0.159718	A0A0D2X9Z4	143	K	Histone chaperone	FOXG_00709	1	NVLAEK(1)PR_x000D_
Biological Process	GO:0034724	5	DNA replication-independent nucleosome organization	0.159718	A0A0D2XN45	259	K	HAT1-interacting factor 1	FOXG_05374	1	K(1)LELLEQEESETSGK_x000D_
Biological Process	GO:0034724	5	DNA replication-independent nucleosome organization	0.159718	A0A0D2XN45	165	K	HAT1-interacting factor 1	FOXG_05374	1	SDVLGGPAASEK(1)K_x000D_
Biological Process	GO:0034724	5	DNA replication-independent nucleosome organization	0.159718	A0A0D2XN45	484	K	HAT1-interacting factor 1	FOXG_05374	1	NK(1)DESAEEPEAAR_x000D_
Biological Process	GO:0034724	5	DNA replication-independent nucleosome organization	0.159718	A0A0D2XN45	275	K	HAT1-interacting factor 1	FOXG_05374	1	GK(1)EAAEGDSPTVR_x000D_
Biological Process	GO:0034724	5	DNA replication-independent nucleosome organization	0.159718	A0A0D2XN45	100	K	HAT1-interacting factor 1	FOXG_05374	1	VTIADLSAK(1)GSALYAHK_x000D_
Biological Process	GO:0034724	5	DNA replication-independent nucleosome organization	0.159718	A0A0D2XN45	504	K	HAT1-interacting factor 1	FOXG_05374	1	VPEAETNGK(1)R_x000D_
Biological Process	GO:0034724	5	DNA replication-independent nucleosome organization	0.159718	A0A0D2XN36	220	K	FACT complex subunit SPT16	FOXG_05365	1	HSALADK(1)VDK_x000D_
Biological Process	GO:0034724	5	DNA replication-independent nucleosome organization	0.159718	A0A0D2Y2P7	459	K	FACT complex subunit POB3	FOXG_10546	1	ALETFFK(1)LK_x000D_
Biological Process	GO:0034724	5	DNA replication-independent nucleosome organization	0.159718	A0A0J9WH36	121	K	Nucleosome assembly protein 1-like 1	FOXG_01426	1	FSPLYEK(1)R_x000D_
Biological Process	GO:0034724	5	DNA replication-independent nucleosome organization	0.159718	A0A0J9U761	69	K	Structure-specific recognition protein 1	FOXG_00672	1	ALNEK(1)QR_x000D_
Biological Process	GO:0034724	5	DNA replication-independent nucleosome organization	0.159718	A0A0J9U761	77	K	Structure-specific recognition protein 1	FOXG_00672	1	APYEAK(1)AAADK_x000D_
Biological Process	GO:0034724	5	DNA replication-independent nucleosome organization	0.159718	A0A0J9U761	26	K	Structure-specific recognition protein 1	FOXG_00672	1	DPNAPK(1)R_x000D_
Biological Process	GO:0019693	4	ribose phosphate metabolic process	4.74162e-11	A0A0D2XUM4	34	K	Nucleoside diphosphate kinase	---	1	GFK(1)LAAIK_x000D_
Biological Process	GO:0019693	4	ribose phosphate metabolic process	4.74162e-11	A0A0D2XUM4	39	K	Nucleoside diphosphate kinase	---	1	LAAIK(1)LVSPGK_x000D_
Biological Process	GO:0019693	4	ribose phosphate metabolic process	4.74162e-11	A0A0D2XDH2	73	K	ATP synthase subunit gamma	FOXG_01951	1	K(1)YGQTSNEVYESAETK_x000D_
Biological Process	GO:0019693	4	ribose phosphate metabolic process	4.74162e-11	A0A0D2XDH2	138	K	ATP synthase subunit gamma	FOXG_01951	1	LHAEQPGFDLVLIGEK(1)AK_x000D_
Biological Process	GO:0019693	4	ribose phosphate metabolic process	4.74162e-11	A0A0D2XDH2	48	K	ATP synthase subunit gamma	FOXG_01951	1	NIEK(1)ITNTMK_x000D_
Biological Process	GO:0019693	4	ribose phosphate metabolic process	4.74162e-11	A0A0D2XZ56	172	K	"Succinate dehydrogenase [ubiquinone] iron-sulfur subunit, mitochondrial"	FOXG_09278	1	DTPAEDGK(1)EYR_x000D_
Biological Process	GO:0019693	4	ribose phosphate metabolic process	4.74162e-11	A0A0D2XZ56	60	K	"Succinate dehydrogenase [ubiquinone] iron-sulfur subunit, mitochondrial"	FOXG_09278	1	WNPDTPSEK(1)PR_x000D_
Biological Process	GO:0019693	4	ribose phosphate metabolic process	4.74162e-11	A0A0D2XZ56	45	K	"Succinate dehydrogenase [ubiquinone] iron-sulfur subunit, mitochondrial"	FOXG_09278	1	DSDANLK(1)SFQIYR_x000D_
Biological Process	GO:0019693	4	ribose phosphate metabolic process	4.74162e-11	A0A0D2XZ56	235	K	"Succinate dehydrogenase [ubiquinone] iron-sulfur subunit, mitochondrial"	FOXG_09278	1	K(1)TNLENSMSLYR_x000D_
Biological Process	GO:0019693	4	ribose phosphate metabolic process	4.74162e-11	A0A0D2XMU0	50	K	"Succinate dehydrogenase assembly factor 2, mitochondrial"	FOXG_05267	1	VGELQGAK(1)FR_x000D_
Biological Process	GO:0019693	4	ribose phosphate metabolic process	4.74162e-11	A0A0D2XMU0	66	K	"Succinate dehydrogenase assembly factor 2, mitochondrial"	FOXG_05267	1	VGEDDATK(1)R_x000D_
Biological Process	GO:0019693	4	ribose phosphate metabolic process	4.74162e-11	A0A0J9V2G7	70	K	Guanylate kinase	FOXG_07657	1	DLIAK(1)DGFVEHAQFGSNLYGTSK_x000D_
Biological Process	GO:0019693	4	ribose phosphate metabolic process	4.74162e-11	A0A0J9V2G7	97	K	Guanylate kinase	FOXG_07657	1	ATIEEQTAK(1)GK_x000D_
Biological Process	GO:0019693	4	ribose phosphate metabolic process	4.74162e-11	A0A0J9V2G7	169	K	Guanylate kinase	FOXG_07657	1	NAEFDK(1)ILVNDDLEK_x000D_
Biological Process	GO:0019693	4	ribose phosphate metabolic process	4.74162e-11	A0A0D2XLZ8	207	K	Diphosphomevalonate decarboxylase	FOXG_04972	1	ALILVVSAAK(1)K_x000D_
Biological Process	GO:0019693	4	ribose phosphate metabolic process	4.74162e-11	A0A0D2XMH0	69	K	"NADH-ubiquinone oxidoreductase 24 kDa subunit, mitochondrial"	FOXG_05147	1	NQTVIAEILK(1)R_x000D_
Biological Process	GO:0019693	4	ribose phosphate metabolic process	4.74162e-11	A0A0D2XMH0	55	K	"NADH-ubiquinone oxidoreductase 24 kDa subunit, mitochondrial"	FOXG_05147	1	NTEDNNPNIPFK(1)FNEK_x000D_
Biological Process	GO:0019693	4	ribose phosphate metabolic process	4.74162e-11	A0A0D2Y2D7	21	K	F-type H+-transporting ATPase subunit F	FOXG_10433	1	VASPK(1)AIGAAPDAIR_x000D_
Biological Process	GO:0019693	4	ribose phosphate metabolic process	4.74162e-11	A0A0D2Y2D7	41	K	F-type H+-transporting ATPase subunit F	FOXG_10433	1	VVSFYEK(1)LPR_x000D_
Biological Process	GO:0019693	4	ribose phosphate metabolic process	4.74162e-11	A0A0D2XD02	189	K	6-phosphogluconolactonase	FOXG_01777	0.930588	EVDAWVAPIEDSPK(0.069)PPPK(0.931)R_x000D_
Biological Process	GO:0019693	4	ribose phosphate metabolic process	4.74162e-11	A0A0D2XD02	213	K	6-phosphogluconolactonase	FOXG_01777	1	VAFVATGGGK(1)K_x000D_
Biological Process	GO:0019693	4	ribose phosphate metabolic process	4.74162e-11	A0A0D2Y4T8	231	K	Citrate synthase	FOXG_11291	1	GGK(1)VAPIQK_x000D_
Biological Process	GO:0019693	4	ribose phosphate metabolic process	4.74162e-11	A0A0D2Y4T8	373	K	Citrate synthase	FOXG_11291	1	AFAQEK(1)MPNDPMFK_x000D_
Biological Process	GO:0019693	4	ribose phosphate metabolic process	4.74162e-11	A0A0D2Y4T8	228	K	Citrate synthase	FOXG_11291	1	IYQNVFK(1)GGK_x000D_
Biological Process	GO:0019693	4	ribose phosphate metabolic process	4.74162e-11	A0A0D2Y4T8	68	K	Citrate synthase	FOXG_11291	1	VVDK(1)VTLDQVYGGAR_x000D_
Biological Process	GO:0019693	4	ribose phosphate metabolic process	4.74162e-11	A0A0D2Y4T8	193	K	Citrate synthase	FOXG_11291	1	AYAK(1)GINK_x000D_
Biological Process	GO:0019693	4	ribose phosphate metabolic process	4.74162e-11	A0A0D2Y4T8	55	K	Citrate synthase	FOXG_11291	1	IEQVK(1)ALR_x000D_
Biological Process	GO:0019693	4	ribose phosphate metabolic process	4.74162e-11	A0A0D2X9D3	306	K	"Cytochrome c1, heme protein, mitochondrial"	FOXG_00494	1	WAWLK(1)SR_x000D_
Biological Process	GO:0019693	4	ribose phosphate metabolic process	4.74162e-11	A0A0D2X9D3	160	K	"Cytochrome c1, heme protein, mitochondrial"	FOXG_00494	1	PGK(1)LADYMLPPYK_x000D_
Biological Process	GO:0019693	4	ribose phosphate metabolic process	4.74162e-11	A0A0D2X9D3	301	K	"Cytochrome c1, heme protein, mitochondrial"	FOXG_00494	1	YK(1)WAWLK_x000D_
Biological Process	GO:0019693	4	ribose phosphate metabolic process	4.74162e-11	A0A0J9UNE9	302	K	Alcohol dehydrogenase	FOXG_04369	1	VTALDGGDEK(1)R_x000D_
Biological Process	GO:0019693	4	ribose phosphate metabolic process	4.74162e-11	A0A0J9WGI7	152	K	Mitochondrial-processing peptidase subunit beta	FOXG_00825	1	HFSGLPSSAPQTSAYLASK(1)QK_x000D_
Biological Process	GO:0019693	4	ribose phosphate metabolic process	4.74162e-11	A0A0J9WGI7	327	K	Mitochondrial-processing peptidase subunit beta	FOXG_00825	1	IDAITEK(1)DIMDFANR_x000D_
Biological Process	GO:0019693	4	ribose phosphate metabolic process	4.74162e-11	A0A0J9WGI7	99	K	Mitochondrial-processing peptidase subunit beta	FOXG_00825	1	K(1)ELTDYIK_x000D_
Biological Process	GO:0019693	4	ribose phosphate metabolic process	4.74162e-11	A0A0J9WGI7	154	K	Mitochondrial-processing peptidase subunit beta	FOXG_00825	1	QK(1)ADFMGSDVR_x000D_
Biological Process	GO:0019693	4	ribose phosphate metabolic process	4.74162e-11	A0A0J9WGI7	106	K	Mitochondrial-processing peptidase subunit beta	FOXG_00825	1	ELTDYIK(1)NNYTADR_x000D_
Biological Process	GO:0019693	4	ribose phosphate metabolic process	4.74162e-11	A0A0J9WGI7	320	K	Mitochondrial-processing peptidase subunit beta	FOXG_00825	1	K(1)IDAITEK_x000D_
Biological Process	GO:0019693	4	ribose phosphate metabolic process	4.74162e-11	A0A0J9WFZ0	238	K	ATP synthase subunit alpha	FOXG_00308	1	WNDGQDEK(1)K_x000D_
Biological Process	GO:0019693	4	ribose phosphate metabolic process	4.74162e-11	A0A0J9WFZ0	251	K	ATP synthase subunit alpha	FOXG_00308	1	LYCIYVAVGQK(1)R_x000D_
Biological Process	GO:0019693	4	ribose phosphate metabolic process	4.74162e-11	A0A0J9WFZ0	533	K	ATP synthase subunit alpha	FOXG_00308	1	EGAISK(1)DTEAK_x000D_
Biological Process	GO:0019693	4	ribose phosphate metabolic process	4.74162e-11	A0A0J9WFZ0	426	K	ATP synthase subunit alpha	FOXG_00308	1	AMK(1)QVAGSLK_x000D_
Biological Process	GO:0019693	4	ribose phosphate metabolic process	4.74162e-11	A0A0J9WFZ0	538	K	ATP synthase subunit alpha	FOXG_00308	1	DTEAK(1)LR_x000D_
Biological Process	GO:0019693	4	ribose phosphate metabolic process	4.74162e-11	A0A0J9WFZ0	131	K	ATP synthase subunit alpha	FOXG_00308	1	EGETVK(1)R_x000D_
Biological Process	GO:0019693	4	ribose phosphate metabolic process	4.74162e-11	A0A0J9WFZ0	182	K	ATP synthase subunit alpha	FOXG_00308	1	K(1)SVNEPVQTGLK_x000D_
Biological Process	GO:0019693	4	ribose phosphate metabolic process	4.74162e-11	A0A0J9WFZ0	217	K	ATP synthase subunit alpha	FOXG_00308	1	QTGK(1)TAVGLDTILNQK_x000D_
Biological Process	GO:0019693	4	ribose phosphate metabolic process	4.74162e-11	A0A0J9WFZ0	160	K	ATP synthase subunit alpha	FOXG_00308	1	VVDALGNPIDGK(1)GPINTK_x000D_
Biological Process	GO:0019693	4	ribose phosphate metabolic process	4.74162e-11	A0A0J9WFZ0	471	K	ATP synthase subunit alpha	FOXG_00308	1	LTELLK(1)QR_x000D_
Biological Process	GO:0019693	4	ribose phosphate metabolic process	4.74162e-11	A0A0J9WFZ0	193	K	ATP synthase subunit alpha	FOXG_00308	1	SVNEPVQTGLK(1)SIDAMVPIGR_x000D_
Biological Process	GO:0019693	4	ribose phosphate metabolic process	4.74162e-11	A0A0J9WFZ0	315	K	ATP synthase subunit alpha	FOXG_00308	1	HSLVIYDDLSK(1)QAVAYR_x000D_
Biological Process	GO:0019693	4	ribose phosphate metabolic process	4.74162e-11	A0A0J9WFZ0	527	K	ATP synthase subunit alpha	FOXG_00308	1	TNESELLATIDK(1)EGAISK_x000D_
Biological Process	GO:0019693	4	ribose phosphate metabolic process	4.74162e-11	A0A0J9WFZ0	166	K	ATP synthase subunit alpha	FOXG_00308	1	GPINTK(1)EK(1)R_x000D_
Biological Process	GO:0019693	4	ribose phosphate metabolic process	4.74162e-11	A0A0J9WFZ0	229	K	ATP synthase subunit alpha	FOXG_00308	1	TAVGLDTILNQK(1)R_x000D_
Biological Process	GO:0019693	4	ribose phosphate metabolic process	4.74162e-11	A0A0D2X9L8	61	K	F-type H+-transporting ATPase subunit H	FOXG_00583	1	IPAVK(1)ESDAEGNVQTFNVPK_x000D_
Biological Process	GO:0019693	4	ribose phosphate metabolic process	4.74162e-11	A0A0J9UPQ3	445	K	CTP synthase	FOXG_03786	1	VVIFMPEGSK(1)EK_x000D_
Biological Process	GO:0019693	4	ribose phosphate metabolic process	4.74162e-11	A0A0J9UPQ3	421	K	CTP synthase	FOXG_03786	1	NVMGLK(1)DATSEEFSATAEHK_x000D_
Biological Process	GO:0019693	4	ribose phosphate metabolic process	4.74162e-11	A0A0J9UPQ3	92	K	CTP synthase	FOXG_03786	1	DSNITTGK(1)IYQQVIEK_x000D_
Biological Process	GO:0019693	4	ribose phosphate metabolic process	4.74162e-11	A0A0J9UPQ3	536	K	CTP synthase	FOXG_03786	1	DHPFFVGLQAHPEYK(1)SK_x000D_
Biological Process	GO:0019693	4	ribose phosphate metabolic process	4.74162e-11	A0A0J9UPQ3	291	K	CTP synthase	FOXG_03786	1	GQALWDLWK(1)K_x000D_
Biological Process	GO:0019693	4	ribose phosphate metabolic process	4.74162e-11	A0A0J9UPQ3	390	K	CTP synthase	FOXG_03786	1	GMVDVAK(1)WAR_x000D_
Biological Process	GO:0019693	4	ribose phosphate metabolic process	4.74162e-11	A0A0J9UPQ3	100	K	CTP synthase	FOXG_03786	1	IYQQVIEK(1)ER_x000D_
Biological Process	GO:0019693	4	ribose phosphate metabolic process	4.74162e-11	A0A0D2Y2N6	286	K	ATP-grasp domain-containing protein	FOXG_10535	1	GPK(1)VLEYNVR_x000D_
Biological Process	GO:0019693	4	ribose phosphate metabolic process	4.74162e-11	A0A0D2Y2N6	53	K	ATP-grasp domain-containing protein	FOXG_10535	1	TSNVSSVK(1)AEDFAGLVK_x000D_
Biological Process	GO:0019693	4	ribose phosphate metabolic process	4.74162e-11	A0A0D2Y2N6	118	K	ATP-grasp domain-containing protein	FOXG_10535	1	K(1)YNVPTAAYENFSDYNK_x000D_
Biological Process	GO:0019693	4	ribose phosphate metabolic process	4.74162e-11	A0A0D2Y2N6	758	K	ATP-grasp domain-containing protein	FOXG_10535	1	ADSVTQALTDAGEK(1)VYR_x000D_
Biological Process	GO:0019693	4	ribose phosphate metabolic process	4.74162e-11	A0A0D2Y2N6	783	K	ATP-grasp domain-containing protein	FOXG_10535	1	DQGEACLIHNVDSWK(1)AETAVPSK_x000D_
Biological Process	GO:0019693	4	ribose phosphate metabolic process	4.74162e-11	A0A0D2Y2N6	509	K	ATP-grasp domain-containing protein	FOXG_10535	1	LMIAQAMK(1)K_x000D_
Biological Process	GO:0019693	4	ribose phosphate metabolic process	4.74162e-11	A0A0D2Y2N6	220	K	ATP-grasp domain-containing protein	FOXG_10535	1	SLPLAQDHK(1)R_x000D_
Biological Process	GO:0019693	4	ribose phosphate metabolic process	4.74162e-11	A0A0D2Y2N6	352	K	ATP-grasp domain-containing protein	FOXG_10535	1	FSATVVLASGGYPGSYPK(1)GK_x000D_
Biological Process	GO:0019693	4	ribose phosphate metabolic process	4.74162e-11	A0A0D2Y2N6	409	K	ATP-grasp domain-containing protein	FOXG_10535	1	AAVDAAYAALDK(1)K_x000D_
Biological Process	GO:0019693	4	ribose phosphate metabolic process	4.74162e-11	A0A0D2Y2N6	157	K	ATP-grasp domain-containing protein	FOXG_10535	1	ATGLAAGK(1)GVILPQTK_x000D_
Biological Process	GO:0019693	4	ribose phosphate metabolic process	4.74162e-11	A0A0D2Y2N6	380	K	ATP-grasp domain-containing protein	FOXG_10535	1	AMSVQTPPAGCNIFHAGTTLDSTGLK(1)TSGGR_x000D_
Biological Process	GO:0019693	4	ribose phosphate metabolic process	4.74162e-11	A0A0D2XWT9	52	K	"Cytochrome b-c1 complex subunit Rieske, mitochondrial"	FOXG_08455	1	FQGESK(1)GSQIPNFGK_x000D_
Biological Process	GO:0019693	4	ribose phosphate metabolic process	4.74162e-11	A0A0D2XWT9	61	K	"Cytochrome b-c1 complex subunit Rieske, mitochondrial"	FOXG_08455	1	GSQIPNFGK(1)YVSSGSETK_x000D_
Biological Process	GO:0019693	4	ribose phosphate metabolic process	4.74162e-11	A0A0D2XWT9	129	K	"Cytochrome b-c1 complex subunit Rieske, mitochondrial"	FOXG_08455	1	NVIIK(1)WR_x000D_
Biological Process	GO:0019693	4	ribose phosphate metabolic process	4.74162e-11	A0A0D2XWT9	133	K	"Cytochrome b-c1 complex subunit Rieske, mitochondrial"	FOXG_08455	1	GK(1)PVFIR_x000D_
Biological Process	GO:0019693	4	ribose phosphate metabolic process	4.74162e-11	A0A0D2X829	254	K	Enolase	FOXG_00035	1	IAMDVASSEFYK(1)VEEK_x000D_
Biological Process	GO:0019693	4	ribose phosphate metabolic process	4.74162e-11	A0A0D2X829	265	K	Enolase	FOXG_00035	1	YDLDFK(1)NPESDPTK_x000D_
Biological Process	GO:0019693	4	ribose phosphate metabolic process	4.74162e-11	A0A0D2X829	259	K	Enolase	FOXG_00035	1	K(1)YDLDFK_x000D_
Biological Process	GO:0019693	4	ribose phosphate metabolic process	4.74162e-11	A0A0D2X829	242	K	Enolase	FOXG_00035	1	IK(1)IAMDVASSEFYK_x000D_
Biological Process	GO:0019693	4	ribose phosphate metabolic process	4.74162e-11	A0A0D2X829	410	K	Enolase	FOXG_00035	1	LAK(1)LNQILR_x000D_
Biological Process	GO:0019693	4	ribose phosphate metabolic process	4.74162e-11	A0A0J9U515	401	K	"6-phosphogluconate dehydrogenase, decarboxylating"	FOXG_00279	1	AIHK(1)AQPGWR_x000D_
Biological Process	GO:0019693	4	ribose phosphate metabolic process	4.74162e-11	A0A0J9U515	119	K	"6-phosphogluconate dehydrogenase, decarboxylating"	FOXG_00279	1	YLAGK(1)NIR_x000D_
Biological Process	GO:0019693	4	ribose phosphate metabolic process	4.74162e-11	A0A0J9U515	302	K	"6-phosphogluconate dehydrogenase, decarboxylating"	FOXG_00279	1	ATASTK(1)LEFVSR_x000D_
Biological Process	GO:0019693	4	ribose phosphate metabolic process	4.74162e-11	A0A0J9U515	436	K	"6-phosphogluconate dehydrogenase, decarboxylating"	FOXG_00279	1	TK(1)DLPANLLQAQR_x000D_
Biological Process	GO:0019693	4	ribose phosphate metabolic process	4.74162e-11	A0A0J9U515	64	K	"6-phosphogluconate dehydrogenase, decarboxylating"	FOXG_00279	1	TVEEFVSK(1)LK_x000D_
Biological Process	GO:0019693	4	ribose phosphate metabolic process	4.74162e-11	A0A0J9U515	374	K	"6-phosphogluconate dehydrogenase, decarboxylating"	FOXG_00279	1	SVFLK(1)DITHAYR_x000D_
Biological Process	GO:0019693	4	ribose phosphate metabolic process	4.74162e-11	A0A0J9U515	293	K	"6-phosphogluconate dehydrogenase, decarboxylating"	FOXG_00279	1	CLSAIK(1)DER_x000D_
Biological Process	GO:0019693	4	ribose phosphate metabolic process	4.74162e-11	A0A0J9U515	48	K	"6-phosphogluconate dehydrogenase, decarboxylating"	FOXG_00279	1	FLENEAK(1)GK_x000D_
Biological Process	GO:0019693	4	ribose phosphate metabolic process	4.74162e-11	A0A0D2X9Q7	75	K	Uncharacterized protein	FOXG_00622	1	NNPTSGDSVITDPSDPK(1)FDLEK_x000D_
Biological Process	GO:0019693	4	ribose phosphate metabolic process	4.74162e-11	A0A0D2XCD3	116	K	"Cytochrome c oxidase subunit 6, mitochondrial"	FOXG_01556	1	VENK(1)GQYEQYLEELKPLR_x000D_
Biological Process	GO:0019693	4	ribose phosphate metabolic process	4.74162e-11	A0A0D2XCD3	110	K	"Cytochrome c oxidase subunit 6, mitochondrial"	FOXG_01556	1	IFEGIK(1)TK_x000D_
Biological Process	GO:0019693	4	ribose phosphate metabolic process	4.74162e-11	A0A0J9WQG8	98	K	Acetyl-coenzyme A synthetase	FOXG_10884	1	VSWALK(1)DLGVR_x000D_
Biological Process	GO:0019693	4	ribose phosphate metabolic process	4.74162e-11	A0A0J9WML6	292	K	Ribonucleoside-diphosphate reductase	FOXG_07921	1	YVDQGGNK(1)R_x000D_
Biological Process	GO:0019693	4	ribose phosphate metabolic process	4.74162e-11	A0A0J9WML6	480	K	Ribonucleoside-diphosphate reductase	FOXG_07921	1	NLNK(1)IIDVNHYPVQEAR_x000D_
Biological Process	GO:0019693	4	ribose phosphate metabolic process	4.74162e-11	A0A0J9V5H9	212	K	Dihydrolipoyl dehydrogenase	FOXG_08155	1	LNTK(1)VVSGDK_x000D_
Biological Process	GO:0019693	4	ribose phosphate metabolic process	4.74162e-11	A0A0J9V5H9	312	K	Dihydrolipoyl dehydrogenase	FOXG_08155	1	AEEEAVAVVEYIK(1)K_x000D_
Biological Process	GO:0019693	4	ribose phosphate metabolic process	4.74162e-11	A0A0J9V5H9	374	K	Dihydrolipoyl dehydrogenase	FOXG_08155	1	TNQDTEGMVK(1)MLADPETDR_x000D_
Biological Process	GO:0019693	4	ribose phosphate metabolic process	4.74162e-11	A0A0J9V5H9	86	K	Dihydrolipoyl dehydrogenase	FOXG_08155	1	NGVEYIK(1)GAGSFVNEHEIK_x000D_
Biological Process	GO:0019693	4	ribose phosphate metabolic process	4.74162e-11	A0A0J9V5H9	364	K	Dihydrolipoyl dehydrogenase	FOXG_08155	1	AK(1)TNQDTEGMVK_x000D_
Biological Process	GO:0019693	4	ribose phosphate metabolic process	4.74162e-11	A0A0J9V5H9	78	K	Dihydrolipoyl dehydrogenase	FOXG_08155	1	GIEYLFK(1)K_x000D_
Biological Process	GO:0019693	4	ribose phosphate metabolic process	4.74162e-11	A0A0D2X9W8	119	K	Uncharacterized protein	---	1	EWAEAQNNK(1)IK_x000D_
Biological Process	GO:0019693	4	ribose phosphate metabolic process	4.74162e-11	A0A0D2X9W8	197	K	Uncharacterized protein	---	1	YEGQVK(1)QR_x000D_
Biological Process	GO:0019693	4	ribose phosphate metabolic process	4.74162e-11	A0A0D2X9W8	214	K	Uncharacterized protein	---	1	VQK(1)ELENPK_x000D_
Biological Process	GO:0019693	4	ribose phosphate metabolic process	4.74162e-11	A0A0D2X9W8	160	K	Uncharacterized protein	---	1	NLFEVSK(1)ETAK_x000D_
Biological Process	GO:0019693	4	ribose phosphate metabolic process	4.74162e-11	A0A0D2X9W8	202	K	Uncharacterized protein	---	1	QQK(1)ELAQSVIAK_x000D_
Biological Process	GO:0019693	4	ribose phosphate metabolic process	4.74162e-11	A0A0D2X9W8	211	K	Uncharacterized protein	---	1	ELAQSVIAK(1)VQK_x000D_
Biological Process	GO:0019693	4	ribose phosphate metabolic process	4.74162e-11	A0A0D2X9W8	121	K	Uncharacterized protein	---	1	IK(1)NILNSAR_x000D_
Biological Process	GO:0019693	4	ribose phosphate metabolic process	4.74162e-11	A0A0D2YC97	388	K	ATP synthase subunit beta	FOXG_13928	1	GISELGIYPAVDPLDSK(1)SR_x000D_
Biological Process	GO:0019693	4	ribose phosphate metabolic process	4.74162e-11	A0A0D2YC97	58	K	ATP synthase subunit beta	FOXG_13928	1	IHQVIGAVVDVK(1)FDTQK_x000D_
Biological Process	GO:0019693	4	ribose phosphate metabolic process	4.74162e-11	A0A0D2YC97	469	K	ATP synthase subunit beta	FOXG_13928	1	LVDLK(1)ETINSFK_x000D_
Biological Process	GO:0019693	4	ribose phosphate metabolic process	4.74162e-11	A0A0D2XZL6	261	K	Pyruvate dehydrogenase E1 component subunit alpha	FOXG_09447	1	SSALTDYYK(1)R_x000D_
Biological Process	GO:0019693	4	ribose phosphate metabolic process	4.74162e-11	A0A0D2XZL6	79	K	Pyruvate dehydrogenase E1 component subunit alpha	FOXG_09447	1	ELK(1)DMYR_x000D_
Biological Process	GO:0019693	4	ribose phosphate metabolic process	4.74162e-11	A0A0D2XEG1	36	K	"ATP synthase subunit delta, mitochondrial"	FOXG_02293	1	IK(1)LSLALPHQSIYK_x000D_
Biological Process	GO:0019693	4	ribose phosphate metabolic process	4.74162e-11	A0A0D2X8I5	39	K	Uncharacterized protein	---	1	HK(1)FLEGGDEDEE_x000D_
Biological Process	GO:0019693	4	ribose phosphate metabolic process	4.74162e-11	A0A0J9V5F4	479	K	Pyruvate decarboxylase	FOXG_08146	1	TK(1)TELNELLTNK_x000D_
Biological Process	GO:0019693	4	ribose phosphate metabolic process	4.74162e-11	A0A0J9V5F4	457	K	Pyruvate decarboxylase	FOXG_08146	1	FIHGMDAVYNDINNWK(1)YK_x000D_
Biological Process	GO:0019693	4	ribose phosphate metabolic process	4.74162e-11	A0A0J9V5F4	304	K	Pyruvate decarboxylase	FOXG_08146	1	VDPK(1)SMPAPSIPEVR_x000D_
Biological Process	GO:0019693	4	ribose phosphate metabolic process	4.74162e-11	A0A0J9V5F4	459	K	Pyruvate decarboxylase	FOXG_08146	1	YK(1)DLVSVFGGEK_x000D_
Biological Process	GO:0019693	4	ribose phosphate metabolic process	4.74162e-11	A0A0J9V5F4	138	K	Pyruvate decarboxylase	FOXG_08146	1	SRPVYIMVPTDMVQEK(1)VEGAR_x000D_
Biological Process	GO:0019693	4	ribose phosphate metabolic process	4.74162e-11	A0A0J9V5F4	469	K	Pyruvate decarboxylase	FOXG_08146	1	DLVSVFGGEK(1)TCK_x000D_
Biological Process	GO:0019693	4	ribose phosphate metabolic process	4.74162e-11	A0A0D2YH37	212	K	Pyruvate dehydrogenase E1 component subunit beta	FOXG_15628	1	VVSPWNSEDAK(1)GLLK_x000D_
Biological Process	GO:0019693	4	ribose phosphate metabolic process	4.74162e-11	A0A0D2YH37	263	K	Pyruvate dehydrogenase E1 component subunit beta	FOXG_15628	1	SGK(1)DLTIVTLGR_x000D_
Biological Process	GO:0019693	4	ribose phosphate metabolic process	4.74162e-11	A0A0D2YH37	285	K	Pyruvate dehydrogenase E1 component subunit beta	FOXG_15628	1	TVGQSLVAAENLK(1)K_x000D_
Biological Process	GO:0019693	4	ribose phosphate metabolic process	4.74162e-11	A0A0D2XN20	274	K	Transketolase	FOXG_05349	1	ADDIK(1)QLK_x000D_
Biological Process	GO:0019693	4	ribose phosphate metabolic process	4.74162e-11	A0A0D2XN20	643	K	Transketolase	FOXG_05349	1	FGASGAYK(1)DVYK_x000D_
Biological Process	GO:0019693	4	ribose phosphate metabolic process	4.74162e-11	A0A0D2XN20	217	K	Transketolase	FOXG_05349	1	YEAYGWHVVK(1)VDDGDHDLAGIEAAIK_x000D_
Biological Process	GO:0019693	4	ribose phosphate metabolic process	4.74162e-11	A0A0D2XN20	206	K	Transketolase	FOXG_05349	1	ITIDGDTAVAFTEDVPK(1)R_x000D_
Biological Process	GO:0019693	4	ribose phosphate metabolic process	4.74162e-11	A0A0D2XN20	517	K	Transketolase	FOXG_05349	1	PADGNETSGAYYVCLTSK(1)HSPSIIALSR_x000D_
Biological Process	GO:0019693	4	ribose phosphate metabolic process	4.74162e-11	A0A0D2XN20	540	K	Transketolase	FOXG_05349	1	QNLPQLEGSTIEK(1)AAK_x000D_
Biological Process	GO:0019693	4	ribose phosphate metabolic process	4.74162e-11	A0A0D2XN20	9	K	Transketolase	FOXG_05349	1	GYGEIDQK(1)AINTIR_x000D_
Biological Process	GO:0019693	4	ribose phosphate metabolic process	4.74162e-11	A0A0D2XN20	400	K	Transketolase	FOXG_05349	1	EAVDFQPK(1)STGLGDYSGR_x000D_
Biological Process	GO:0019693	4	ribose phosphate metabolic process	4.74162e-11	A0A0D2XN20	392	K	Transketolase	FOXG_05349	1	WK(1)EAVDFQPK_x000D_
Biological Process	GO:0019693	4	ribose phosphate metabolic process	4.74162e-11	A0A0D2XN20	648	K	Transketolase	FOXG_05349	1	K(1)FEFTPEGIAK_x000D_
Biological Process	GO:0019693	4	ribose phosphate metabolic process	4.74162e-11	A0A0D2XN20	658	K	Transketolase	FOXG_05349	1	KFEFTPEGIAK(1)R_x000D_
Biological Process	GO:0019693	4	ribose phosphate metabolic process	4.74162e-11	A0A0D2Y5A7	265	K	Acetyltransferase component of pyruvate dehydrogenase complex	FOXG_11462	1	LVESTQTNPHFYVTSSISVSK(1)LLK_x000D_
Biological Process	GO:0019693	4	ribose phosphate metabolic process	4.74162e-11	A0A0D2Y5A7	95	K	Acetyltransferase component of pyruvate dehydrogenase complex	FOXG_11462	1	ILK(1)DAGEK_x000D_
Biological Process	GO:0019693	4	ribose phosphate metabolic process	4.74162e-11	A0A0D2Y5A7	280	K	Acetyltransferase component of pyruvate dehydrogenase complex	FOXG_11462	1	QALNSSADGK(1)YK_x000D_
Biological Process	GO:0019693	4	ribose phosphate metabolic process	4.74162e-11	A0A0D2Y5A7	58	K	Acetyltransferase component of pyruvate dehydrogenase complex	FOXG_11462	1	MPALSPTMQAGNIGAWQK(1)K_x000D_
Biological Process	GO:0019693	4	ribose phosphate metabolic process	4.74162e-11	A0A0D2Y5A7	135	K	Acetyltransferase component of pyruvate dehydrogenase complex	FOXG_11462	1	FSIEDAGGDAAK(1)PAAPK_x000D_
Biological Process	GO:0019693	4	ribose phosphate metabolic process	4.74162e-11	A0A0D2XMD5	111	K	Cytochrome b-c1 complex subunit 7	FOXG_05112	1	AEK(1)NELDSIAVVR_x000D_
Biological Process	GO:0019693	4	ribose phosphate metabolic process	4.74162e-11	A0A0D2XEA1	197	K	Triosephosphate isomerase	FOXG_02233	1	GISDK(1)VADETR_x000D_
Biological Process	GO:0019693	4	ribose phosphate metabolic process	4.74162e-11	A0A0D2XEA1	4	K	Triosephosphate isomerase	FOXG_02233	1	K(1)FFVGGNFK_x000D_
Biological Process	GO:0019693	4	ribose phosphate metabolic process	4.74162e-11	A0A0D2XEA1	21	K	Triosephosphate isomerase	FOXG_02233	1	SSIK(1)EIVDNLNNADLDK_x000D_
Biological Process	GO:0019693	4	ribose phosphate metabolic process	4.74162e-11	A0A0D2XEA1	213	K	Triosephosphate isomerase	FOXG_02233	1	ILYGGSVNEK(1)NCGELSK_x000D_
Biological Process	GO:0019693	4	ribose phosphate metabolic process	4.74162e-11	A0A0D2XEA1	12	K	Triosephosphate isomerase	FOXG_02233	1	FFVGGNFK(1)MNGSK_x000D_
Biological Process	GO:0019693	4	ribose phosphate metabolic process	4.74162e-11	A0A0D2XEA1	17	K	Triosephosphate isomerase	FOXG_02233	1	MNGSK(1)SSIK_x000D_
Biological Process	GO:0019693	4	ribose phosphate metabolic process	4.74162e-11	A0A0D2Y8P5	88	K	Adenylate kinase	ADK1	1	TPLGVEAK(1)K_x000D_
Biological Process	GO:0019693	4	ribose phosphate metabolic process	4.74162e-11	A0A0D2Y8P5	145	K	Adenylate kinase	ADK1	1	NQK(1)LQHAVELQIDDSLLVAR_x000D_
Biological Process	GO:0019693	4	ribose phosphate metabolic process	4.74162e-11	A0A0D2Y8P5	188	K	Adenylate kinase	ADK1	1	EYMK(1)DDITGEPLIQR_x000D_
Biological Process	GO:0019693	4	ribose phosphate metabolic process	4.74162e-11	A0A0D2Y8P5	208	K	Adenylate kinase	ADK1	1	SDDNAEALK(1)K_x000D_
Biological Process	GO:0019693	4	ribose phosphate metabolic process	4.74162e-11	A0A0D2Y8P5	226	K	Adenylate kinase	ADK1	1	QTAPVVGYYK(1)K_x000D_
Biological Process	GO:0019693	4	ribose phosphate metabolic process	4.74162e-11	A0A0D2Y8P5	249	K	Adenylate kinase	ADK1	1	NMLK(1)VLNEK_x000D_
Biological Process	GO:0019693	4	ribose phosphate metabolic process	4.74162e-11	A0A0D2Y8P5	184	K	Adenylate kinase	ADK1	1	SYHTTFNPPK(1)EYMK_x000D_
Biological Process	GO:0019693	4	ribose phosphate metabolic process	4.74162e-11	A0A0D2XQ74	10	K	F-type H+-transporting ATPase subunit J	FOXG_06116	1	SWLGVQPLK(1)K_x000D_
Biological Process	GO:0019693	4	ribose phosphate metabolic process	4.74162e-11	A0A0D2XUT9	273	K	ATP-citrate synthase subunit 1	FOXG_07744	1	VIDAVK(1)QGIITK_x000D_
Biological Process	GO:0019693	4	ribose phosphate metabolic process	4.74162e-11	A0A0D2XUT9	509	K	ATP-citrate synthase subunit 1	FOXG_07744	1	ANK(1)LIPGIGHR_x000D_
Biological Process	GO:0019693	4	ribose phosphate metabolic process	4.74162e-11	A0A0D2XUT9	314	K	ATP-citrate synthase subunit 1	FOXG_07744	1	TEVQFGHAGSFANSQLETAK(1)MK_x000D_
Biological Process	GO:0019693	4	ribose phosphate metabolic process	4.74162e-11	A0A0D2XUT9	103	K	ATP-citrate synthase subunit 1	FOXG_07744	1	AMSK(1)HPDVDVVVNFASSR_x000D_
Biological Process	GO:0019693	4	ribose phosphate metabolic process	4.74162e-11	A0A0D2XUT9	191	K	ATP-citrate synthase subunit 1	FOXG_07744	1	IGNTGGMMDNIVASK(1)LYR_x000D_
Biological Process	GO:0019693	4	ribose phosphate metabolic process	4.74162e-11	A0A0D2XUT9	532	K	ATP-citrate synthase subunit 1	FOXG_07744	1	VELVK(1)EYVLNNFPSHK_x000D_
Biological Process	GO:0019693	4	ribose phosphate metabolic process	4.74162e-11	A0A0D2XUT9	37	K	ATP-citrate synthase subunit 1	FOXG_07744	1	PLSPLPEHALFTDK(1)TR_x000D_
Biological Process	GO:0019693	4	ribose phosphate metabolic process	4.74162e-11	A0A0D2XUT9	157	K	ATP-citrate synthase subunit 1	FOXG_07744	1	K(1)GVTIIGPATVGGIKPGSFK_x000D_
Biological Process	GO:0019693	4	ribose phosphate metabolic process	4.74162e-11	A0A0D2XHH5	33	K	"ATP synthase subunit d, mitochondrial"	FOXG_03373	1	GQTVASLQAFK(1)K_x000D_
Biological Process	GO:0019693	4	ribose phosphate metabolic process	4.74162e-11	A0A0D2XHH5	155	K	"ATP synthase subunit d, mitochondrial"	FOXG_03373	1	TAQLVSK(1)GR_x000D_
Biological Process	GO:0019693	4	ribose phosphate metabolic process	4.74162e-11	A0A0D2XHH5	63	K	"ATP synthase subunit d, mitochondrial"	FOXG_03373	1	SVLK(1)NQAIIDEIEK_x000D_
Biological Process	GO:0019693	4	ribose phosphate metabolic process	4.74162e-11	A0A0D2XHH5	73	K	"ATP synthase subunit d, mitochondrial"	FOXG_03373	1	NQAIIDEIEK(1)R_x000D_
Biological Process	GO:0019693	4	ribose phosphate metabolic process	4.74162e-11	A0A0D2XHH5	164	K	"ATP synthase subunit d, mitochondrial"	FOXG_03373	1	WMVPGYK(1)EK_x000D_
Biological Process	GO:0019693	4	ribose phosphate metabolic process	4.74162e-11	A0A0D2XHH5	148	K	"ATP synthase subunit d, mitochondrial"	FOXG_03373	1	SIDEK(1)TAQLVSK_x000D_
Biological Process	GO:0019693	4	ribose phosphate metabolic process	4.74162e-11	A0A0D2XHH5	107	K	"ATP synthase subunit d, mitochondrial"	FOXG_03373	1	NAEATK(1)EAVDLELK_x000D_
Biological Process	GO:0019693	4	ribose phosphate metabolic process	4.74162e-11	A0A0J9WHK1	190	K	Adenosine kinase	FOXG_01888	1	YAAILHDAVK(1)AAGLR_x000D_
Biological Process	GO:0019693	4	ribose phosphate metabolic process	4.74162e-11	A0A0J9WHK1	118	K	Adenosine kinase	FOXG_01888	0.993319	GDQALLDK(0.993)YGLK(0.007)PNDAILAEEK_x000D_
Biological Process	GO:0019693	4	ribose phosphate metabolic process	4.74162e-11	A0A0J9WHK1	338	K	Adenosine kinase	FOXG_01888	1	HLANLPK(1)ENTK_x000D_
Biological Process	GO:0019693	4	ribose phosphate metabolic process	4.74162e-11	A0A0J9WHK1	122	K	Adenosine kinase	FOXG_01888	1	YGLK(1)PNDAILAEEK_x000D_
Biological Process	GO:0019693	4	ribose phosphate metabolic process	4.74162e-11	A0A0C4DHW5	25	K	Alcohol dehydrogenase	FOXG_12790	1	TAGPIEYK(1)QIPVQKPGPDEVLVNVK_x000D_
Biological Process	GO:0019693	4	ribose phosphate metabolic process	4.74162e-11	A0A0C4DHW5	215	K	Alcohol dehydrogenase	FOXG_12790	1	LTK(1)ELGATAYVDFTTTK_x000D_
Biological Process	GO:0019693	4	ribose phosphate metabolic process	4.74162e-11	A0A0C4DHW5	339	K	Alcohol dehydrogenase	FOXG_12790	1	LMK(1)AGQIVGR_x000D_
Biological Process	GO:0019693	4	ribose phosphate metabolic process	4.74162e-11	A0A0C4DHW5	320	K	Alcohol dehydrogenase	FOXG_12790	1	GLIK(1)VPFK_x000D_
Biological Process	GO:0019693	4	ribose phosphate metabolic process	4.74162e-11	A0A0C4DHW5	210	K	Alcohol dehydrogenase	FOXG_12790	1	AMGIHAIAIDGGEEK(1)GK_x000D_
Biological Process	GO:0019693	4	ribose phosphate metabolic process	4.74162e-11	A0A0C4DHW5	9	K	Alcohol dehydrogenase	FOXG_12790	1	AAPQIPEK(1)QWAQVFEK_x000D_
Biological Process	GO:0019693	4	ribose phosphate metabolic process	4.74162e-11	A0A0C4DHW5	17	K	Alcohol dehydrogenase	FOXG_12790	1	QWAQVFEK(1)TAGPIEYK_x000D_
Biological Process	GO:0019693	4	ribose phosphate metabolic process	4.74162e-11	A0A0C4DHW5	297	K	Alcohol dehydrogenase	FOXG_12790	1	MISIK(1)GSYVGNR_x000D_
Biological Process	GO:0019693	4	ribose phosphate metabolic process	4.74162e-11	A0A0D2XG90	123	K	Pribosyltran domain-containing protein	FOXG_02932	1	TTLEYAVK(1)ELEK_x000D_
Biological Process	GO:0019693	4	ribose phosphate metabolic process	4.74162e-11	A0A0D2XG90	127	K	Pribosyltran domain-containing protein	FOXG_02932	1	ELEK(1)DVEIAR_x000D_
Biological Process	GO:0019693	4	ribose phosphate metabolic process	4.74162e-11	A0A0D2XG90	144	K	Pribosyltran domain-containing protein	FOXG_02932	1	MGEGAPAPK(1)TEFSIFVLHNK_x000D_
Biological Process	GO:0019693	4	ribose phosphate metabolic process	4.74162e-11	A0A0D2XG90	14	K	Pribosyltran domain-containing protein	FOXG_02932	1	LYVTYNDVHK(1)MCQK_x000D_
Biological Process	GO:0019693	4	ribose phosphate metabolic process	4.74162e-11	A0A0D2Y5F2	112	K	NADH dehydrogenase	FOXG_11507	1	HPQEQYQPDPSK(1)K_x000D_
Biological Process	GO:0019693	4	ribose phosphate metabolic process	4.74162e-11	A0A0D2Y5F2	304	K	NADH dehydrogenase	FOXG_11507	1	DFFEDDIK(1)K_x000D_
Biological Process	GO:0019693	4	ribose phosphate metabolic process	4.74162e-11	A0A0D2Y5F2	373	K	NADH dehydrogenase	FOXG_11507	1	VTEDFVEAECAGPDGTK(1)QTLR_x000D_
Biological Process	GO:0019693	4	ribose phosphate metabolic process	4.74162e-11	A0A0D2Y5F2	500	K	NADH dehydrogenase	FOXG_11507	0.999982	IK(1)DVKPFR_x000D_
Biological Process	GO:0019693	4	ribose phosphate metabolic process	4.74162e-11	A0A0D2XK89	49	K	"Succinate--CoA ligase [ADP-forming] subunit alpha, mitochondrial"	FOXG_04362	1	VIYQGFTGK(1)QGTFHAQQAIEYGTK_x000D_
Biological Process	GO:0019693	4	ribose phosphate metabolic process	4.74162e-11	A0A0D2XK89	40	K	"Succinate--CoA ligase [ADP-forming] subunit alpha, mitochondrial"	FOXG_04362	1	INADTK(1)VIYQGFTGK_x000D_
Biological Process	GO:0019693	4	ribose phosphate metabolic process	4.74162e-11	A0A0D2XK89	291	K	"Succinate--CoA ligase [ADP-forming] subunit alpha, mitochondrial"	FOXG_04362	1	MGHAGAIVSGGK(1)GGADTK_x000D_
Biological Process	GO:0019693	4	ribose phosphate metabolic process	4.74162e-11	A0A0D2XK89	64	K	"Succinate--CoA ligase [ADP-forming] subunit alpha, mitochondrial"	FOXG_04362	1	QGTFHAQQAIEYGTK(1)VVGGTNPK_x000D_
Biological Process	GO:0019693	4	ribose phosphate metabolic process	4.74162e-11	A0A0D2XK89	175	K	"Succinate--CoA ligase [ADP-forming] subunit alpha, mitochondrial"	FOXG_04362	1	IGIMPGFIHK(1)R_x000D_
Biological Process	GO:0019693	4	ribose phosphate metabolic process	4.74162e-11	A0A0D2XK89	299	K	"Succinate--CoA ligase [ADP-forming] subunit alpha, mitochondrial"	FOXG_04362	1	IK(1)ALEDAGVIVER_x000D_
Biological Process	GO:0019693	4	ribose phosphate metabolic process	4.74162e-11	A0A0D2XK89	143	K	"Succinate--CoA ligase [ADP-forming] subunit alpha, mitochondrial"	FOXG_04362	1	ITDMLK(1)TQSK_x000D_
Biological Process	GO:0019693	4	ribose phosphate metabolic process	4.74162e-11	A0A0D2XZR0	40	K	Ribonucleoside-diphosphate reductase subunit M2	FOXG_09492	1	K(1)ADWAIR_x000D_
Biological Process	GO:0019693	4	ribose phosphate metabolic process	4.74162e-11	A0A0D2XZR0	51	K	Ribonucleoside-diphosphate reductase subunit M2	FOXG_09492	1	WIQDK(1)DSSFAQR_x000D_
Biological Process	GO:0019693	4	ribose phosphate metabolic process	4.74162e-11	A0A0D2XUT8	83	K	ATP-citrate synthase subunit 2	FOXG_07743	1	PDQLIK(1)R_x000D_
Biological Process	GO:0019693	4	ribose phosphate metabolic process	4.74162e-11	A0A0D2XUT8	95	K	ATP-citrate synthase subunit 2	FOXG_07743	1	SGLLALNK(1)TWPEAK_x000D_
Biological Process	GO:0019693	4	ribose phosphate metabolic process	4.74162e-11	A0A0D2XUT8	12	K	ATP-citrate synthase subunit 2	FOXG_07743	1	SILEADGK(1)AILNYHLTR_x000D_
Biological Process	GO:0019693	4	ribose phosphate metabolic process	4.74162e-11	A0A0D2XUT8	313	K	ATP-citrate synthase subunit 2	FOXG_07743	1	EEAYIADLDAK(1)TGASLK_x000D_
Biological Process	GO:0019693	4	ribose phosphate metabolic process	4.74162e-11	A0A0D2XUT8	447	K	ATP-citrate synthase subunit 2	FOXG_07743	1	NMK(1)AATQELGLNAK_x000D_
Biological Process	GO:0019693	4	ribose phosphate metabolic process	4.74162e-11	A0A0D2XUT8	319	K	ATP-citrate synthase subunit 2	FOXG_07743	1	TGASLK(1)LTVLNAK_x000D_
Biological Process	GO:0019693	4	ribose phosphate metabolic process	4.74162e-11	A0A0D2XUT8	87	K	ATP-citrate synthase subunit 2	FOXG_07743	1	GK(1)SGLLALNK_x000D_
Biological Process	GO:0019693	4	ribose phosphate metabolic process	4.74162e-11	A0A0D2XUT8	101	K	ATP-citrate synthase subunit 2	FOXG_07743	1	TWPEAK(1)AWVAER_x000D_
Biological Process	GO:0019693	4	ribose phosphate metabolic process	4.74162e-11	A0A0D2XUT8	444	K	ATP-citrate synthase subunit 2	FOXG_07743	1	AGPNYQEGLK(1)NMK_x000D_
Biological Process	GO:0019693	4	ribose phosphate metabolic process	4.74162e-11	A0A0D2XUT8	110	K	ATP-citrate synthase subunit 2	FOXG_07743	1	AGK(1)EQQVEHTTGVLR_x000D_
Biological Process	GO:0019693	4	ribose phosphate metabolic process	4.74162e-11	A0A0D2Y5W3	33	K	Phosphoglycerate kinase	---	1	VDFNVPLDADK(1)NITNNQR_x000D_
Biological Process	GO:0019693	4	ribose phosphate metabolic process	4.74162e-11	A0A0D2Y5W3	57	K	Phosphoglycerate kinase	---	1	YALENGAK(1)SVILMSHLGR_x000D_
Biological Process	GO:0019693	4	ribose phosphate metabolic process	4.74162e-11	A0A0D2Y5W3	144	K	Phosphoglycerate kinase	---	1	ADK(1)AQVEAFR_x000D_
Biological Process	GO:0019693	4	ribose phosphate metabolic process	4.74162e-11	A0A0D2Y5W3	192	K	Phosphoglycerate kinase	---	1	K(1)ELEYFAK_x000D_
Biological Process	GO:0019693	4	ribose phosphate metabolic process	4.74162e-11	A0A0D2Y5W3	133	K	Phosphoglycerate kinase	---	1	FHIEEEGSSK(1)DK_x000D_
Biological Process	GO:0019693	4	ribose phosphate metabolic process	4.74162e-11	A0A0D2Y5W3	15	K	Phosphoglycerate kinase	---	1	LSITDVDVK(1)GK_x000D_
Biological Process	GO:0019693	4	ribose phosphate metabolic process	4.74162e-11	A0A0D2XPT8	306	K	3-hydroxy-3-methylglutaryl coenzyme A synthase	FOXG_05976	1	SLTDK(1)VVEK_x000D_
Biological Process	GO:0019693	4	ribose phosphate metabolic process	4.74162e-11	A0A0D2XPT8	317	K	3-hydroxy-3-methylglutaryl coenzyme A synthase	FOXG_05976	1	TFMALTK(1)K_x000D_
Biological Process	GO:0019693	4	ribose phosphate metabolic process	4.74162e-11	A0A0D2XPT8	428	K	3-hydroxy-3-methylglutaryl coenzyme A synthase	FOXG_05976	1	DYTPK(1)GDASTIAPGTYYLTK_x000D_
Biological Process	GO:0019693	4	ribose phosphate metabolic process	4.74162e-11	A0A0D2XPT8	36	K	3-hydroxy-3-methylglutaryl coenzyme A synthase	FOXG_05976	1	FDGVSAGK(1)YTIGLGQTK_x000D_
Biological Process	GO:0019693	4	ribose phosphate metabolic process	4.74162e-11	A0A0D2XPT8	310	K	3-hydroxy-3-methylglutaryl coenzyme A synthase	FOXG_05976	1	VVEK(1)TFMALTK_x000D_
Biological Process	GO:0019693	4	ribose phosphate metabolic process	4.74162e-11	A0A0D2XPT8	449	K	3-hydroxy-3-methylglutaryl coenzyme A synthase	FOXG_05976	1	VDDMFK(1)R_x000D_
Biological Process	GO:0019693	4	ribose phosphate metabolic process	4.74162e-11	A0A0D2XPT8	268	K	3-hydroxy-3-methylglutaryl coenzyme A synthase	FOXG_05976	1	LVQK(1)SYAR_x000D_
Biological Process	GO:0019693	4	ribose phosphate metabolic process	4.74162e-11	A0A0D2XPT8	301	K	3-hydroxy-3-methylglutaryl coenzyme A synthase	FOXG_05976	1	DMDYEK(1)SLTDK_x000D_
Biological Process	GO:0019693	4	ribose phosphate metabolic process	4.74162e-11	A0A0J9VRH1	234	K	"Succinate--CoA ligase [ADP-forming] subunit beta, mitochondrial"	FOXG_12819	1	IFTEK(1)DSTQIEINPLSETSDHK_x000D_
Biological Process	GO:0019693	4	ribose phosphate metabolic process	4.74162e-11	A0A0J9VRH1	68	K	"Succinate--CoA ligase [ADP-forming] subunit beta, mitochondrial"	FOXG_12819	1	EAK(1)EIAEK_x000D_
Biological Process	GO:0019693	4	ribose phosphate metabolic process	4.74162e-11	A0A0J9VRH1	226	K	"Succinate--CoA ligase [ADP-forming] subunit beta, mitochondrial"	FOXG_12819	1	DTIQK(1)LYK_x000D_
Biological Process	GO:0019693	4	ribose phosphate metabolic process	4.74162e-11	A0A0J9VRH1	92	K	"Succinate--CoA ligase [ADP-forming] subunit beta, mitochondrial"	FOXG_12819	1	GK(1)GTFDNGLK_x000D_
Biological Process	GO:0019693	4	ribose phosphate metabolic process	4.74162e-11	A0A0J9VRH1	209	K	"Succinate--CoA ligase [ADP-forming] subunit beta, mitochondrial"	FOXG_12819	1	EIATK(1)LGFSEQCIEEAK_x000D_
Biological Process	GO:0019693	4	ribose phosphate metabolic process	4.74162e-11	A0A0J9VRH1	73	K	"Succinate--CoA ligase [ADP-forming] subunit beta, mitochondrial"	FOXG_12819	1	EIAEK(1)IGNDDMVIK_x000D_
Biological Process	GO:0019693	4	ribose phosphate metabolic process	4.74162e-11	A0A0J9VRH1	229	K	"Succinate--CoA ligase [ADP-forming] subunit beta, mitochondrial"	FOXG_12819	1	LYK(1)IFTEK_x000D_
Biological Process	GO:0019693	4	ribose phosphate metabolic process	4.74162e-11	A0A0J9VRH1	100	K	"Succinate--CoA ligase [ADP-forming] subunit beta, mitochondrial"	FOXG_12819	1	GTFDNGLK(1)GGVR_x000D_
Biological Process	GO:0019693	4	ribose phosphate metabolic process	4.74162e-11	A0A0J9U458	152	K	Glucose-6-phosphate 1-dehydrogenase	FOXG_00106	1	PFGK(1)DLASSR_x000D_
Biological Process	GO:0019693	4	ribose phosphate metabolic process	4.74162e-11	A0A0J9U458	304	K	Glucose-6-phosphate 1-dehydrogenase	FOXG_00106	1	EDDTVPK(1)DSR_x000D_
Biological Process	GO:0019693	4	ribose phosphate metabolic process	4.74162e-11	A0A0J9U458	182	K	Glucose-6-phosphate 1-dehydrogenase	FOXG_00106	1	IDHYLGK(1)EMVK_x000D_
Biological Process	GO:0019693	4	ribose phosphate metabolic process	4.74162e-11	A0A0J9U458	287	K	Glucose-6-phosphate 1-dehydrogenase	FOXG_00106	1	NVIIGQYGK(1)SLDGSK_x000D_
Biological Process	GO:0019693	4	ribose phosphate metabolic process	4.74162e-11	A0A0J9U458	41	K	Glucose-6-phosphate 1-dehydrogenase	FOXG_00106	1	DVK(1)IVGYAR_x000D_
Biological Process	GO:0019693	4	ribose phosphate metabolic process	4.74162e-11	A0A0J9U458	20	K	Glucose-6-phosphate 1-dehydrogenase	FOXG_00106	1	QNTTIVVLGASGDLAK(1)K_x000D_
Biological Process	GO:0019693	4	ribose phosphate metabolic process	4.74162e-11	A0A0D2YC94	74	K	"Cytochrome c oxidase polypeptide 5, mitochondrial"	FOXG_13925	1	MQSNWTELTLQEK(1)K_x000D_
Biological Process	GO:0019693	4	ribose phosphate metabolic process	4.74162e-11	A0A0D2YC94	159	K	"Cytochrome c oxidase polypeptide 5, mitochondrial"	FOXG_13925	1	SDPFTGITSPGYAGK(1)GMVQSPPK_x000D_
Biological Process	GO:0019693	4	ribose phosphate metabolic process	4.74162e-11	A0A0D2YC94	75	K	"Cytochrome c oxidase polypeptide 5, mitochondrial"	FOXG_13925	1	K(1)AAYWIAFGPHGPR_x000D_
Biological Process	GO:0019693	4	ribose phosphate metabolic process	4.74162e-11	A0A0D2YC94	144	K	"Cytochrome c oxidase polypeptide 5, mitochondrial"	FOXG_13925	1	NQK(1)SDPFTGITSPGYAGK_x000D_
Biological Process	GO:0019693	4	ribose phosphate metabolic process	4.74162e-11	A0A0D2XAQ8	34	K	F-type H+-transporting ATPase subunit G	FOXG_00974	1	ATENAK(1)QAASK_x000D_
Biological Process	GO:0019693	4	ribose phosphate metabolic process	4.74162e-11	A0A0D2XAQ8	185	K	F-type H+-transporting ATPase subunit G	FOXG_00974	1	FK(1)LVGYR_x000D_
Biological Process	GO:0019693	4	ribose phosphate metabolic process	4.74162e-11	A0A0D2XAQ8	45	K	F-type H+-transporting ATPase subunit G	FOXG_00974	1	ATENAK(1)LAASR_x000D_
Biological Process	GO:0019693	4	ribose phosphate metabolic process	4.74162e-11	A0A0D2XAQ8	79	K	F-type H+-transporting ATPase subunit G	FOXG_00974	1	GVANTLGK(1)VGGR_x000D_
Biological Process	GO:0019693	4	ribose phosphate metabolic process	4.74162e-11	A0A0D2XAY6	149	K	Adenine phosphoribosyltransferase	FOXG_01052	1	EYGK(1)DLFQMQEDAVR_x000D_
Biological Process	GO:0019693	4	ribose phosphate metabolic process	4.74162e-11	A0A0J9UHA8	98	K	Pyruvate dehydrogenase E2 component (Dihydrolipoamide acetyltransferase)	FOXG_02187	1	IMAGDGSK(1)AVQVGSR_x000D_
Biological Process	GO:0019693	4	ribose phosphate metabolic process	4.74162e-11	A0A0J9UHA8	132	K	Pyruvate dehydrogenase E2 component (Dihydrolipoamide acetyltransferase)	FOXG_02187	1	EQSK(1)EQSSAQAPK_x000D_
Biological Process	GO:0019693	4	ribose phosphate metabolic process	4.74162e-11	A0A0D2XQA2	188	K	Phosphoribosylaminoimidazole-succinocarboxamide synthase	FOXG_06144	1	VK(1)ELSLK_x000D_
Biological Process	GO:0019693	4	ribose phosphate metabolic process	4.74162e-11	A0A0D2XQA2	200	K	Phosphoribosylaminoimidazole-succinocarboxamide synthase	FOXG_06144	1	IYEEAAK(1)YAEER_x000D_
Biological Process	GO:0019693	4	ribose phosphate metabolic process	4.74162e-11	A0A0D2XQA2	255	K	Phosphoribosylaminoimidazole-succinocarboxamide synthase	FOXG_06144	1	DQDSFDK(1)QFIR_x000D_
Biological Process	GO:0019693	4	ribose phosphate metabolic process	4.74162e-11	A0A0D2XQA2	264	K	Phosphoribosylaminoimidazole-succinocarboxamide synthase	FOXG_06144	1	NWLTK(1)EGLK_x000D_
Biological Process	GO:0019693	4	ribose phosphate metabolic process	4.74162e-11	A0A0D2XQA2	270	K	Phosphoribosylaminoimidazole-succinocarboxamide synthase	FOXG_06144	1	GK(1)EGVELPQDIVQATADR_x000D_
Biological Process	GO:0019693	4	ribose phosphate metabolic process	4.74162e-11	A0A0D2XQA2	150	K	Phosphoribosylaminoimidazole-succinocarboxamide synthase	FOXG_06144	1	FK(1)QPLWTPSTK_x000D_
Biological Process	GO:0019693	4	ribose phosphate metabolic process	4.74162e-11	A0A0D2XQA2	126	K	Phosphoribosylaminoimidazole-succinocarboxamide synthase	FOXG_06144	1	GYLTGSAFK(1)EYK_x000D_
Biological Process	GO:0019693	4	ribose phosphate metabolic process	4.74162e-11	A0A0D2XQA2	54	K	Phosphoribosylaminoimidazole-succinocarboxamide synthase	FOXG_06144	1	NPIPDK(1)GK_x000D_
Biological Process	GO:0019693	4	ribose phosphate metabolic process	4.74162e-11	A0A0D2XG82	11	K	Acetyl-CoA hydrolase	FOXG_02924	1	ASPVASAALK(1)AR_x000D_
Biological Process	GO:0019693	4	ribose phosphate metabolic process	4.74162e-11	A0A0D2XG82	487	K	Acetyl-CoA hydrolase	FOXG_02924	1	YQPILSHYFDK(1)AESEGLK_x000D_
Biological Process	GO:0019693	4	ribose phosphate metabolic process	4.74162e-11	A0A0D2XG82	364	K	Acetyl-CoA hydrolase	FOXG_02924	1	SQAVSNAPEIIK(1)R_x000D_
Biological Process	GO:0019693	4	ribose phosphate metabolic process	4.74162e-11	A0A0D2XG82	222	K	Acetyl-CoA hydrolase	FOXG_02924	1	IGSPSVK(1)VDPSK_x000D_
Biological Process	GO:0019693	4	ribose phosphate metabolic process	4.74162e-11	A0A0J9U6M1	166	K	Phosphotransferase	FOXG_00556	1	WTK(1)GFDIDGVEGK_x000D_
Biological Process	GO:0019693	4	ribose phosphate metabolic process	4.74162e-11	A0A0J9U6M1	21	K	Phosphotransferase	FOXG_00556	1	LEK(1)LFTVEPAK_x000D_
Biological Process	GO:0019693	4	ribose phosphate metabolic process	4.74162e-11	A0A0J9U6M1	278	K	Phosphotransferase	FOXG_00556	1	TAYDVTIDK(1)ESPRPGQQAFEK_x000D_
Biological Process	GO:0019693	4	ribose phosphate metabolic process	4.74162e-11	A0A0J9U6M1	101	K	Phosphotransferase	FOXG_00556	1	SEFDILQSK(1)YR_x000D_
Biological Process	GO:0019693	4	ribose phosphate metabolic process	4.74162e-11	A0A0J9U6M1	29	K	Phosphotransferase	FOXG_00556	1	LFTVEPAK(1)LK_x000D_
Biological Process	GO:0019693	4	ribose phosphate metabolic process	4.74162e-11	A0A0J9U6M1	394	K	Phosphotransferase	FOXG_00556	1	LSACGVAAICK(1)K_x000D_
Biological Process	GO:0019693	4	ribose phosphate metabolic process	4.74162e-11	A0A0D2Y1Y2	308	K	Fructose-bisphosphate aldolase	FOXG_10275	1	DYMINK(1)R_x000D_
Biological Process	GO:0019693	4	ribose phosphate metabolic process	4.74162e-11	A0A0D2Y1Y2	324	K	Fructose-bisphosphate aldolase	FOXG_10275	1	EYVNTTVGNPDGEDK(1)PNK_x000D_
Biological Process	GO:0019693	4	ribose phosphate metabolic process	4.74162e-11	A0A0D2Y1Y2	250	K	Fructose-bisphosphate aldolase	FOXG_10275	1	HQAHVK(1)EALK_x000D_
Biological Process	GO:0019693	4	ribose phosphate metabolic process	4.74162e-11	A0A0D2Y1Y2	10	K	Fructose-bisphosphate aldolase	FOXG_10275	1	K(1)TGVIVGDDVLR_x000D_
Biological Process	GO:0019693	4	ribose phosphate metabolic process	4.74162e-11	A0A0D2Y1Y2	114	K	Fructose-bisphosphate aldolase	FOXG_10275	1	SLAPTYGIPVVLHTDHCAK(1)K_x000D_
Biological Process	GO:0019693	4	ribose phosphate metabolic process	4.74162e-11	A0A0J9UA34	64	K	Acetyl-coenzyme A synthetase	FOXG_00734	1	VVITTDEGK(1)R_x000D_
Biological Process	GO:0019693	4	ribose phosphate metabolic process	4.74162e-11	A0A0D2Y2E4	240	K	Ribose 5-phosphate isomerase A	FOXG_10440	1	K(1)FIAVADYR_x000D_
Biological Process	GO:0019693	4	ribose phosphate metabolic process	4.74162e-11	A0A0D2Y2E4	178	K	Ribose 5-phosphate isomerase A	FOXG_10440	1	EMTFIPTGSQSK(1)GLIR_x000D_
Biological Process	GO:0019693	4	ribose phosphate metabolic process	4.74162e-11	A0A0D2Y2E4	239	K	Ribose 5-phosphate isomerase A	FOXG_10440	1	LVAIAAK(1)K_x000D_
Biological Process	GO:0019693	4	ribose phosphate metabolic process	4.74162e-11	A0A0D2XVJ4	98	K	Glyceraldehyde 3-phosphate dehydrogenase	FOXG_08006	1	VIPELNGK(1)LTGMSMR_x000D_
Biological Process	GO:0019693	4	ribose phosphate metabolic process	4.74162e-11	A0A0D2XVJ4	130	K	Glyceraldehyde 3-phosphate dehydrogenase	FOXG_08006	1	LEK(1)GASYDQIK(1)K_x000D_
Biological Process	GO:0019693	4	ribose phosphate metabolic process	4.74162e-11	A0A0D2XVJ4	131	K	Glyceraldehyde 3-phosphate dehydrogenase	FOXG_08006	1	K(1)VIK(1)EAAEGDLK_x000D_
Biological Process	GO:0019693	4	ribose phosphate metabolic process	4.74162e-11	A0A0D2XVJ4	90	K	Glyceraldehyde 3-phosphate dehydrogenase	FOXG_08006	1	AVGK(1)VIPELNGK_x000D_
Biological Process	GO:0019693	4	ribose phosphate metabolic process	4.74162e-11	A0A0D2XVJ4	204	K	Glyceraldehyde 3-phosphate dehydrogenase	FOXG_08006	1	VLDLLAHVAK(1)VDASK_x000D_
Biological Process	GO:0019693	4	ribose phosphate metabolic process	4.74162e-11	A0A0D2XVJ4	134	K	Glyceraldehyde 3-phosphate dehydrogenase	FOXG_08006	1	VIK(1)EAAEGDLK_x000D_
Biological Process	GO:0019693	4	ribose phosphate metabolic process	4.74162e-11	A0A0D2XVJ4	122	K	Glyceraldehyde 3-phosphate dehydrogenase	FOXG_08006	1	LEK(1)GASYDQIK(1)K_x000D_
Biological Process	GO:0019693	4	ribose phosphate metabolic process	4.74162e-11	A0A0D2XVJ4	65	K	Glyceraldehyde 3-phosphate dehydrogenase	FOXG_08006	1	TVDGPSAK(1)DWR_x000D_
Biological Process	GO:0019693	4	ribose phosphate metabolic process	4.74162e-11	A0A0D2XU68	27	K	Glucose-6-phosphate isomerase	FOXG_07520	1	SFVLK(1)EAFASDPQR_x000D_
Biological Process	GO:0019693	4	ribose phosphate metabolic process	4.74162e-11	A0A0D2XU68	237	K	Glucose-6-phosphate isomerase	FOXG_07520	1	WFLEK(1)TDNK_x000D_
Biological Process	GO:0019693	4	ribose phosphate metabolic process	4.74162e-11	A0A0D2XU68	241	K	Glucose-6-phosphate isomerase	FOXG_07520	1	TDNK(1)GDIAK_x000D_
Biological Process	GO:0019693	4	ribose phosphate metabolic process	4.74162e-11	A0A0D2XU68	91	K	Glucose-6-phosphate isomerase	FOXG_07520	1	DAMFAGEK(1)INFTEGR_x000D_
Biological Process	GO:0019693	4	ribose phosphate metabolic process	4.74162e-11	A0A0D2XU68	114	K	Glucose-6-phosphate isomerase	FOXG_07520	1	NVSGWDMK(1)VDGVDVMNTK_x000D_
Biological Process	GO:0019693	4	ribose phosphate metabolic process	4.74162e-11	A0A0D2XU68	231	K	Glucose-6-phosphate isomerase	FOXG_07520	1	TFTTAETTTNANTAK(1)K_x000D_
Biological Process	GO:0019693	4	ribose phosphate metabolic process	4.74162e-11	A0A0D2XU68	22	K	Glucose-6-phosphate isomerase	FOXG_07520	1	DSVGK(1)SFVLK_x000D_
Biological Process	GO:0019693	4	ribose phosphate metabolic process	4.74162e-11	A0A0D2XU68	367	K	Glucose-6-phosphate isomerase	FOXG_07520	1	FPAYLQQLSMESNGK(1)TITSDGSSAK_x000D_
Biological Process	GO:0019693	4	ribose phosphate metabolic process	4.74162e-11	A0A0D2XU68	548	K	Glucose-6-phosphate isomerase	FOXG_07520	1	ELDEAGNGEGHDASTGGLIGAFK(1)K_x000D_
Biological Process	GO:0019693	4	ribose phosphate metabolic process	4.74162e-11	A0A0D2XU68	260	K	Glucose-6-phosphate isomerase	FOXG_07520	1	HFVALSTNEEEVTK(1)FGIDSK_x000D_
Biological Process	GO:0019693	4	ribose phosphate metabolic process	4.74162e-11	A0A0D2XU68	525	K	Glucose-6-phosphate isomerase	FOXG_07520	1	ILK(1)ELDEAGNGEGHDASTGGLIGAFK_x000D_
Biological Process	GO:0019693	4	ribose phosphate metabolic process	4.74162e-11	A0A0D2XAP5	402	K	Uncharacterized protein	---	1	QPSIALAGSGIVNSGK(1)PYDSATIAK_x000D_
Biological Process	GO:0019693	4	ribose phosphate metabolic process	4.74162e-11	A0A0D2XAP5	356	K	Uncharacterized protein	---	1	VLK(1)SIADGQASQEDVKK_x000D_
Biological Process	GO:0019693	4	ribose phosphate metabolic process	4.74162e-11	A0A0D2XAP5	254	K	Uncharacterized protein	---	1	TDATK(1)YFGGEQR_x000D_
Biological Process	GO:0019693	4	ribose phosphate metabolic process	4.74162e-11	A0A0D2XAP5	376	K	Uncharacterized protein	---	1	AVANAK(1)FNLLNQNQLR_x000D_
Biological Process	GO:0019693	4	ribose phosphate metabolic process	4.74162e-11	A0A0D2XAP5	62	K	Uncharacterized protein	---	1	LAVVAK(1)AGTR_x000D_
Biological Process	GO:0019693	4	ribose phosphate metabolic process	4.74162e-11	A0A0D2X961	67	K	MGS domain-containing protein	---	1	VK(1)TLHPAVHAGILAR_x000D_
Biological Process	GO:0019693	4	ribose phosphate metabolic process	4.74162e-11	A0A0D2X961	560	K	MGS domain-containing protein	---	1	VAQSGAK(1)YVAAPGGSQNDAAVFDTAEK_x000D_
Biological Process	GO:0019693	4	ribose phosphate metabolic process	4.74162e-11	A0A0D2X961	283	K	MGS domain-containing protein	---	1	HVSPAGAAIGLPLTEDEK(1)K_x000D_
Biological Process	GO:0019693	4	ribose phosphate metabolic process	4.74162e-11	A0A0D2X961	40	K	MGS domain-containing protein	---	1	ILASGGTSK(1)MIR_x000D_
Biological Process	GO:0019693	4	ribose phosphate metabolic process	4.74162e-11	A0A0D2X961	463	K	MGS domain-containing protein	---	1	LAGDK(1)ADNWWMR_x000D_
Biological Process	GO:0019693	4	ribose phosphate metabolic process	4.74162e-11	A0A0D2X961	532	K	MGS domain-containing protein	---	1	EAWMK(1)QLK_x000D_
Biological Process	GO:0019693	4	ribose phosphate metabolic process	4.74162e-11	A0A0D2X961	489	K	MGS domain-containing protein	---	1	RPDK(1)SNAIDLLVSGQLPK_x000D_
Biological Process	GO:0019693	4	ribose phosphate metabolic process	4.74162e-11	A0A0C4DHW6	42	K	Cytochrome c	FOXG_12815	1	K(1)TGSVEGYAYTDANK_x000D_
Biological Process	GO:0019693	4	ribose phosphate metabolic process	4.74162e-11	A0A0C4DHW6	89	K	Cytochrome c	FOXG_12815	1	MAFGGLK(1)K_x000D_
Biological Process	GO:0019693	4	ribose phosphate metabolic process	4.74162e-11	J9MJK9	27	K	Transaldolase	FOXG_03074	0.786932	ATGTTVVSDSGDFASIGK(0.787)YK(0.213)PQDATTNPSLILAASK_x000D_
Biological Process	GO:0019693	4	ribose phosphate metabolic process	4.74162e-11	J9MJK9	127	K	Transaldolase	FOXG_03074	1	ALHLIELYGEQGISK(1)DR_x000D_
Biological Process	GO:0019693	4	ribose phosphate metabolic process	4.74162e-11	J9MJK9	276	K	Transaldolase	FOXG_03074	1	LDASQASSLDIEK(1)K_x000D_
Biological Process	GO:0019693	4	ribose phosphate metabolic process	4.74162e-11	J9MJK9	63	K	Transaldolase	FOXG_03074	1	QK(1)GGPIDQQVDDALDR_x000D_
Biological Process	GO:0019693	4	ribose phosphate metabolic process	4.74162e-11	J9MJK9	61	K	Transaldolase	FOXG_03074	1	LIDVAIDYAK(1)QK_x000D_
Biological Process	GO:0019693	4	ribose phosphate metabolic process	4.74162e-11	J9MJK9	299	K	Transaldolase	FOXG_03074	1	FDFNEDQMAVEK(1)LR_x000D_
Biological Process	GO:0019693	4	ribose phosphate metabolic process	4.74162e-11	J9MJK9	277	K	Transaldolase	FOXG_03074	1	K(1)SYINDEALFR_x000D_
Biological Process	GO:0019693	4	ribose phosphate metabolic process	4.74162e-11	J9MJK9	215	K	Transaldolase	FOXG_03074	1	TIFNYYK(1)K_x000D_
Biological Process	GO:0019693	4	ribose phosphate metabolic process	4.74162e-11	J9MJK9	93	K	Transaldolase	FOXG_03074	1	IIPGK(1)VSTEVDAR_x000D_
Biological Process	GO:0019693	4	ribose phosphate metabolic process	4.74162e-11	J9MJK9	88	K	Transaldolase	FOXG_03074	1	EILK(1)IIPGK_x000D_
Biological Process	GO:0019693	4	ribose phosphate metabolic process	4.74162e-11	J9MJK9	45	K	Transaldolase	FOXG_03074	1	YKPQDATTNPSLILAASK(1)K_x000D_
Biological Process	GO:0019693	4	ribose phosphate metabolic process	4.74162e-11	J9MJK9	216	K	Transaldolase	FOXG_03074	1	K(1)YGYNTIVMGASFR_x000D_
Biological Process	GO:0019693	4	ribose phosphate metabolic process	4.74162e-11	A0A0D2XXM8	161	K	Adenylosuccinate synthetase	---	1	LFEQK(1)LR_x000D_
Biological Process	GO:0019693	4	ribose phosphate metabolic process	4.74162e-11	A0A0D2XXM8	18	K	Adenylosuccinate synthetase	---	1	GK(1)LTDILAPEAK_x000D_
Biological Process	GO:0019693	4	ribose phosphate metabolic process	4.74162e-11	A0A0D2XXM8	141	K	Adenylosuccinate synthetase	---	1	GIGPSYSCK(1)AAR_x000D_
Biological Process	GO:0019693	4	ribose phosphate metabolic process	4.74162e-11	A0A0D2XXM8	16	K	Adenylosuccinate synthetase	---	1	AITIILGSQWGDEGK(1)GK_x000D_
Biological Process	GO:0019693	4	ribose phosphate metabolic process	4.74162e-11	A0A0D2Y241	52	K	Cytochrome c oxidase subunit 5b	FOXG_10335	1	PATPNEQAAALAGTAEK(1)K_x000D_
Biological Process	GO:0019693	4	ribose phosphate metabolic process	4.74162e-11	A0A0D2Y241	118	K	Cytochrome c oxidase subunit 5b	FOXG_10335	1	LGTMK(1)DPIMVR_x000D_
Biological Process	GO:0019693	4	ribose phosphate metabolic process	4.74162e-11	A0A0D2Y241	58	K	Cytochrome c oxidase subunit 5b	FOXG_10335	1	VGSYK(1)TLK_x000D_
Biological Process	GO:0019693	4	ribose phosphate metabolic process	4.74162e-11	A0A0D2Y241	195	K	Cytochrome c oxidase subunit 5b	FOXG_10335	1	TFADYIK(1)PEYR_x000D_
Biological Process	GO:0019693	4	ribose phosphate metabolic process	4.74162e-11	A0A0J9UXY9	104	K	Glutamine amidotransferase type-1 domain-containing protein	FOXG_06129	1	ATSIALVCDLK(1)TVNR_x000D_
Biological Process	GO:0019693	4	ribose phosphate metabolic process	4.74162e-11	A0A0J9UXY9	533	K	Glutamine amidotransferase type-1 domain-containing protein	FOXG_06129	1	DAGFGGK(1)FELR_x000D_
Biological Process	GO:0019693	4	ribose phosphate metabolic process	4.74162e-11	A0A0D2XA53	112	K	"ATP synthase F1, delta subunit"	FOXG_00768	1	QINTK(1)DETVK_x000D_
Biological Process	GO:0019693	4	ribose phosphate metabolic process	4.74162e-11	A0A0D2XA53	98	K	"ATP synthase F1, delta subunit"	FOXG_00768	1	LAAVLSAPTLTAADK(1)K_x000D_
Biological Process	GO:0019693	4	ribose phosphate metabolic process	4.74162e-11	A0A0D2XA53	174	K	"ATP synthase F1, delta subunit"	FOXG_00768	1	LETAVSK(1)SAYVGQGQK_x000D_
Biological Process	GO:0019693	4	ribose phosphate metabolic process	4.74162e-11	A0A0D2XA53	162	K	"ATP synthase F1, delta subunit"	FOXG_00768	1	GEVELTVTSAQALDK(1)R_x000D_
Biological Process	GO:0019693	4	ribose phosphate metabolic process	4.74162e-11	A0A0D2XAA8	212	K	Inosine-5'-monophosphate dehydrogenase	FOXG_00823	1	GK(1)LPIVDK_x000D_
Biological Process	GO:0019693	4	ribose phosphate metabolic process	4.74162e-11	A0A0D2XAA8	495	K	Inosine-5'-monophosphate dehydrogenase	FOXG_00823	1	HSLQDSGMTSLK(1)TMHESAEAGELR_x000D_
Biological Process	GO:0019693	4	ribose phosphate metabolic process	4.74162e-11	A0A0D2XAA8	161	K	Inosine-5'-monophosphate dehydrogenase	FOXG_00823	1	LGSK(1)LLGIVTNR_x000D_
Biological Process	GO:0019693	4	ribose phosphate metabolic process	4.74162e-11	A0A0D2XAA8	528	K	Inosine-5'-monophosphate dehydrogenase	FOXG_00823	1	TASAQLEGNVNMESYEK(1)K_x000D_
Biological Process	GO:0019693	4	ribose phosphate metabolic process	4.74162e-11	A0A0D2XAA8	139	K	Inosine-5'-monophosphate dehydrogenase	FOXG_00823	1	NTTVGEAK(1)ALK_x000D_
Biological Process	GO:0019693	4	ribose phosphate metabolic process	4.74162e-11	A0A0D2XAA8	429	K	Inosine-5'-monophosphate dehydrogenase	FOXG_00823	1	GMGSIDAMQDK(1)K_x000D_
Biological Process	GO:0019693	4	ribose phosphate metabolic process	4.74162e-11	A0A0D2XAA8	247	K	Inosine-5'-monophosphate dehydrogenase	FOXG_00823	1	LPDSK(1)QLLCAAAIGTRPEDK_x000D_
Biological Process	GO:0019693	4	ribose phosphate metabolic process	4.74162e-11	A0A0D2XMC2	93	K	Ubiquinol-cytochrome c reductase subunit 8	FOXG_05099	1	SEYLNSK(1)AGR_x000D_
Biological Process	GO:0019693	4	ribose phosphate metabolic process	4.74162e-11	A0A0D2XQA8	362	K	ATP-dependent 6-phosphofructokinase	FOXG_06150	1	DFEK(1)AMSLR_x000D_
Biological Process	GO:0019693	4	ribose phosphate metabolic process	4.74162e-11	A0A0D2XQA8	353	K	ATP-dependent 6-phosphofructokinase	FOXG_06150	1	ELAK(1)AVDAK_x000D_
Biological Process	GO:0019693	4	ribose phosphate metabolic process	4.74162e-11	A0A0D2XQA8	349	K	ATP-dependent 6-phosphofructokinase	FOXG_06150	1	KPLMQAVAETK(1)ELAK_x000D_
Biological Process	GO:0019693	4	ribose phosphate metabolic process	4.74162e-11	A0A0D2XQA8	275	K	ATP-dependent 6-phosphofructokinase	FOXG_06150	1	NILADK(1)SEGGLALDTR_x000D_
Biological Process	GO:1990884	6	RNA acetylation	0.101366	A0A0J9V4J2	180	K	THUMP domain-containing protein	FOXG_08147	1	LTPIFDTDK(1)ATDK_x000D_
Biological Process	GO:1990884	6	RNA acetylation	0.101366	A0A0D2XAZ8	109	K	RNA cytidine acetyltransferase	NAT10	1	YTYYK(1)ETDK_x000D_
Biological Process	GO:1990884	6	RNA acetylation	0.101366	A0A0D2XAZ8	21	K	RNA cytidine acetyltransferase	NAT10	1	IPALIQNGLQEK(1)K_x000D_
Biological Process	GO:1990884	6	RNA acetylation	0.101366	A0A0D2XAZ8	740	K	RNA cytidine acetyltransferase	NAT10	1	K(1)ASFAPVYLR_x000D_
Biological Process	GO:0072350	6	tricarboxylic acid metabolic process	3.77805e-08	A0A0D2XQN4	367	K	"Isocitrate dehydrogenase [NAD] subunit, mitochondrial"	FOXG_06282	1	ALTGDLGGK(1)AK_x000D_
Biological Process	GO:0072350	6	tricarboxylic acid metabolic process	3.77805e-08	A0A0D2XQN4	123	K	"Isocitrate dehydrogenase [NAD] subunit, mitochondrial"	FOXG_06282	1	GPLATPVGK(1)GHVSLNLTLR_x000D_
Biological Process	GO:0072350	6	tricarboxylic acid metabolic process	3.77805e-08	A0A0D2XQN4	95	K	"Isocitrate dehydrogenase [NAD] subunit, mitochondrial"	FOXG_06282	1	DGK(1)TAIPDAAIENIQK_x000D_
Biological Process	GO:0072350	6	tricarboxylic acid metabolic process	3.77805e-08	A0A0D2XQN4	40	K	"Isocitrate dehydrogenase [NAD] subunit, mitochondrial"	FOXG_06282	1	VAK(1)YNGTK_x000D_
Biological Process	GO:0072350	6	tricarboxylic acid metabolic process	3.77805e-08	A0A0D2XQN4	114	K	"Isocitrate dehydrogenase [NAD] subunit, mitochondrial"	FOXG_06282	1	IALK(1)GPLATPVGK_x000D_
Biological Process	GO:0072350	6	tricarboxylic acid metabolic process	3.77805e-08	A0A0D2Y4T8	231	K	Citrate synthase	FOXG_11291	1	GGK(1)VAPIQK_x000D_
Biological Process	GO:0072350	6	tricarboxylic acid metabolic process	3.77805e-08	A0A0D2Y4T8	373	K	Citrate synthase	FOXG_11291	1	AFAQEK(1)MPNDPMFK_x000D_
Biological Process	GO:0072350	6	tricarboxylic acid metabolic process	3.77805e-08	A0A0D2Y4T8	228	K	Citrate synthase	FOXG_11291	1	IYQNVFK(1)GGK_x000D_
Biological Process	GO:0072350	6	tricarboxylic acid metabolic process	3.77805e-08	A0A0D2Y4T8	68	K	Citrate synthase	FOXG_11291	1	VVDK(1)VTLDQVYGGAR_x000D_
Biological Process	GO:0072350	6	tricarboxylic acid metabolic process	3.77805e-08	A0A0D2Y4T8	193	K	Citrate synthase	FOXG_11291	1	AYAK(1)GINK_x000D_
Biological Process	GO:0072350	6	tricarboxylic acid metabolic process	3.77805e-08	A0A0D2Y4T8	55	K	Citrate synthase	FOXG_11291	1	IEQVK(1)ALR_x000D_
Biological Process	GO:0072350	6	tricarboxylic acid metabolic process	3.77805e-08	A0A0D2XUT9	273	K	ATP-citrate synthase subunit 1	FOXG_07744	1	VIDAVK(1)QGIITK_x000D_
Biological Process	GO:0072350	6	tricarboxylic acid metabolic process	3.77805e-08	A0A0D2XUT9	509	K	ATP-citrate synthase subunit 1	FOXG_07744	1	ANK(1)LIPGIGHR_x000D_
Biological Process	GO:0072350	6	tricarboxylic acid metabolic process	3.77805e-08	A0A0D2XUT9	314	K	ATP-citrate synthase subunit 1	FOXG_07744	1	TEVQFGHAGSFANSQLETAK(1)MK_x000D_
Biological Process	GO:0072350	6	tricarboxylic acid metabolic process	3.77805e-08	A0A0D2XUT9	103	K	ATP-citrate synthase subunit 1	FOXG_07744	1	AMSK(1)HPDVDVVVNFASSR_x000D_
Biological Process	GO:0072350	6	tricarboxylic acid metabolic process	3.77805e-08	A0A0D2XUT9	191	K	ATP-citrate synthase subunit 1	FOXG_07744	1	IGNTGGMMDNIVASK(1)LYR_x000D_
Biological Process	GO:0072350	6	tricarboxylic acid metabolic process	3.77805e-08	A0A0D2XUT9	532	K	ATP-citrate synthase subunit 1	FOXG_07744	1	VELVK(1)EYVLNNFPSHK_x000D_
Biological Process	GO:0072350	6	tricarboxylic acid metabolic process	3.77805e-08	A0A0D2XUT9	37	K	ATP-citrate synthase subunit 1	FOXG_07744	1	PLSPLPEHALFTDK(1)TR_x000D_
Biological Process	GO:0072350	6	tricarboxylic acid metabolic process	3.77805e-08	A0A0D2XUT9	157	K	ATP-citrate synthase subunit 1	FOXG_07744	1	K(1)GVTIIGPATVGGIKPGSFK_x000D_
Biological Process	GO:0072350	6	tricarboxylic acid metabolic process	3.77805e-08	A0A0D2XXN9	310	K	"Isocitrate dehydrogenase [NAD] subunit, mitochondrial"	FOXG_08758	1	HVGLDIK(1)GK_x000D_
Biological Process	GO:0072350	6	tricarboxylic acid metabolic process	3.77805e-08	A0A0D2XXN9	101	K	"Isocitrate dehydrogenase [NAD] subunit, mitochondrial"	FOXG_08758	1	ESVASLK(1)R_x000D_
Biological Process	GO:0072350	6	tricarboxylic acid metabolic process	3.77805e-08	A0A0D2XXN9	151	K	"Isocitrate dehydrogenase [NAD] subunit, mitochondrial"	FOXG_08758	1	HK(1)DVDLCIIR_x000D_
Biological Process	GO:0072350	6	tricarboxylic acid metabolic process	3.77805e-08	A0A0D2YCA1	1031	K	"2-oxoglutarate dehydrogenase, mitochondrial"	FOXG_13932	1	QVHMK(1)EER_x000D_
Biological Process	GO:0072350	6	tricarboxylic acid metabolic process	3.77805e-08	A0A0D2YCA1	252	K	"2-oxoglutarate dehydrogenase, mitochondrial"	FOXG_13932	1	DK(1)CDWLR_x000D_
Biological Process	GO:0072350	6	tricarboxylic acid metabolic process	3.77805e-08	A0A0D2YCA1	936	K	"2-oxoglutarate dehydrogenase, mitochondrial"	FOXG_13932	1	VILCSGQVWAALHK(1)HR_x000D_
Biological Process	GO:0072350	6	tricarboxylic acid metabolic process	3.77805e-08	A0A0D2YCA1	273	K	"2-oxoglutarate dehydrogenase, mitochondrial"	FOXG_13932	1	YSVDEK(1)R_x000D_
Biological Process	GO:0072350	6	tricarboxylic acid metabolic process	3.77805e-08	A0A0D2YCA1	555	K	"2-oxoglutarate dehydrogenase, mitochondrial"	FOXG_13932	1	ITEK(1)EPQIDIYVNK_x000D_
Biological Process	GO:0072350	6	tricarboxylic acid metabolic process	3.77805e-08	A0A0D2YCA1	835	K	"2-oxoglutarate dehydrogenase, mitochondrial"	FOXG_13932	1	DFPTGEK(1)LVR_x000D_
Biological Process	GO:0072350	6	tricarboxylic acid metabolic process	3.77805e-08	A0A0D2YCA1	408	K	"2-oxoglutarate dehydrogenase, mitochondrial"	FOXG_13932	1	VQLSLVANPSHLEAEDPVVLGK(1)TR_x000D_
Biological Process	GO:0072350	6	tricarboxylic acid metabolic process	3.77805e-08	A0A0D2YCA1	325	K	"2-oxoglutarate dehydrogenase, mitochondrial"	FOXG_13932	1	SVDYGVK(1)DIVIGMPHR_x000D_
Biological Process	GO:0072350	6	tricarboxylic acid metabolic process	3.77805e-08	A0A0D2XGP1	128	K	"Fumarate hydratase, mitochondrial"	FOXG_03085	1	YGLDPK(1)IGAAIQQAAK_x000D_
Biological Process	GO:0072350	6	tricarboxylic acid metabolic process	3.77805e-08	A0A0D2XGP1	185	K	"Fumarate hydratase, mitochondrial"	FOXG_03085	1	AIEILGGTMGSK(1)K_x000D_
Biological Process	GO:0072350	6	tricarboxylic acid metabolic process	3.77805e-08	A0A0D2XGP1	138	K	"Fumarate hydratase, mitochondrial"	FOXG_03085	1	IGAAIQQAAK(1)EVADGK_x000D_
Biological Process	GO:0072350	6	tricarboxylic acid metabolic process	3.77805e-08	A0A0D2XGP1	485	K	"Fumarate hydratase, mitochondrial"	FOXG_03085	1	IGYDMASK(1)VAK_x000D_
Biological Process	GO:0072350	6	tricarboxylic acid metabolic process	3.77805e-08	A0A0J9VGL8	33	K	Malate dehydrogenase	FOXG_10419	1	STVK(1)GYEPNAAGLK_x000D_
Biological Process	GO:0072350	6	tricarboxylic acid metabolic process	3.77805e-08	A0A0J9VGL8	90	K	Malate dehydrogenase	FOXG_10419	1	DLAK(1)AAAQAAPK(1)AK_x000D_
Biological Process	GO:0072350	6	tricarboxylic acid metabolic process	3.77805e-08	A0A0J9VGL8	194	K	Malate dehydrogenase	FOXG_10419	1	AK(1)DGAGSATLSMAMAGAR_x000D_
Biological Process	GO:0072350	6	tricarboxylic acid metabolic process	3.77805e-08	A0A0J9VGL8	280	K	Malate dehydrogenase	FOXG_10419	1	LVEAALVDLK(1)K_x000D_
Biological Process	GO:0072350	6	tricarboxylic acid metabolic process	3.77805e-08	A0A0J9VGL8	192	K	Malate dehydrogenase	FOXG_10419	1	VQFGGDEVVK(1)AK_x000D_
Biological Process	GO:0072350	6	tricarboxylic acid metabolic process	3.77805e-08	A0A0J9VGL8	146	K	Malate dehydrogenase	FOXG_10419	1	GTDPK(1)DENITVVGGHSGVTIVPLFSQSNHPDLSSNAELVK_x000D_
Biological Process	GO:0072350	6	tricarboxylic acid metabolic process	3.77805e-08	A0A0J9VGL8	263	K	Malate dehydrogenase	FOXG_10419	1	IHPLGK(1)LDANEEK_x000D_
Biological Process	GO:0072350	6	tricarboxylic acid metabolic process	3.77805e-08	A0A0J9VGL8	141	K	Malate dehydrogenase	FOXG_10419	1	FVSEIK(1)GTDPK_x000D_
Biological Process	GO:0072350	6	tricarboxylic acid metabolic process	3.77805e-08	A0A0J9VGL8	285	K	Malate dehydrogenase	FOXG_10419	1	NIEK(1)GVAFVASNPPK_x000D_
Biological Process	GO:0072350	6	tricarboxylic acid metabolic process	3.77805e-08	A0A0J9VGL8	257	K	Malate dehydrogenase	FOXG_10419	1	VELGPEGVEK(1)IHPLGK_x000D_
Biological Process	GO:0072350	6	tricarboxylic acid metabolic process	3.77805e-08	A0A0J9VGL8	223	K	Malate dehydrogenase	FOXG_10419	1	AVQGEK(1)GVIEPSFVESPLYK_x000D_
Biological Process	GO:0072350	6	tricarboxylic acid metabolic process	3.77805e-08	A0A0D2XZ56	172	K	"Succinate dehydrogenase [ubiquinone] iron-sulfur subunit, mitochondrial"	FOXG_09278	1	DTPAEDGK(1)EYR_x000D_
Biological Process	GO:0072350	6	tricarboxylic acid metabolic process	3.77805e-08	A0A0D2XZ56	60	K	"Succinate dehydrogenase [ubiquinone] iron-sulfur subunit, mitochondrial"	FOXG_09278	1	WNPDTPSEK(1)PR_x000D_
Biological Process	GO:0072350	6	tricarboxylic acid metabolic process	3.77805e-08	A0A0D2XZ56	45	K	"Succinate dehydrogenase [ubiquinone] iron-sulfur subunit, mitochondrial"	FOXG_09278	1	DSDANLK(1)SFQIYR_x000D_
Biological Process	GO:0072350	6	tricarboxylic acid metabolic process	3.77805e-08	A0A0D2XZ56	235	K	"Succinate dehydrogenase [ubiquinone] iron-sulfur subunit, mitochondrial"	FOXG_09278	1	K(1)TNLENSMSLYR_x000D_
Biological Process	GO:0072350	6	tricarboxylic acid metabolic process	3.77805e-08	A0A0D2XK89	49	K	"Succinate--CoA ligase [ADP-forming] subunit alpha, mitochondrial"	FOXG_04362	1	VIYQGFTGK(1)QGTFHAQQAIEYGTK_x000D_
Biological Process	GO:0072350	6	tricarboxylic acid metabolic process	3.77805e-08	A0A0D2XK89	40	K	"Succinate--CoA ligase [ADP-forming] subunit alpha, mitochondrial"	FOXG_04362	1	INADTK(1)VIYQGFTGK_x000D_
Biological Process	GO:0072350	6	tricarboxylic acid metabolic process	3.77805e-08	A0A0D2XK89	291	K	"Succinate--CoA ligase [ADP-forming] subunit alpha, mitochondrial"	FOXG_04362	1	MGHAGAIVSGGK(1)GGADTK_x000D_
Biological Process	GO:0072350	6	tricarboxylic acid metabolic process	3.77805e-08	A0A0D2XK89	64	K	"Succinate--CoA ligase [ADP-forming] subunit alpha, mitochondrial"	FOXG_04362	1	QGTFHAQQAIEYGTK(1)VVGGTNPK_x000D_
Biological Process	GO:0072350	6	tricarboxylic acid metabolic process	3.77805e-08	A0A0D2XK89	175	K	"Succinate--CoA ligase [ADP-forming] subunit alpha, mitochondrial"	FOXG_04362	1	IGIMPGFIHK(1)R_x000D_
Biological Process	GO:0072350	6	tricarboxylic acid metabolic process	3.77805e-08	A0A0D2XK89	299	K	"Succinate--CoA ligase [ADP-forming] subunit alpha, mitochondrial"	FOXG_04362	1	IK(1)ALEDAGVIVER_x000D_
Biological Process	GO:0072350	6	tricarboxylic acid metabolic process	3.77805e-08	A0A0D2XK89	143	K	"Succinate--CoA ligase [ADP-forming] subunit alpha, mitochondrial"	FOXG_04362	1	ITDMLK(1)TQSK_x000D_
Biological Process	GO:0072350	6	tricarboxylic acid metabolic process	3.77805e-08	A0A0D2XBN2	185	K	Citrate synthase	FOXG_01304	1	FAK(1)AYEQGLNK_x000D_
Biological Process	GO:0072350	6	tricarboxylic acid metabolic process	3.77805e-08	A0A0D2XUT8	83	K	ATP-citrate synthase subunit 2	FOXG_07743	1	PDQLIK(1)R_x000D_
Biological Process	GO:0072350	6	tricarboxylic acid metabolic process	3.77805e-08	A0A0D2XUT8	95	K	ATP-citrate synthase subunit 2	FOXG_07743	1	SGLLALNK(1)TWPEAK_x000D_
Biological Process	GO:0072350	6	tricarboxylic acid metabolic process	3.77805e-08	A0A0D2XUT8	12	K	ATP-citrate synthase subunit 2	FOXG_07743	1	SILEADGK(1)AILNYHLTR_x000D_
Biological Process	GO:0072350	6	tricarboxylic acid metabolic process	3.77805e-08	A0A0D2XUT8	313	K	ATP-citrate synthase subunit 2	FOXG_07743	1	EEAYIADLDAK(1)TGASLK_x000D_
Biological Process	GO:0072350	6	tricarboxylic acid metabolic process	3.77805e-08	A0A0D2XUT8	447	K	ATP-citrate synthase subunit 2	FOXG_07743	1	NMK(1)AATQELGLNAK_x000D_
Biological Process	GO:0072350	6	tricarboxylic acid metabolic process	3.77805e-08	A0A0D2XUT8	319	K	ATP-citrate synthase subunit 2	FOXG_07743	1	TGASLK(1)LTVLNAK_x000D_
Biological Process	GO:0072350	6	tricarboxylic acid metabolic process	3.77805e-08	A0A0D2XUT8	87	K	ATP-citrate synthase subunit 2	FOXG_07743	1	GK(1)SGLLALNK_x000D_
Biological Process	GO:0072350	6	tricarboxylic acid metabolic process	3.77805e-08	A0A0D2XUT8	101	K	ATP-citrate synthase subunit 2	FOXG_07743	1	TWPEAK(1)AWVAER_x000D_
Biological Process	GO:0072350	6	tricarboxylic acid metabolic process	3.77805e-08	A0A0D2XUT8	444	K	ATP-citrate synthase subunit 2	FOXG_07743	1	AGPNYQEGLK(1)NMK_x000D_
Biological Process	GO:0072350	6	tricarboxylic acid metabolic process	3.77805e-08	A0A0D2XUT8	110	K	ATP-citrate synthase subunit 2	FOXG_07743	1	AGK(1)EQQVEHTTGVLR_x000D_
Biological Process	GO:0072350	6	tricarboxylic acid metabolic process	3.77805e-08	A0A0D2XMU0	50	K	"Succinate dehydrogenase assembly factor 2, mitochondrial"	FOXG_05267	1	VGELQGAK(1)FR_x000D_
Biological Process	GO:0072350	6	tricarboxylic acid metabolic process	3.77805e-08	A0A0D2XMU0	66	K	"Succinate dehydrogenase assembly factor 2, mitochondrial"	FOXG_05267	1	VGEDDATK(1)R_x000D_
Biological Process	GO:0072350	6	tricarboxylic acid metabolic process	3.77805e-08	A0A0J9VRH1	234	K	"Succinate--CoA ligase [ADP-forming] subunit beta, mitochondrial"	FOXG_12819	1	IFTEK(1)DSTQIEINPLSETSDHK_x000D_
Biological Process	GO:0072350	6	tricarboxylic acid metabolic process	3.77805e-08	A0A0J9VRH1	68	K	"Succinate--CoA ligase [ADP-forming] subunit beta, mitochondrial"	FOXG_12819	1	EAK(1)EIAEK_x000D_
Biological Process	GO:0072350	6	tricarboxylic acid metabolic process	3.77805e-08	A0A0J9VRH1	226	K	"Succinate--CoA ligase [ADP-forming] subunit beta, mitochondrial"	FOXG_12819	1	DTIQK(1)LYK_x000D_
Biological Process	GO:0072350	6	tricarboxylic acid metabolic process	3.77805e-08	A0A0J9VRH1	92	K	"Succinate--CoA ligase [ADP-forming] subunit beta, mitochondrial"	FOXG_12819	1	GK(1)GTFDNGLK_x000D_
Biological Process	GO:0072350	6	tricarboxylic acid metabolic process	3.77805e-08	A0A0J9VRH1	209	K	"Succinate--CoA ligase [ADP-forming] subunit beta, mitochondrial"	FOXG_12819	1	EIATK(1)LGFSEQCIEEAK_x000D_
Biological Process	GO:0072350	6	tricarboxylic acid metabolic process	3.77805e-08	A0A0J9VRH1	73	K	"Succinate--CoA ligase [ADP-forming] subunit beta, mitochondrial"	FOXG_12819	1	EIAEK(1)IGNDDMVIK_x000D_
Biological Process	GO:0072350	6	tricarboxylic acid metabolic process	3.77805e-08	A0A0J9VRH1	229	K	"Succinate--CoA ligase [ADP-forming] subunit beta, mitochondrial"	FOXG_12819	1	LYK(1)IFTEK_x000D_
Biological Process	GO:0072350	6	tricarboxylic acid metabolic process	3.77805e-08	A0A0J9VRH1	100	K	"Succinate--CoA ligase [ADP-forming] subunit beta, mitochondrial"	FOXG_12819	1	GTFDNGLK(1)GGVR_x000D_
Biological Process	GO:0072350	6	tricarboxylic acid metabolic process	3.77805e-08	A0A0D2XIG0	612	K	"Aconitate hydratase, mitochondrial"	FOXG_03713	1	TTTDHISMAGPWLK(1)YR_x000D_
Biological Process	GO:0072350	6	tricarboxylic acid metabolic process	3.77805e-08	A0A0D2XIG0	53	K	"Aconitate hydratase, mitochondrial"	FOXG_03713	1	QNNWEEGNYINYK(1)K_x000D_
Biological Process	GO:0072350	6	tricarboxylic acid metabolic process	3.77805e-08	A0A0D2XIG0	418	K	"Aconitate hydratase, mitochondrial"	FOXG_03713	1	AK(1)SAFTVTPGSEQIR_x000D_
Biological Process	GO:0072350	6	tricarboxylic acid metabolic process	3.77805e-08	A0A0D2XIG0	469	K	"Aconitate hydratase, mitochondrial"	FOXG_03713	1	K(1)GEANSIISSYNR_x000D_
Biological Process	GO:0072350	6	tricarboxylic acid metabolic process	3.77805e-08	A0A0D2XIG0	145	K	"Aconitate hydratase, mitochondrial"	FOXG_03713	1	VANPTTVHCDHLIEAQVGGAK(1)DLAR_x000D_
Biological Process	GO:0072350	6	tricarboxylic acid metabolic process	3.77805e-08	A0A0D2XIG0	320	K	"Aconitate hydratase, mitochondrial"	FOXG_03713	1	RK(1)EIGDFAR_x000D_
Biological Process	GO:0072350	6	tricarboxylic acid metabolic process	3.77805e-08	A0A0D2XIG0	376	K	"Aconitate hydratase, mitochondrial"	FOXG_03713	1	FSQAVK(1)ENGWPEELK_x000D_
Biological Process	GO:0072350	6	tricarboxylic acid metabolic process	3.77805e-08	A0A0D2XIG0	707	K	"Aconitate hydratase, mitochondrial"	FOXG_03713	1	IHETNLK(1)K_x000D_
Biological Process	GO:0072350	6	tricarboxylic acid metabolic process	3.77805e-08	A0A0D2XIG0	37	K	"Aconitate hydratase, mitochondrial"	FOXG_03713	1	MATVSDSPLDK(1)K_x000D_
Biological Process	GO:0072350	6	tricarboxylic acid metabolic process	3.77805e-08	A0A0D2XIG0	318	K	"Aconitate hydratase, mitochondrial"	FOXG_03713	1	MYDYLAATK(1)R_x000D_
Biological Process	GO:0072350	6	tricarboxylic acid metabolic process	3.77805e-08	A0A0D2XIG0	587	K	"Aconitate hydratase, mitochondrial"	FOXG_03713	1	DAK(1)DIPILIK_x000D_
Biological Process	GO:0072350	6	tricarboxylic acid metabolic process	3.77805e-08	A0A0D2XZL6	261	K	Pyruvate dehydrogenase E1 component subunit alpha	FOXG_09447	1	SSALTDYYK(1)R_x000D_
Biological Process	GO:0072350	6	tricarboxylic acid metabolic process	3.77805e-08	A0A0D2XZL6	79	K	Pyruvate dehydrogenase E1 component subunit alpha	FOXG_09447	1	ELK(1)DMYR_x000D_
Biological Process	GO:0072350	6	tricarboxylic acid metabolic process	3.77805e-08	A0A0J9WKG4	294	K	"Isocitrate dehydrogenase [NADP], mitochondrial"	FOXG_05055	1	K(1)IWYEHR_x000D_
Biological Process	GO:0009206	7	purine ribonucleoside triphosphate biosynthetic process	9.6596e-08	A0A0D2X9Q7	75	K	Uncharacterized protein	FOXG_00622	1	NNPTSGDSVITDPSDPK(1)FDLEK_x000D_
Biological Process	GO:0009206	7	purine ribonucleoside triphosphate biosynthetic process	9.6596e-08	A0A0D2XVJ4	98	K	Glyceraldehyde 3-phosphate dehydrogenase	FOXG_08006	1	VIPELNGK(1)LTGMSMR_x000D_
Biological Process	GO:0009206	7	purine ribonucleoside triphosphate biosynthetic process	9.6596e-08	A0A0D2XVJ4	130	K	Glyceraldehyde 3-phosphate dehydrogenase	FOXG_08006	1	LEK(1)GASYDQIK(1)K_x000D_
Biological Process	GO:0009206	7	purine ribonucleoside triphosphate biosynthetic process	9.6596e-08	A0A0D2XVJ4	131	K	Glyceraldehyde 3-phosphate dehydrogenase	FOXG_08006	1	K(1)VIK(1)EAAEGDLK_x000D_
Biological Process	GO:0009206	7	purine ribonucleoside triphosphate biosynthetic process	9.6596e-08	A0A0D2XVJ4	90	K	Glyceraldehyde 3-phosphate dehydrogenase	FOXG_08006	1	AVGK(1)VIPELNGK_x000D_
Biological Process	GO:0009206	7	purine ribonucleoside triphosphate biosynthetic process	9.6596e-08	A0A0D2XVJ4	204	K	Glyceraldehyde 3-phosphate dehydrogenase	FOXG_08006	1	VLDLLAHVAK(1)VDASK_x000D_
Biological Process	GO:0009206	7	purine ribonucleoside triphosphate biosynthetic process	9.6596e-08	A0A0D2XVJ4	134	K	Glyceraldehyde 3-phosphate dehydrogenase	FOXG_08006	1	VIK(1)EAAEGDLK_x000D_
Biological Process	GO:0009206	7	purine ribonucleoside triphosphate biosynthetic process	9.6596e-08	A0A0D2XVJ4	122	K	Glyceraldehyde 3-phosphate dehydrogenase	FOXG_08006	1	LEK(1)GASYDQIK(1)K_x000D_
Biological Process	GO:0009206	7	purine ribonucleoside triphosphate biosynthetic process	9.6596e-08	A0A0D2XVJ4	65	K	Glyceraldehyde 3-phosphate dehydrogenase	FOXG_08006	1	TVDGPSAK(1)DWR_x000D_
Biological Process	GO:0009206	7	purine ribonucleoside triphosphate biosynthetic process	9.6596e-08	A0A0D2XU68	27	K	Glucose-6-phosphate isomerase	FOXG_07520	1	SFVLK(1)EAFASDPQR_x000D_
Biological Process	GO:0009206	7	purine ribonucleoside triphosphate biosynthetic process	9.6596e-08	A0A0D2XU68	237	K	Glucose-6-phosphate isomerase	FOXG_07520	1	WFLEK(1)TDNK_x000D_
Biological Process	GO:0009206	7	purine ribonucleoside triphosphate biosynthetic process	9.6596e-08	A0A0D2XU68	241	K	Glucose-6-phosphate isomerase	FOXG_07520	1	TDNK(1)GDIAK_x000D_
Biological Process	GO:0009206	7	purine ribonucleoside triphosphate biosynthetic process	9.6596e-08	A0A0D2XU68	91	K	Glucose-6-phosphate isomerase	FOXG_07520	1	DAMFAGEK(1)INFTEGR_x000D_
Biological Process	GO:0009206	7	purine ribonucleoside triphosphate biosynthetic process	9.6596e-08	A0A0D2XU68	114	K	Glucose-6-phosphate isomerase	FOXG_07520	1	NVSGWDMK(1)VDGVDVMNTK_x000D_
Biological Process	GO:0009206	7	purine ribonucleoside triphosphate biosynthetic process	9.6596e-08	A0A0D2XU68	231	K	Glucose-6-phosphate isomerase	FOXG_07520	1	TFTTAETTTNANTAK(1)K_x000D_
Biological Process	GO:0009206	7	purine ribonucleoside triphosphate biosynthetic process	9.6596e-08	A0A0D2XU68	22	K	Glucose-6-phosphate isomerase	FOXG_07520	1	DSVGK(1)SFVLK_x000D_
Biological Process	GO:0009206	7	purine ribonucleoside triphosphate biosynthetic process	9.6596e-08	A0A0D2XU68	367	K	Glucose-6-phosphate isomerase	FOXG_07520	1	FPAYLQQLSMESNGK(1)TITSDGSSAK_x000D_
Biological Process	GO:0009206	7	purine ribonucleoside triphosphate biosynthetic process	9.6596e-08	A0A0D2XU68	548	K	Glucose-6-phosphate isomerase	FOXG_07520	1	ELDEAGNGEGHDASTGGLIGAFK(1)K_x000D_
Biological Process	GO:0009206	7	purine ribonucleoside triphosphate biosynthetic process	9.6596e-08	A0A0D2XU68	260	K	Glucose-6-phosphate isomerase	FOXG_07520	1	HFVALSTNEEEVTK(1)FGIDSK_x000D_
Biological Process	GO:0009206	7	purine ribonucleoside triphosphate biosynthetic process	9.6596e-08	A0A0D2XU68	525	K	Glucose-6-phosphate isomerase	FOXG_07520	1	ILK(1)ELDEAGNGEGHDASTGGLIGAFK_x000D_
Biological Process	GO:0009206	7	purine ribonucleoside triphosphate biosynthetic process	9.6596e-08	A0A0D2XHH5	33	K	"ATP synthase subunit d, mitochondrial"	FOXG_03373	1	GQTVASLQAFK(1)K_x000D_
Biological Process	GO:0009206	7	purine ribonucleoside triphosphate biosynthetic process	9.6596e-08	A0A0D2XHH5	155	K	"ATP synthase subunit d, mitochondrial"	FOXG_03373	1	TAQLVSK(1)GR_x000D_
Biological Process	GO:0009206	7	purine ribonucleoside triphosphate biosynthetic process	9.6596e-08	A0A0D2XHH5	63	K	"ATP synthase subunit d, mitochondrial"	FOXG_03373	1	SVLK(1)NQAIIDEIEK_x000D_
Biological Process	GO:0009206	7	purine ribonucleoside triphosphate biosynthetic process	9.6596e-08	A0A0D2XHH5	73	K	"ATP synthase subunit d, mitochondrial"	FOXG_03373	1	NQAIIDEIEK(1)R_x000D_
Biological Process	GO:0009206	7	purine ribonucleoside triphosphate biosynthetic process	9.6596e-08	A0A0D2XHH5	164	K	"ATP synthase subunit d, mitochondrial"	FOXG_03373	1	WMVPGYK(1)EK_x000D_
Biological Process	GO:0009206	7	purine ribonucleoside triphosphate biosynthetic process	9.6596e-08	A0A0D2XHH5	148	K	"ATP synthase subunit d, mitochondrial"	FOXG_03373	1	SIDEK(1)TAQLVSK_x000D_
Biological Process	GO:0009206	7	purine ribonucleoside triphosphate biosynthetic process	9.6596e-08	A0A0D2XHH5	107	K	"ATP synthase subunit d, mitochondrial"	FOXG_03373	1	NAEATK(1)EAVDLELK_x000D_
Biological Process	GO:0009206	7	purine ribonucleoside triphosphate biosynthetic process	9.6596e-08	A0A0D2XDH2	73	K	ATP synthase subunit gamma	FOXG_01951	1	K(1)YGQTSNEVYESAETK_x000D_
Biological Process	GO:0009206	7	purine ribonucleoside triphosphate biosynthetic process	9.6596e-08	A0A0D2XDH2	138	K	ATP synthase subunit gamma	FOXG_01951	1	LHAEQPGFDLVLIGEK(1)AK_x000D_
Biological Process	GO:0009206	7	purine ribonucleoside triphosphate biosynthetic process	9.6596e-08	A0A0D2XDH2	48	K	ATP synthase subunit gamma	FOXG_01951	1	NIEK(1)ITNTMK_x000D_
Biological Process	GO:0009206	7	purine ribonucleoside triphosphate biosynthetic process	9.6596e-08	A0A0J9V2G7	70	K	Guanylate kinase	FOXG_07657	1	DLIAK(1)DGFVEHAQFGSNLYGTSK_x000D_
Biological Process	GO:0009206	7	purine ribonucleoside triphosphate biosynthetic process	9.6596e-08	A0A0J9V2G7	97	K	Guanylate kinase	FOXG_07657	1	ATIEEQTAK(1)GK_x000D_
Biological Process	GO:0009206	7	purine ribonucleoside triphosphate biosynthetic process	9.6596e-08	A0A0J9V2G7	169	K	Guanylate kinase	FOXG_07657	1	NAEFDK(1)ILVNDDLEK_x000D_
Biological Process	GO:0009206	7	purine ribonucleoside triphosphate biosynthetic process	9.6596e-08	A0A0D2Y5W3	33	K	Phosphoglycerate kinase	---	1	VDFNVPLDADK(1)NITNNQR_x000D_
Biological Process	GO:0009206	7	purine ribonucleoside triphosphate biosynthetic process	9.6596e-08	A0A0D2Y5W3	57	K	Phosphoglycerate kinase	---	1	YALENGAK(1)SVILMSHLGR_x000D_
Biological Process	GO:0009206	7	purine ribonucleoside triphosphate biosynthetic process	9.6596e-08	A0A0D2Y5W3	144	K	Phosphoglycerate kinase	---	1	ADK(1)AQVEAFR_x000D_
Biological Process	GO:0009206	7	purine ribonucleoside triphosphate biosynthetic process	9.6596e-08	A0A0D2Y5W3	192	K	Phosphoglycerate kinase	---	1	K(1)ELEYFAK_x000D_
Biological Process	GO:0009206	7	purine ribonucleoside triphosphate biosynthetic process	9.6596e-08	A0A0D2Y5W3	133	K	Phosphoglycerate kinase	---	1	FHIEEEGSSK(1)DK_x000D_
Biological Process	GO:0009206	7	purine ribonucleoside triphosphate biosynthetic process	9.6596e-08	A0A0D2Y5W3	15	K	Phosphoglycerate kinase	---	1	LSITDVDVK(1)GK_x000D_
Biological Process	GO:0009206	7	purine ribonucleoside triphosphate biosynthetic process	9.6596e-08	A0A0D2X9W8	119	K	Uncharacterized protein	---	1	EWAEAQNNK(1)IK_x000D_
Biological Process	GO:0009206	7	purine ribonucleoside triphosphate biosynthetic process	9.6596e-08	A0A0D2X9W8	197	K	Uncharacterized protein	---	1	YEGQVK(1)QR_x000D_
Biological Process	GO:0009206	7	purine ribonucleoside triphosphate biosynthetic process	9.6596e-08	A0A0D2X9W8	214	K	Uncharacterized protein	---	1	VQK(1)ELENPK_x000D_
Biological Process	GO:0009206	7	purine ribonucleoside triphosphate biosynthetic process	9.6596e-08	A0A0D2X9W8	160	K	Uncharacterized protein	---	1	NLFEVSK(1)ETAK_x000D_
Biological Process	GO:0009206	7	purine ribonucleoside triphosphate biosynthetic process	9.6596e-08	A0A0D2X9W8	202	K	Uncharacterized protein	---	1	QQK(1)ELAQSVIAK_x000D_
Biological Process	GO:0009206	7	purine ribonucleoside triphosphate biosynthetic process	9.6596e-08	A0A0D2X9W8	211	K	Uncharacterized protein	---	1	ELAQSVIAK(1)VQK_x000D_
Biological Process	GO:0009206	7	purine ribonucleoside triphosphate biosynthetic process	9.6596e-08	A0A0D2X9W8	121	K	Uncharacterized protein	---	1	IK(1)NILNSAR_x000D_
Biological Process	GO:0009206	7	purine ribonucleoside triphosphate biosynthetic process	9.6596e-08	A0A0D2Y2D7	21	K	F-type H+-transporting ATPase subunit F	FOXG_10433	1	VASPK(1)AIGAAPDAIR_x000D_
Biological Process	GO:0009206	7	purine ribonucleoside triphosphate biosynthetic process	9.6596e-08	A0A0D2Y2D7	41	K	F-type H+-transporting ATPase subunit F	FOXG_10433	1	VVSFYEK(1)LPR_x000D_
Biological Process	GO:0009206	7	purine ribonucleoside triphosphate biosynthetic process	9.6596e-08	A0A0D2Y241	52	K	Cytochrome c oxidase subunit 5b	FOXG_10335	1	PATPNEQAAALAGTAEK(1)K_x000D_
Biological Process	GO:0009206	7	purine ribonucleoside triphosphate biosynthetic process	9.6596e-08	A0A0D2Y241	118	K	Cytochrome c oxidase subunit 5b	FOXG_10335	1	LGTMK(1)DPIMVR_x000D_
Biological Process	GO:0009206	7	purine ribonucleoside triphosphate biosynthetic process	9.6596e-08	A0A0D2Y241	58	K	Cytochrome c oxidase subunit 5b	FOXG_10335	1	VGSYK(1)TLK_x000D_
Biological Process	GO:0009206	7	purine ribonucleoside triphosphate biosynthetic process	9.6596e-08	A0A0D2Y241	195	K	Cytochrome c oxidase subunit 5b	FOXG_10335	1	TFADYIK(1)PEYR_x000D_
Biological Process	GO:0009206	7	purine ribonucleoside triphosphate biosynthetic process	9.6596e-08	A0A0D2YC97	388	K	ATP synthase subunit beta	FOXG_13928	1	GISELGIYPAVDPLDSK(1)SR_x000D_
Biological Process	GO:0009206	7	purine ribonucleoside triphosphate biosynthetic process	9.6596e-08	A0A0D2YC97	58	K	ATP synthase subunit beta	FOXG_13928	1	IHQVIGAVVDVK(1)FDTQK_x000D_
Biological Process	GO:0009206	7	purine ribonucleoside triphosphate biosynthetic process	9.6596e-08	A0A0D2YC97	469	K	ATP synthase subunit beta	FOXG_13928	1	LVDLK(1)ETINSFK_x000D_
Biological Process	GO:0009206	7	purine ribonucleoside triphosphate biosynthetic process	9.6596e-08	A0A0D2XA53	112	K	"ATP synthase F1, delta subunit"	FOXG_00768	1	QINTK(1)DETVK_x000D_
Biological Process	GO:0009206	7	purine ribonucleoside triphosphate biosynthetic process	9.6596e-08	A0A0D2XA53	98	K	"ATP synthase F1, delta subunit"	FOXG_00768	1	LAAVLSAPTLTAADK(1)K_x000D_
Biological Process	GO:0009206	7	purine ribonucleoside triphosphate biosynthetic process	9.6596e-08	A0A0D2XA53	174	K	"ATP synthase F1, delta subunit"	FOXG_00768	1	LETAVSK(1)SAYVGQGQK_x000D_
Biological Process	GO:0009206	7	purine ribonucleoside triphosphate biosynthetic process	9.6596e-08	A0A0D2XA53	162	K	"ATP synthase F1, delta subunit"	FOXG_00768	1	GEVELTVTSAQALDK(1)R_x000D_
Biological Process	GO:0009206	7	purine ribonucleoside triphosphate biosynthetic process	9.6596e-08	A0A0D2XEG1	36	K	"ATP synthase subunit delta, mitochondrial"	FOXG_02293	1	IK(1)LSLALPHQSIYK_x000D_
Biological Process	GO:0009206	7	purine ribonucleoside triphosphate biosynthetic process	9.6596e-08	A0A0D2XAA8	212	K	Inosine-5'-monophosphate dehydrogenase	FOXG_00823	1	GK(1)LPIVDK_x000D_
Biological Process	GO:0009206	7	purine ribonucleoside triphosphate biosynthetic process	9.6596e-08	A0A0D2XAA8	495	K	Inosine-5'-monophosphate dehydrogenase	FOXG_00823	1	HSLQDSGMTSLK(1)TMHESAEAGELR_x000D_
Biological Process	GO:0009206	7	purine ribonucleoside triphosphate biosynthetic process	9.6596e-08	A0A0D2XAA8	161	K	Inosine-5'-monophosphate dehydrogenase	FOXG_00823	1	LGSK(1)LLGIVTNR_x000D_
Biological Process	GO:0009206	7	purine ribonucleoside triphosphate biosynthetic process	9.6596e-08	A0A0D2XAA8	528	K	Inosine-5'-monophosphate dehydrogenase	FOXG_00823	1	TASAQLEGNVNMESYEK(1)K_x000D_
Biological Process	GO:0009206	7	purine ribonucleoside triphosphate biosynthetic process	9.6596e-08	A0A0D2XAA8	139	K	Inosine-5'-monophosphate dehydrogenase	FOXG_00823	1	NTTVGEAK(1)ALK_x000D_
Biological Process	GO:0009206	7	purine ribonucleoside triphosphate biosynthetic process	9.6596e-08	A0A0D2XAA8	429	K	Inosine-5'-monophosphate dehydrogenase	FOXG_00823	1	GMGSIDAMQDK(1)K_x000D_
Biological Process	GO:0009206	7	purine ribonucleoside triphosphate biosynthetic process	9.6596e-08	A0A0D2XAA8	247	K	Inosine-5'-monophosphate dehydrogenase	FOXG_00823	1	LPDSK(1)QLLCAAAIGTRPEDK_x000D_
Biological Process	GO:0009206	7	purine ribonucleoside triphosphate biosynthetic process	9.6596e-08	A0A0D2XAQ8	34	K	F-type H+-transporting ATPase subunit G	FOXG_00974	1	ATENAK(1)QAASK_x000D_
Biological Process	GO:0009206	7	purine ribonucleoside triphosphate biosynthetic process	9.6596e-08	A0A0D2XAQ8	185	K	F-type H+-transporting ATPase subunit G	FOXG_00974	1	FK(1)LVGYR_x000D_
Biological Process	GO:0009206	7	purine ribonucleoside triphosphate biosynthetic process	9.6596e-08	A0A0D2XAQ8	45	K	F-type H+-transporting ATPase subunit G	FOXG_00974	1	ATENAK(1)LAASR_x000D_
Biological Process	GO:0009206	7	purine ribonucleoside triphosphate biosynthetic process	9.6596e-08	A0A0D2XAQ8	79	K	F-type H+-transporting ATPase subunit G	FOXG_00974	1	GVANTLGK(1)VGGR_x000D_
Biological Process	GO:0009206	7	purine ribonucleoside triphosphate biosynthetic process	9.6596e-08	A0A0D2X9D3	306	K	"Cytochrome c1, heme protein, mitochondrial"	FOXG_00494	1	WAWLK(1)SR_x000D_
Biological Process	GO:0009206	7	purine ribonucleoside triphosphate biosynthetic process	9.6596e-08	A0A0D2X9D3	160	K	"Cytochrome c1, heme protein, mitochondrial"	FOXG_00494	1	PGK(1)LADYMLPPYK_x000D_
Biological Process	GO:0009206	7	purine ribonucleoside triphosphate biosynthetic process	9.6596e-08	A0A0D2X9D3	301	K	"Cytochrome c1, heme protein, mitochondrial"	FOXG_00494	1	YK(1)WAWLK_x000D_
Biological Process	GO:0009206	7	purine ribonucleoside triphosphate biosynthetic process	9.6596e-08	A0A0J9U6M1	166	K	Phosphotransferase	FOXG_00556	1	WTK(1)GFDIDGVEGK_x000D_
Biological Process	GO:0009206	7	purine ribonucleoside triphosphate biosynthetic process	9.6596e-08	A0A0J9U6M1	21	K	Phosphotransferase	FOXG_00556	1	LEK(1)LFTVEPAK_x000D_
Biological Process	GO:0009206	7	purine ribonucleoside triphosphate biosynthetic process	9.6596e-08	A0A0J9U6M1	278	K	Phosphotransferase	FOXG_00556	1	TAYDVTIDK(1)ESPRPGQQAFEK_x000D_
Biological Process	GO:0009206	7	purine ribonucleoside triphosphate biosynthetic process	9.6596e-08	A0A0J9U6M1	101	K	Phosphotransferase	FOXG_00556	1	SEFDILQSK(1)YR_x000D_
Biological Process	GO:0009206	7	purine ribonucleoside triphosphate biosynthetic process	9.6596e-08	A0A0J9U6M1	29	K	Phosphotransferase	FOXG_00556	1	LFTVEPAK(1)LK_x000D_
Biological Process	GO:0009206	7	purine ribonucleoside triphosphate biosynthetic process	9.6596e-08	A0A0J9U6M1	394	K	Phosphotransferase	FOXG_00556	1	LSACGVAAICK(1)K_x000D_
Biological Process	GO:0009206	7	purine ribonucleoside triphosphate biosynthetic process	9.6596e-08	A0A0D2Y1Y2	308	K	Fructose-bisphosphate aldolase	FOXG_10275	1	DYMINK(1)R_x000D_
Biological Process	GO:0009206	7	purine ribonucleoside triphosphate biosynthetic process	9.6596e-08	A0A0D2Y1Y2	324	K	Fructose-bisphosphate aldolase	FOXG_10275	1	EYVNTTVGNPDGEDK(1)PNK_x000D_
Biological Process	GO:0009206	7	purine ribonucleoside triphosphate biosynthetic process	9.6596e-08	A0A0D2Y1Y2	250	K	Fructose-bisphosphate aldolase	FOXG_10275	1	HQAHVK(1)EALK_x000D_
Biological Process	GO:0009206	7	purine ribonucleoside triphosphate biosynthetic process	9.6596e-08	A0A0D2Y1Y2	10	K	Fructose-bisphosphate aldolase	FOXG_10275	1	K(1)TGVIVGDDVLR_x000D_
Biological Process	GO:0009206	7	purine ribonucleoside triphosphate biosynthetic process	9.6596e-08	A0A0D2Y1Y2	114	K	Fructose-bisphosphate aldolase	FOXG_10275	1	SLAPTYGIPVVLHTDHCAK(1)K_x000D_
Biological Process	GO:0009206	7	purine ribonucleoside triphosphate biosynthetic process	9.6596e-08	A0A0J9WFZ0	238	K	ATP synthase subunit alpha	FOXG_00308	1	WNDGQDEK(1)K_x000D_
Biological Process	GO:0009206	7	purine ribonucleoside triphosphate biosynthetic process	9.6596e-08	A0A0J9WFZ0	251	K	ATP synthase subunit alpha	FOXG_00308	1	LYCIYVAVGQK(1)R_x000D_
Biological Process	GO:0009206	7	purine ribonucleoside triphosphate biosynthetic process	9.6596e-08	A0A0J9WFZ0	533	K	ATP synthase subunit alpha	FOXG_00308	1	EGAISK(1)DTEAK_x000D_
Biological Process	GO:0009206	7	purine ribonucleoside triphosphate biosynthetic process	9.6596e-08	A0A0J9WFZ0	426	K	ATP synthase subunit alpha	FOXG_00308	1	AMK(1)QVAGSLK_x000D_
Biological Process	GO:0009206	7	purine ribonucleoside triphosphate biosynthetic process	9.6596e-08	A0A0J9WFZ0	538	K	ATP synthase subunit alpha	FOXG_00308	1	DTEAK(1)LR_x000D_
Biological Process	GO:0009206	7	purine ribonucleoside triphosphate biosynthetic process	9.6596e-08	A0A0J9WFZ0	131	K	ATP synthase subunit alpha	FOXG_00308	1	EGETVK(1)R_x000D_
Biological Process	GO:0009206	7	purine ribonucleoside triphosphate biosynthetic process	9.6596e-08	A0A0J9WFZ0	182	K	ATP synthase subunit alpha	FOXG_00308	1	K(1)SVNEPVQTGLK_x000D_
Biological Process	GO:0009206	7	purine ribonucleoside triphosphate biosynthetic process	9.6596e-08	A0A0J9WFZ0	217	K	ATP synthase subunit alpha	FOXG_00308	1	QTGK(1)TAVGLDTILNQK_x000D_
Biological Process	GO:0009206	7	purine ribonucleoside triphosphate biosynthetic process	9.6596e-08	A0A0J9WFZ0	160	K	ATP synthase subunit alpha	FOXG_00308	1	VVDALGNPIDGK(1)GPINTK_x000D_
Biological Process	GO:0009206	7	purine ribonucleoside triphosphate biosynthetic process	9.6596e-08	A0A0J9WFZ0	471	K	ATP synthase subunit alpha	FOXG_00308	1	LTELLK(1)QR_x000D_
Biological Process	GO:0009206	7	purine ribonucleoside triphosphate biosynthetic process	9.6596e-08	A0A0J9WFZ0	193	K	ATP synthase subunit alpha	FOXG_00308	1	SVNEPVQTGLK(1)SIDAMVPIGR_x000D_
Biological Process	GO:0009206	7	purine ribonucleoside triphosphate biosynthetic process	9.6596e-08	A0A0J9WFZ0	315	K	ATP synthase subunit alpha	FOXG_00308	1	HSLVIYDDLSK(1)QAVAYR_x000D_
Biological Process	GO:0009206	7	purine ribonucleoside triphosphate biosynthetic process	9.6596e-08	A0A0J9WFZ0	527	K	ATP synthase subunit alpha	FOXG_00308	1	TNESELLATIDK(1)EGAISK_x000D_
Biological Process	GO:0009206	7	purine ribonucleoside triphosphate biosynthetic process	9.6596e-08	A0A0J9WFZ0	166	K	ATP synthase subunit alpha	FOXG_00308	1	GPINTK(1)EK(1)R_x000D_
Biological Process	GO:0009206	7	purine ribonucleoside triphosphate biosynthetic process	9.6596e-08	A0A0J9WFZ0	229	K	ATP synthase subunit alpha	FOXG_00308	1	TAVGLDTILNQK(1)R_x000D_
Biological Process	GO:0009206	7	purine ribonucleoside triphosphate biosynthetic process	9.6596e-08	A0A0D2X9L8	61	K	F-type H+-transporting ATPase subunit H	FOXG_00583	1	IPAVK(1)ESDAEGNVQTFNVPK_x000D_
Biological Process	GO:0009206	7	purine ribonucleoside triphosphate biosynthetic process	9.6596e-08	A0A0D2XEA1	197	K	Triosephosphate isomerase	FOXG_02233	1	GISDK(1)VADETR_x000D_
Biological Process	GO:0009206	7	purine ribonucleoside triphosphate biosynthetic process	9.6596e-08	A0A0D2XEA1	4	K	Triosephosphate isomerase	FOXG_02233	1	K(1)FFVGGNFK_x000D_
Biological Process	GO:0009206	7	purine ribonucleoside triphosphate biosynthetic process	9.6596e-08	A0A0D2XEA1	21	K	Triosephosphate isomerase	FOXG_02233	1	SSIK(1)EIVDNLNNADLDK_x000D_
Biological Process	GO:0009206	7	purine ribonucleoside triphosphate biosynthetic process	9.6596e-08	A0A0D2XEA1	213	K	Triosephosphate isomerase	FOXG_02233	1	ILYGGSVNEK(1)NCGELSK_x000D_
Biological Process	GO:0009206	7	purine ribonucleoside triphosphate biosynthetic process	9.6596e-08	A0A0D2XEA1	12	K	Triosephosphate isomerase	FOXG_02233	1	FFVGGNFK(1)MNGSK_x000D_
Biological Process	GO:0009206	7	purine ribonucleoside triphosphate biosynthetic process	9.6596e-08	A0A0D2XEA1	17	K	Triosephosphate isomerase	FOXG_02233	1	MNGSK(1)SSIK_x000D_
Biological Process	GO:0009206	7	purine ribonucleoside triphosphate biosynthetic process	9.6596e-08	A0A0D2XQA8	362	K	ATP-dependent 6-phosphofructokinase	FOXG_06150	1	DFEK(1)AMSLR_x000D_
Biological Process	GO:0009206	7	purine ribonucleoside triphosphate biosynthetic process	9.6596e-08	A0A0D2XQA8	353	K	ATP-dependent 6-phosphofructokinase	FOXG_06150	1	ELAK(1)AVDAK_x000D_
Biological Process	GO:0009206	7	purine ribonucleoside triphosphate biosynthetic process	9.6596e-08	A0A0D2XQA8	349	K	ATP-dependent 6-phosphofructokinase	FOXG_06150	1	KPLMQAVAETK(1)ELAK_x000D_
Biological Process	GO:0009206	7	purine ribonucleoside triphosphate biosynthetic process	9.6596e-08	A0A0D2XQA8	275	K	ATP-dependent 6-phosphofructokinase	FOXG_06150	1	NILADK(1)SEGGLALDTR_x000D_
Biological Process	GO:0009206	7	purine ribonucleoside triphosphate biosynthetic process	9.6596e-08	A0A0D2XQ74	10	K	F-type H+-transporting ATPase subunit J	FOXG_06116	1	SWLGVQPLK(1)K_x000D_
Biological Process	GO:0009206	7	purine ribonucleoside triphosphate biosynthetic process	9.6596e-08	A0A0J9U515	401	K	"6-phosphogluconate dehydrogenase, decarboxylating"	FOXG_00279	1	AIHK(1)AQPGWR_x000D_
Biological Process	GO:0009206	7	purine ribonucleoside triphosphate biosynthetic process	9.6596e-08	A0A0J9U515	119	K	"6-phosphogluconate dehydrogenase, decarboxylating"	FOXG_00279	1	YLAGK(1)NIR_x000D_
Biological Process	GO:0009206	7	purine ribonucleoside triphosphate biosynthetic process	9.6596e-08	A0A0J9U515	302	K	"6-phosphogluconate dehydrogenase, decarboxylating"	FOXG_00279	1	ATASTK(1)LEFVSR_x000D_
Biological Process	GO:0009206	7	purine ribonucleoside triphosphate biosynthetic process	9.6596e-08	A0A0J9U515	436	K	"6-phosphogluconate dehydrogenase, decarboxylating"	FOXG_00279	1	TK(1)DLPANLLQAQR_x000D_
Biological Process	GO:0009206	7	purine ribonucleoside triphosphate biosynthetic process	9.6596e-08	A0A0J9U515	64	K	"6-phosphogluconate dehydrogenase, decarboxylating"	FOXG_00279	1	TVEEFVSK(1)LK_x000D_
Biological Process	GO:0009206	7	purine ribonucleoside triphosphate biosynthetic process	9.6596e-08	A0A0J9U515	374	K	"6-phosphogluconate dehydrogenase, decarboxylating"	FOXG_00279	1	SVFLK(1)DITHAYR_x000D_
Biological Process	GO:0009206	7	purine ribonucleoside triphosphate biosynthetic process	9.6596e-08	A0A0J9U515	293	K	"6-phosphogluconate dehydrogenase, decarboxylating"	FOXG_00279	1	CLSAIK(1)DER_x000D_
Biological Process	GO:0009206	7	purine ribonucleoside triphosphate biosynthetic process	9.6596e-08	A0A0J9U515	48	K	"6-phosphogluconate dehydrogenase, decarboxylating"	FOXG_00279	1	FLENEAK(1)GK_x000D_
Biological Process	GO:0009206	7	purine ribonucleoside triphosphate biosynthetic process	9.6596e-08	A0A0D2X829	254	K	Enolase	FOXG_00035	1	IAMDVASSEFYK(1)VEEK_x000D_
Biological Process	GO:0009206	7	purine ribonucleoside triphosphate biosynthetic process	9.6596e-08	A0A0D2X829	265	K	Enolase	FOXG_00035	1	YDLDFK(1)NPESDPTK_x000D_
Biological Process	GO:0009206	7	purine ribonucleoside triphosphate biosynthetic process	9.6596e-08	A0A0D2X829	259	K	Enolase	FOXG_00035	1	K(1)YDLDFK_x000D_
Biological Process	GO:0009206	7	purine ribonucleoside triphosphate biosynthetic process	9.6596e-08	A0A0D2X829	242	K	Enolase	FOXG_00035	1	IK(1)IAMDVASSEFYK_x000D_
Biological Process	GO:0009206	7	purine ribonucleoside triphosphate biosynthetic process	9.6596e-08	A0A0D2X829	410	K	Enolase	FOXG_00035	1	LAK(1)LNQILR_x000D_
Biological Process	GO:0006537	7	glutamate biosynthetic process	0.00602036	A0A0D2XQN4	367	K	"Isocitrate dehydrogenase [NAD] subunit, mitochondrial"	FOXG_06282	1	ALTGDLGGK(1)AK_x000D_
Biological Process	GO:0006537	7	glutamate biosynthetic process	0.00602036	A0A0D2XQN4	123	K	"Isocitrate dehydrogenase [NAD] subunit, mitochondrial"	FOXG_06282	1	GPLATPVGK(1)GHVSLNLTLR_x000D_
Biological Process	GO:0006537	7	glutamate biosynthetic process	0.00602036	A0A0D2XQN4	95	K	"Isocitrate dehydrogenase [NAD] subunit, mitochondrial"	FOXG_06282	1	DGK(1)TAIPDAAIENIQK_x000D_
Biological Process	GO:0006537	7	glutamate biosynthetic process	0.00602036	A0A0D2XQN4	40	K	"Isocitrate dehydrogenase [NAD] subunit, mitochondrial"	FOXG_06282	1	VAK(1)YNGTK_x000D_
Biological Process	GO:0006537	7	glutamate biosynthetic process	0.00602036	A0A0D2XQN4	114	K	"Isocitrate dehydrogenase [NAD] subunit, mitochondrial"	FOXG_06282	1	IALK(1)GPLATPVGK_x000D_
Biological Process	GO:0006537	7	glutamate biosynthetic process	0.00602036	A0A0D2Y4T8	231	K	Citrate synthase	FOXG_11291	1	GGK(1)VAPIQK_x000D_
Biological Process	GO:0006537	7	glutamate biosynthetic process	0.00602036	A0A0D2Y4T8	373	K	Citrate synthase	FOXG_11291	1	AFAQEK(1)MPNDPMFK_x000D_
Biological Process	GO:0006537	7	glutamate biosynthetic process	0.00602036	A0A0D2Y4T8	228	K	Citrate synthase	FOXG_11291	1	IYQNVFK(1)GGK_x000D_
Biological Process	GO:0006537	7	glutamate biosynthetic process	0.00602036	A0A0D2Y4T8	68	K	Citrate synthase	FOXG_11291	1	VVDK(1)VTLDQVYGGAR_x000D_
Biological Process	GO:0006537	7	glutamate biosynthetic process	0.00602036	A0A0D2Y4T8	193	K	Citrate synthase	FOXG_11291	1	AYAK(1)GINK_x000D_
Biological Process	GO:0006537	7	glutamate biosynthetic process	0.00602036	A0A0D2Y4T8	55	K	Citrate synthase	FOXG_11291	1	IEQVK(1)ALR_x000D_
Biological Process	GO:0006537	7	glutamate biosynthetic process	0.00602036	A0A0D2X8P0	145	K	Multifunctional fusion protein	FOXG_00249	1	AADLISTK(1)YR_x000D_
Biological Process	GO:0006537	7	glutamate biosynthetic process	0.00602036	A0A0D2X8P0	328	K	Multifunctional fusion protein	FOXG_00249	1	VVGETGGK(1)NFHLIDPTAEIDNAVK_x000D_
Biological Process	GO:0006537	7	glutamate biosynthetic process	0.00602036	A0A0D2XXN9	310	K	"Isocitrate dehydrogenase [NAD] subunit, mitochondrial"	FOXG_08758	1	HVGLDIK(1)GK_x000D_
Biological Process	GO:0006537	7	glutamate biosynthetic process	0.00602036	A0A0D2XXN9	101	K	"Isocitrate dehydrogenase [NAD] subunit, mitochondrial"	FOXG_08758	1	ESVASLK(1)R_x000D_
Biological Process	GO:0006537	7	glutamate biosynthetic process	0.00602036	A0A0D2XXN9	151	K	"Isocitrate dehydrogenase [NAD] subunit, mitochondrial"	FOXG_08758	1	HK(1)DVDLCIIR_x000D_
Biological Process	GO:0006537	7	glutamate biosynthetic process	0.00602036	A0A0D2XH58	167	K	S-methyl-5'-thioadenosine phosphorylase	FOXG_03256	1	ACAAHMEGDGVVLHEK(1)GTVIVMEGPQFSTR_x000D_
Biological Process	GO:0006537	7	glutamate biosynthetic process	0.00602036	A0A0D2XH58	270	K	S-methyl-5'-thioadenosine phosphorylase	FOXG_03256	1	LGELENSDLVQAK(1)HWAGASQGAVK_x000D_
Biological Process	GO:0006537	7	glutamate biosynthetic process	0.00602036	A0A0J9WKG4	294	K	"Isocitrate dehydrogenase [NADP], mitochondrial"	FOXG_05055	1	K(1)IWYEHR_x000D_
Biological Process	GO:1901994	6	negative regulation of meiotic cell cycle phase transition	0.208729	A0A0D2Y2W6	56	K	Mitotic spindle assembly checkpoint protein MAD2	FOXG_10615	1	GVYPAEDFTVVK(1)K_x000D_
Biological Process	GO:1901994	6	negative regulation of meiotic cell cycle phase transition	0.208729	A0A0D2XD81	365	K	AUR protein kinase	FOXG_01856	1	LLVLDPEK(1)R_x000D_
Biological Process	GO:0051211	3	anisotropic cell growth	0.0235902	A0A0D2XUM4	34	K	Nucleoside diphosphate kinase	---	1	GFK(1)LAAIK_x000D_
Biological Process	GO:0051211	3	anisotropic cell growth	0.0235902	A0A0D2XUM4	39	K	Nucleoside diphosphate kinase	---	1	LAAIK(1)LVSPGK_x000D_
Biological Process	GO:0051211	3	anisotropic cell growth	0.0235902	A0A0D2XE52	238	K	Serine/threonine-protein phosphatase	FOXG_02183	1	FLQK(1)HDMDLICR_x000D_
Biological Process	GO:0051211	3	anisotropic cell growth	0.0235902	A0A0D2XE52	147	K	Serine/threonine-protein phosphatase	FOXG_02183	1	YNIK(1)LWK_x000D_
Biological Process	GO:0051211	3	anisotropic cell growth	0.0235902	A0A0D2XE52	141	K	Serine/threonine-protein phosphatase	FOXG_02183	1	IYGFYDECK(1)R_x000D_
Biological Process	GO:0051211	3	anisotropic cell growth	0.0235902	A0A0D2XCI0	3	K	Centromere/microtubule-binding protein cbf5	FOXG_01603	1	SK(1)DVAVVK_x000D_
Biological Process	GO:0051211	3	anisotropic cell growth	0.0235902	A0A0D2XCI0	9	K	Centromere/microtubule-binding protein cbf5	FOXG_01603	1	DVAVVK(1)K_x000D_
Biological Process	GO:0051211	3	anisotropic cell growth	0.0235902	A0A0D2XCI0	400	K	Centromere/microtubule-binding protein cbf5	FOXG_01603	1	WSSEYK(1)DFSTSDASAAAAAAAPAK_x000D_
Biological Process	GO:0051211	3	anisotropic cell growth	0.0235902	A0A0D2XCI0	394	K	Centromere/microtubule-binding protein cbf5	FOXG_01603	1	YGRPNDATPAK(1)WSSEYK_x000D_
Biological Process	GO:0051211	3	anisotropic cell growth	0.0235902	A0A0D2XCI0	78	K	Centromere/microtubule-binding protein cbf5	FOXG_01603	1	QYISSGVINLDK(1)PSNPSSHEVVAWVK_x000D_
Biological Process	GO:0051211	3	anisotropic cell growth	0.0235902	A0A0D2XCI0	92	K	Centromere/microtubule-binding protein cbf5	FOXG_01603	0.99998	QYISSGVINLDKPSNPSSHEVVAWVK(1)R_x000D_
Biological Process	GO:0051211	3	anisotropic cell growth	0.0235902	A0A0D2XCI0	457	K	Centromere/microtubule-binding protein cbf5	FOXG_01603	1	HDGETAEEK(1)AER_x000D_
Biological Process	GO:0051211	3	anisotropic cell growth	0.0235902	A0A0D2XCI0	144	K	Centromere/microtubule-binding protein cbf5	FOXG_01603	1	LHDK(1)LPGGQAQFAR_x000D_
Biological Process	GO:0051211	3	anisotropic cell growth	0.0235902	A0A0D2XCI0	186	K	Centromere/microtubule-binding protein cbf5	FOXG_01603	1	TIHESK(1)LIEFDNDR_x000D_
Biological Process	GO:0051211	3	anisotropic cell growth	0.0235902	A0A0D2XCI0	383	K	Centromere/microtubule-binding protein cbf5	FOXG_01603	1	LDK(1)YGRPNDATPAK_x000D_
Biological Process	GO:0051211	3	anisotropic cell growth	0.0235902	A0A0D2XCI0	43	K	Centromere/microtubule-binding protein cbf5	FOXG_01603	1	NYDK(1)LLVR_x000D_
Biological Process	GO:0051211	3	anisotropic cell growth	0.0235902	A0A0D2XCI0	372	K	Centromere/microtubule-binding protein cbf5	FOXG_01603	1	RWGLGPVALEK(1)K_x000D_
Biological Process	GO:0051211	3	anisotropic cell growth	0.0235902	A0A0D2XCI0	133	K	Centromere/microtubule-binding protein cbf5	FOXG_01603	1	SQQGAGK(1)EYVAVIR_x000D_
Biological Process	GO:0009052	5	pentose-phosphate shunt, non-oxidative branch	0.0947551	A0A0D2Y2E4	240	K	Ribose 5-phosphate isomerase A	FOXG_10440	1	K(1)FIAVADYR_x000D_
Biological Process	GO:0009052	5	pentose-phosphate shunt, non-oxidative branch	0.0947551	A0A0D2Y2E4	178	K	Ribose 5-phosphate isomerase A	FOXG_10440	1	EMTFIPTGSQSK(1)GLIR_x000D_
Biological Process	GO:0009052	5	pentose-phosphate shunt, non-oxidative branch	0.0947551	A0A0D2Y2E4	239	K	Ribose 5-phosphate isomerase A	FOXG_10440	1	LVAIAAK(1)K_x000D_
Biological Process	GO:0009052	5	pentose-phosphate shunt, non-oxidative branch	0.0947551	J9MJK9	27	K	Transaldolase	FOXG_03074	0.786932	ATGTTVVSDSGDFASIGK(0.787)YK(0.213)PQDATTNPSLILAASK_x000D_
Biological Process	GO:0009052	5	pentose-phosphate shunt, non-oxidative branch	0.0947551	J9MJK9	127	K	Transaldolase	FOXG_03074	1	ALHLIELYGEQGISK(1)DR_x000D_
Biological Process	GO:0009052	5	pentose-phosphate shunt, non-oxidative branch	0.0947551	J9MJK9	276	K	Transaldolase	FOXG_03074	1	LDASQASSLDIEK(1)K_x000D_
Biological Process	GO:0009052	5	pentose-phosphate shunt, non-oxidative branch	0.0947551	J9MJK9	63	K	Transaldolase	FOXG_03074	1	QK(1)GGPIDQQVDDALDR_x000D_
Biological Process	GO:0009052	5	pentose-phosphate shunt, non-oxidative branch	0.0947551	J9MJK9	61	K	Transaldolase	FOXG_03074	1	LIDVAIDYAK(1)QK_x000D_
Biological Process	GO:0009052	5	pentose-phosphate shunt, non-oxidative branch	0.0947551	J9MJK9	299	K	Transaldolase	FOXG_03074	1	FDFNEDQMAVEK(1)LR_x000D_
Biological Process	GO:0009052	5	pentose-phosphate shunt, non-oxidative branch	0.0947551	J9MJK9	277	K	Transaldolase	FOXG_03074	1	K(1)SYINDEALFR_x000D_
Biological Process	GO:0009052	5	pentose-phosphate shunt, non-oxidative branch	0.0947551	J9MJK9	215	K	Transaldolase	FOXG_03074	1	TIFNYYK(1)K_x000D_
Biological Process	GO:0009052	5	pentose-phosphate shunt, non-oxidative branch	0.0947551	J9MJK9	93	K	Transaldolase	FOXG_03074	1	IIPGK(1)VSTEVDAR_x000D_
Biological Process	GO:0009052	5	pentose-phosphate shunt, non-oxidative branch	0.0947551	J9MJK9	88	K	Transaldolase	FOXG_03074	1	EILK(1)IIPGK_x000D_
Biological Process	GO:0009052	5	pentose-phosphate shunt, non-oxidative branch	0.0947551	J9MJK9	45	K	Transaldolase	FOXG_03074	1	YKPQDATTNPSLILAASK(1)K_x000D_
Biological Process	GO:0009052	5	pentose-phosphate shunt, non-oxidative branch	0.0947551	J9MJK9	216	K	Transaldolase	FOXG_03074	1	K(1)YGYNTIVMGASFR_x000D_
Biological Process	GO:0009052	5	pentose-phosphate shunt, non-oxidative branch	0.0947551	A0A0D2XN20	274	K	Transketolase	FOXG_05349	1	ADDIK(1)QLK_x000D_
Biological Process	GO:0009052	5	pentose-phosphate shunt, non-oxidative branch	0.0947551	A0A0D2XN20	643	K	Transketolase	FOXG_05349	1	FGASGAYK(1)DVYK_x000D_
Biological Process	GO:0009052	5	pentose-phosphate shunt, non-oxidative branch	0.0947551	A0A0D2XN20	217	K	Transketolase	FOXG_05349	1	YEAYGWHVVK(1)VDDGDHDLAGIEAAIK_x000D_
Biological Process	GO:0009052	5	pentose-phosphate shunt, non-oxidative branch	0.0947551	A0A0D2XN20	206	K	Transketolase	FOXG_05349	1	ITIDGDTAVAFTEDVPK(1)R_x000D_
Biological Process	GO:0009052	5	pentose-phosphate shunt, non-oxidative branch	0.0947551	A0A0D2XN20	517	K	Transketolase	FOXG_05349	1	PADGNETSGAYYVCLTSK(1)HSPSIIALSR_x000D_
Biological Process	GO:0009052	5	pentose-phosphate shunt, non-oxidative branch	0.0947551	A0A0D2XN20	540	K	Transketolase	FOXG_05349	1	QNLPQLEGSTIEK(1)AAK_x000D_
Biological Process	GO:0009052	5	pentose-phosphate shunt, non-oxidative branch	0.0947551	A0A0D2XN20	9	K	Transketolase	FOXG_05349	1	GYGEIDQK(1)AINTIR_x000D_
Biological Process	GO:0009052	5	pentose-phosphate shunt, non-oxidative branch	0.0947551	A0A0D2XN20	400	K	Transketolase	FOXG_05349	1	EAVDFQPK(1)STGLGDYSGR_x000D_
Biological Process	GO:0009052	5	pentose-phosphate shunt, non-oxidative branch	0.0947551	A0A0D2XN20	392	K	Transketolase	FOXG_05349	1	WK(1)EAVDFQPK_x000D_
Biological Process	GO:0009052	5	pentose-phosphate shunt, non-oxidative branch	0.0947551	A0A0D2XN20	648	K	Transketolase	FOXG_05349	1	K(1)FEFTPEGIAK_x000D_
Biological Process	GO:0009052	5	pentose-phosphate shunt, non-oxidative branch	0.0947551	A0A0D2XN20	658	K	Transketolase	FOXG_05349	1	KFEFTPEGIAK(1)R_x000D_
Biological Process	GO:2000879	6	negative regulation of dipeptide transport	0.208729	A0A0J9VG59	559	K	Glucose repression regulatory protein TUP1	FOXG_10529	1	YFATGSGDMK(1)AR_x000D_
Biological Process	GO:2000879	6	negative regulation of dipeptide transport	0.208729	A0A0J9VG59	466	K	Glucose repression regulatory protein TUP1	FOXG_10529	1	TIK(1)MWELSAPR_x000D_
Biological Process	GO:2000879	6	negative regulation of dipeptide transport	0.208729	A0A0J9VG59	488	K	Glucose repression regulatory protein TUP1	FOXG_10529	1	CVK(1)TFEGHR_x000D_
Biological Process	GO:2000879	6	negative regulation of dipeptide transport	0.208729	A0A0J9VG59	278	K	Glucose repression regulatory protein TUP1	FOXG_10529	1	FSHDGK(1)YVATGCNR_x000D_
Biological Process	GO:2000879	6	negative regulation of dipeptide transport	0.208729	A0A0J9VG59	335	K	Glucose repression regulatory protein TUP1	FOXG_10529	1	YLATGAEDK(1)LIR_x000D_
Biological Process	GO:2000879	6	negative regulation of dipeptide transport	0.208729	A0A0J9VG59	441	K	Glucose repression regulatory protein TUP1	FOXG_10529	1	LEGPDGHK(1)DSVYSVAFSPSGK_x000D_
Biological Process	GO:2000879	6	negative regulation of dipeptide transport	0.208729	A0A0D2XVM9	239	K	TPR_REGION domain-containing protein	FOXG_08041	1	DFDSAK(1)AAYQR_x000D_
Biological Process	GO:0000967	8	rRNA 5'-end processing	4.33057e-05	A0A0D2XD54	775	K	Uncharacterized protein	FOXG_01829	1	LQVK(1)FDR_x000D_
Biological Process	GO:0000967	8	rRNA 5'-end processing	4.33057e-05	A0A0D2XDQ5	153	K	WD_REPEATS_REGION domain-containing protein	---	1	LSCGQQDGK(1)VR_x000D_
Biological Process	GO:0000967	8	rRNA 5'-end processing	4.33057e-05	A0A0J9VBH3	59	K	Sas10 domain-containing protein	FOXG_20030	1	DQILLDEAPDSK(1)R_x000D_
Biological Process	GO:0000967	8	rRNA 5'-end processing	4.33057e-05	A0A0J9VBH3	324	K	Sas10 domain-containing protein	FOXG_20030	1	AAAEK(1)LAR_x000D_
Biological Process	GO:0000967	8	rRNA 5'-end processing	4.33057e-05	A0A0D2XGH3	822	K	Uncharacterized protein	FOXG_03016	1	VIINEK(1)R_x000D_
Biological Process	GO:0000967	8	rRNA 5'-end processing	4.33057e-05	A0A0D2X9Q1	245	K	Uncharacterized protein	---	1	DAPQEGAGK(1)R_x000D_
Biological Process	GO:0000967	8	rRNA 5'-end processing	4.33057e-05	A0A0D2YC00	73	K	WD_REPEATS_REGION domain-containing protein	FOXG_13830	1	LEGK(1)YQDAALK_x000D_
Biological Process	GO:0000967	8	rRNA 5'-end processing	4.33057e-05	A0A0D2XN44	506	K	U3 small nucleolar ribonucleoprotein protein MPP10	---	1	GLVELDDTK(1)ATK_x000D_
Biological Process	GO:0000967	8	rRNA 5'-end processing	4.33057e-05	A0A0D2XCZ5	137	K	Uncharacterized protein	FOXG_01770	1	LIQLSNTAQK(1)K_x000D_
Biological Process	GO:0000967	8	rRNA 5'-end processing	4.33057e-05	A0A0D2XAC2	653	K	ATP-dependent RNA helicase ROK1	FOXG_00837	1	ITSK(1)SGYER_x000D_
Biological Process	GO:0000967	8	rRNA 5'-end processing	4.33057e-05	A0A0J9WFU3	326	K	Uncharacterized protein	FOXG_00205	1	VVGVIK(1)R_x000D_
Biological Process	GO:0000967	8	rRNA 5'-end processing	4.33057e-05	A0A0D2Y2S9	188	K	Fcf2 domain-containing protein	FOXG_10578	1	AFYK(1)NVVAQR_x000D_
Biological Process	GO:0000967	8	rRNA 5'-end processing	4.33057e-05	A0A0D2Y2S9	100	K	Fcf2 domain-containing protein	FOXG_10578	1	TNMTPEFK(1)R_x000D_
Biological Process	GO:0000967	8	rRNA 5'-end processing	4.33057e-05	A0A0D2XAN4	1358	K	E3 ubiquitin-protein ligase HUWE1	FOXG_00950	1	VAAFGLK(1)K_x000D_
Biological Process	GO:0000967	8	rRNA 5'-end processing	4.33057e-05	A0A0D2XCH3	36	K	PINc domain-containing protein	FOXG_01596	1	AELAQK(1)EK_x000D_
Biological Process	GO:0000967	8	rRNA 5'-end processing	4.33057e-05	A0A0D2XCH3	140	K	PINc domain-containing protein	FOXG_01596	1	LECDHK(1)GTYADDCLVDR_x000D_
Biological Process	GO:0000967	8	rRNA 5'-end processing	4.33057e-05	A0A0D2XCX6	627	K	WD_REPEATS_REGION domain-containing protein	FOXG_01751	1	LIVTSSADK(1)NIR_x000D_
Biological Process	GO:0000967	8	rRNA 5'-end processing	4.33057e-05	A0A0D2XCX6	683	K	WD_REPEATS_REGION domain-containing protein	FOXG_01751	1	YWDGDK(1)FEQIQR_x000D_
Biological Process	GO:0000967	8	rRNA 5'-end processing	4.33057e-05	A0A0D2XCA8	751	K	Periodic tryptophan protein 2	FOXG_01531	1	LNEAGLIK(1)R_x000D_
Biological Process	GO:0000967	8	rRNA 5'-end processing	4.33057e-05	A0A0D2XAD6	839	K	Uncharacterized protein	FOXG_00851	1	VALQQLTGK(1)GR_x000D_
Biological Process	GO:0000967	8	rRNA 5'-end processing	4.33057e-05	A0A0D2XAD6	405	K	Uncharacterized protein	FOXG_00851	1	ILHIIPASAK(1)R_x000D_
Biological Process	GO:0000967	8	rRNA 5'-end processing	4.33057e-05	A0A0D2Y973	495	K	Nop domain-containing protein	FOXG_12843	1	K(1)LSEADYER_x000D_
Biological Process	GO:0000967	8	rRNA 5'-end processing	4.33057e-05	A0A0D2Y973	411	K	Nop domain-containing protein	FOXG_12843	1	LEGK(1)PLLPK_x000D_
Biological Process	GO:0000967	8	rRNA 5'-end processing	4.33057e-05	A0A0D2Y973	368	K	Nop domain-containing protein	FOXG_12843	1	MLSAK(1)AALGLR_x000D_
Biological Process	GO:0000967	8	rRNA 5'-end processing	4.33057e-05	A0A0D2Y973	565	K	Nop domain-containing protein	FOXG_12843	1	SQPAAEETDGK(1)K_x000D_
Biological Process	GO:0000967	8	rRNA 5'-end processing	4.33057e-05	A0A0D2Y973	400	K	Nop domain-containing protein	FOXG_12843	1	IK(1)LENHLR_x000D_
Biological Process	GO:0000967	8	rRNA 5'-end processing	4.33057e-05	A0A0D2Y973	44	K	Nop domain-containing protein	FOXG_12843	1	VVEMLK(1)LK_x000D_
Biological Process	GO:0000967	8	rRNA 5'-end processing	4.33057e-05	A0A0D2Y973	435	K	Nop domain-containing protein	FOXG_12843	1	GANVTPSGEIVGAGQFTLK(1)ETR_x000D_
Biological Process	GO:0042304	6	regulation of fatty acid biosynthetic process	0.0433677	A0A0J9VG59	559	K	Glucose repression regulatory protein TUP1	FOXG_10529	1	YFATGSGDMK(1)AR_x000D_
Biological Process	GO:0042304	6	regulation of fatty acid biosynthetic process	0.0433677	A0A0J9VG59	466	K	Glucose repression regulatory protein TUP1	FOXG_10529	1	TIK(1)MWELSAPR_x000D_
Biological Process	GO:0042304	6	regulation of fatty acid biosynthetic process	0.0433677	A0A0J9VG59	488	K	Glucose repression regulatory protein TUP1	FOXG_10529	1	CVK(1)TFEGHR_x000D_
Biological Process	GO:0042304	6	regulation of fatty acid biosynthetic process	0.0433677	A0A0J9VG59	278	K	Glucose repression regulatory protein TUP1	FOXG_10529	1	FSHDGK(1)YVATGCNR_x000D_
Biological Process	GO:0042304	6	regulation of fatty acid biosynthetic process	0.0433677	A0A0J9VG59	335	K	Glucose repression regulatory protein TUP1	FOXG_10529	1	YLATGAEDK(1)LIR_x000D_
Biological Process	GO:0042304	6	regulation of fatty acid biosynthetic process	0.0433677	A0A0J9VG59	441	K	Glucose repression regulatory protein TUP1	FOXG_10529	1	LEGPDGHK(1)DSVYSVAFSPSGK_x000D_
Biological Process	GO:0042304	6	regulation of fatty acid biosynthetic process	0.0433677	A0A0D2XML3	641	K	E3 ubiquitin-protein ligase	FOXG_05190	1	NIDVTNENK(1)K_x000D_
Biological Process	GO:0042304	6	regulation of fatty acid biosynthetic process	0.0433677	A0A0D2XML3	24	K	E3 ubiquitin-protein ligase	FOXG_05190	1	VTIIAADGLYK(1)R_x000D_
Biological Process	GO:0042304	6	regulation of fatty acid biosynthetic process	0.0433677	A0A0D2XVM9	239	K	TPR_REGION domain-containing protein	FOXG_08041	1	DFDSAK(1)AAYQR_x000D_
Biological Process	GO:0042304	6	regulation of fatty acid biosynthetic process	0.0433677	A0A0D2XIG3	59	K	CRAL-TRIO domain-containing protein	---	1	EEASPAEADPK(1)K_x000D_
Biological Process	GO:0042304	6	regulation of fatty acid biosynthetic process	0.0433677	A0A0D2XIG3	350	K	CRAL-TRIO domain-containing protein	---	1	YIEPIAGENDK(1)MK_x000D_
Biological Process	GO:0000390	6	spliceosomal complex disassembly	0.153217	A0A0D2XYV3	38	K	Adenosinetriphosphatase	FOXG_09175	1	TVAEFLIDK(1)R_x000D_
Biological Process	GO:0000390	6	spliceosomal complex disassembly	0.153217	A0A0D2Y8R8	456	K	Pre-mRNA-splicing factor ATP-dependent RNA helicase prp43	FOXG_12684	1	K(1)ELIEQTYPEILR_x000D_
Biological Process	GO:0000390	6	spliceosomal complex disassembly	0.153217	A0A0D2Y8R8	479	K	Pre-mRNA-splicing factor ATP-dependent RNA helicase prp43	FOXG_12684	1	SNLANTVLELK(1)K_x000D_
Biological Process	GO:0060304	5	regulation of phosphatidylinositol dephosphorylation	0.163545	A0A0D2XVT7	196	K	Uncharacterized protein	FOXG_08099	1	GLVDK(1)GILR_x000D_
Biological Process	GO:0060304	5	regulation of phosphatidylinositol dephosphorylation	0.163545	A0A0D2XM54	83	K	Vesicle-associated membrane protein-associated protein B	FOXG_05029	1	DK(1)FLVQSAPITADK_x000D_
Biological Process	GO:0060304	5	regulation of phosphatidylinositol dephosphorylation	0.163545	A0A0D2XM54	79	K	Vesicle-associated membrane protein-associated protein B	FOXG_05029	1	QDPAPDAK(1)CR_x000D_
Biological Process	GO:0060304	5	regulation of phosphatidylinositol dephosphorylation	0.163545	A0A0D2XDF8	559	K	Uncharacterized protein	---	1	FTVEQAK(1)DLDGTK_x000D_
Biological Process	GO:0060304	5	regulation of phosphatidylinositol dephosphorylation	0.163545	A0A0D2XDF8	721	K	Uncharacterized protein	---	1	ILLSGIEK(1)AR_x000D_
Biological Process	GO:0060304	5	regulation of phosphatidylinositol dephosphorylation	0.163545	A0A0D2XDF8	1147	K	Uncharacterized protein	---	1	YILDGK(1)SGSVR_x000D_
Biological Process	GO:0060304	5	regulation of phosphatidylinositol dephosphorylation	0.163545	A0A0D2XDF8	515	K	Uncharacterized protein	---	1	LEVISDGK(1)AR_x000D_
Biological Process	GO:0061171	5	establishment of bipolar cell polarity	0.265785	A0A0D2XEI6	187	K	RP/EB family microtubule-associated protein	FOXG_02318	1	DFYFSK(1)LR_x000D_
Biological Process	GO:0061171	5	establishment of bipolar cell polarity	0.265785	A0A0D2YBQ3	16	K	ADP-ribosylation factor 6	FOXG_13731	1	IFGSK(1)EMR_x000D_
Biological Process	GO:0009196	7	pyrimidine deoxyribonucleoside diphosphate metabolic process	0.153217	A0A0D2XZR0	40	K	Ribonucleoside-diphosphate reductase subunit M2	FOXG_09492	1	K(1)ADWAIR_x000D_
Biological Process	GO:0009196	7	pyrimidine deoxyribonucleoside diphosphate metabolic process	0.153217	A0A0D2XZR0	51	K	Ribonucleoside-diphosphate reductase subunit M2	FOXG_09492	1	WIQDK(1)DSSFAQR_x000D_
Biological Process	GO:0009196	7	pyrimidine deoxyribonucleoside diphosphate metabolic process	0.153217	A0A0J9WML6	292	K	Ribonucleoside-diphosphate reductase	FOXG_07921	1	YVDQGGNK(1)R_x000D_
Biological Process	GO:0009196	7	pyrimidine deoxyribonucleoside diphosphate metabolic process	0.153217	A0A0J9WML6	480	K	Ribonucleoside-diphosphate reductase	FOXG_07921	1	NLNK(1)IIDVNHYPVQEAR_x000D_
Biological Process	GO:0050848	6	regulation of calcium-mediated signaling	0.0947551	A0A0D2XA10	264	K	CAMK/CAMK1 protein kinase	FOXG_00725	1	CLTIDSTK(1)R_x000D_
Biological Process	GO:0050848	6	regulation of calcium-mediated signaling	0.0947551	A0A0D2XDY6	83	K	Protein kinase domain-containing protein	---	1	VITTNPDPDVK(1)K_x000D_
Biological Process	GO:0050848	6	regulation of calcium-mediated signaling	0.0947551	A0A0D2XMB5	60	K	Mitogen-activated protein kinase	FOXG_05092	1	VTNVFSK(1)K_x000D_
Biological Process	GO:0051084	4	'de novo' posttranslational protein folding	0.0105623	A0A0D2XED0	563	K	DnaJ like subfamily C member 7	FOXG_02262	1	IVGVEK(1)TATGDEIK_x000D_
Biological Process	GO:0051084	4	'de novo' posttranslational protein folding	0.0105623	A0A0D2XED0	440	K	DnaJ like subfamily C member 7	FOXG_02262	1	EEGNTDFK(1)AGR_x000D_
Biological Process	GO:0051084	4	'de novo' posttranslational protein folding	0.0105623	A0A0D2XED0	213	K	DnaJ like subfamily C member 7	FOXG_02262	1	NYYK(1)AIEQYSK_x000D_
Biological Process	GO:0051084	4	'de novo' posttranslational protein folding	0.0105623	A0A0D2XED0	400	K	DnaJ like subfamily C member 7	FOXG_02262	1	VLYGQGENDK(1)AIQFFR_x000D_
Biological Process	GO:0051084	4	'de novo' posttranslational protein folding	0.0105623	A0A0D2XED0	420	K	DnaJ like subfamily C member 7	FOXG_02262	1	DAVK(1)WLR_x000D_
Biological Process	GO:0051084	4	'de novo' posttranslational protein folding	0.0105623	A0A0D2XED0	521	K	DnaJ like subfamily C member 7	FOXG_02262	1	WEDAVK(1)EWK_x000D_
Biological Process	GO:0051084	4	'de novo' posttranslational protein folding	0.0105623	A0A0D2XED0	501	K	DnaJ like subfamily C member 7	FOXG_02262	1	AINLDPGYTK(1)AR_x000D_
Biological Process	GO:0051084	4	'de novo' posttranslational protein folding	0.0105623	A0A0D2XED0	450	K	DnaJ like subfamily C member 7	FOXG_02262	1	LQQAIEK(1)YTNALEIDPSNK_x000D_
Biological Process	GO:0051084	4	'de novo' posttranslational protein folding	0.0105623	A0A0D2XED0	432	K	DnaJ like subfamily C member 7	FOXG_02262	1	MK(1)EEGNTDFK_x000D_
Biological Process	GO:0051084	4	'de novo' posttranslational protein folding	0.0105623	A0A0D2XED0	264	K	DnaJ like subfamily C member 7	FOXG_02262	1	AADYDPQNAK(1)ILLR_x000D_
Biological Process	GO:0051084	4	'de novo' posttranslational protein folding	0.0105623	A0A0D2XED0	557	K	DnaJ like subfamily C member 7	FOXG_02262	1	DYYK(1)IVGVEK_x000D_
Biological Process	GO:0051084	4	'de novo' posttranslational protein folding	0.0105623	A0A0D2XZI9	502	K	Hsp98-like protein	FOXG_09418	1	LDDLEK(1)R_x000D_
Biological Process	GO:0051084	4	'de novo' posttranslational protein folding	0.0105623	A0A0D2XZI9	599	K	Hsp98-like protein	FOXG_09418	1	VLSK(1)VVVGQK_x000D_
Biological Process	GO:0051084	4	'de novo' posttranslational protein folding	0.0105623	A0A0D2XZI9	761	K	Hsp98-like protein	FOXG_09418	1	PGVK(1)EGR_x000D_
Biological Process	GO:0051084	4	'de novo' posttranslational protein folding	0.0105623	A0A0D2XZI9	520	K	Hsp98-like protein	FOXG_09418	1	AADLK(1)YGAIPEQEAVIK_x000D_
Biological Process	GO:0051084	4	'de novo' posttranslational protein folding	0.0105623	A0A0D2XWY7	42	K	Hsp10-like protein	FOXG_08503	1	TASGIFLPESSVEK(1)LNEAK_x000D_
Biological Process	GO:0051084	4	'de novo' posttranslational protein folding	0.0105623	A0A0D2XWY7	6	K	Hsp10-like protein	FOXG_08503	1	ATSIK(1)SIR_x000D_
Biological Process	GO:0051084	4	'de novo' posttranslational protein folding	0.0105623	A0A0D2XWY7	28	K	Hsp10-like protein	FOXG_08503	1	AETK(1)TASGIFLPESSVEK_x000D_
Biological Process	GO:0051084	4	'de novo' posttranslational protein folding	0.0105623	A0A0D2XWY7	58	K	Hsp10-like protein	FOXG_08503	1	VLAVGPGAMDK(1)K_x000D_
Biological Process	GO:0051084	4	'de novo' posttranslational protein folding	0.0105623	A0A0D2XWY7	47	K	Hsp10-like protein	FOXG_08503	1	LNEAK(1)VLAVGPGAMDK_x000D_
Biological Process	GO:0001522	6	pseudouridine synthesis	0.104322	A0A0D2XCF5	55	K	TruB_N domain-containing protein	---	1	ISESGK(1)EFAR_x000D_
Biological Process	GO:0001522	6	pseudouridine synthesis	0.104322	A0A0D2XCF5	48	K	TruB_N domain-containing protein	---	1	PLIDSEVAK(1)R_x000D_
Biological Process	GO:0001522	6	pseudouridine synthesis	0.104322	A0A0J9V9W6	39	K	H/ACA ribonucleoprotein complex subunit 3	FOXG_19954	1	FSPDDK(1)WSR_x000D_
Biological Process	GO:0001522	6	pseudouridine synthesis	0.104322	A0A0J9V3E8	99	K	H/ACA ribonucleoprotein complex subunit	FOXG_08125	1	EGDK(1)FYIGSEK_x000D_
Biological Process	GO:0001522	6	pseudouridine synthesis	0.104322	A0A0D2XDY7	663	K	TRUD domain-containing protein	FOXG_02118	1	SLEDVDSDSTVK(1)K_x000D_
Biological Process	GO:0001522	6	pseudouridine synthesis	0.104322	A0A0D2XCI0	3	K	Centromere/microtubule-binding protein cbf5	FOXG_01603	1	SK(1)DVAVVK_x000D_
Biological Process	GO:0001522	6	pseudouridine synthesis	0.104322	A0A0D2XCI0	9	K	Centromere/microtubule-binding protein cbf5	FOXG_01603	1	DVAVVK(1)K_x000D_
Biological Process	GO:0001522	6	pseudouridine synthesis	0.104322	A0A0D2XCI0	400	K	Centromere/microtubule-binding protein cbf5	FOXG_01603	1	WSSEYK(1)DFSTSDASAAAAAAAPAK_x000D_
Biological Process	GO:0001522	6	pseudouridine synthesis	0.104322	A0A0D2XCI0	394	K	Centromere/microtubule-binding protein cbf5	FOXG_01603	1	YGRPNDATPAK(1)WSSEYK_x000D_
Biological Process	GO:0001522	6	pseudouridine synthesis	0.104322	A0A0D2XCI0	78	K	Centromere/microtubule-binding protein cbf5	FOXG_01603	1	QYISSGVINLDK(1)PSNPSSHEVVAWVK_x000D_
Biological Process	GO:0001522	6	pseudouridine synthesis	0.104322	A0A0D2XCI0	92	K	Centromere/microtubule-binding protein cbf5	FOXG_01603	0.99998	QYISSGVINLDKPSNPSSHEVVAWVK(1)R_x000D_
Biological Process	GO:0001522	6	pseudouridine synthesis	0.104322	A0A0D2XCI0	457	K	Centromere/microtubule-binding protein cbf5	FOXG_01603	1	HDGETAEEK(1)AER_x000D_
Biological Process	GO:0001522	6	pseudouridine synthesis	0.104322	A0A0D2XCI0	144	K	Centromere/microtubule-binding protein cbf5	FOXG_01603	1	LHDK(1)LPGGQAQFAR_x000D_
Biological Process	GO:0001522	6	pseudouridine synthesis	0.104322	A0A0D2XCI0	186	K	Centromere/microtubule-binding protein cbf5	FOXG_01603	1	TIHESK(1)LIEFDNDR_x000D_
Biological Process	GO:0001522	6	pseudouridine synthesis	0.104322	A0A0D2XCI0	383	K	Centromere/microtubule-binding protein cbf5	FOXG_01603	1	LDK(1)YGRPNDATPAK_x000D_
Biological Process	GO:0001522	6	pseudouridine synthesis	0.104322	A0A0D2XCI0	43	K	Centromere/microtubule-binding protein cbf5	FOXG_01603	1	NYDK(1)LLVR_x000D_
Biological Process	GO:0001522	6	pseudouridine synthesis	0.104322	A0A0D2XCI0	372	K	Centromere/microtubule-binding protein cbf5	FOXG_01603	1	RWGLGPVALEK(1)K_x000D_
Biological Process	GO:0001522	6	pseudouridine synthesis	0.104322	A0A0D2XCI0	133	K	Centromere/microtubule-binding protein cbf5	FOXG_01603	1	SQQGAGK(1)EYVAVIR_x000D_
Biological Process	GO:0009141	5	nucleoside triphosphate metabolic process	4.44343e-09	A0A0D2XUM4	34	K	Nucleoside diphosphate kinase	---	1	GFK(1)LAAIK_x000D_
Biological Process	GO:0009141	5	nucleoside triphosphate metabolic process	4.44343e-09	A0A0D2XUM4	39	K	Nucleoside diphosphate kinase	---	1	LAAIK(1)LVSPGK_x000D_
Biological Process	GO:0009141	5	nucleoside triphosphate metabolic process	4.44343e-09	A0A0D2XHH5	33	K	"ATP synthase subunit d, mitochondrial"	FOXG_03373	1	GQTVASLQAFK(1)K_x000D_
Biological Process	GO:0009141	5	nucleoside triphosphate metabolic process	4.44343e-09	A0A0D2XHH5	155	K	"ATP synthase subunit d, mitochondrial"	FOXG_03373	1	TAQLVSK(1)GR_x000D_
Biological Process	GO:0009141	5	nucleoside triphosphate metabolic process	4.44343e-09	A0A0D2XHH5	63	K	"ATP synthase subunit d, mitochondrial"	FOXG_03373	1	SVLK(1)NQAIIDEIEK_x000D_
Biological Process	GO:0009141	5	nucleoside triphosphate metabolic process	4.44343e-09	A0A0D2XHH5	73	K	"ATP synthase subunit d, mitochondrial"	FOXG_03373	1	NQAIIDEIEK(1)R_x000D_
Biological Process	GO:0009141	5	nucleoside triphosphate metabolic process	4.44343e-09	A0A0D2XHH5	164	K	"ATP synthase subunit d, mitochondrial"	FOXG_03373	1	WMVPGYK(1)EK_x000D_
Biological Process	GO:0009141	5	nucleoside triphosphate metabolic process	4.44343e-09	A0A0D2XHH5	148	K	"ATP synthase subunit d, mitochondrial"	FOXG_03373	1	SIDEK(1)TAQLVSK_x000D_
Biological Process	GO:0009141	5	nucleoside triphosphate metabolic process	4.44343e-09	A0A0D2XHH5	107	K	"ATP synthase subunit d, mitochondrial"	FOXG_03373	1	NAEATK(1)EAVDLELK_x000D_
Biological Process	GO:0009141	5	nucleoside triphosphate metabolic process	4.44343e-09	A0A0D2XDH2	73	K	ATP synthase subunit gamma	FOXG_01951	1	K(1)YGQTSNEVYESAETK_x000D_
Biological Process	GO:0009141	5	nucleoside triphosphate metabolic process	4.44343e-09	A0A0D2XDH2	138	K	ATP synthase subunit gamma	FOXG_01951	1	LHAEQPGFDLVLIGEK(1)AK_x000D_
Biological Process	GO:0009141	5	nucleoside triphosphate metabolic process	4.44343e-09	A0A0D2XDH2	48	K	ATP synthase subunit gamma	FOXG_01951	1	NIEK(1)ITNTMK_x000D_
Biological Process	GO:0009141	5	nucleoside triphosphate metabolic process	4.44343e-09	A0A0D2Y5F2	112	K	NADH dehydrogenase	FOXG_11507	1	HPQEQYQPDPSK(1)K_x000D_
Biological Process	GO:0009141	5	nucleoside triphosphate metabolic process	4.44343e-09	A0A0D2Y5F2	304	K	NADH dehydrogenase	FOXG_11507	1	DFFEDDIK(1)K_x000D_
Biological Process	GO:0009141	5	nucleoside triphosphate metabolic process	4.44343e-09	A0A0D2Y5F2	373	K	NADH dehydrogenase	FOXG_11507	1	VTEDFVEAECAGPDGTK(1)QTLR_x000D_
Biological Process	GO:0009141	5	nucleoside triphosphate metabolic process	4.44343e-09	A0A0D2Y5F2	500	K	NADH dehydrogenase	FOXG_11507	0.999982	IK(1)DVKPFR_x000D_
Biological Process	GO:0009141	5	nucleoside triphosphate metabolic process	4.44343e-09	A0A0C4DHW5	25	K	Alcohol dehydrogenase	FOXG_12790	1	TAGPIEYK(1)QIPVQKPGPDEVLVNVK_x000D_
Biological Process	GO:0009141	5	nucleoside triphosphate metabolic process	4.44343e-09	A0A0C4DHW5	215	K	Alcohol dehydrogenase	FOXG_12790	1	LTK(1)ELGATAYVDFTTTK_x000D_
Biological Process	GO:0009141	5	nucleoside triphosphate metabolic process	4.44343e-09	A0A0C4DHW5	339	K	Alcohol dehydrogenase	FOXG_12790	1	LMK(1)AGQIVGR_x000D_
Biological Process	GO:0009141	5	nucleoside triphosphate metabolic process	4.44343e-09	A0A0C4DHW5	320	K	Alcohol dehydrogenase	FOXG_12790	1	GLIK(1)VPFK_x000D_
Biological Process	GO:0009141	5	nucleoside triphosphate metabolic process	4.44343e-09	A0A0C4DHW5	210	K	Alcohol dehydrogenase	FOXG_12790	1	AMGIHAIAIDGGEEK(1)GK_x000D_
Biological Process	GO:0009141	5	nucleoside triphosphate metabolic process	4.44343e-09	A0A0C4DHW5	9	K	Alcohol dehydrogenase	FOXG_12790	1	AAPQIPEK(1)QWAQVFEK_x000D_
Biological Process	GO:0009141	5	nucleoside triphosphate metabolic process	4.44343e-09	A0A0C4DHW5	17	K	Alcohol dehydrogenase	FOXG_12790	1	QWAQVFEK(1)TAGPIEYK_x000D_
Biological Process	GO:0009141	5	nucleoside triphosphate metabolic process	4.44343e-09	A0A0C4DHW5	297	K	Alcohol dehydrogenase	FOXG_12790	1	MISIK(1)GSYVGNR_x000D_
Biological Process	GO:0009141	5	nucleoside triphosphate metabolic process	4.44343e-09	A0A0D2XZ56	172	K	"Succinate dehydrogenase [ubiquinone] iron-sulfur subunit, mitochondrial"	FOXG_09278	1	DTPAEDGK(1)EYR_x000D_
Biological Process	GO:0009141	5	nucleoside triphosphate metabolic process	4.44343e-09	A0A0D2XZ56	60	K	"Succinate dehydrogenase [ubiquinone] iron-sulfur subunit, mitochondrial"	FOXG_09278	1	WNPDTPSEK(1)PR_x000D_
Biological Process	GO:0009141	5	nucleoside triphosphate metabolic process	4.44343e-09	A0A0D2XZ56	45	K	"Succinate dehydrogenase [ubiquinone] iron-sulfur subunit, mitochondrial"	FOXG_09278	1	DSDANLK(1)SFQIYR_x000D_
Biological Process	GO:0009141	5	nucleoside triphosphate metabolic process	4.44343e-09	A0A0D2XZ56	235	K	"Succinate dehydrogenase [ubiquinone] iron-sulfur subunit, mitochondrial"	FOXG_09278	1	K(1)TNLENSMSLYR_x000D_
Biological Process	GO:0009141	5	nucleoside triphosphate metabolic process	4.44343e-09	A0A0D2XMU0	50	K	"Succinate dehydrogenase assembly factor 2, mitochondrial"	FOXG_05267	1	VGELQGAK(1)FR_x000D_
Biological Process	GO:0009141	5	nucleoside triphosphate metabolic process	4.44343e-09	A0A0D2XMU0	66	K	"Succinate dehydrogenase assembly factor 2, mitochondrial"	FOXG_05267	1	VGEDDATK(1)R_x000D_
Biological Process	GO:0009141	5	nucleoside triphosphate metabolic process	4.44343e-09	A0A0D2XZR0	40	K	Ribonucleoside-diphosphate reductase subunit M2	FOXG_09492	1	K(1)ADWAIR_x000D_
Biological Process	GO:0009141	5	nucleoside triphosphate metabolic process	4.44343e-09	A0A0D2XZR0	51	K	Ribonucleoside-diphosphate reductase subunit M2	FOXG_09492	1	WIQDK(1)DSSFAQR_x000D_
Biological Process	GO:0009141	5	nucleoside triphosphate metabolic process	4.44343e-09	A0A0J9V2G7	70	K	Guanylate kinase	FOXG_07657	1	DLIAK(1)DGFVEHAQFGSNLYGTSK_x000D_
Biological Process	GO:0009141	5	nucleoside triphosphate metabolic process	4.44343e-09	A0A0J9V2G7	97	K	Guanylate kinase	FOXG_07657	1	ATIEEQTAK(1)GK_x000D_
Biological Process	GO:0009141	5	nucleoside triphosphate metabolic process	4.44343e-09	A0A0J9V2G7	169	K	Guanylate kinase	FOXG_07657	1	NAEFDK(1)ILVNDDLEK_x000D_
Biological Process	GO:0009141	5	nucleoside triphosphate metabolic process	4.44343e-09	A0A0D2Y5W3	33	K	Phosphoglycerate kinase	---	1	VDFNVPLDADK(1)NITNNQR_x000D_
Biological Process	GO:0009141	5	nucleoside triphosphate metabolic process	4.44343e-09	A0A0D2Y5W3	57	K	Phosphoglycerate kinase	---	1	YALENGAK(1)SVILMSHLGR_x000D_
Biological Process	GO:0009141	5	nucleoside triphosphate metabolic process	4.44343e-09	A0A0D2Y5W3	144	K	Phosphoglycerate kinase	---	1	ADK(1)AQVEAFR_x000D_
Biological Process	GO:0009141	5	nucleoside triphosphate metabolic process	4.44343e-09	A0A0D2Y5W3	192	K	Phosphoglycerate kinase	---	1	K(1)ELEYFAK_x000D_
Biological Process	GO:0009141	5	nucleoside triphosphate metabolic process	4.44343e-09	A0A0D2Y5W3	133	K	Phosphoglycerate kinase	---	1	FHIEEEGSSK(1)DK_x000D_
Biological Process	GO:0009141	5	nucleoside triphosphate metabolic process	4.44343e-09	A0A0D2Y5W3	15	K	Phosphoglycerate kinase	---	1	LSITDVDVK(1)GK_x000D_
Biological Process	GO:0009141	5	nucleoside triphosphate metabolic process	4.44343e-09	A0A0D2XMH0	69	K	"NADH-ubiquinone oxidoreductase 24 kDa subunit, mitochondrial"	FOXG_05147	1	NQTVIAEILK(1)R_x000D_
Biological Process	GO:0009141	5	nucleoside triphosphate metabolic process	4.44343e-09	A0A0D2XMH0	55	K	"NADH-ubiquinone oxidoreductase 24 kDa subunit, mitochondrial"	FOXG_05147	1	NTEDNNPNIPFK(1)FNEK_x000D_
Biological Process	GO:0009141	5	nucleoside triphosphate metabolic process	4.44343e-09	A0A0D2YC94	74	K	"Cytochrome c oxidase polypeptide 5, mitochondrial"	FOXG_13925	1	MQSNWTELTLQEK(1)K_x000D_
Biological Process	GO:0009141	5	nucleoside triphosphate metabolic process	4.44343e-09	A0A0D2YC94	159	K	"Cytochrome c oxidase polypeptide 5, mitochondrial"	FOXG_13925	1	SDPFTGITSPGYAGK(1)GMVQSPPK_x000D_
Biological Process	GO:0009141	5	nucleoside triphosphate metabolic process	4.44343e-09	A0A0D2YC94	75	K	"Cytochrome c oxidase polypeptide 5, mitochondrial"	FOXG_13925	1	K(1)AAYWIAFGPHGPR_x000D_
Biological Process	GO:0009141	5	nucleoside triphosphate metabolic process	4.44343e-09	A0A0D2YC94	144	K	"Cytochrome c oxidase polypeptide 5, mitochondrial"	FOXG_13925	1	NQK(1)SDPFTGITSPGYAGK_x000D_
Biological Process	GO:0009141	5	nucleoside triphosphate metabolic process	4.44343e-09	A0A0D2Y2D7	21	K	F-type H+-transporting ATPase subunit F	FOXG_10433	1	VASPK(1)AIGAAPDAIR_x000D_
Biological Process	GO:0009141	5	nucleoside triphosphate metabolic process	4.44343e-09	A0A0D2Y2D7	41	K	F-type H+-transporting ATPase subunit F	FOXG_10433	1	VVSFYEK(1)LPR_x000D_
Biological Process	GO:0009141	5	nucleoside triphosphate metabolic process	4.44343e-09	A0A0D2X9D3	306	K	"Cytochrome c1, heme protein, mitochondrial"	FOXG_00494	1	WAWLK(1)SR_x000D_
Biological Process	GO:0009141	5	nucleoside triphosphate metabolic process	4.44343e-09	A0A0D2X9D3	160	K	"Cytochrome c1, heme protein, mitochondrial"	FOXG_00494	1	PGK(1)LADYMLPPYK_x000D_
Biological Process	GO:0009141	5	nucleoside triphosphate metabolic process	4.44343e-09	A0A0D2X9D3	301	K	"Cytochrome c1, heme protein, mitochondrial"	FOXG_00494	1	YK(1)WAWLK_x000D_
Biological Process	GO:0009141	5	nucleoside triphosphate metabolic process	4.44343e-09	A0A0D2XAQ8	34	K	F-type H+-transporting ATPase subunit G	FOXG_00974	1	ATENAK(1)QAASK_x000D_
Biological Process	GO:0009141	5	nucleoside triphosphate metabolic process	4.44343e-09	A0A0D2XAQ8	185	K	F-type H+-transporting ATPase subunit G	FOXG_00974	1	FK(1)LVGYR_x000D_
Biological Process	GO:0009141	5	nucleoside triphosphate metabolic process	4.44343e-09	A0A0D2XAQ8	45	K	F-type H+-transporting ATPase subunit G	FOXG_00974	1	ATENAK(1)LAASR_x000D_
Biological Process	GO:0009141	5	nucleoside triphosphate metabolic process	4.44343e-09	A0A0D2XAQ8	79	K	F-type H+-transporting ATPase subunit G	FOXG_00974	1	GVANTLGK(1)VGGR_x000D_
Biological Process	GO:0009141	5	nucleoside triphosphate metabolic process	4.44343e-09	A0A0J9U6M1	166	K	Phosphotransferase	FOXG_00556	1	WTK(1)GFDIDGVEGK_x000D_
Biological Process	GO:0009141	5	nucleoside triphosphate metabolic process	4.44343e-09	A0A0J9U6M1	21	K	Phosphotransferase	FOXG_00556	1	LEK(1)LFTVEPAK_x000D_
Biological Process	GO:0009141	5	nucleoside triphosphate metabolic process	4.44343e-09	A0A0J9U6M1	278	K	Phosphotransferase	FOXG_00556	1	TAYDVTIDK(1)ESPRPGQQAFEK_x000D_
Biological Process	GO:0009141	5	nucleoside triphosphate metabolic process	4.44343e-09	A0A0J9U6M1	101	K	Phosphotransferase	FOXG_00556	1	SEFDILQSK(1)YR_x000D_
Biological Process	GO:0009141	5	nucleoside triphosphate metabolic process	4.44343e-09	A0A0J9U6M1	29	K	Phosphotransferase	FOXG_00556	1	LFTVEPAK(1)LK_x000D_
Biological Process	GO:0009141	5	nucleoside triphosphate metabolic process	4.44343e-09	A0A0J9U6M1	394	K	Phosphotransferase	FOXG_00556	1	LSACGVAAICK(1)K_x000D_
Biological Process	GO:0009141	5	nucleoside triphosphate metabolic process	4.44343e-09	A0A0D2Y1Y2	308	K	Fructose-bisphosphate aldolase	FOXG_10275	1	DYMINK(1)R_x000D_
Biological Process	GO:0009141	5	nucleoside triphosphate metabolic process	4.44343e-09	A0A0D2Y1Y2	324	K	Fructose-bisphosphate aldolase	FOXG_10275	1	EYVNTTVGNPDGEDK(1)PNK_x000D_
Biological Process	GO:0009141	5	nucleoside triphosphate metabolic process	4.44343e-09	A0A0D2Y1Y2	250	K	Fructose-bisphosphate aldolase	FOXG_10275	1	HQAHVK(1)EALK_x000D_
Biological Process	GO:0009141	5	nucleoside triphosphate metabolic process	4.44343e-09	A0A0D2Y1Y2	10	K	Fructose-bisphosphate aldolase	FOXG_10275	1	K(1)TGVIVGDDVLR_x000D_
Biological Process	GO:0009141	5	nucleoside triphosphate metabolic process	4.44343e-09	A0A0D2Y1Y2	114	K	Fructose-bisphosphate aldolase	FOXG_10275	1	SLAPTYGIPVVLHTDHCAK(1)K_x000D_
Biological Process	GO:0009141	5	nucleoside triphosphate metabolic process	4.44343e-09	A0A0J9UNE9	302	K	Alcohol dehydrogenase	FOXG_04369	1	VTALDGGDEK(1)R_x000D_
Biological Process	GO:0009141	5	nucleoside triphosphate metabolic process	4.44343e-09	A0A0J9WGI7	152	K	Mitochondrial-processing peptidase subunit beta	FOXG_00825	1	HFSGLPSSAPQTSAYLASK(1)QK_x000D_
Biological Process	GO:0009141	5	nucleoside triphosphate metabolic process	4.44343e-09	A0A0J9WGI7	327	K	Mitochondrial-processing peptidase subunit beta	FOXG_00825	1	IDAITEK(1)DIMDFANR_x000D_
Biological Process	GO:0009141	5	nucleoside triphosphate metabolic process	4.44343e-09	A0A0J9WGI7	99	K	Mitochondrial-processing peptidase subunit beta	FOXG_00825	1	K(1)ELTDYIK_x000D_
Biological Process	GO:0009141	5	nucleoside triphosphate metabolic process	4.44343e-09	A0A0J9WGI7	154	K	Mitochondrial-processing peptidase subunit beta	FOXG_00825	1	QK(1)ADFMGSDVR_x000D_
Biological Process	GO:0009141	5	nucleoside triphosphate metabolic process	4.44343e-09	A0A0J9WGI7	106	K	Mitochondrial-processing peptidase subunit beta	FOXG_00825	1	ELTDYIK(1)NNYTADR_x000D_
Biological Process	GO:0009141	5	nucleoside triphosphate metabolic process	4.44343e-09	A0A0J9WGI7	320	K	Mitochondrial-processing peptidase subunit beta	FOXG_00825	1	K(1)IDAITEK_x000D_
Biological Process	GO:0009141	5	nucleoside triphosphate metabolic process	4.44343e-09	A0A0J9WFZ0	238	K	ATP synthase subunit alpha	FOXG_00308	1	WNDGQDEK(1)K_x000D_
Biological Process	GO:0009141	5	nucleoside triphosphate metabolic process	4.44343e-09	A0A0J9WFZ0	251	K	ATP synthase subunit alpha	FOXG_00308	1	LYCIYVAVGQK(1)R_x000D_
Biological Process	GO:0009141	5	nucleoside triphosphate metabolic process	4.44343e-09	A0A0J9WFZ0	533	K	ATP synthase subunit alpha	FOXG_00308	1	EGAISK(1)DTEAK_x000D_
Biological Process	GO:0009141	5	nucleoside triphosphate metabolic process	4.44343e-09	A0A0J9WFZ0	426	K	ATP synthase subunit alpha	FOXG_00308	1	AMK(1)QVAGSLK_x000D_
Biological Process	GO:0009141	5	nucleoside triphosphate metabolic process	4.44343e-09	A0A0J9WFZ0	538	K	ATP synthase subunit alpha	FOXG_00308	1	DTEAK(1)LR_x000D_
Biological Process	GO:0009141	5	nucleoside triphosphate metabolic process	4.44343e-09	A0A0J9WFZ0	131	K	ATP synthase subunit alpha	FOXG_00308	1	EGETVK(1)R_x000D_
Biological Process	GO:0009141	5	nucleoside triphosphate metabolic process	4.44343e-09	A0A0J9WFZ0	182	K	ATP synthase subunit alpha	FOXG_00308	1	K(1)SVNEPVQTGLK_x000D_
Biological Process	GO:0009141	5	nucleoside triphosphate metabolic process	4.44343e-09	A0A0J9WFZ0	217	K	ATP synthase subunit alpha	FOXG_00308	1	QTGK(1)TAVGLDTILNQK_x000D_
Biological Process	GO:0009141	5	nucleoside triphosphate metabolic process	4.44343e-09	A0A0J9WFZ0	160	K	ATP synthase subunit alpha	FOXG_00308	1	VVDALGNPIDGK(1)GPINTK_x000D_
Biological Process	GO:0009141	5	nucleoside triphosphate metabolic process	4.44343e-09	A0A0J9WFZ0	471	K	ATP synthase subunit alpha	FOXG_00308	1	LTELLK(1)QR_x000D_
Biological Process	GO:0009141	5	nucleoside triphosphate metabolic process	4.44343e-09	A0A0J9WFZ0	193	K	ATP synthase subunit alpha	FOXG_00308	1	SVNEPVQTGLK(1)SIDAMVPIGR_x000D_
Biological Process	GO:0009141	5	nucleoside triphosphate metabolic process	4.44343e-09	A0A0J9WFZ0	315	K	ATP synthase subunit alpha	FOXG_00308	1	HSLVIYDDLSK(1)QAVAYR_x000D_
Biological Process	GO:0009141	5	nucleoside triphosphate metabolic process	4.44343e-09	A0A0J9WFZ0	527	K	ATP synthase subunit alpha	FOXG_00308	1	TNESELLATIDK(1)EGAISK_x000D_
Biological Process	GO:0009141	5	nucleoside triphosphate metabolic process	4.44343e-09	A0A0J9WFZ0	166	K	ATP synthase subunit alpha	FOXG_00308	1	GPINTK(1)EK(1)R_x000D_
Biological Process	GO:0009141	5	nucleoside triphosphate metabolic process	4.44343e-09	A0A0J9WFZ0	229	K	ATP synthase subunit alpha	FOXG_00308	1	TAVGLDTILNQK(1)R_x000D_
Biological Process	GO:0009141	5	nucleoside triphosphate metabolic process	4.44343e-09	A0A0D2X9L8	61	K	F-type H+-transporting ATPase subunit H	FOXG_00583	1	IPAVK(1)ESDAEGNVQTFNVPK_x000D_
Biological Process	GO:0009141	5	nucleoside triphosphate metabolic process	4.44343e-09	A0A0J9UPQ3	445	K	CTP synthase	FOXG_03786	1	VVIFMPEGSK(1)EK_x000D_
Biological Process	GO:0009141	5	nucleoside triphosphate metabolic process	4.44343e-09	A0A0J9UPQ3	421	K	CTP synthase	FOXG_03786	1	NVMGLK(1)DATSEEFSATAEHK_x000D_
Biological Process	GO:0009141	5	nucleoside triphosphate metabolic process	4.44343e-09	A0A0J9UPQ3	92	K	CTP synthase	FOXG_03786	1	DSNITTGK(1)IYQQVIEK_x000D_
Biological Process	GO:0009141	5	nucleoside triphosphate metabolic process	4.44343e-09	A0A0J9UPQ3	536	K	CTP synthase	FOXG_03786	1	DHPFFVGLQAHPEYK(1)SK_x000D_
Biological Process	GO:0009141	5	nucleoside triphosphate metabolic process	4.44343e-09	A0A0J9UPQ3	291	K	CTP synthase	FOXG_03786	1	GQALWDLWK(1)K_x000D_
Biological Process	GO:0009141	5	nucleoside triphosphate metabolic process	4.44343e-09	A0A0J9UPQ3	390	K	CTP synthase	FOXG_03786	1	GMVDVAK(1)WAR_x000D_
Biological Process	GO:0009141	5	nucleoside triphosphate metabolic process	4.44343e-09	A0A0J9UPQ3	100	K	CTP synthase	FOXG_03786	1	IYQQVIEK(1)ER_x000D_
Biological Process	GO:0009141	5	nucleoside triphosphate metabolic process	4.44343e-09	A0A0D2XWT9	52	K	"Cytochrome b-c1 complex subunit Rieske, mitochondrial"	FOXG_08455	1	FQGESK(1)GSQIPNFGK_x000D_
Biological Process	GO:0009141	5	nucleoside triphosphate metabolic process	4.44343e-09	A0A0D2XWT9	61	K	"Cytochrome b-c1 complex subunit Rieske, mitochondrial"	FOXG_08455	1	GSQIPNFGK(1)YVSSGSETK_x000D_
Biological Process	GO:0009141	5	nucleoside triphosphate metabolic process	4.44343e-09	A0A0D2XWT9	129	K	"Cytochrome b-c1 complex subunit Rieske, mitochondrial"	FOXG_08455	1	NVIIK(1)WR_x000D_
Biological Process	GO:0009141	5	nucleoside triphosphate metabolic process	4.44343e-09	A0A0D2XWT9	133	K	"Cytochrome b-c1 complex subunit Rieske, mitochondrial"	FOXG_08455	1	GK(1)PVFIR_x000D_
Biological Process	GO:0009141	5	nucleoside triphosphate metabolic process	4.44343e-09	A0A0D2X829	254	K	Enolase	FOXG_00035	1	IAMDVASSEFYK(1)VEEK_x000D_
Biological Process	GO:0009141	5	nucleoside triphosphate metabolic process	4.44343e-09	A0A0D2X829	265	K	Enolase	FOXG_00035	1	YDLDFK(1)NPESDPTK_x000D_
Biological Process	GO:0009141	5	nucleoside triphosphate metabolic process	4.44343e-09	A0A0D2X829	259	K	Enolase	FOXG_00035	1	K(1)YDLDFK_x000D_
Biological Process	GO:0009141	5	nucleoside triphosphate metabolic process	4.44343e-09	A0A0D2X829	242	K	Enolase	FOXG_00035	1	IK(1)IAMDVASSEFYK_x000D_
Biological Process	GO:0009141	5	nucleoside triphosphate metabolic process	4.44343e-09	A0A0D2X829	410	K	Enolase	FOXG_00035	1	LAK(1)LNQILR_x000D_
Biological Process	GO:0009141	5	nucleoside triphosphate metabolic process	4.44343e-09	A0A0J9U515	401	K	"6-phosphogluconate dehydrogenase, decarboxylating"	FOXG_00279	1	AIHK(1)AQPGWR_x000D_
Biological Process	GO:0009141	5	nucleoside triphosphate metabolic process	4.44343e-09	A0A0J9U515	119	K	"6-phosphogluconate dehydrogenase, decarboxylating"	FOXG_00279	1	YLAGK(1)NIR_x000D_
Biological Process	GO:0009141	5	nucleoside triphosphate metabolic process	4.44343e-09	A0A0J9U515	302	K	"6-phosphogluconate dehydrogenase, decarboxylating"	FOXG_00279	1	ATASTK(1)LEFVSR_x000D_
Biological Process	GO:0009141	5	nucleoside triphosphate metabolic process	4.44343e-09	A0A0J9U515	436	K	"6-phosphogluconate dehydrogenase, decarboxylating"	FOXG_00279	1	TK(1)DLPANLLQAQR_x000D_
Biological Process	GO:0009141	5	nucleoside triphosphate metabolic process	4.44343e-09	A0A0J9U515	64	K	"6-phosphogluconate dehydrogenase, decarboxylating"	FOXG_00279	1	TVEEFVSK(1)LK_x000D_
Biological Process	GO:0009141	5	nucleoside triphosphate metabolic process	4.44343e-09	A0A0J9U515	374	K	"6-phosphogluconate dehydrogenase, decarboxylating"	FOXG_00279	1	SVFLK(1)DITHAYR_x000D_
Biological Process	GO:0009141	5	nucleoside triphosphate metabolic process	4.44343e-09	A0A0J9U515	293	K	"6-phosphogluconate dehydrogenase, decarboxylating"	FOXG_00279	1	CLSAIK(1)DER_x000D_
Biological Process	GO:0009141	5	nucleoside triphosphate metabolic process	4.44343e-09	A0A0J9U515	48	K	"6-phosphogluconate dehydrogenase, decarboxylating"	FOXG_00279	1	FLENEAK(1)GK_x000D_
Biological Process	GO:0009141	5	nucleoside triphosphate metabolic process	4.44343e-09	A0A0D2X9Q7	75	K	Uncharacterized protein	FOXG_00622	1	NNPTSGDSVITDPSDPK(1)FDLEK_x000D_
Biological Process	GO:0009141	5	nucleoside triphosphate metabolic process	4.44343e-09	A0A0D2XCD3	116	K	"Cytochrome c oxidase subunit 6, mitochondrial"	FOXG_01556	1	VENK(1)GQYEQYLEELKPLR_x000D_
Biological Process	GO:0009141	5	nucleoside triphosphate metabolic process	4.44343e-09	A0A0D2XCD3	110	K	"Cytochrome c oxidase subunit 6, mitochondrial"	FOXG_01556	1	IFEGIK(1)TK_x000D_
Biological Process	GO:0009141	5	nucleoside triphosphate metabolic process	4.44343e-09	A0A0D2XVJ4	98	K	Glyceraldehyde 3-phosphate dehydrogenase	FOXG_08006	1	VIPELNGK(1)LTGMSMR_x000D_
Biological Process	GO:0009141	5	nucleoside triphosphate metabolic process	4.44343e-09	A0A0D2XVJ4	130	K	Glyceraldehyde 3-phosphate dehydrogenase	FOXG_08006	1	LEK(1)GASYDQIK(1)K_x000D_
Biological Process	GO:0009141	5	nucleoside triphosphate metabolic process	4.44343e-09	A0A0D2XVJ4	131	K	Glyceraldehyde 3-phosphate dehydrogenase	FOXG_08006	1	K(1)VIK(1)EAAEGDLK_x000D_
Biological Process	GO:0009141	5	nucleoside triphosphate metabolic process	4.44343e-09	A0A0D2XVJ4	90	K	Glyceraldehyde 3-phosphate dehydrogenase	FOXG_08006	1	AVGK(1)VIPELNGK_x000D_
Biological Process	GO:0009141	5	nucleoside triphosphate metabolic process	4.44343e-09	A0A0D2XVJ4	204	K	Glyceraldehyde 3-phosphate dehydrogenase	FOXG_08006	1	VLDLLAHVAK(1)VDASK_x000D_
Biological Process	GO:0009141	5	nucleoside triphosphate metabolic process	4.44343e-09	A0A0D2XVJ4	134	K	Glyceraldehyde 3-phosphate dehydrogenase	FOXG_08006	1	VIK(1)EAAEGDLK_x000D_
Biological Process	GO:0009141	5	nucleoside triphosphate metabolic process	4.44343e-09	A0A0D2XVJ4	122	K	Glyceraldehyde 3-phosphate dehydrogenase	FOXG_08006	1	LEK(1)GASYDQIK(1)K_x000D_
Biological Process	GO:0009141	5	nucleoside triphosphate metabolic process	4.44343e-09	A0A0D2XVJ4	65	K	Glyceraldehyde 3-phosphate dehydrogenase	FOXG_08006	1	TVDGPSAK(1)DWR_x000D_
Biological Process	GO:0009141	5	nucleoside triphosphate metabolic process	4.44343e-09	A0A0D2XU68	27	K	Glucose-6-phosphate isomerase	FOXG_07520	1	SFVLK(1)EAFASDPQR_x000D_
Biological Process	GO:0009141	5	nucleoside triphosphate metabolic process	4.44343e-09	A0A0D2XU68	237	K	Glucose-6-phosphate isomerase	FOXG_07520	1	WFLEK(1)TDNK_x000D_
Biological Process	GO:0009141	5	nucleoside triphosphate metabolic process	4.44343e-09	A0A0D2XU68	241	K	Glucose-6-phosphate isomerase	FOXG_07520	1	TDNK(1)GDIAK_x000D_
Biological Process	GO:0009141	5	nucleoside triphosphate metabolic process	4.44343e-09	A0A0D2XU68	91	K	Glucose-6-phosphate isomerase	FOXG_07520	1	DAMFAGEK(1)INFTEGR_x000D_
Biological Process	GO:0009141	5	nucleoside triphosphate metabolic process	4.44343e-09	A0A0D2XU68	114	K	Glucose-6-phosphate isomerase	FOXG_07520	1	NVSGWDMK(1)VDGVDVMNTK_x000D_
Biological Process	GO:0009141	5	nucleoside triphosphate metabolic process	4.44343e-09	A0A0D2XU68	231	K	Glucose-6-phosphate isomerase	FOXG_07520	1	TFTTAETTTNANTAK(1)K_x000D_
Biological Process	GO:0009141	5	nucleoside triphosphate metabolic process	4.44343e-09	A0A0D2XU68	22	K	Glucose-6-phosphate isomerase	FOXG_07520	1	DSVGK(1)SFVLK_x000D_
Biological Process	GO:0009141	5	nucleoside triphosphate metabolic process	4.44343e-09	A0A0D2XU68	367	K	Glucose-6-phosphate isomerase	FOXG_07520	1	FPAYLQQLSMESNGK(1)TITSDGSSAK_x000D_
Biological Process	GO:0009141	5	nucleoside triphosphate metabolic process	4.44343e-09	A0A0D2XU68	548	K	Glucose-6-phosphate isomerase	FOXG_07520	1	ELDEAGNGEGHDASTGGLIGAFK(1)K_x000D_
Biological Process	GO:0009141	5	nucleoside triphosphate metabolic process	4.44343e-09	A0A0D2XU68	260	K	Glucose-6-phosphate isomerase	FOXG_07520	1	HFVALSTNEEEVTK(1)FGIDSK_x000D_
Biological Process	GO:0009141	5	nucleoside triphosphate metabolic process	4.44343e-09	A0A0D2XU68	525	K	Glucose-6-phosphate isomerase	FOXG_07520	1	ILK(1)ELDEAGNGEGHDASTGGLIGAFK_x000D_
Biological Process	GO:0009141	5	nucleoside triphosphate metabolic process	4.44343e-09	A0A0J9WML6	292	K	Ribonucleoside-diphosphate reductase	FOXG_07921	1	YVDQGGNK(1)R_x000D_
Biological Process	GO:0009141	5	nucleoside triphosphate metabolic process	4.44343e-09	A0A0J9WML6	480	K	Ribonucleoside-diphosphate reductase	FOXG_07921	1	NLNK(1)IIDVNHYPVQEAR_x000D_
Biological Process	GO:0009141	5	nucleoside triphosphate metabolic process	4.44343e-09	A0A0D2XAP5	402	K	Uncharacterized protein	---	1	QPSIALAGSGIVNSGK(1)PYDSATIAK_x000D_
Biological Process	GO:0009141	5	nucleoside triphosphate metabolic process	4.44343e-09	A0A0D2XAP5	356	K	Uncharacterized protein	---	1	VLK(1)SIADGQASQEDVKK_x000D_
Biological Process	GO:0009141	5	nucleoside triphosphate metabolic process	4.44343e-09	A0A0D2XAP5	254	K	Uncharacterized protein	---	1	TDATK(1)YFGGEQR_x000D_
Biological Process	GO:0009141	5	nucleoside triphosphate metabolic process	4.44343e-09	A0A0D2XAP5	376	K	Uncharacterized protein	---	1	AVANAK(1)FNLLNQNQLR_x000D_
Biological Process	GO:0009141	5	nucleoside triphosphate metabolic process	4.44343e-09	A0A0D2XAP5	62	K	Uncharacterized protein	---	1	LAVVAK(1)AGTR_x000D_
Biological Process	GO:0009141	5	nucleoside triphosphate metabolic process	4.44343e-09	A0A0C4DHW6	42	K	Cytochrome c	FOXG_12815	1	K(1)TGSVEGYAYTDANK_x000D_
Biological Process	GO:0009141	5	nucleoside triphosphate metabolic process	4.44343e-09	A0A0C4DHW6	89	K	Cytochrome c	FOXG_12815	1	MAFGGLK(1)K_x000D_
Biological Process	GO:0009141	5	nucleoside triphosphate metabolic process	4.44343e-09	A0A0D2XBZ9	181	K	Inosine triphosphate pyrophosphatase	FOXG_01422	1	LQAWFK(1)DQQ_x000D_
Biological Process	GO:0009141	5	nucleoside triphosphate metabolic process	4.44343e-09	A0A0D2XBZ9	5	K	Inosine triphosphate pyrophosphatase	FOXG_01422	1	AAHK(1)VNFITGNANK_x000D_
Biological Process	GO:0009141	5	nucleoside triphosphate metabolic process	4.44343e-09	A0A0D2X9W8	119	K	Uncharacterized protein	---	1	EWAEAQNNK(1)IK_x000D_
Biological Process	GO:0009141	5	nucleoside triphosphate metabolic process	4.44343e-09	A0A0D2X9W8	197	K	Uncharacterized protein	---	1	YEGQVK(1)QR_x000D_
Biological Process	GO:0009141	5	nucleoside triphosphate metabolic process	4.44343e-09	A0A0D2X9W8	214	K	Uncharacterized protein	---	1	VQK(1)ELENPK_x000D_
Biological Process	GO:0009141	5	nucleoside triphosphate metabolic process	4.44343e-09	A0A0D2X9W8	160	K	Uncharacterized protein	---	1	NLFEVSK(1)ETAK_x000D_
Biological Process	GO:0009141	5	nucleoside triphosphate metabolic process	4.44343e-09	A0A0D2X9W8	202	K	Uncharacterized protein	---	1	QQK(1)ELAQSVIAK_x000D_
Biological Process	GO:0009141	5	nucleoside triphosphate metabolic process	4.44343e-09	A0A0D2X9W8	211	K	Uncharacterized protein	---	1	ELAQSVIAK(1)VQK_x000D_
Biological Process	GO:0009141	5	nucleoside triphosphate metabolic process	4.44343e-09	A0A0D2X9W8	121	K	Uncharacterized protein	---	1	IK(1)NILNSAR_x000D_
Biological Process	GO:0009141	5	nucleoside triphosphate metabolic process	4.44343e-09	A0A0D2Y241	52	K	Cytochrome c oxidase subunit 5b	FOXG_10335	1	PATPNEQAAALAGTAEK(1)K_x000D_
Biological Process	GO:0009141	5	nucleoside triphosphate metabolic process	4.44343e-09	A0A0D2Y241	118	K	Cytochrome c oxidase subunit 5b	FOXG_10335	1	LGTMK(1)DPIMVR_x000D_
Biological Process	GO:0009141	5	nucleoside triphosphate metabolic process	4.44343e-09	A0A0D2Y241	58	K	Cytochrome c oxidase subunit 5b	FOXG_10335	1	VGSYK(1)TLK_x000D_
Biological Process	GO:0009141	5	nucleoside triphosphate metabolic process	4.44343e-09	A0A0D2Y241	195	K	Cytochrome c oxidase subunit 5b	FOXG_10335	1	TFADYIK(1)PEYR_x000D_
Biological Process	GO:0009141	5	nucleoside triphosphate metabolic process	4.44343e-09	A0A0D2YC97	388	K	ATP synthase subunit beta	FOXG_13928	1	GISELGIYPAVDPLDSK(1)SR_x000D_
Biological Process	GO:0009141	5	nucleoside triphosphate metabolic process	4.44343e-09	A0A0D2YC97	58	K	ATP synthase subunit beta	FOXG_13928	1	IHQVIGAVVDVK(1)FDTQK_x000D_
Biological Process	GO:0009141	5	nucleoside triphosphate metabolic process	4.44343e-09	A0A0D2YC97	469	K	ATP synthase subunit beta	FOXG_13928	1	LVDLK(1)ETINSFK_x000D_
Biological Process	GO:0009141	5	nucleoside triphosphate metabolic process	4.44343e-09	A0A0D2XA53	112	K	"ATP synthase F1, delta subunit"	FOXG_00768	1	QINTK(1)DETVK_x000D_
Biological Process	GO:0009141	5	nucleoside triphosphate metabolic process	4.44343e-09	A0A0D2XA53	98	K	"ATP synthase F1, delta subunit"	FOXG_00768	1	LAAVLSAPTLTAADK(1)K_x000D_
Biological Process	GO:0009141	5	nucleoside triphosphate metabolic process	4.44343e-09	A0A0D2XA53	174	K	"ATP synthase F1, delta subunit"	FOXG_00768	1	LETAVSK(1)SAYVGQGQK_x000D_
Biological Process	GO:0009141	5	nucleoside triphosphate metabolic process	4.44343e-09	A0A0D2XA53	162	K	"ATP synthase F1, delta subunit"	FOXG_00768	1	GEVELTVTSAQALDK(1)R_x000D_
Biological Process	GO:0009141	5	nucleoside triphosphate metabolic process	4.44343e-09	A0A0D2XEG1	36	K	"ATP synthase subunit delta, mitochondrial"	FOXG_02293	1	IK(1)LSLALPHQSIYK_x000D_
Biological Process	GO:0009141	5	nucleoside triphosphate metabolic process	4.44343e-09	A0A0D2X8X5	131	K	dUTPase domain-containing protein	---	1	VLLFNHNESDFEVK(1)EGDR_x000D_
Biological Process	GO:0009141	5	nucleoside triphosphate metabolic process	4.44343e-09	A0A0D2X8X5	70	K	dUTPase domain-containing protein	---	1	GK(1)ALVDTDISMAVPAGTYGR_x000D_
Biological Process	GO:0009141	5	nucleoside triphosphate metabolic process	4.44343e-09	A0A0D2X8I5	39	K	Uncharacterized protein	---	1	HK(1)FLEGGDEDEE_x000D_
Biological Process	GO:0009141	5	nucleoside triphosphate metabolic process	4.44343e-09	A0A0J9V5F4	479	K	Pyruvate decarboxylase	FOXG_08146	1	TK(1)TELNELLTNK_x000D_
Biological Process	GO:0009141	5	nucleoside triphosphate metabolic process	4.44343e-09	A0A0J9V5F4	457	K	Pyruvate decarboxylase	FOXG_08146	1	FIHGMDAVYNDINNWK(1)YK_x000D_
Biological Process	GO:0009141	5	nucleoside triphosphate metabolic process	4.44343e-09	A0A0J9V5F4	304	K	Pyruvate decarboxylase	FOXG_08146	1	VDPK(1)SMPAPSIPEVR_x000D_
Biological Process	GO:0009141	5	nucleoside triphosphate metabolic process	4.44343e-09	A0A0J9V5F4	459	K	Pyruvate decarboxylase	FOXG_08146	1	YK(1)DLVSVFGGEK_x000D_
Biological Process	GO:0009141	5	nucleoside triphosphate metabolic process	4.44343e-09	A0A0J9V5F4	138	K	Pyruvate decarboxylase	FOXG_08146	1	SRPVYIMVPTDMVQEK(1)VEGAR_x000D_
Biological Process	GO:0009141	5	nucleoside triphosphate metabolic process	4.44343e-09	A0A0J9V5F4	469	K	Pyruvate decarboxylase	FOXG_08146	1	DLVSVFGGEK(1)TCK_x000D_
Biological Process	GO:0009141	5	nucleoside triphosphate metabolic process	4.44343e-09	A0A0D2XAA8	212	K	Inosine-5'-monophosphate dehydrogenase	FOXG_00823	1	GK(1)LPIVDK_x000D_
Biological Process	GO:0009141	5	nucleoside triphosphate metabolic process	4.44343e-09	A0A0D2XAA8	495	K	Inosine-5'-monophosphate dehydrogenase	FOXG_00823	1	HSLQDSGMTSLK(1)TMHESAEAGELR_x000D_
Biological Process	GO:0009141	5	nucleoside triphosphate metabolic process	4.44343e-09	A0A0D2XAA8	161	K	Inosine-5'-monophosphate dehydrogenase	FOXG_00823	1	LGSK(1)LLGIVTNR_x000D_
Biological Process	GO:0009141	5	nucleoside triphosphate metabolic process	4.44343e-09	A0A0D2XAA8	528	K	Inosine-5'-monophosphate dehydrogenase	FOXG_00823	1	TASAQLEGNVNMESYEK(1)K_x000D_
Biological Process	GO:0009141	5	nucleoside triphosphate metabolic process	4.44343e-09	A0A0D2XAA8	139	K	Inosine-5'-monophosphate dehydrogenase	FOXG_00823	1	NTTVGEAK(1)ALK_x000D_
Biological Process	GO:0009141	5	nucleoside triphosphate metabolic process	4.44343e-09	A0A0D2XAA8	429	K	Inosine-5'-monophosphate dehydrogenase	FOXG_00823	1	GMGSIDAMQDK(1)K_x000D_
Biological Process	GO:0009141	5	nucleoside triphosphate metabolic process	4.44343e-09	A0A0D2XAA8	247	K	Inosine-5'-monophosphate dehydrogenase	FOXG_00823	1	LPDSK(1)QLLCAAAIGTRPEDK_x000D_
Biological Process	GO:0009141	5	nucleoside triphosphate metabolic process	4.44343e-09	A0A0D2XMC2	93	K	Ubiquinol-cytochrome c reductase subunit 8	FOXG_05099	1	SEYLNSK(1)AGR_x000D_
Biological Process	GO:0009141	5	nucleoside triphosphate metabolic process	4.44343e-09	A0A0D2XMD5	111	K	Cytochrome b-c1 complex subunit 7	FOXG_05112	1	AEK(1)NELDSIAVVR_x000D_
Biological Process	GO:0009141	5	nucleoside triphosphate metabolic process	4.44343e-09	A0A0D2XQA8	362	K	ATP-dependent 6-phosphofructokinase	FOXG_06150	1	DFEK(1)AMSLR_x000D_
Biological Process	GO:0009141	5	nucleoside triphosphate metabolic process	4.44343e-09	A0A0D2XQA8	353	K	ATP-dependent 6-phosphofructokinase	FOXG_06150	1	ELAK(1)AVDAK_x000D_
Biological Process	GO:0009141	5	nucleoside triphosphate metabolic process	4.44343e-09	A0A0D2XQA8	349	K	ATP-dependent 6-phosphofructokinase	FOXG_06150	1	KPLMQAVAETK(1)ELAK_x000D_
Biological Process	GO:0009141	5	nucleoside triphosphate metabolic process	4.44343e-09	A0A0D2XQA8	275	K	ATP-dependent 6-phosphofructokinase	FOXG_06150	1	NILADK(1)SEGGLALDTR_x000D_
Biological Process	GO:0009141	5	nucleoside triphosphate metabolic process	4.44343e-09	A0A0D2XEA1	197	K	Triosephosphate isomerase	FOXG_02233	1	GISDK(1)VADETR_x000D_
Biological Process	GO:0009141	5	nucleoside triphosphate metabolic process	4.44343e-09	A0A0D2XEA1	4	K	Triosephosphate isomerase	FOXG_02233	1	K(1)FFVGGNFK_x000D_
Biological Process	GO:0009141	5	nucleoside triphosphate metabolic process	4.44343e-09	A0A0D2XEA1	21	K	Triosephosphate isomerase	FOXG_02233	1	SSIK(1)EIVDNLNNADLDK_x000D_
Biological Process	GO:0009141	5	nucleoside triphosphate metabolic process	4.44343e-09	A0A0D2XEA1	213	K	Triosephosphate isomerase	FOXG_02233	1	ILYGGSVNEK(1)NCGELSK_x000D_
Biological Process	GO:0009141	5	nucleoside triphosphate metabolic process	4.44343e-09	A0A0D2XEA1	12	K	Triosephosphate isomerase	FOXG_02233	1	FFVGGNFK(1)MNGSK_x000D_
Biological Process	GO:0009141	5	nucleoside triphosphate metabolic process	4.44343e-09	A0A0D2XEA1	17	K	Triosephosphate isomerase	FOXG_02233	1	MNGSK(1)SSIK_x000D_
Biological Process	GO:0009141	5	nucleoside triphosphate metabolic process	4.44343e-09	A0A0D2XQ74	10	K	F-type H+-transporting ATPase subunit J	FOXG_06116	1	SWLGVQPLK(1)K_x000D_
Biological Process	GO:0009143	5	nucleoside triphosphate catabolic process	0.378595	A0A0D2X8X5	131	K	dUTPase domain-containing protein	---	1	VLLFNHNESDFEVK(1)EGDR_x000D_
Biological Process	GO:0009143	5	nucleoside triphosphate catabolic process	0.378595	A0A0D2X8X5	70	K	dUTPase domain-containing protein	---	1	GK(1)ALVDTDISMAVPAGTYGR_x000D_
Biological Process	GO:0009143	5	nucleoside triphosphate catabolic process	0.378595	A0A0D2XBZ9	181	K	Inosine triphosphate pyrophosphatase	FOXG_01422	1	LQAWFK(1)DQQ_x000D_
Biological Process	GO:0009143	5	nucleoside triphosphate catabolic process	0.378595	A0A0D2XBZ9	5	K	Inosine triphosphate pyrophosphatase	FOXG_01422	1	AAHK(1)VNFITGNANK_x000D_
Biological Process	GO:0019217	6	regulation of fatty acid metabolic process	0.119091	A0A0J9VG59	559	K	Glucose repression regulatory protein TUP1	FOXG_10529	1	YFATGSGDMK(1)AR_x000D_
Biological Process	GO:0019217	6	regulation of fatty acid metabolic process	0.119091	A0A0J9VG59	466	K	Glucose repression regulatory protein TUP1	FOXG_10529	1	TIK(1)MWELSAPR_x000D_
Biological Process	GO:0019217	6	regulation of fatty acid metabolic process	0.119091	A0A0J9VG59	488	K	Glucose repression regulatory protein TUP1	FOXG_10529	1	CVK(1)TFEGHR_x000D_
Biological Process	GO:0019217	6	regulation of fatty acid metabolic process	0.119091	A0A0J9VG59	278	K	Glucose repression regulatory protein TUP1	FOXG_10529	1	FSHDGK(1)YVATGCNR_x000D_
Biological Process	GO:0019217	6	regulation of fatty acid metabolic process	0.119091	A0A0J9VG59	335	K	Glucose repression regulatory protein TUP1	FOXG_10529	1	YLATGAEDK(1)LIR_x000D_
Biological Process	GO:0019217	6	regulation of fatty acid metabolic process	0.119091	A0A0J9VG59	441	K	Glucose repression regulatory protein TUP1	FOXG_10529	1	LEGPDGHK(1)DSVYSVAFSPSGK_x000D_
Biological Process	GO:0019217	6	regulation of fatty acid metabolic process	0.119091	A0A0D2XML3	641	K	E3 ubiquitin-protein ligase	FOXG_05190	1	NIDVTNENK(1)K_x000D_
Biological Process	GO:0019217	6	regulation of fatty acid metabolic process	0.119091	A0A0D2XML3	24	K	E3 ubiquitin-protein ligase	FOXG_05190	1	VTIIAADGLYK(1)R_x000D_
Biological Process	GO:0019217	6	regulation of fatty acid metabolic process	0.119091	A0A0D2XJZ8	25	K	Nitroreductase domain-containing protein	FOXG_04267	1	SIYTLSK(1)NLPISTQR_x000D_
Biological Process	GO:0019217	6	regulation of fatty acid metabolic process	0.119091	A0A0D2XVM9	239	K	TPR_REGION domain-containing protein	FOXG_08041	1	DFDSAK(1)AAYQR_x000D_
Biological Process	GO:0019217	6	regulation of fatty acid metabolic process	0.119091	A0A0J9V6G0	211	K	Protein kinase C	FOXG_08410	1	IILLK(1)QALK_x000D_
Biological Process	GO:0019217	6	regulation of fatty acid metabolic process	0.119091	A0A0D2XIG3	59	K	CRAL-TRIO domain-containing protein	---	1	EEASPAEADPK(1)K_x000D_
Biological Process	GO:0019217	6	regulation of fatty acid metabolic process	0.119091	A0A0D2XIG3	350	K	CRAL-TRIO domain-containing protein	---	1	YIEPIAGENDK(1)MK_x000D_
Biological Process	GO:0060261	7	positive regulation of transcription initiation from RNA polymerase II promoter	0.00431497	A0A0D2XN36	220	K	FACT complex subunit SPT16	FOXG_05365	1	HSALADK(1)VDK_x000D_
Biological Process	GO:0060261	7	positive regulation of transcription initiation from RNA polymerase II promoter	0.00431497	A0A0D2Y2P7	459	K	FACT complex subunit POB3	FOXG_10546	1	ALETFFK(1)LK_x000D_
Biological Process	GO:0060261	7	positive regulation of transcription initiation from RNA polymerase II promoter	0.00431497	A0A0J9UEH0	373	K	5'-3' exoribonuclease 1	FOXG_02024	1	LYQDK(1)YQGWK_x000D_
Biological Process	GO:0060261	7	positive regulation of transcription initiation from RNA polymerase II promoter	0.00431497	A0A0J9UEH0	466	K	5'-3' exoribonuclease 1	FOXG_02024	1	NELLEPDEK(1)AR_x000D_
Biological Process	GO:0060261	7	positive regulation of transcription initiation from RNA polymerase II promoter	0.00431497	A0A0J9UEH0	891	K	5'-3' exoribonuclease 1	FOXG_02024	1	EIVAWLK(1)K_x000D_
Biological Process	GO:0060261	7	positive regulation of transcription initiation from RNA polymerase II promoter	0.00431497	A0A0D2X9D5	123	K	26S protease regulatory subunit 7	FOXG_00496	1	YVINVK(1)QIAK_x000D_
Biological Process	GO:0060261	7	positive regulation of transcription initiation from RNA polymerase II promoter	0.00431497	A0A0D2X9D5	11	K	26S protease regulatory subunit 7	FOXG_00496	1	PSATGSNWEK(1)YQK_x000D_
Biological Process	GO:0060261	7	positive regulation of transcription initiation from RNA polymerase II promoter	0.00431497	A0A0D2X9D5	50	K	26S protease regulatory subunit 7	FOXG_00496	1	TYGAAPYGTSIK(1)K_x000D_
Biological Process	GO:0060261	7	positive regulation of transcription initiation from RNA polymerase II promoter	0.00431497	A0A0D2X9D5	70	K	26S protease regulatory subunit 7	FOXG_00496	1	IGVK(1)ESDTGLAPPHLWDVAADR_x000D_
Biological Process	GO:0060261	7	positive regulation of transcription initiation from RNA polymerase II promoter	0.00431497	A0A0D2X9D5	110	K	26S protease regulatory subunit 7	FOXG_00496	1	IIADEK(1)GDEAK_x000D_
Biological Process	GO:0060261	7	positive regulation of transcription initiation from RNA polymerase II promoter	0.00431497	A0A0J9WGK8	57	K	Transcription elongation factor S-II	FOXG_00882	1	AGVFVGK(1)LR_x000D_
Biological Process	GO:0060261	7	positive regulation of transcription initiation from RNA polymerase II promoter	0.00431497	A0A0J9WGK8	195	K	Transcription elongation factor S-II	FOXG_00882	0.999998	FKGETPDYK(1)K_x000D_
Biological Process	GO:0060261	7	positive regulation of transcription initiation from RNA polymerase II promoter	0.00431497	A0A0J9WGK8	143	K	Transcription elongation factor S-II	FOXG_00882	1	YETDNVNVK(1)R_x000D_
Biological Process	GO:0060261	7	positive regulation of transcription initiation from RNA polymerase II promoter	0.00431497	A0A0D2XEU1	141	K	Peptidyl-prolyl cis-trans isomerase	FOXG_02428	1	GDLGYFGK(1)GDMQK_x000D_
Biological Process	GO:0060261	7	positive regulation of transcription initiation from RNA polymerase II promoter	0.00431497	A0A0D2XEU1	68	K	Peptidyl-prolyl cis-trans isomerase	FOXG_02428	1	PGAVAGVPEGK(1)IR_x000D_
Biological Process	GO:0060261	7	positive regulation of transcription initiation from RNA polymerase II promoter	0.00431497	A0A0D2Y1V9	320	K	26S protease regulatory subunit 6A	FOXG_10252	1	FDSEK(1)SGDR_x000D_
Biological Process	GO:0060261	7	positive regulation of transcription initiation from RNA polymerase II promoter	0.00431497	A0A0D2XK87	227	K	AAA domain-containing protein	---	1	ILFENPDQNTK(1)R_x000D_
Biological Process	GO:0060261	7	positive regulation of transcription initiation from RNA polymerase II promoter	0.00431497	A0A0D2XK87	133	K	AAA domain-containing protein	---	1	GVILYGAPGTGK(1)TLLAK_x000D_
Biological Process	GO:0060261	7	positive regulation of transcription initiation from RNA polymerase II promoter	0.00431497	A0A0D2X8I2	276	K	26S protease subunit rpt4	FOXG_00191	1	TK(1)IIMATNRPDTLDPALLR_x000D_
Biological Process	GO:0060261	7	positive regulation of transcription initiation from RNA polymerase II promoter	0.00431497	A0A0D2X8I2	208	K	26S protease subunit rpt4	FOXG_00191	1	VVSSAIVDK(1)YIGESAR_x000D_
Biological Process	GO:0060261	7	positive regulation of transcription initiation from RNA polymerase II promoter	0.00431497	A0A0D2X8I2	44	K	26S protease subunit rpt4	FOXG_00191	1	EFDK(1)TEDNIK_x000D_
Biological Process	GO:0051300	3	spindle pole body organization	0.0191783	A0A0C4DHT3	324	K	Tubulin beta chain	FOXG_06228	1	VAMK(1)EVEDQMR_x000D_
Biological Process	GO:0051300	3	spindle pole body organization	0.0191783	A0A0C4DHT3	58	K	Tubulin beta chain	FOXG_06228	1	MSVYFNEASGNK(1)YVPR_x000D_
Biological Process	GO:0051300	3	spindle pole body organization	0.0191783	A0A0D2XDU4	246	K	Cell division cycle protein 37	FOXG_02074	1	VDDDSDIESSPAGK(1)K_x000D_
Biological Process	GO:0051300	3	spindle pole body organization	0.0191783	A0A0J9VWY5	22	K	Ras-like protein Rab-11B	FOXG_13911	1	VVLIGDSGVGK(1)SNLLSR_x000D_
Biological Process	GO:0051300	3	spindle pole body organization	0.0191783	A0A0C4DHS0	149	K	Calmodulin	FOXG_04243	1	MK(1)DTDSEEEIR_x000D_
Biological Process	GO:0051300	3	spindle pole body organization	0.0191783	A0A0C4DHS0	93	K	Calmodulin	FOXG_04243	1	EAFSLFDK(1)DGDGQITTK_x000D_
Biological Process	GO:0051300	3	spindle pole body organization	0.0191783	A0A0C4DHS0	187	K	Calmodulin	FOXG_04243	1	HVMTSIGEK(1)LTDDEVDEMIR_x000D_
Biological Process	GO:0051300	3	spindle pole body organization	0.0191783	A0A0D2XB10	39	K	Uncharacterized protein	FOXG_01077	1	TSSDSTHSITINDTATVLDLK(1)TK_x000D_
Biological Process	GO:0051300	3	spindle pole body organization	0.0191783	A0A0D2Y931	604	K	Uncharacterized protein	FOXG_12800	1	LAK(1)EASATAK_x000D_
Biological Process	GO:0031445	5	regulation of heterochromatin assembly	0.188255	A0A0C4DHX6	57	K	Histone H3	FOXG_13952	1	YQK(1)STELLIR_x000D_
Biological Process	GO:0031445	5	regulation of heterochromatin assembly	0.188255	A0A0C4DHX6	80	K	Histone H3	FOXG_13952	1	EIAQDFK(1)SDLR_x000D_
Biological Process	GO:0031445	5	regulation of heterochromatin assembly	0.188255	A0A0D2YBX8	731	K	Uncharacterized protein	---	1	AIDIIK(1)R_x000D_
Biological Process	GO:0031445	5	regulation of heterochromatin assembly	0.188255	A0A0D2XNJ0	309	K	Transcription elongation factor Spt6	FOXG_05520	1	WITNQLWPK(1)K_x000D_
Biological Process	GO:0031445	5	regulation of heterochromatin assembly	0.188255	A0A0D2X8I2	276	K	26S protease subunit rpt4	FOXG_00191	1	TK(1)IIMATNRPDTLDPALLR_x000D_
Biological Process	GO:0031445	5	regulation of heterochromatin assembly	0.188255	A0A0D2X8I2	208	K	26S protease subunit rpt4	FOXG_00191	1	VVSSAIVDK(1)YIGESAR_x000D_
Biological Process	GO:0031445	5	regulation of heterochromatin assembly	0.188255	A0A0D2X8I2	44	K	26S protease subunit rpt4	FOXG_00191	1	EFDK(1)TEDNIK_x000D_
Biological Process	GO:0034314	6	Arp2/3 complex-mediated actin nucleation	0.378595	A0A0D2Y4A3	174	K	Actin-related protein 2/3 complex subunit 3	FOXG_11105	1	VYDEDETK(1)PSK_x000D_
Biological Process	GO:0034314	6	Arp2/3 complex-mediated actin nucleation	0.378595	A0A0D2XCX7	134	K	Arp2/3 complex 34 kDa subunit	FOXG_01752	1	EHYALK(1)EEASK_x000D_
Biological Process	GO:0046498	4	S-adenosylhomocysteine metabolic process	0.153217	A0A0D2XZ51	189	K	Adenosylhomocysteinase	FOXG_09273	1	LLVPAINVNDSVTK(1)SK_x000D_
Biological Process	GO:0046498	4	S-adenosylhomocysteine metabolic process	0.153217	A0A0D2XZ51	39	K	Adenosylhomocysteinase	FOXG_09273	1	AK(1)YAADQPLAGAR_x000D_
Biological Process	GO:0046498	4	S-adenosylhomocysteine metabolic process	0.153217	A0A0D2XZ51	21	K	Adenosylhomocysteinase	FOXG_09273	1	K(1)EIELAENEMPGLMQTR_x000D_
Biological Process	GO:0046498	4	S-adenosylhomocysteine metabolic process	0.153217	A0A0D2XZ51	207	K	Adenosylhomocysteinase	FOXG_09273	1	ESLVDGIK(1)R_x000D_
Biological Process	GO:0046498	4	S-adenosylhomocysteine metabolic process	0.153217	A0A0D2XZ51	191	K	Adenosylhomocysteinase	FOXG_09273	1	SK(1)FDNLYGCR_x000D_
Biological Process	GO:0046498	4	S-adenosylhomocysteine metabolic process	0.153217	A0A0D2XZ51	392	K	Adenosylhomocysteinase	FOXG_09273	1	YVEFAK(1)TDK_x000D_
Biological Process	GO:0046498	4	S-adenosylhomocysteine metabolic process	0.153217	A0A0D2XZ51	151	K	Adenosylhomocysteinase	FOXG_09273	1	YPEMLK(1)DCFGVSEETTTGVHHLYR_x000D_
Biological Process	GO:0046498	4	S-adenosylhomocysteine metabolic process	0.153217	A0A0D2XZ51	229	K	Adenosylhomocysteinase	FOXG_09273	1	VAVVAGFGDVGK(1)GCAMALHGMGAR_x000D_
Biological Process	GO:0046498	4	S-adenosylhomocysteine metabolic process	0.153217	A0A0D2XZ51	325	K	Adenosylhomocysteinase	FOXG_09273	1	ANASSVQNIK(1)PQVDR_x000D_
Biological Process	GO:0046498	4	S-adenosylhomocysteine metabolic process	0.153217	A0A0D2XZ51	270	K	Adenosylhomocysteinase	FOXG_09273	1	AAK(1)VGQIFVTTTGCR_x000D_
Biological Process	GO:0046498	4	S-adenosylhomocysteine metabolic process	0.153217	A0A0D2X9J0	241	K	Arginine N-methyltransferase 2	---	1	SVAALIPDSAPGK(1)R_x000D_
Biological Process	GO:0046498	4	S-adenosylhomocysteine metabolic process	0.153217	A0A0D2X9J0	417	K	Arginine N-methyltransferase 2	---	1	YWTLDK(1)YR_x000D_
Biological Process	GO:0051046	5	regulation of secretion	0.284092	A0A0J9VWY5	22	K	Ras-like protein Rab-11B	FOXG_13911	1	VVLIGDSGVGK(1)SNLLSR_x000D_
Biological Process	GO:0051046	5	regulation of secretion	0.284092	A0A0D2XQS0	49	K	Mitogen-activated protein kinase	FOXG_06318	1	DQLTNQNVAVK(1)K_x000D_
Biological Process	GO:0051046	5	regulation of secretion	0.284092	A0A0D2XQS0	285	K	Mitogen-activated protein kinase	FOXG_06318	1	MLVFDPK(1)K_x000D_
Biological Process	GO:0051046	5	regulation of secretion	0.284092	A0A0D2XWY5	124	K	GTP-binding protein ypt2	FOXG_08501	1	ILIGNK(1)CDWEEK_x000D_
Biological Process	GO:0051046	5	regulation of secretion	0.284092	A0A0D2XWY5	172	K	GTP-binding protein ypt2	FOXG_08501	1	AFYSLAADIK(1)K_x000D_
Biological Process	GO:0031554	6	regulation of DNA-templated transcription, termination	0.127492	A0A0J9WGK8	57	K	Transcription elongation factor S-II	FOXG_00882	1	AGVFVGK(1)LR_x000D_
Biological Process	GO:0031554	6	regulation of DNA-templated transcription, termination	0.127492	A0A0J9WGK8	195	K	Transcription elongation factor S-II	FOXG_00882	0.999998	FKGETPDYK(1)K_x000D_
Biological Process	GO:0031554	6	regulation of DNA-templated transcription, termination	0.127492	A0A0J9WGK8	143	K	Transcription elongation factor S-II	FOXG_00882	1	YETDNVNVK(1)R_x000D_
Biological Process	GO:0031554	6	regulation of DNA-templated transcription, termination	0.127492	A0A0D2X8P6	84	K	Protein arginine N-methyltransferase 1	FOXG_00255	1	AGAK(1)HVIGVDMSTIIFK_x000D_
Biological Process	GO:0031554	6	regulation of DNA-templated transcription, termination	0.127492	A0A0D2X8P6	103	K	Protein arginine N-methyltransferase 1	FOXG_00255	1	EIVK(1)VNGLSDK_x000D_
Biological Process	GO:0031554	6	regulation of DNA-templated transcription, termination	0.127492	A0A0D2X8P6	40	K	Protein arginine N-methyltransferase 1	FOXG_00255	1	SYDHHGIHEEMLK(1)DEVR_x000D_
Biological Process	GO:0031554	6	regulation of DNA-templated transcription, termination	0.127492	A0A0D2XNJ0	309	K	Transcription elongation factor Spt6	FOXG_05520	1	WITNQLWPK(1)K_x000D_
Biological Process	GO:0006122	5	mitochondrial electron transport, ubiquinol to cytochrome c	0.000236774	A0A0D2X8I5	39	K	Uncharacterized protein	---	1	HK(1)FLEGGDEDEE_x000D_
Biological Process	GO:0006122	5	mitochondrial electron transport, ubiquinol to cytochrome c	0.000236774	A0A0D2X9D3	306	K	"Cytochrome c1, heme protein, mitochondrial"	FOXG_00494	1	WAWLK(1)SR_x000D_
Biological Process	GO:0006122	5	mitochondrial electron transport, ubiquinol to cytochrome c	0.000236774	A0A0D2X9D3	160	K	"Cytochrome c1, heme protein, mitochondrial"	FOXG_00494	1	PGK(1)LADYMLPPYK_x000D_
Biological Process	GO:0006122	5	mitochondrial electron transport, ubiquinol to cytochrome c	0.000236774	A0A0D2X9D3	301	K	"Cytochrome c1, heme protein, mitochondrial"	FOXG_00494	1	YK(1)WAWLK_x000D_
Biological Process	GO:0006122	5	mitochondrial electron transport, ubiquinol to cytochrome c	0.000236774	A0A0D2XAP5	402	K	Uncharacterized protein	---	1	QPSIALAGSGIVNSGK(1)PYDSATIAK_x000D_
Biological Process	GO:0006122	5	mitochondrial electron transport, ubiquinol to cytochrome c	0.000236774	A0A0D2XAP5	356	K	Uncharacterized protein	---	1	VLK(1)SIADGQASQEDVKK_x000D_
Biological Process	GO:0006122	5	mitochondrial electron transport, ubiquinol to cytochrome c	0.000236774	A0A0D2XAP5	254	K	Uncharacterized protein	---	1	TDATK(1)YFGGEQR_x000D_
Biological Process	GO:0006122	5	mitochondrial electron transport, ubiquinol to cytochrome c	0.000236774	A0A0D2XAP5	376	K	Uncharacterized protein	---	1	AVANAK(1)FNLLNQNQLR_x000D_
Biological Process	GO:0006122	5	mitochondrial electron transport, ubiquinol to cytochrome c	0.000236774	A0A0D2XAP5	62	K	Uncharacterized protein	---	1	LAVVAK(1)AGTR_x000D_
Biological Process	GO:0006122	5	mitochondrial electron transport, ubiquinol to cytochrome c	0.000236774	A0A0D2XMC2	93	K	Ubiquinol-cytochrome c reductase subunit 8	FOXG_05099	1	SEYLNSK(1)AGR_x000D_
Biological Process	GO:0006122	5	mitochondrial electron transport, ubiquinol to cytochrome c	0.000236774	A0A0J9WGI7	152	K	Mitochondrial-processing peptidase subunit beta	FOXG_00825	1	HFSGLPSSAPQTSAYLASK(1)QK_x000D_
Biological Process	GO:0006122	5	mitochondrial electron transport, ubiquinol to cytochrome c	0.000236774	A0A0J9WGI7	327	K	Mitochondrial-processing peptidase subunit beta	FOXG_00825	1	IDAITEK(1)DIMDFANR_x000D_
Biological Process	GO:0006122	5	mitochondrial electron transport, ubiquinol to cytochrome c	0.000236774	A0A0J9WGI7	99	K	Mitochondrial-processing peptidase subunit beta	FOXG_00825	1	K(1)ELTDYIK_x000D_
Biological Process	GO:0006122	5	mitochondrial electron transport, ubiquinol to cytochrome c	0.000236774	A0A0J9WGI7	154	K	Mitochondrial-processing peptidase subunit beta	FOXG_00825	1	QK(1)ADFMGSDVR_x000D_
Biological Process	GO:0006122	5	mitochondrial electron transport, ubiquinol to cytochrome c	0.000236774	A0A0J9WGI7	106	K	Mitochondrial-processing peptidase subunit beta	FOXG_00825	1	ELTDYIK(1)NNYTADR_x000D_
Biological Process	GO:0006122	5	mitochondrial electron transport, ubiquinol to cytochrome c	0.000236774	A0A0J9WGI7	320	K	Mitochondrial-processing peptidase subunit beta	FOXG_00825	1	K(1)IDAITEK_x000D_
Biological Process	GO:0006122	5	mitochondrial electron transport, ubiquinol to cytochrome c	0.000236774	A0A0C4DHW6	42	K	Cytochrome c	FOXG_12815	1	K(1)TGSVEGYAYTDANK_x000D_
Biological Process	GO:0006122	5	mitochondrial electron transport, ubiquinol to cytochrome c	0.000236774	A0A0C4DHW6	89	K	Cytochrome c	FOXG_12815	1	MAFGGLK(1)K_x000D_
Biological Process	GO:0006122	5	mitochondrial electron transport, ubiquinol to cytochrome c	0.000236774	A0A0D2XMD5	111	K	Cytochrome b-c1 complex subunit 7	FOXG_05112	1	AEK(1)NELDSIAVVR_x000D_
Biological Process	GO:0006122	5	mitochondrial electron transport, ubiquinol to cytochrome c	0.000236774	A0A0D2XWT9	52	K	"Cytochrome b-c1 complex subunit Rieske, mitochondrial"	FOXG_08455	1	FQGESK(1)GSQIPNFGK_x000D_
Biological Process	GO:0006122	5	mitochondrial electron transport, ubiquinol to cytochrome c	0.000236774	A0A0D2XWT9	61	K	"Cytochrome b-c1 complex subunit Rieske, mitochondrial"	FOXG_08455	1	GSQIPNFGK(1)YVSSGSETK_x000D_
Biological Process	GO:0006122	5	mitochondrial electron transport, ubiquinol to cytochrome c	0.000236774	A0A0D2XWT9	129	K	"Cytochrome b-c1 complex subunit Rieske, mitochondrial"	FOXG_08455	1	NVIIK(1)WR_x000D_
Biological Process	GO:0006122	5	mitochondrial electron transport, ubiquinol to cytochrome c	0.000236774	A0A0D2XWT9	133	K	"Cytochrome b-c1 complex subunit Rieske, mitochondrial"	FOXG_08455	1	GK(1)PVFIR_x000D_
Biological Process	GO:0006612	5	protein targeting to membrane	0.0181543	A0A0D2X8G5	97	K	Uncharacterized protein	FOXG_00174	1	SAK(1)QACGSLLQR_x000D_
Biological Process	GO:0006612	5	protein targeting to membrane	0.0181543	A0A0D2XX16	150	K	Uncharacterized protein	FOXG_08532	1	ALQSPAYEK(1)AR_x000D_
Biological Process	GO:0006612	5	protein targeting to membrane	0.0181543	A0A0D2XJW8	559	K	Signal recognition particle subunit SRP72	FOXG_04234	1	SAPSGPTEK(1)TR_x000D_
Biological Process	GO:0006612	5	protein targeting to membrane	0.0181543	A0A0D2XX38	92	K	Signal recognition particle subunit SRP68	FOXG_08554	1	SGHTSDTK(1)GITGR_x000D_
Biological Process	GO:0006612	5	protein targeting to membrane	0.0181543	A0A0D2XX38	291	K	Signal recognition particle subunit SRP68	FOXG_08554	1	DLAEPK(1)GR_x000D_
Biological Process	GO:0006612	5	protein targeting to membrane	0.0181543	A0A0D2XX38	151	K	Signal recognition particle subunit SRP68	FOXG_08554	1	GTAAFEK(1)QSWEPSLR_x000D_
Biological Process	GO:0006612	5	protein targeting to membrane	0.0181543	A0A0D2XX38	242	K	Signal recognition particle subunit SRP68	FOXG_08554	1	AK(1)DGIASAEGAPK_x000D_
Biological Process	GO:0006612	5	protein targeting to membrane	0.0181543	A0A0D2XQC1	391	K	Glucose-regulated protein	FOXG_06163	1	VQQLIEDFFNK(1)K_x000D_
Biological Process	GO:0006612	5	protein targeting to membrane	0.0181543	A0A0D2XQC1	594	K	Glucose-regulated protein	FOXG_06163	0.999592	NQVNDEEGLGGK(1)IEEEDKETILEAVK_x000D_
Biological Process	GO:0006612	5	protein targeting to membrane	0.0181543	A0A0D2XQC1	632	K	Glucose-regulated protein	FOXG_06163	1	EK(1)LSNVAYPITSK_x000D_
Biological Process	GO:0006612	5	protein targeting to membrane	0.0181543	A0A0D2XQC1	600	K	Glucose-regulated protein	FOXG_06163	1	IEEEDK(1)ETILEAVK_x000D_
Biological Process	GO:0006612	5	protein targeting to membrane	0.0181543	A0A0D2XQC1	107	K	Glucose-regulated protein	FOXG_06163	1	NQAAANPTNTIYDIK(1)R_x000D_
Biological Process	GO:0006612	5	protein targeting to membrane	0.0181543	A0A0D2XQC1	290	K	Glucose-regulated protein	FOXG_06163	1	NNVDITK(1)DLK_x000D_
Biological Process	GO:0006612	5	protein targeting to membrane	0.0181543	A0A0D2XQC1	147	K	Glucose-regulated protein	FOXG_06163	1	DDRPVVQVEVDGAK(1)K_x000D_
Biological Process	GO:0006612	5	protein targeting to membrane	0.0181543	A0A0D2XQC1	562	K	Glucose-regulated protein	FOXG_06163	1	YAEEDK(1)ATR_x000D_
Biological Process	GO:0006612	5	protein targeting to membrane	0.0181543	A0A0D2XQC1	283	K	Glucose-regulated protein	FOXG_06163	1	QYNQK(1)NNVDITK_x000D_
Biological Process	GO:0006612	5	protein targeting to membrane	0.0181543	A0A0D2XQC1	630	K	Glucose-regulated protein	FOXG_06163	1	ETNEWLDEHGADATAEDFEEQK(1)EK_x000D_
Biological Process	GO:0006612	5	protein targeting to membrane	0.0181543	A0A0D2XQC1	313	K	Glucose-regulated protein	FOXG_06163	1	TLSSQK(1)STR_x000D_
Biological Process	GO:0006612	5	protein targeting to membrane	0.0181543	A0A0D2XQC1	92	K	Glucose-regulated protein	FOXG_06163	1	LVGDAAK(1)NQAAANPTNTIYDIK_x000D_
Biological Process	GO:0006612	5	protein targeting to membrane	0.0181543	A0A0D2XQC1	173	K	Glucose-regulated protein	FOXG_06163	1	EVAEGYLGK(1)K_x000D_
Biological Process	GO:0006612	5	protein targeting to membrane	0.0181543	A0A0D2XQC1	278	K	Glucose-regulated protein	FOXG_06163	1	VINYFAK(1)QYNQK_x000D_
Biological Process	GO:0006612	5	protein targeting to membrane	0.0181543	A0A0D2XQC1	164	K	Glucose-regulated protein	FOXG_06163	1	MK(1)EVAEGYLGK_x000D_
Biological Process	GO:0006612	5	protein targeting to membrane	0.0181543	A0A0D2XQC1	539	K	Glucose-regulated protein	FOXG_06163	1	QESITITNDK(1)GR_x000D_
Biological Process	GO:0006612	5	protein targeting to membrane	0.0181543	A0A0D2XQC1	117	K	Glucose-regulated protein	FOXG_06163	1	YSEK(1)TLQGDIK_x000D_
Biological Process	GO:0006612	5	protein targeting to membrane	0.0181543	A0A0D2XQC1	293	K	Glucose-regulated protein	FOXG_06163	1	DLK(1)AMGK_x000D_
Biological Process	GO:0006612	5	protein targeting to membrane	0.0181543	A0A0D2XQC1	223	K	Glucose-regulated protein	FOXG_06163	1	IVNEPTAAAIAYGLDK(1)TDGER_x000D_
Biological Process	GO:0006612	5	protein targeting to membrane	0.0181543	A0A0D2XHH6	79	K	Nascent polypeptide-associated complex subunit alpha	FOXG_03374	1	RPK(1)NILFVINNPEVYK_x000D_
Biological Process	GO:0006612	5	protein targeting to membrane	0.0181543	A0A0D2XHH6	15	K	Nascent polypeptide-associated complex subunit alpha	FOXG_03374	1	VEELPDEEPK(1)K_x000D_
Biological Process	GO:0006612	5	protein targeting to membrane	0.0181543	A0A0J9ULB2	49	K	Nascent polypeptide-associated complex subunit beta	FOXG_03126	1	LQLALK(1)K_x000D_
Biological Process	GO:0006612	5	protein targeting to membrane	0.0181543	A0A0D2XQA6	92	K	Importin N-terminal domain-containing protein	FOXG_06148	1	WLQQTDDETK(1)NR_x000D_
Biological Process	GO:0006612	5	protein targeting to membrane	0.0181543	A0A0D2XQA6	189	K	Importin N-terminal domain-containing protein	FOXG_06148	1	K(1)EETNIEVR_x000D_
Biological Process	GO:0006612	5	protein targeting to membrane	0.0181543	A0A0D2XQA6	82	K	Importin N-terminal domain-containing protein	FOXG_06148	1	HQELQAK(1)WLQQTDDETK_x000D_
Biological Process	GO:0006612	5	protein targeting to membrane	0.0181543	A0A0J9VAD6	362	K	Protein transporter SEC61 subunit alpha	FOXG_09081	1	QLK(1)DQGLVMAGHR_x000D_
Biological Process	GO:0006612	5	protein targeting to membrane	0.0181543	A0A0J9VAD6	378	K	Protein transporter SEC61 subunit alpha	FOXG_09081	1	DQSMYK(1)ELK_x000D_
Biological Process	GO:0006612	5	protein targeting to membrane	0.0181543	A0A0D2XA80	523	K	Hsp70-like protein	FOXG_00795	1	MLNDAEK(1)YK_x000D_
Biological Process	GO:0006612	5	protein targeting to membrane	0.0181543	A0A0D2XA80	346	K	Hsp70-like protein	FOXG_00795	1	VQK(1)LITDYFNGK_x000D_
Biological Process	GO:0006612	5	protein targeting to membrane	0.0181543	A0A0D2XA80	511	K	Hsp70-like protein	FOXG_00795	1	LSK(1)EEIER_x000D_
Biological Process	GO:0006612	5	protein targeting to membrane	0.0181543	A0A0D2XA80	457	K	Hsp70-like protein	FOXG_00795	1	DNNLMGK(1)FELTGIPPAPR_x000D_
Biological Process	GO:0006612	5	protein targeting to membrane	0.0181543	A0A0D2XA80	560	K	Hsp70-like protein	FOXG_00795	1	VEEK(1)IEASDK_x000D_
Biological Process	GO:0006612	5	protein targeting to membrane	0.0181543	A0A0D2XA80	244	K	Hsp70-like protein	FOXG_00795	1	LVNHFVNEFK(1)R_x000D_
Biological Process	GO:0006612	5	protein targeting to membrane	0.0181543	A0A0D2XA80	506	K	Hsp70-like protein	FOXG_00795	1	SNK(1)IVITNDK(1)GR_x000D_
Biological Process	GO:0006612	5	protein targeting to membrane	0.0181543	A0A0D2XA80	566	K	Hsp70-like protein	FOXG_00795	1	IEASDK(1)ETLTAEIDK_x000D_
Biological Process	GO:0006612	5	protein targeting to membrane	0.0181543	A0A0D2XA80	525	K	Hsp70-like protein	FOXG_00795	1	YK(1)EEDEAEGK_x000D_
Biological Process	GO:0006612	5	protein targeting to membrane	0.0181543	A0A0D2XA80	422	K	Hsp70-like protein	FOXG_00795	1	NTTIPTK(1)K_x000D_
Biological Process	GO:0006612	5	protein targeting to membrane	0.0181543	A0A0D2XA80	533	K	Hsp70-like protein	FOXG_00795	1	EEDEAEGK(1)R_x000D_
Biological Process	GO:0006612	5	protein targeting to membrane	0.0181543	A0A0D2XA80	75	K	Hsp70-like protein	FOXG_00795	1	K(1)FADPEVQADMK_x000D_
Biological Process	GO:0006612	5	protein targeting to membrane	0.0181543	A0A0D2XA80	326	K	Hsp70-like protein	FOXG_00795	1	IDK(1)SLVHEIVLVGGSTR_x000D_
Biological Process	GO:0006612	5	protein targeting to membrane	0.0181543	A0A0D2XA80	249	K	Hsp70-like protein	FOXG_00795	1	K(1)DLSTNVR_x000D_
Biological Process	GO:0006612	5	protein targeting to membrane	0.0181543	A0A0D2XA80	601	K	Hsp70-like protein	FOXG_00795	1	ELEGK(1)ANPIMMK_x000D_
Biological Process	GO:0006612	5	protein targeting to membrane	0.0181543	A0A0D2XA80	69	K	Hsp70-like protein	FOXG_00795	1	NQVAMNPQNTVFDAK(1)R_x000D_
Biological Process	GO:0006612	5	protein targeting to membrane	0.0181543	A0A0D2XA80	596	K	Hsp70-like protein	FOXG_00795	1	EEYEEHQK(1)ELEGK_x000D_
Biological Process	GO:0006612	5	protein targeting to membrane	0.0181543	A0A0D2XA80	556	K	Hsp70-like protein	FOXG_00795	1	NTLSDPK(1)VEEK_x000D_
Biological Process	GO:0006612	5	protein targeting to membrane	0.0181543	A0A0D2XA80	499	K	Hsp70-like protein	FOXG_00795	1	SNK(1)IVITNDK(1)GR_x000D_
Biological Process	GO:0006612	5	protein targeting to membrane	0.0181543	A0A0D2XA80	86	K	Hsp70-like protein	FOXG_00795	1	FADPEVQADMK(1)HFPFK_x000D_
Biological Process	GO:0006612	5	protein targeting to membrane	0.0181543	A0A0D2XA80	54	K	Hsp70-like protein	FOXG_00795	1	LIGDAAK(1)NQVAMNPQNTVFDAK_x000D_
Biological Process	GO:0006612	5	protein targeting to membrane	0.0181543	A0A0D2Y8Y5	973	K	Hypoxia up-regulated 1	FOXG_12753	1	DGEIDK(1)EQLEK_x000D_
Biological Process	GO:0006612	5	protein targeting to membrane	0.0181543	A0A0D2Y8Y5	418	K	Hypoxia up-regulated 1	FOXG_12753	1	VLEK(1)VSGSPEK_x000D_
Biological Process	GO:0006612	5	protein targeting to membrane	0.0181543	A0A0D2Y8Y5	414	K	Hypoxia up-regulated 1	FOXG_12753	1	TPFVQK(1)VLEK_x000D_
Biological Process	GO:0006612	5	protein targeting to membrane	0.0181543	A0A0D2Y8Y5	335	K	Hypoxia up-regulated 1	FOXG_12753	1	LTNQVEK(1)VR_x000D_
Biological Process	GO:0006612	5	protein targeting to membrane	0.0181543	A0A0D2Y8Y5	683	K	Hypoxia up-regulated 1	FOXG_12753	1	AFAASDK(1)AR_x000D_
Biological Process	GO:0006612	5	protein targeting to membrane	0.0181543	A0A0D2Y8Y5	425	K	Hypoxia up-regulated 1	FOXG_12753	1	VSGSPEK(1)IR_x000D_
Biological Process	GO:0006612	5	protein targeting to membrane	0.0181543	A0A0D2Y5J0	98	K	Protein phosphatase	FOXG_11546	1	ADKPAAAAPTPAPVELTDEQK(1)K_x000D_
Biological Process	GO:0006612	5	protein targeting to membrane	0.0181543	A0A0D2Y5J0	215	K	Protein phosphatase	FOXG_11546	1	GYETAK(1)R_x000D_
Biological Process	GO:0006612	5	protein targeting to membrane	0.0181543	A0A0D2Y5J0	115	K	Protein phosphatase	FOXG_11546	1	GNAAMAQK(1)DYR_x000D_
Biological Process	GO:0006612	5	protein targeting to membrane	0.0181543	A0A0D2Y5J0	107	K	Protein phosphatase	FOXG_11546	1	SK(1)GNAAMAQK_x000D_
Biological Process	GO:0006612	5	protein targeting to membrane	0.0181543	A0A0D2XCN6	457	K	Importin subunit alpha	FOXG_01659	1	IGDLDK(1)QAAGESGDSINR_x000D_
Biological Process	GO:0006612	5	protein targeting to membrane	0.0181543	A0A0D2XCN6	482	K	Importin subunit alpha	FOXG_01659	1	YALFIEECGGMEK(1)IHDCQNNANEEIYMK_x000D_
Biological Process	GO:0006612	5	protein targeting to membrane	0.0181543	A0A0D2XCN6	395	K	Importin subunit alpha	FOXG_01659	1	K(1)EACWAISNATSGGLQKPEQIR_x000D_
Biological Process	GO:0006612	5	protein targeting to membrane	0.0181543	A0A0D2XCN6	122	K	Importin subunit alpha	FOXG_01659	1	NPPIEEVIK(1)TGVVSR_x000D_
Biological Process	GO:0000184	8	nuclear-transcribed mRNA catabolic process, nonsense-mediated decay	0.110309	A0A0J9WFU3	326	K	Uncharacterized protein	FOXG_00205	1	VVGVIK(1)R_x000D_
Biological Process	GO:0000184	8	nuclear-transcribed mRNA catabolic process, nonsense-mediated decay	0.110309	A0A0J9UEH0	373	K	5'-3' exoribonuclease 1	FOXG_02024	1	LYQDK(1)YQGWK_x000D_
Biological Process	GO:0000184	8	nuclear-transcribed mRNA catabolic process, nonsense-mediated decay	0.110309	A0A0J9UEH0	466	K	5'-3' exoribonuclease 1	FOXG_02024	1	NELLEPDEK(1)AR_x000D_
Biological Process	GO:0000184	8	nuclear-transcribed mRNA catabolic process, nonsense-mediated decay	0.110309	A0A0J9UEH0	891	K	5'-3' exoribonuclease 1	FOXG_02024	1	EIVAWLK(1)K_x000D_
Biological Process	GO:0000184	8	nuclear-transcribed mRNA catabolic process, nonsense-mediated decay	0.110309	A0A0D2XBA4	38	K	Translation initiation factor 4E	FOXG_01172	1	DDDK(1)PVTVFHDK_x000D_
Biological Process	GO:0000184	8	nuclear-transcribed mRNA catabolic process, nonsense-mediated decay	0.110309	A0A0D2XBA4	212	K	Translation initiation factor 4E	FOXG_01172	1	GK(1)EILLSIGR_x000D_
Biological Process	GO:0000184	8	nuclear-transcribed mRNA catabolic process, nonsense-mediated decay	0.110309	A0A0D2XBA4	130	K	Translation initiation factor 4E	FOXG_01172	1	HGGK(1)WSYQYK_x000D_
Biological Process	GO:0000184	8	nuclear-transcribed mRNA catabolic process, nonsense-mediated decay	0.110309	A0A0D2XBA4	204	K	Translation initiation factor 4E	FOXG_01172	1	GEGDVAGGK(1)GR_x000D_
Biological Process	GO:0000184	8	nuclear-transcribed mRNA catabolic process, nonsense-mediated decay	0.110309	A0A0D2XBA4	136	K	Translation initiation factor 4E	FOXG_01172	1	WSYQYK(1)DK_x000D_
Biological Process	GO:0000184	8	nuclear-transcribed mRNA catabolic process, nonsense-mediated decay	0.110309	A0A0D2XBA4	58	K	Translation initiation factor 4E	FOXG_01172	1	HPLQNK(1)WTLWFTKPPSGK_x000D_
Biological Process	GO:0000184	8	nuclear-transcribed mRNA catabolic process, nonsense-mediated decay	0.110309	A0A0D2XBA4	223	K	Translation initiation factor 4E	FOXG_01172	1	FK(1)EVLELPASEQVEFSGHTDSAHSGSTR_x000D_
Biological Process	GO:0000184	8	nuclear-transcribed mRNA catabolic process, nonsense-mediated decay	0.110309	A0A0D2XNG4	669	K	Regulator-nonsense transcripts 1	FOXG_05494	1	LVNLK(1)LSPIR_x000D_
Biological Process	GO:0000184	8	nuclear-transcribed mRNA catabolic process, nonsense-mediated decay	0.110309	A0A0D2Y944	261	K	RNase_PH domain-containing protein	FOXG_12813	1	ELK(1)LLSIR_x000D_
Biological Process	GO:0000184	8	nuclear-transcribed mRNA catabolic process, nonsense-mediated decay	0.110309	A0A0D2XVR2	199	K	Uncharacterized protein	FOXG_08074	1	LTEVTLDAK(1)R_x000D_
Biological Process	GO:0000184	8	nuclear-transcribed mRNA catabolic process, nonsense-mediated decay	0.110309	A0A0J9WR07	371	K	ATP-dependent RNA helicase DBP2	FOXG_11505	1	ILIFVGTK(1)R_x000D_
Biological Process	GO:0000184	8	nuclear-transcribed mRNA catabolic process, nonsense-mediated decay	0.110309	A0A0J9WR07	208	K	ATP-dependent RNA helicase DBP2	FOXG_11505	1	ELAVQIQEEMK(1)K_x000D_
Biological Process	GO:0000184	8	nuclear-transcribed mRNA catabolic process, nonsense-mediated decay	0.110309	A0A0J9WR07	227	K	ATP-dependent RNA helicase DBP2	FOXG_11505	1	NTCVYGGVPK(1)GPQIR_x000D_
Biological Process	GO:0000184	8	nuclear-transcribed mRNA catabolic process, nonsense-mediated decay	0.110309	A0A0J9WR07	345	K	ATP-dependent RNA helicase DBP2	FOXG_11505	1	ITQIVEVVTDMEK(1)R_x000D_
Biological Process	GO:0000184	8	nuclear-transcribed mRNA catabolic process, nonsense-mediated decay	0.110309	A0A0J9WR07	408	K	ATP-dependent RNA helicase DBP2	FOXG_11505	1	DWVLDQFK(1)TGK_x000D_
Biological Process	GO:0000184	8	nuclear-transcribed mRNA catabolic process, nonsense-mediated decay	0.110309	A0A0J9WR07	360	K	ATP-dependent RNA helicase DBP2	FOXG_11505	1	VMENK(1)ENK_x000D_
Biological Process	GO:0000184	8	nuclear-transcribed mRNA catabolic process, nonsense-mediated decay	0.110309	A0A0J9WR07	395	K	ATP-dependent RNA helicase DBP2	FOXG_11505	1	QDGWPALSIHGDK(1)QQNER_x000D_
Biological Process	GO:0000184	8	nuclear-transcribed mRNA catabolic process, nonsense-mediated decay	0.110309	A0A0J9WR07	411	K	ATP-dependent RNA helicase DBP2	FOXG_11505	1	TGK(1)SPIMVATDVASR_x000D_
Biological Process	GO:0000184	8	nuclear-transcribed mRNA catabolic process, nonsense-mediated decay	0.110309	A0A0J9WR07	76	K	ATP-dependent RNA helicase DBP2	FOXG_11505	1	FEK(1)SFYK_x000D_
Biological Process	GO:0000184	8	nuclear-transcribed mRNA catabolic process, nonsense-mediated decay	0.110309	A0A0J9WR07	355	K	ATP-dependent RNA helicase DBP2	FOXG_11505	1	HLEK(1)VMENK_x000D_
Biological Process	GO:0000184	8	nuclear-transcribed mRNA catabolic process, nonsense-mediated decay	0.110309	A0A0J9W580	360	K	Uncharacterized protein	FOXG_15627	1	ALSNQK(1)FR_x000D_
Biological Process	GO:0000184	8	nuclear-transcribed mRNA catabolic process, nonsense-mediated decay	0.110309	A0A0D2XJX3	149	K	Uncharacterized protein	FOXG_04239	1	FAIQSDK(1)K_x000D_
Biological Process	GO:0009113	5	purine nucleobase biosynthetic process	0.00168455	A0A0D2Y8Z1	40	K	5-methyltetrahydropteroyltriglutamate-homocysteine methyltransferase	FOXG_12759	1	ISQSDLLAEAK(1)R_x000D_
Biological Process	GO:0009113	5	purine nucleobase biosynthetic process	0.00168455	A0A0D2Y8Z1	554	K	5-methyltetrahydropteroyltriglutamate-homocysteine methyltransferase	FOXG_12759	1	YAVSVSK(1)K_x000D_
Biological Process	GO:0009113	5	purine nucleobase biosynthetic process	0.00168455	A0A0D2Y8Z1	458	K	5-methyltetrahydropteroyltriglutamate-homocysteine methyltransferase	FOXG_12759	1	FTK(1)GEITAEEYDR_x000D_
Biological Process	GO:0009113	5	purine nucleobase biosynthetic process	0.00168455	A0A0D2Y8Z1	20	K	5-methyltetrahydropteroyltriglutamate-homocysteine methyltransferase	FOXG_12759	1	K(1)ATEAYWGGK_x000D_
Biological Process	GO:0009113	5	purine nucleobase biosynthetic process	0.00168455	A0A0D2Y8Z1	231	K	5-methyltetrahydropteroyltriglutamate-homocysteine methyltransferase	FOXG_12759	1	PAYEK(1)FASLGDK_x000D_
Biological Process	GO:0009113	5	purine nucleobase biosynthetic process	0.00168455	A0A0D2Y8Z1	402	K	5-methyltetrahydropteroyltriglutamate-homocysteine methyltransferase	FOXG_12759	1	TNDPQVK(1)ER_x000D_
Biological Process	GO:0009113	5	purine nucleobase biosynthetic process	0.00168455	A0A0D2Y8Z1	472	K	5-methyltetrahydropteroyltriglutamate-homocysteine methyltransferase	FOXG_12759	1	FIEK(1)EIEENIK_x000D_
Biological Process	GO:0009113	5	purine nucleobase biosynthetic process	0.00168455	A0A0D2Y8Z1	317	K	5-methyltetrahydropteroyltriglutamate-homocysteine methyltransferase	FOXG_12759	1	AIETVETAIQK(1)LGK_x000D_
Biological Process	GO:0009113	5	purine nucleobase biosynthetic process	0.00168455	A0A0D2Y8Z1	125	K	5-methyltetrahydropteroyltriglutamate-homocysteine methyltransferase	FOXG_12759	1	WFDSNYHYVK(1)PTLQDNQTFK_x000D_
Biological Process	GO:0009113	5	purine nucleobase biosynthetic process	0.00168455	A0A0D2Y8Z1	141	K	5-methyltetrahydropteroyltriglutamate-homocysteine methyltransferase	FOXG_12759	1	LTDSPK(1)AVAEFK_x000D_
Biological Process	GO:0009113	5	purine nucleobase biosynthetic process	0.00168455	A0A0D2Y8Z1	150	K	5-methyltetrahydropteroyltriglutamate-homocysteine methyltransferase	FOXG_12759	1	EAK(1)EAGINTR_x000D_
Biological Process	GO:0009113	5	purine nucleobase biosynthetic process	0.00168455	A0A0D2XVF1	376	K	Phosphoserine aminotransferase	FOXG_07963	1	NGDTDGTEK(1)AFLK_x000D_
Biological Process	GO:0009113	5	purine nucleobase biosynthetic process	0.00168455	A0A0D2XVF1	331	K	Phosphoserine aminotransferase	FOXG_07963	1	VEGQEAVSAK(1)K_x000D_
Biological Process	GO:0009113	5	purine nucleobase biosynthetic process	0.00168455	A0A0D2XAY6	149	K	Adenine phosphoribosyltransferase	FOXG_01052	1	EYGK(1)DLFQMQEDAVR_x000D_
Biological Process	GO:0009113	5	purine nucleobase biosynthetic process	0.00168455	A0A0D2XMK8	688	K	Uncharacterized protein	---	1	FFNIK(1)CR_x000D_
Biological Process	GO:0009113	5	purine nucleobase biosynthetic process	0.00168455	A0A0D2XMK8	127	K	Uncharacterized protein	---	1	DVDGFGTK(1)NIGELAK_x000D_
Biological Process	GO:0009113	5	purine nucleobase biosynthetic process	0.00168455	A0A0D2XMK8	499	K	Uncharacterized protein	---	1	LGIDK(1)TNPDELTEDEIHR_x000D_
Biological Process	GO:0009113	5	purine nucleobase biosynthetic process	0.00168455	A0A0D2XMK8	134	K	Uncharacterized protein	---	1	NIGELAK(1)R_x000D_
Biological Process	GO:0009113	5	purine nucleobase biosynthetic process	0.00168455	A0A0D2XMK8	26	K	Uncharacterized protein	---	1	LCAEVTEK(1)QK_x000D_
Biological Process	GO:0009113	5	purine nucleobase biosynthetic process	0.00168455	A0A0D2X9R9	27	K	Methylenetetrahydrofolate dehydrogenase (NAD+)	FOXG_00634	1	GYLSEVK(1)DTLAK_x000D_
Biological Process	GO:0009113	5	purine nucleobase biosynthetic process	0.00168455	A0A0D2X9R9	123	K	Methylenetetrahydrofolate dehydrogenase (NAD+)	FOXG_00634	1	YIQESVDLGK(1)DVEGLR_x000D_
Biological Process	GO:0009113	5	purine nucleobase biosynthetic process	0.00168455	A0A0D2X9R9	11	K	Methylenetetrahydrofolate dehydrogenase (NAD+)	FOXG_00634	1	TCK(1)VITAETIAK_x000D_
Biological Process	GO:0009113	5	purine nucleobase biosynthetic process	0.00168455	A0A0D2X9R9	291	K	Methylenetetrahydrofolate dehydrogenase (NAD+)	FOXG_00634	1	EK(1)ASIYVPSVGK_x000D_
Biological Process	GO:0009113	5	purine nucleobase biosynthetic process	0.00168455	A0A0D2X9R9	289	K	Methylenetetrahydrofolate dehydrogenase (NAD+)	FOXG_00634	1	NFDGPAIK(1)EK_x000D_
Biological Process	GO:0009113	5	purine nucleobase biosynthetic process	0.00168455	A0A0D2X9R9	62	K	Methylenetetrahydrofolate dehydrogenase (NAD+)	FOXG_00634	1	YAEWSK(1)K_x000D_
Biological Process	GO:0009113	5	purine nucleobase biosynthetic process	0.00168455	A0A0D2X9R9	184	K	Methylenetetrahydrofolate dehydrogenase (NAD+)	FOXG_00634	1	LFGK(1)TITVINR_x000D_
Biological Process	GO:0009113	5	purine nucleobase biosynthetic process	0.00168455	A0A0D2XQA2	188	K	Phosphoribosylaminoimidazole-succinocarboxamide synthase	FOXG_06144	1	VK(1)ELSLK_x000D_
Biological Process	GO:0009113	5	purine nucleobase biosynthetic process	0.00168455	A0A0D2XQA2	200	K	Phosphoribosylaminoimidazole-succinocarboxamide synthase	FOXG_06144	1	IYEEAAK(1)YAEER_x000D_
Biological Process	GO:0009113	5	purine nucleobase biosynthetic process	0.00168455	A0A0D2XQA2	255	K	Phosphoribosylaminoimidazole-succinocarboxamide synthase	FOXG_06144	1	DQDSFDK(1)QFIR_x000D_
Biological Process	GO:0009113	5	purine nucleobase biosynthetic process	0.00168455	A0A0D2XQA2	264	K	Phosphoribosylaminoimidazole-succinocarboxamide synthase	FOXG_06144	1	NWLTK(1)EGLK_x000D_
Biological Process	GO:0009113	5	purine nucleobase biosynthetic process	0.00168455	A0A0D2XQA2	270	K	Phosphoribosylaminoimidazole-succinocarboxamide synthase	FOXG_06144	1	GK(1)EGVELPQDIVQATADR_x000D_
Biological Process	GO:0009113	5	purine nucleobase biosynthetic process	0.00168455	A0A0D2XQA2	150	K	Phosphoribosylaminoimidazole-succinocarboxamide synthase	FOXG_06144	1	FK(1)QPLWTPSTK_x000D_
Biological Process	GO:0009113	5	purine nucleobase biosynthetic process	0.00168455	A0A0D2XQA2	126	K	Phosphoribosylaminoimidazole-succinocarboxamide synthase	FOXG_06144	1	GYLTGSAFK(1)EYK_x000D_
Biological Process	GO:0009113	5	purine nucleobase biosynthetic process	0.00168455	A0A0D2XQA2	54	K	Phosphoribosylaminoimidazole-succinocarboxamide synthase	FOXG_06144	1	NPIPDK(1)GK_x000D_
Biological Process	GO:0009113	5	purine nucleobase biosynthetic process	0.00168455	A0A0D2Y2N6	286	K	ATP-grasp domain-containing protein	FOXG_10535	1	GPK(1)VLEYNVR_x000D_
Biological Process	GO:0009113	5	purine nucleobase biosynthetic process	0.00168455	A0A0D2Y2N6	53	K	ATP-grasp domain-containing protein	FOXG_10535	1	TSNVSSVK(1)AEDFAGLVK_x000D_
Biological Process	GO:0009113	5	purine nucleobase biosynthetic process	0.00168455	A0A0D2Y2N6	118	K	ATP-grasp domain-containing protein	FOXG_10535	1	K(1)YNVPTAAYENFSDYNK_x000D_
Biological Process	GO:0009113	5	purine nucleobase biosynthetic process	0.00168455	A0A0D2Y2N6	758	K	ATP-grasp domain-containing protein	FOXG_10535	1	ADSVTQALTDAGEK(1)VYR_x000D_
Biological Process	GO:0009113	5	purine nucleobase biosynthetic process	0.00168455	A0A0D2Y2N6	783	K	ATP-grasp domain-containing protein	FOXG_10535	1	DQGEACLIHNVDSWK(1)AETAVPSK_x000D_
Biological Process	GO:0009113	5	purine nucleobase biosynthetic process	0.00168455	A0A0D2Y2N6	509	K	ATP-grasp domain-containing protein	FOXG_10535	1	LMIAQAMK(1)K_x000D_
Biological Process	GO:0009113	5	purine nucleobase biosynthetic process	0.00168455	A0A0D2Y2N6	220	K	ATP-grasp domain-containing protein	FOXG_10535	1	SLPLAQDHK(1)R_x000D_
Biological Process	GO:0009113	5	purine nucleobase biosynthetic process	0.00168455	A0A0D2Y2N6	352	K	ATP-grasp domain-containing protein	FOXG_10535	1	FSATVVLASGGYPGSYPK(1)GK_x000D_
Biological Process	GO:0009113	5	purine nucleobase biosynthetic process	0.00168455	A0A0D2Y2N6	409	K	ATP-grasp domain-containing protein	FOXG_10535	1	AAVDAAYAALDK(1)K_x000D_
Biological Process	GO:0009113	5	purine nucleobase biosynthetic process	0.00168455	A0A0D2Y2N6	157	K	ATP-grasp domain-containing protein	FOXG_10535	1	ATGLAAGK(1)GVILPQTK_x000D_
Biological Process	GO:0009113	5	purine nucleobase biosynthetic process	0.00168455	A0A0D2Y2N6	380	K	ATP-grasp domain-containing protein	FOXG_10535	1	AMSVQTPPAGCNIFHAGTTLDSTGLK(1)TSGGR_x000D_
Biological Process	GO:0006048	5	UDP-N-acetylglucosamine biosynthetic process	0.153217	A0A0D2XAB7	12	K	UDP-N-acetylglucosamine pyrophosphorylase	FOXG_00832	1	QALHLGK(1)SNDAPAEPSPEALNELK_x000D_
Biological Process	GO:0006048	5	UDP-N-acetylglucosamine biosynthetic process	0.153217	A0A0D2XAB7	445	K	UDP-N-acetylglucosamine pyrophosphorylase	FOXG_00832	1	NAPGTGEDDPDTSK(1)ADIMTQGK_x000D_
Biological Process	GO:0006048	5	UDP-N-acetylglucosamine biosynthetic process	0.153217	A0A0D2XAB7	453	K	UDP-N-acetylglucosamine pyrophosphorylase	FOXG_00832	1	ADIMTQGK(1)R_x000D_
Biological Process	GO:0006048	5	UDP-N-acetylglucosamine biosynthetic process	0.153217	A0A0D2XAB7	338	K	UDP-N-acetylglucosamine pyrophosphorylase	FOXG_00832	1	ATAEELDPK(1)QSDLLR_x000D_
Biological Process	GO:0006048	5	UDP-N-acetylglucosamine biosynthetic process	0.153217	A0A0D2XAB7	164	K	UDP-N-acetylglucosamine pyrophosphorylase	FOXG_00832	1	IVK(1)VQELAAK_x000D_
Biological Process	GO:0006048	5	UDP-N-acetylglucosamine biosynthetic process	0.153217	A0A0D2XAB7	318	K	UDP-N-acetylglucosamine pyrophosphorylase	FOXG_00832	1	NGK(1)PDVVEYSEIDK_x000D_
Biological Process	GO:0006048	5	UDP-N-acetylglucosamine biosynthetic process	0.153217	A0A0D2XAB7	29	K	UDP-N-acetylglucosamine pyrophosphorylase	FOXG_00832	1	SNDAPAEPSPEALNELK(1)EK_x000D_
Biological Process	GO:0006048	5	UDP-N-acetylglucosamine biosynthetic process	0.153217	A0A0D2XAB7	171	K	UDP-N-acetylglucosamine pyrophosphorylase	FOXG_00832	1	VQELAAK(1)K_x000D_
Biological Process	GO:0006048	5	UDP-N-acetylglucosamine biosynthetic process	0.153217	A0A0D2X8P7	22	K	Phosphoacetylglucosamine mutase	FOXG_00256	1	HPIVPNHVYK(1)YGTAGFR_x000D_
Biological Process	GO:0006048	5	UDP-N-acetylglucosamine biosynthetic process	0.153217	A0A0D2X8P7	464	K	Phosphoacetylglucosamine mutase	FOXG_00256	1	VEVGNK(1)DLFQTTDAER_x000D_
Biological Process	GO:0006048	5	UDP-N-acetylglucosamine biosynthetic process	0.153217	A0A0D2X8P7	116	K	Phosphoacetylglucosamine mutase	FOXG_00256	1	ALASQLK(1)IDLSSPGR_x000D_
Biological Process	GO:0006048	5	UDP-N-acetylglucosamine biosynthetic process	0.153217	A0A0D2X8P7	178	K	Phosphoacetylglucosamine mutase	FOXG_00256	1	CVNTEGTPK(1)AYGK_x000D_
Biological Process	GO:0006048	5	UDP-N-acetylglucosamine biosynthetic process	0.153217	A0A0D2X8P7	491	K	Phosphoacetylglucosamine mutase	FOXG_00256	1	LSHPVGAQDEIDQCVK(1)K_x000D_
Biological Process	GO:0006407	5	rRNA export from nucleus	2.99631e-07	A0A0D2Y4M4	92	K	40S ribosomal protein S2	FOXG_11227	1	PVQK(1)QTR_x000D_
Biological Process	GO:0006407	5	rRNA export from nucleus	2.99631e-07	A0A0D2Y4M4	161	K	40S ribosomal protein S2	FOXG_11227	1	GYWGTNLGQPHSLPCK(1)ESGK_x000D_
Biological Process	GO:0006407	5	rRNA export from nucleus	2.99631e-07	A0A0D2Y4M4	120	K	40S ribosomal protein S2	FOXG_11227	1	AIVIIGDSEGHVGLGIK(1)TSK_x000D_
Biological Process	GO:0006407	5	rRNA export from nucleus	2.99631e-07	A0A0D2Y4M4	165	K	40S ribosomal protein S2	FOXG_11227	1	ESGK(1)CGSVTVR_x000D_
Biological Process	GO:0006407	5	rRNA export from nucleus	2.99631e-07	A0A0D2Y4M4	241	K	40S ribosomal protein S2	FOXG_11227	1	LIK(1)SPLDEYADTLR_x000D_
Biological Process	GO:0006407	5	rRNA export from nucleus	2.99631e-07	A0A0D2Y4M4	37	K	40S ribosomal protein S2	FOXG_11227	1	NEEK(1)EWQPVTK_x000D_
Biological Process	GO:0006407	5	rRNA export from nucleus	2.99631e-07	A0A0D2Y4M4	86	K	40S ribosomal protein S2	FOXG_11227	0.999903	LKDEVMK(1)IK_x000D_
Biological Process	GO:0006407	5	rRNA export from nucleus	2.99631e-07	A0A0D2XG20	109	K	Uncharacterized protein	FOXG_02861	1	TEEAEEK(1)PAAK_x000D_
Biological Process	GO:0006407	5	rRNA export from nucleus	2.99631e-07	A0A0D2Y9B5	109	K	40S ribosomal protein S26	FOXG_12885	1	K(1)IVPTAPK_x000D_
Biological Process	GO:0006407	5	rRNA export from nucleus	2.99631e-07	A0A0D2Y9B5	116	K	40S ribosomal protein S26	FOXG_12885	1	IVPTAPK(1)A_x000D_
Biological Process	GO:0006407	5	rRNA export from nucleus	2.99631e-07	A0A0D2Y9B5	19	K	40S ribosomal protein S26	FOXG_12885	1	GHVK(1)PIR_x000D_
Biological Process	GO:0006407	5	rRNA export from nucleus	2.99631e-07	A0A0J9WG57	276	K	Uncharacterized protein	FOXG_00493	1	GGVLVAAALAK(1)GK_x000D_
Biological Process	GO:0006407	5	rRNA export from nucleus	2.99631e-07	A0A0D2XUS0	28	K	40S ribosomal protein S5	FOXG_07725	1	K(1)ANCPIIER_x000D_
Biological Process	GO:0006407	5	rRNA export from nucleus	2.99631e-07	A0A0D2XZN4	233	K	40S ribosomal protein S3	FOXG_09465	1	EEQAVLQPVSQDYGAK(1)AAQAAQAAQDAR_x000D_
Biological Process	GO:0006407	5	rRNA export from nucleus	2.99631e-07	A0A0D2XZN4	111	K	40S ribosomal protein S3	FOXG_09465	1	YK(1)LLNGLAVR_x000D_
Biological Process	GO:0006407	5	rRNA export from nucleus	2.99631e-07	A0A0D2XZN4	78	K	40S ribosomal protein S3	FOXG_09465	1	ELTSLIQK(1)R_x000D_
Biological Process	GO:0006407	5	rRNA export from nucleus	2.99631e-07	A0A0D2XZN4	168	K	40S ribosomal protein S3	FOXG_09465	1	FTDGFMIHSGQPAK(1)DFIDHATR_x000D_
Biological Process	GO:0006407	5	rRNA export from nucleus	2.99631e-07	A0A0D2XZN4	135	K	40S ribosomal protein S3	FOXG_09465	1	FIMESGAK(1)GCEVVVSGK_x000D_
Biological Process	GO:0006407	5	rRNA export from nucleus	2.99631e-07	A0A0D2XZN4	205	K	40S ribosomal protein S3	FOXG_09465	1	AGPQK(1)TLPDAVTIIEPK_x000D_
Biological Process	GO:0006407	5	rRNA export from nucleus	2.99631e-07	A0A0D2XZN4	81	K	40S ribosomal protein S3	FOXG_09465	1	FK(1)FPENSVSLYAAK_x000D_
Biological Process	GO:0006407	5	rRNA export from nucleus	2.99631e-07	A0A0D2XZN4	200	K	40S ribosomal protein S3	FOXG_09465	1	GSDPEGK(1)AGPQK_x000D_
Biological Process	GO:0006407	5	rRNA export from nucleus	2.99631e-07	A0A0D2XZN4	93	K	40S ribosomal protein S3	FOXG_09465	1	FPENSVSLYAAK(1)VQNR_x000D_
Biological Process	GO:0006407	5	rRNA export from nucleus	2.99631e-07	A0A0D2XZN4	144	K	40S ribosomal protein S3	FOXG_09465	1	GCEVVVSGK(1)LR_x000D_
Biological Process	GO:0006407	5	rRNA export from nucleus	2.99631e-07	A0A0D2XZN4	10	K	40S ribosomal protein S3	FOXG_09465	1	AHPGSQISK(1)R_x000D_
Biological Process	GO:0006407	5	rRNA export from nucleus	2.99631e-07	A0A0D2XYY9	832	K	Uncharacterized protein	FOXG_09211	1	DLAK(1)LLVK_x000D_
Biological Process	GO:0006407	5	rRNA export from nucleus	2.99631e-07	A0A0D2XYY9	1003	K	Uncharacterized protein	FOXG_09211	1	LTLIATK(1)R_x000D_
Biological Process	GO:0006407	5	rRNA export from nucleus	2.99631e-07	A0A0D2X8B6	5	K	40S ribosomal protein S28	FOXG_00125	1	MDASK(1)QPVK_x000D_
Biological Process	GO:0006407	5	rRNA export from nucleus	2.99631e-07	A0A0D2XDE8	25	K	40S ribosomal protein S18	FOXG_01927	1	LLNTNVDGK(1)QK_x000D_
Biological Process	GO:0006407	5	rRNA export from nucleus	2.99631e-07	A0A0D2XDE8	56	K	40S ribosomal protein S18	FOXG_01927	1	K(1)ADVDLNK(1)R_x000D_
Biological Process	GO:0006407	5	rRNA export from nucleus	2.99631e-07	A0A0D2XDE8	49	K	40S ribosomal protein S18	FOXG_01927	1	K(1)ADVDLNK(1)R_x000D_
Biological Process	GO:0006407	5	rRNA export from nucleus	2.99631e-07	A0A0D2XDE8	108	K	40S ribosomal protein S18	FOXG_01927	1	DSHILANGVDSK(1)LR_x000D_
Biological Process	GO:0006407	5	rRNA export from nucleus	2.99631e-07	A0A0D2XDE8	48	K	40S ribosomal protein S18	FOXG_01927	1	YSNLVCK(1)K_x000D_
Biological Process	GO:0006407	5	rRNA export from nucleus	2.99631e-07	A0A0D2Y2F8	92	K	40S ribosomal protein S19	FOXG_10455	1	PSK(1)HVDASGSVDR_x000D_
Biological Process	GO:0006407	5	rRNA export from nucleus	2.99631e-07	A0A0D2Y2F8	120	K	40S ribosomal protein S19	FOXG_10455	1	IGVLEQDEDK(1)GGR_x000D_
Biological Process	GO:0006407	5	rRNA export from nucleus	2.99631e-07	A0A0D2Y2F8	39	K	40S ribosomal protein S19	FOXG_10455	1	LPIPGWVDTVK(1)TGPAK_x000D_
Biological Process	GO:0006407	5	rRNA export from nucleus	2.99631e-07	A0A0D2Y2F8	110	K	40S ribosomal protein S19	FOXG_10455	1	VMQALEK(1)IGVLEQDEDK_x000D_
Biological Process	GO:0006407	5	rRNA export from nucleus	2.99631e-07	A0A0D2Y970	59	K	40S ribosomal protein S0	RPS0	1	TWEK(1)IVLAAR_x000D_
Biological Process	GO:0006407	5	rRNA export from nucleus	2.99631e-07	A0A0D2Y970	217	K	40S ribosomal protein S0	RPS0	1	DPEAEAEDK(1)VEEEK_x000D_
Biological Process	GO:0006407	5	rRNA export from nucleus	2.99631e-07	A0A0D2Y970	91	K	40S ribosomal protein S0	RPS0	1	AVLK(1)FAAHTGATAIAGR_x000D_
Biological Process	GO:0006407	5	rRNA export from nucleus	2.99631e-07	A0A0D2Y970	55	K	40S ribosomal protein S0	RPS0	1	ADGVNVINVGK(1)TWEK_x000D_
Biological Process	GO:0006407	5	rRNA export from nucleus	2.99631e-07	A0A0D2XVK7	25	K	30S ribosomal protein S10e	FOXG_08019	1	EGVLVAQK(1)DFNLPK_x000D_
Biological Process	GO:0006407	5	rRNA export from nucleus	2.99631e-07	A0A0D2XVK7	93	K	30S ribosomal protein S10e	FOXG_08019	1	EWLHLPAEIVPATHIK(1)QQR_x000D_
Biological Process	GO:0006407	5	rRNA export from nucleus	2.99631e-07	A0A0D2XVK7	139	K	30S ribosomal protein S10e	FOXG_08019	1	DAGEGK(1)EGGAPGEFAPQFR_x000D_
Biological Process	GO:0006407	5	rRNA export from nucleus	2.99631e-07	A0A0D2XVK7	10	K	30S ribosomal protein S10e	FOXG_08019	1	K(1)IHEYLFR_x000D_
Biological Process	GO:0006407	5	rRNA export from nucleus	2.99631e-07	A0A0D2XVK7	5	K	30S ribosomal protein S10e	FOXG_08019	1	MLIPK(1)ADR_x000D_
Biological Process	GO:0006407	5	rRNA export from nucleus	2.99631e-07	A0A0D2X9U6	84	K	40S ribosomal protein S15	FOXG_00661	1	PDLVK(1)THLR_x000D_
Biological Process	GO:0006407	5	rRNA export from nucleus	2.99631e-07	A0A0D2X9U6	14	K	40S ribosomal protein S15	FOXG_00661	1	ADEYDAEQAAELK(1)R_x000D_
Biological Process	GO:0019388	7	galactose catabolic process	0.0421909	A0A0D2Y5J5	369	K	Galactokinase	FOXG_11551	1	ALNITVEDLEK(1)R_x000D_
Biological Process	GO:0019388	7	galactose catabolic process	0.0421909	A0A0D2Y5J5	330	K	Galactokinase	FOXG_11551	1	TLTK(1)EEELEK_x000D_
Biological Process	GO:0019388	7	galactose catabolic process	0.0421909	A0A0D2Y5J5	374	K	Galactokinase	FOXG_11551	1	FMSK(1)LPVR_x000D_
Biological Process	GO:0019388	7	galactose catabolic process	0.0421909	A0A0D2XYW6	339	K	UDP-glucose 4-epimerase	FOXG_09188	1	TELTMEK(1)ACDDLWK_x000D_
Biological Process	GO:0019388	7	galactose catabolic process	0.0421909	A0A0D2XYW6	332	K	UDP-glucose 4-epimerase	FOXG_09188	1	ELNWK(1)TELTMEK_x000D_
Biological Process	GO:0019388	7	galactose catabolic process	0.0421909	A0A0D2XYW6	66	K	UDP-glucose 4-epimerase	FOXG_09188	1	VDVTDEK(1)AIDEVFAK_x000D_
Biological Process	GO:0019388	7	galactose catabolic process	0.0421909	A0A0J9WGD0	461	K	Phosphoglucomutase	FOXG_00670	1	VTK(1)AGNFSYTDLDGSVASK_x000D_
Biological Process	GO:0019388	7	galactose catabolic process	0.0421909	A0A0J9WGD0	357	K	Phosphoglucomutase	FOXG_00670	1	FFCALFDAK(1)K_x000D_
Biological Process	GO:0019388	7	galactose catabolic process	0.0421909	A0A0J9WGD0	540	K	Phosphoglucomutase	FOXG_00670	1	FK(1)EHVGR_x000D_
Biological Process	GO:0019388	7	galactose catabolic process	0.0421909	A0A0J9WGD0	148	K	Phosphoglucomutase	FOXG_00670	1	IFEFSK(1)TLTSYK_x000D_
Biological Process	GO:0019388	7	galactose catabolic process	0.0421909	A0A0J9WGD0	435	K	Phosphoglucomutase	FOXG_00670	1	YDYEDVDSEGANK(1)VVGELEK_x000D_
Biological Process	GO:0042773	5	ATP synthesis coupled electron transport	1.23408e-06	A0A0D2X8I5	39	K	Uncharacterized protein	---	1	HK(1)FLEGGDEDEE_x000D_
Biological Process	GO:0042773	5	ATP synthesis coupled electron transport	1.23408e-06	A0A0D2XCD3	116	K	"Cytochrome c oxidase subunit 6, mitochondrial"	FOXG_01556	1	VENK(1)GQYEQYLEELKPLR_x000D_
Biological Process	GO:0042773	5	ATP synthesis coupled electron transport	1.23408e-06	A0A0D2XCD3	110	K	"Cytochrome c oxidase subunit 6, mitochondrial"	FOXG_01556	1	IFEGIK(1)TK_x000D_
Biological Process	GO:0042773	5	ATP synthesis coupled electron transport	1.23408e-06	A0A0D2X9D3	306	K	"Cytochrome c1, heme protein, mitochondrial"	FOXG_00494	1	WAWLK(1)SR_x000D_
Biological Process	GO:0042773	5	ATP synthesis coupled electron transport	1.23408e-06	A0A0D2X9D3	160	K	"Cytochrome c1, heme protein, mitochondrial"	FOXG_00494	1	PGK(1)LADYMLPPYK_x000D_
Biological Process	GO:0042773	5	ATP synthesis coupled electron transport	1.23408e-06	A0A0D2X9D3	301	K	"Cytochrome c1, heme protein, mitochondrial"	FOXG_00494	1	YK(1)WAWLK_x000D_
Biological Process	GO:0042773	5	ATP synthesis coupled electron transport	1.23408e-06	A0A0D2XAP5	402	K	Uncharacterized protein	---	1	QPSIALAGSGIVNSGK(1)PYDSATIAK_x000D_
Biological Process	GO:0042773	5	ATP synthesis coupled electron transport	1.23408e-06	A0A0D2XAP5	356	K	Uncharacterized protein	---	1	VLK(1)SIADGQASQEDVKK_x000D_
Biological Process	GO:0042773	5	ATP synthesis coupled electron transport	1.23408e-06	A0A0D2XAP5	254	K	Uncharacterized protein	---	1	TDATK(1)YFGGEQR_x000D_
Biological Process	GO:0042773	5	ATP synthesis coupled electron transport	1.23408e-06	A0A0D2XAP5	376	K	Uncharacterized protein	---	1	AVANAK(1)FNLLNQNQLR_x000D_
Biological Process	GO:0042773	5	ATP synthesis coupled electron transport	1.23408e-06	A0A0D2XAP5	62	K	Uncharacterized protein	---	1	LAVVAK(1)AGTR_x000D_
Biological Process	GO:0042773	5	ATP synthesis coupled electron transport	1.23408e-06	A0A0D2XMC2	93	K	Ubiquinol-cytochrome c reductase subunit 8	FOXG_05099	1	SEYLNSK(1)AGR_x000D_
Biological Process	GO:0042773	5	ATP synthesis coupled electron transport	1.23408e-06	A0A0D2Y5F2	112	K	NADH dehydrogenase	FOXG_11507	1	HPQEQYQPDPSK(1)K_x000D_
Biological Process	GO:0042773	5	ATP synthesis coupled electron transport	1.23408e-06	A0A0D2Y5F2	304	K	NADH dehydrogenase	FOXG_11507	1	DFFEDDIK(1)K_x000D_
Biological Process	GO:0042773	5	ATP synthesis coupled electron transport	1.23408e-06	A0A0D2Y5F2	373	K	NADH dehydrogenase	FOXG_11507	1	VTEDFVEAECAGPDGTK(1)QTLR_x000D_
Biological Process	GO:0042773	5	ATP synthesis coupled electron transport	1.23408e-06	A0A0D2Y5F2	500	K	NADH dehydrogenase	FOXG_11507	0.999982	IK(1)DVKPFR_x000D_
Biological Process	GO:0042773	5	ATP synthesis coupled electron transport	1.23408e-06	A0A0D2XZ56	172	K	"Succinate dehydrogenase [ubiquinone] iron-sulfur subunit, mitochondrial"	FOXG_09278	1	DTPAEDGK(1)EYR_x000D_
Biological Process	GO:0042773	5	ATP synthesis coupled electron transport	1.23408e-06	A0A0D2XZ56	60	K	"Succinate dehydrogenase [ubiquinone] iron-sulfur subunit, mitochondrial"	FOXG_09278	1	WNPDTPSEK(1)PR_x000D_
Biological Process	GO:0042773	5	ATP synthesis coupled electron transport	1.23408e-06	A0A0D2XZ56	45	K	"Succinate dehydrogenase [ubiquinone] iron-sulfur subunit, mitochondrial"	FOXG_09278	1	DSDANLK(1)SFQIYR_x000D_
Biological Process	GO:0042773	5	ATP synthesis coupled electron transport	1.23408e-06	A0A0D2XZ56	235	K	"Succinate dehydrogenase [ubiquinone] iron-sulfur subunit, mitochondrial"	FOXG_09278	1	K(1)TNLENSMSLYR_x000D_
Biological Process	GO:0042773	5	ATP synthesis coupled electron transport	1.23408e-06	A0A0D2XMU0	50	K	"Succinate dehydrogenase assembly factor 2, mitochondrial"	FOXG_05267	1	VGELQGAK(1)FR_x000D_
Biological Process	GO:0042773	5	ATP synthesis coupled electron transport	1.23408e-06	A0A0D2XMU0	66	K	"Succinate dehydrogenase assembly factor 2, mitochondrial"	FOXG_05267	1	VGEDDATK(1)R_x000D_
Biological Process	GO:0042773	5	ATP synthesis coupled electron transport	1.23408e-06	A0A0J9WGI7	152	K	Mitochondrial-processing peptidase subunit beta	FOXG_00825	1	HFSGLPSSAPQTSAYLASK(1)QK_x000D_
Biological Process	GO:0042773	5	ATP synthesis coupled electron transport	1.23408e-06	A0A0J9WGI7	327	K	Mitochondrial-processing peptidase subunit beta	FOXG_00825	1	IDAITEK(1)DIMDFANR_x000D_
Biological Process	GO:0042773	5	ATP synthesis coupled electron transport	1.23408e-06	A0A0J9WGI7	99	K	Mitochondrial-processing peptidase subunit beta	FOXG_00825	1	K(1)ELTDYIK_x000D_
Biological Process	GO:0042773	5	ATP synthesis coupled electron transport	1.23408e-06	A0A0J9WGI7	154	K	Mitochondrial-processing peptidase subunit beta	FOXG_00825	1	QK(1)ADFMGSDVR_x000D_
Biological Process	GO:0042773	5	ATP synthesis coupled electron transport	1.23408e-06	A0A0J9WGI7	106	K	Mitochondrial-processing peptidase subunit beta	FOXG_00825	1	ELTDYIK(1)NNYTADR_x000D_
Biological Process	GO:0042773	5	ATP synthesis coupled electron transport	1.23408e-06	A0A0J9WGI7	320	K	Mitochondrial-processing peptidase subunit beta	FOXG_00825	1	K(1)IDAITEK_x000D_
Biological Process	GO:0042773	5	ATP synthesis coupled electron transport	1.23408e-06	A0A0D2XMD5	111	K	Cytochrome b-c1 complex subunit 7	FOXG_05112	1	AEK(1)NELDSIAVVR_x000D_
Biological Process	GO:0042773	5	ATP synthesis coupled electron transport	1.23408e-06	A0A0D2XMH0	69	K	"NADH-ubiquinone oxidoreductase 24 kDa subunit, mitochondrial"	FOXG_05147	1	NQTVIAEILK(1)R_x000D_
Biological Process	GO:0042773	5	ATP synthesis coupled electron transport	1.23408e-06	A0A0D2XMH0	55	K	"NADH-ubiquinone oxidoreductase 24 kDa subunit, mitochondrial"	FOXG_05147	1	NTEDNNPNIPFK(1)FNEK_x000D_
Biological Process	GO:0042773	5	ATP synthesis coupled electron transport	1.23408e-06	A0A0C4DHW6	42	K	Cytochrome c	FOXG_12815	1	K(1)TGSVEGYAYTDANK_x000D_
Biological Process	GO:0042773	5	ATP synthesis coupled electron transport	1.23408e-06	A0A0C4DHW6	89	K	Cytochrome c	FOXG_12815	1	MAFGGLK(1)K_x000D_
Biological Process	GO:0042773	5	ATP synthesis coupled electron transport	1.23408e-06	A0A0D2XWT9	52	K	"Cytochrome b-c1 complex subunit Rieske, mitochondrial"	FOXG_08455	1	FQGESK(1)GSQIPNFGK_x000D_
Biological Process	GO:0042773	5	ATP synthesis coupled electron transport	1.23408e-06	A0A0D2XWT9	61	K	"Cytochrome b-c1 complex subunit Rieske, mitochondrial"	FOXG_08455	1	GSQIPNFGK(1)YVSSGSETK_x000D_
Biological Process	GO:0042773	5	ATP synthesis coupled electron transport	1.23408e-06	A0A0D2XWT9	129	K	"Cytochrome b-c1 complex subunit Rieske, mitochondrial"	FOXG_08455	1	NVIIK(1)WR_x000D_
Biological Process	GO:0042773	5	ATP synthesis coupled electron transport	1.23408e-06	A0A0D2XWT9	133	K	"Cytochrome b-c1 complex subunit Rieske, mitochondrial"	FOXG_08455	1	GK(1)PVFIR_x000D_
Biological Process	GO:0042773	5	ATP synthesis coupled electron transport	1.23408e-06	A0A0D2Y241	52	K	Cytochrome c oxidase subunit 5b	FOXG_10335	1	PATPNEQAAALAGTAEK(1)K_x000D_
Biological Process	GO:0042773	5	ATP synthesis coupled electron transport	1.23408e-06	A0A0D2Y241	118	K	Cytochrome c oxidase subunit 5b	FOXG_10335	1	LGTMK(1)DPIMVR_x000D_
Biological Process	GO:0042773	5	ATP synthesis coupled electron transport	1.23408e-06	A0A0D2Y241	58	K	Cytochrome c oxidase subunit 5b	FOXG_10335	1	VGSYK(1)TLK_x000D_
Biological Process	GO:0042773	5	ATP synthesis coupled electron transport	1.23408e-06	A0A0D2Y241	195	K	Cytochrome c oxidase subunit 5b	FOXG_10335	1	TFADYIK(1)PEYR_x000D_
Biological Process	GO:0042773	5	ATP synthesis coupled electron transport	1.23408e-06	A0A0D2YC94	74	K	"Cytochrome c oxidase polypeptide 5, mitochondrial"	FOXG_13925	1	MQSNWTELTLQEK(1)K_x000D_
Biological Process	GO:0042773	5	ATP synthesis coupled electron transport	1.23408e-06	A0A0D2YC94	159	K	"Cytochrome c oxidase polypeptide 5, mitochondrial"	FOXG_13925	1	SDPFTGITSPGYAGK(1)GMVQSPPK_x000D_
Biological Process	GO:0042773	5	ATP synthesis coupled electron transport	1.23408e-06	A0A0D2YC94	75	K	"Cytochrome c oxidase polypeptide 5, mitochondrial"	FOXG_13925	1	K(1)AAYWIAFGPHGPR_x000D_
Biological Process	GO:0042773	5	ATP synthesis coupled electron transport	1.23408e-06	A0A0D2YC94	144	K	"Cytochrome c oxidase polypeptide 5, mitochondrial"	FOXG_13925	1	NQK(1)SDPFTGITSPGYAGK_x000D_
Biological Process	GO:0009606	3	tropism	0.208729	A0A0D2XQE1	918	K	Uncharacterized protein	FOXG_06187	1	GTASQVAK(1)AK_x000D_
Biological Process	GO:0009606	3	tropism	0.208729	A0A0D2XQE1	85	K	Uncharacterized protein	FOXG_06187	1	GK(1)AANVAPIWGAK_x000D_
Biological Process	GO:0009606	3	tropism	0.208729	A0A0D2XQE1	225	K	Uncharacterized protein	FOXG_06187	1	GGSTIK(1)ALQEK_x000D_
Biological Process	GO:0009606	3	tropism	0.208729	A0A0D2XQE1	1239	K	Uncharacterized protein	FOXG_06187	1	DQAK(1)DEAIEIIGTK_x000D_
Biological Process	GO:0009606	3	tropism	0.208729	A0A0D2XQE1	83	K	Uncharacterized protein	FOXG_06187	1	TLDTQSHELFPELGGPK(1)GK_x000D_
Biological Process	GO:0009606	3	tropism	0.208729	A0A0D2XQE1	156	K	Uncharacterized protein	FOXG_06187	1	RPIPDIIK(1)DLNR_x000D_
Biological Process	GO:0009606	3	tropism	0.208729	A0A0D2XQE1	230	K	Uncharacterized protein	FOXG_06187	1	ALQEK(1)SGAK_x000D_
Biological Process	GO:0009606	3	tropism	0.208729	A0A0D2XQE1	797	K	Uncharacterized protein	FOXG_06187	1	YK(1)VHIFFPR_x000D_
Biological Process	GO:0009606	3	tropism	0.208729	A0A0D2XQE1	177	K	Uncharacterized protein	FOXG_06187	1	YK(1)FDATGPQDVAQQALK_x000D_
Biological Process	GO:0009606	3	tropism	0.208729	A0A0D2XQE1	696	K	Uncharacterized protein	FOXG_06187	0.986183	SNAFVEQEK(0.014)EDEK(0.986)ER_x000D_
Biological Process	GO:0009606	3	tropism	0.208729	A0A0D2XQE1	980	K	Uncharacterized protein	FOXG_06187	1	TIQFPK(1)QEADGNTIK_x000D_
Biological Process	GO:0009606	3	tropism	0.208729	A0A0D2XQE1	275	K	Uncharacterized protein	FOXG_06187	1	DAILK(1)IADER_x000D_
Biological Process	GO:0009606	3	tropism	0.208729	A0A0D2XQE1	946	K	Uncharacterized protein	FOXG_06187	1	YHK(1)ALIGAGGSNLR_x000D_
Biological Process	GO:0009606	3	tropism	0.208729	A0A0D2XQE1	1073	K	Uncharacterized protein	FOXG_06187	1	AK(1)EHIQGLVQQQQGETIQVPR_x000D_
Biological Process	GO:0009606	3	tropism	0.208729	A0A0C4DHW2	36	K	G protein beta subunit	FOXG_11532	1	K(1)DDLADTTLR_x000D_
Biological Process	GO:0009139	6	pyrimidine nucleoside diphosphate biosynthetic process	0.153217	A0A0D2XZR0	40	K	Ribonucleoside-diphosphate reductase subunit M2	FOXG_09492	1	K(1)ADWAIR_x000D_
Biological Process	GO:0009139	6	pyrimidine nucleoside diphosphate biosynthetic process	0.153217	A0A0D2XZR0	51	K	Ribonucleoside-diphosphate reductase subunit M2	FOXG_09492	1	WIQDK(1)DSSFAQR_x000D_
Biological Process	GO:0009139	6	pyrimidine nucleoside diphosphate biosynthetic process	0.153217	A0A0J9WML6	292	K	Ribonucleoside-diphosphate reductase	FOXG_07921	1	YVDQGGNK(1)R_x000D_
Biological Process	GO:0009139	6	pyrimidine nucleoside diphosphate biosynthetic process	0.153217	A0A0J9WML6	480	K	Ribonucleoside-diphosphate reductase	FOXG_07921	1	NLNK(1)IIDVNHYPVQEAR_x000D_
Biological Process	GO:1900050	9	negative regulation of histone exchange	0.0292812	A0A0D2XCA6	163	K	Uncharacterized protein	---	1	DLTNGMLSLAK(1)K_x000D_
Biological Process	GO:1900050	9	negative regulation of histone exchange	0.0292812	A0A0D2XCA6	109	K	Uncharacterized protein	---	1	SISLK(1)WEFK_x000D_
Biological Process	GO:1900050	9	negative regulation of histone exchange	0.0292812	A0A0D2XCA6	152	K	Uncharacterized protein	---	1	EGK(1)DLTNGMLSLAK_x000D_
Biological Process	GO:1900050	9	negative regulation of histone exchange	0.0292812	A0A0D2XML0	702	K	Adenosinetriphosphatase	FOXG_05187	1	ELNAK(1)YEK_x000D_
Biological Process	GO:1900050	9	negative regulation of histone exchange	0.0292812	A0A0D2XML0	900	K	Adenosinetriphosphatase	FOXG_05187	1	AYAK(1)VFWQR_x000D_
Biological Process	GO:1900050	9	negative regulation of histone exchange	0.0292812	A0A0D2XML0	83	K	Adenosinetriphosphatase	FOXG_05187	1	LGESK(1)EDDTIR_x000D_
Biological Process	GO:1900050	9	negative regulation of histone exchange	0.0292812	A0A0D2XML0	862	K	Adenosinetriphosphatase	FOXG_05187	1	LSLQGFGDWNK(1)R_x000D_
Biological Process	GO:1900050	9	negative regulation of histone exchange	0.0292812	A0A0D2XML0	914	K	Adenosinetriphosphatase	FOXG_05187	1	YTEIADYPK(1)YIK_x000D_
Biological Process	GO:1900050	9	negative regulation of histone exchange	0.0292812	A0A0D2XNJ0	309	K	Transcription elongation factor Spt6	FOXG_05520	1	WITNQLWPK(1)K_x000D_
Biological Process	GO:1900050	9	negative regulation of histone exchange	0.0292812	A0A0D2Y474	131	K	Histone H2A	FOXG_11076	1	ALLLK(1)VEQK_x000D_
Biological Process	GO:1900050	9	negative regulation of histone exchange	0.0292812	A0A0D2Y474	48	K	Histone H2A	FOXG_11076	1	FLK(1)QNTQQK_x000D_
Biological Process	GO:1903201	5	regulation of oxidative stress-induced cell death	0.322794	A0A0D2X8D1	274	K	Protein disulfide-isomerase	FOXG_00140	1	PIAEK(1)FK_x000D_
Biological Process	GO:1903201	5	regulation of oxidative stress-induced cell death	0.322794	A0A0D2X8D1	70	K	Protein disulfide-isomerase	FOXG_00140	1	ALAPEYEEAATTLK(1)EK_x000D_
Biological Process	GO:1903201	5	regulation of oxidative stress-induced cell death	0.322794	A0A0D2X8D1	443	K	Protein disulfide-isomerase	FOXG_00140	1	LYAAGAK(1)DAPVTYQGSR_x000D_
Biological Process	GO:1903201	5	regulation of oxidative stress-induced cell death	0.322794	A0A0D2X8D1	208	K	Protein disulfide-isomerase	FOXG_00140	1	SFDEGK(1)NTFTEK_x000D_
Biological Process	GO:1903201	5	regulation of oxidative stress-induced cell death	0.322794	A0A0D2X8D1	347	K	Protein disulfide-isomerase	FOXG_00140	1	IEPSIK(1)SEPIPETQEGPVTVVVAK_x000D_
Biological Process	GO:1903201	5	regulation of oxidative stress-induced cell death	0.322794	A0A0D2X8D1	287	K	Protein disulfide-isomerase	FOXG_00140	1	INFATIDAK(1)AFGAHAGNLNLK_x000D_
Biological Process	GO:1903201	5	regulation of oxidative stress-induced cell death	0.322794	A0A0D2X8D1	341	K	Protein disulfide-isomerase	FOXG_00140	1	FVEDFAAGK(1)IEPSIK_x000D_
Biological Process	GO:1903201	5	regulation of oxidative stress-induced cell death	0.322794	A0A0D2X8D1	78	K	Protein disulfide-isomerase	FOXG_00140	1	LAK(1)IDCTEESDLCK_x000D_
Biological Process	GO:1903201	5	regulation of oxidative stress-induced cell death	0.322794	A0A0D2X8D1	469	K	Protein disulfide-isomerase	FOXG_00140	1	YK(1)AELPVK_x000D_
Biological Process	GO:1903201	5	regulation of oxidative stress-induced cell death	0.322794	A0A0D2X8D1	495	K	Protein disulfide-isomerase	FOXG_00140	1	K(1)DAEEEDVHDEL_x000D_
Biological Process	GO:1903201	5	regulation of oxidative stress-induced cell death	0.322794	A0A0D2X8D1	410	K	Protein disulfide-isomerase	FOXG_00140	1	YEDLASQFAASEFK(1)DK_x000D_
Biological Process	GO:1903201	5	regulation of oxidative stress-induced cell death	0.322794	A0A0D2X8D1	332	K	Protein disulfide-isomerase	FOXG_00140	1	EITHDNIAK(1)FVEDFAAGK_x000D_
Biological Process	GO:1903201	5	regulation of oxidative stress-induced cell death	0.322794	A0A0D2X8D1	160	K	Protein disulfide-isomerase	FOXG_00140	1	VVVVAYLNADDK(1)SSNETFSK_x000D_
Biological Process	GO:1903201	5	regulation of oxidative stress-induced cell death	0.322794	A0A0D2X8D1	323	K	Protein disulfide-isomerase	FOXG_00140	1	FPFDQEK(1)EITHDNIAK_x000D_
Biological Process	GO:1903201	5	regulation of oxidative stress-induced cell death	0.322794	A0A0D2X8D1	202	K	Protein disulfide-isomerase	FOXG_00140	1	APALVVYK(1)SFDEGK_x000D_
Biological Process	GO:1903201	5	regulation of oxidative stress-induced cell death	0.322794	A0A0D2X8D1	316	K	Protein disulfide-isomerase	FOXG_00140	1	NQK(1)FPFDQEK_x000D_
Biological Process	GO:1903201	5	regulation of oxidative stress-induced cell death	0.322794	A0A0D2X8D1	313	K	Protein disulfide-isomerase	FOXG_00140	1	FPSFAIQEVVK(1)NQK_x000D_
Biological Process	GO:1903201	5	regulation of oxidative stress-induced cell death	0.322794	A0A0D2X8D1	278	K	Protein disulfide-isomerase	FOXG_00140	1	GK(1)INFATIDAK_x000D_
Biological Process	GO:1903201	5	regulation of oxidative stress-induced cell death	0.322794	A0A0D2X8D1	89	K	Protein disulfide-isomerase	FOXG_00140	1	IDCTEESDLCK(1)DQGVEGYPTLK_x000D_
Biological Process	GO:1903201	5	regulation of oxidative stress-induced cell death	0.322794	A0A0D2X8D1	490	K	Protein disulfide-isomerase	FOXG_00140	0.999871	AELPVKEEGTEEAAPAASEEK(1)K_x000D_
Biological Process	GO:1903201	5	regulation of oxidative stress-induced cell death	0.322794	A0A0D2XMT6	181	K	Fe-S cluster assembly protein DRE2	DRE2	1	SQPAPLADGSVPLNLK(1)R_x000D_
Biological Process	GO:1903201	5	regulation of oxidative stress-induced cell death	0.322794	A0A0D2XMT6	262	K	Fe-S cluster assembly protein DRE2	DRE2	1	LAAEDADK(1)R_x000D_
Biological Process	GO:1903201	5	regulation of oxidative stress-induced cell death	0.322794	A0A0D2XMT6	29	K	Fe-S cluster assembly protein DRE2	DRE2	1	SVQSTSPPK(1)R_x000D_
Biological Process	GO:0051273	6	beta-glucan metabolic process	0.227358	A0A0C4DHX5	137	K	GTP-binding protein rhoA	FOXG_13835	1	TSQK(1)PVSPEEGEEVR_x000D_
Biological Process	GO:0051273	6	beta-glucan metabolic process	0.227358	A0A0C4DHX5	155	K	GTP-binding protein rhoA	FOXG_13835	1	IAAYK(1)YLECSAK_x000D_
Biological Process	GO:0051273	6	beta-glucan metabolic process	0.227358	A0A0C4DHX5	162	K	GTP-binding protein rhoA	FOXG_13835	1	YLECSAK(1)TNEGVR_x000D_
Biological Process	GO:0051273	6	beta-glucan metabolic process	0.227358	A0A0C4DHX5	126	K	GTP-binding protein rhoA	FOXG_13835	1	YDQK(1)TIEELRK_x000D_
Biological Process	GO:0051273	6	beta-glucan metabolic process	0.227358	A0A0D2XUM5	117	K	"Alpha 1,3-glucosidase"	FOXG_07678	1	VTMDEEK(1)R_x000D_
Biological Process	GO:0051273	6	beta-glucan metabolic process	0.227358	A0A0D2XQC1	391	K	Glucose-regulated protein	FOXG_06163	1	VQQLIEDFFNK(1)K_x000D_
Biological Process	GO:0051273	6	beta-glucan metabolic process	0.227358	A0A0D2XQC1	594	K	Glucose-regulated protein	FOXG_06163	0.999592	NQVNDEEGLGGK(1)IEEEDKETILEAVK_x000D_
Biological Process	GO:0051273	6	beta-glucan metabolic process	0.227358	A0A0D2XQC1	632	K	Glucose-regulated protein	FOXG_06163	1	EK(1)LSNVAYPITSK_x000D_
Biological Process	GO:0051273	6	beta-glucan metabolic process	0.227358	A0A0D2XQC1	600	K	Glucose-regulated protein	FOXG_06163	1	IEEEDK(1)ETILEAVK_x000D_
Biological Process	GO:0051273	6	beta-glucan metabolic process	0.227358	A0A0D2XQC1	107	K	Glucose-regulated protein	FOXG_06163	1	NQAAANPTNTIYDIK(1)R_x000D_
Biological Process	GO:0051273	6	beta-glucan metabolic process	0.227358	A0A0D2XQC1	290	K	Glucose-regulated protein	FOXG_06163	1	NNVDITK(1)DLK_x000D_
Biological Process	GO:0051273	6	beta-glucan metabolic process	0.227358	A0A0D2XQC1	147	K	Glucose-regulated protein	FOXG_06163	1	DDRPVVQVEVDGAK(1)K_x000D_
Biological Process	GO:0051273	6	beta-glucan metabolic process	0.227358	A0A0D2XQC1	562	K	Glucose-regulated protein	FOXG_06163	1	YAEEDK(1)ATR_x000D_
Biological Process	GO:0051273	6	beta-glucan metabolic process	0.227358	A0A0D2XQC1	283	K	Glucose-regulated protein	FOXG_06163	1	QYNQK(1)NNVDITK_x000D_
Biological Process	GO:0051273	6	beta-glucan metabolic process	0.227358	A0A0D2XQC1	630	K	Glucose-regulated protein	FOXG_06163	1	ETNEWLDEHGADATAEDFEEQK(1)EK_x000D_
Biological Process	GO:0051273	6	beta-glucan metabolic process	0.227358	A0A0D2XQC1	313	K	Glucose-regulated protein	FOXG_06163	1	TLSSQK(1)STR_x000D_
Biological Process	GO:0051273	6	beta-glucan metabolic process	0.227358	A0A0D2XQC1	92	K	Glucose-regulated protein	FOXG_06163	1	LVGDAAK(1)NQAAANPTNTIYDIK_x000D_
Biological Process	GO:0051273	6	beta-glucan metabolic process	0.227358	A0A0D2XQC1	173	K	Glucose-regulated protein	FOXG_06163	1	EVAEGYLGK(1)K_x000D_
Biological Process	GO:0051273	6	beta-glucan metabolic process	0.227358	A0A0D2XQC1	278	K	Glucose-regulated protein	FOXG_06163	1	VINYFAK(1)QYNQK_x000D_
Biological Process	GO:0051273	6	beta-glucan metabolic process	0.227358	A0A0D2XQC1	164	K	Glucose-regulated protein	FOXG_06163	1	MK(1)EVAEGYLGK_x000D_
Biological Process	GO:0051273	6	beta-glucan metabolic process	0.227358	A0A0D2XQC1	539	K	Glucose-regulated protein	FOXG_06163	1	QESITITNDK(1)GR_x000D_
Biological Process	GO:0051273	6	beta-glucan metabolic process	0.227358	A0A0D2XQC1	117	K	Glucose-regulated protein	FOXG_06163	1	YSEK(1)TLQGDIK_x000D_
Biological Process	GO:0051273	6	beta-glucan metabolic process	0.227358	A0A0D2XQC1	293	K	Glucose-regulated protein	FOXG_06163	1	DLK(1)AMGK_x000D_
Biological Process	GO:0051273	6	beta-glucan metabolic process	0.227358	A0A0D2XQC1	223	K	Glucose-regulated protein	FOXG_06163	1	IVNEPTAAAIAYGLDK(1)TDGER_x000D_
Biological Process	GO:0051273	6	beta-glucan metabolic process	0.227358	A0A0J9V3D2	678	K	Mannosyl-oligosaccharide glucosidase	FOXG_07965	1	ADDPK(1)LGK_x000D_
Biological Process	GO:0051273	6	beta-glucan metabolic process	0.227358	A0A0D2XN02	317	K	"1,3-beta-glucanosyltransferase"	FOXG_05331	1	VTTEK(1)EFDLFK_x000D_
Biological Process	GO:0072593	3	reactive oxygen species metabolic process	0.00285867	A0A0J9VVP2	89	K	Superoxide dismutase	FOXG_13757	1	EDFGSFDSFK(1)K_x000D_
Biological Process	GO:0072593	3	reactive oxygen species metabolic process	0.00285867	A0A0D2XVJ4	98	K	Glyceraldehyde 3-phosphate dehydrogenase	FOXG_08006	1	VIPELNGK(1)LTGMSMR_x000D_
Biological Process	GO:0072593	3	reactive oxygen species metabolic process	0.00285867	A0A0D2XVJ4	130	K	Glyceraldehyde 3-phosphate dehydrogenase	FOXG_08006	1	LEK(1)GASYDQIK(1)K_x000D_
Biological Process	GO:0072593	3	reactive oxygen species metabolic process	0.00285867	A0A0D2XVJ4	131	K	Glyceraldehyde 3-phosphate dehydrogenase	FOXG_08006	1	K(1)VIK(1)EAAEGDLK_x000D_
Biological Process	GO:0072593	3	reactive oxygen species metabolic process	0.00285867	A0A0D2XVJ4	90	K	Glyceraldehyde 3-phosphate dehydrogenase	FOXG_08006	1	AVGK(1)VIPELNGK_x000D_
Biological Process	GO:0072593	3	reactive oxygen species metabolic process	0.00285867	A0A0D2XVJ4	204	K	Glyceraldehyde 3-phosphate dehydrogenase	FOXG_08006	1	VLDLLAHVAK(1)VDASK_x000D_
Biological Process	GO:0072593	3	reactive oxygen species metabolic process	0.00285867	A0A0D2XVJ4	134	K	Glyceraldehyde 3-phosphate dehydrogenase	FOXG_08006	1	VIK(1)EAAEGDLK_x000D_
Biological Process	GO:0072593	3	reactive oxygen species metabolic process	0.00285867	A0A0D2XVJ4	122	K	Glyceraldehyde 3-phosphate dehydrogenase	FOXG_08006	1	LEK(1)GASYDQIK(1)K_x000D_
Biological Process	GO:0072593	3	reactive oxygen species metabolic process	0.00285867	A0A0D2XVJ4	65	K	Glyceraldehyde 3-phosphate dehydrogenase	FOXG_08006	1	TVDGPSAK(1)DWR_x000D_
Biological Process	GO:0072593	3	reactive oxygen species metabolic process	0.00285867	A0A0D2XMD3	187	K	Peroxiredoxin Q/BCP	FOXG_05110	1	ATLIEAIGLK(1)K_x000D_
Biological Process	GO:0072593	3	reactive oxygen species metabolic process	0.00285867	A0A0D2XWQ1	77	K	Thioredoxin 1	FOXG_08417	1	AISPILNK(1)LSEEK_x000D_
Biological Process	GO:0072593	3	reactive oxygen species metabolic process	0.00285867	A0A0D2XWQ1	82	K	Thioredoxin 1	FOXG_08417	1	LSEEK(1)ALSDNIQFVK_x000D_
Biological Process	GO:0072593	3	reactive oxygen species metabolic process	0.00285867	A0A0J9V5H9	212	K	Dihydrolipoyl dehydrogenase	FOXG_08155	1	LNTK(1)VVSGDK_x000D_
Biological Process	GO:0072593	3	reactive oxygen species metabolic process	0.00285867	A0A0J9V5H9	312	K	Dihydrolipoyl dehydrogenase	FOXG_08155	1	AEEEAVAVVEYIK(1)K_x000D_
Biological Process	GO:0072593	3	reactive oxygen species metabolic process	0.00285867	A0A0J9V5H9	374	K	Dihydrolipoyl dehydrogenase	FOXG_08155	1	TNQDTEGMVK(1)MLADPETDR_x000D_
Biological Process	GO:0072593	3	reactive oxygen species metabolic process	0.00285867	A0A0J9V5H9	86	K	Dihydrolipoyl dehydrogenase	FOXG_08155	1	NGVEYIK(1)GAGSFVNEHEIK_x000D_
Biological Process	GO:0072593	3	reactive oxygen species metabolic process	0.00285867	A0A0J9V5H9	364	K	Dihydrolipoyl dehydrogenase	FOXG_08155	1	AK(1)TNQDTEGMVK_x000D_
Biological Process	GO:0072593	3	reactive oxygen species metabolic process	0.00285867	A0A0J9V5H9	78	K	Dihydrolipoyl dehydrogenase	FOXG_08155	1	GIEYLFK(1)K_x000D_
Biological Process	GO:0072593	3	reactive oxygen species metabolic process	0.00285867	A0A0D2YG56	103	K	Catalase	FOXG_15294	1	LSTTGGEK(1)GSADTVR_x000D_
Biological Process	GO:0072593	3	reactive oxygen species metabolic process	0.00285867	A0A0D2YG56	88	K	Catalase	FOXG_15294	1	FLDTAGK(1)K_x000D_
Biological Process	GO:0072593	3	reactive oxygen species metabolic process	0.00285867	A0A0D2YG56	486	K	Catalase	FOXG_15294	1	IK(1)EDATHL_x000D_
Biological Process	GO:0072593	3	reactive oxygen species metabolic process	0.00285867	A0A0D2YG56	89	K	Catalase	FOXG_15294	1	K(1)TQVLFR_x000D_
Biological Process	GO:0072593	3	reactive oxygen species metabolic process	0.00285867	A0A0D2YG56	444	K	Catalase	FOXG_15294	1	VFDDAEK(1)EK_x000D_
Biological Process	GO:0072593	3	reactive oxygen species metabolic process	0.00285867	A0A0D2YG56	216	K	Catalase	FOXG_15294	1	YCK(1)FHFRPETGHTSFASAEEAEK_x000D_
Biological Process	GO:0072593	3	reactive oxygen species metabolic process	0.00285867	A0A0D2YG56	290	K	Catalase	FOXG_15294	1	IWSHK(1)EFPLIEVGK_x000D_
Biological Process	GO:0072593	3	reactive oxygen species metabolic process	0.00285867	A0A0D2XAB6	206	K	Thioredoxin reductase	---	1	VTVK(1)FNSGATEIR_x000D_
Biological Process	GO:0072593	3	reactive oxygen species metabolic process	0.00285867	A0A0D2XAB6	97	K	Thioredoxin reductase	---	1	PFK(1)YSTEFSPEETHTADSVIIATGASAR_x000D_
Biological Process	GO:0072593	3	reactive oxygen species metabolic process	0.00285867	A0A0D2XAB6	202	K	Thioredoxin reductase	---	1	LLNHPK(1)VTVK_x000D_
Biological Process	GO:0072593	3	reactive oxygen species metabolic process	0.00285867	A0A0D2Y7J6	607	K	Catalase-peroxidase	katG	1	AAK(1)DAGVNITVPFAPGR_x000D_
Biological Process	GO:0072593	3	reactive oxygen species metabolic process	0.00285867	A0A0J9VF77	188	K	Peroxiredoxin (Alkyl hydroperoxide reductase subunit C)	FOXG_10111	1	ADPK(1)GSLEYFSEQGENDSNETR_x000D_
Biological Process	GO:0072593	3	reactive oxygen species metabolic process	0.00285867	A0A0J9UL32	3	K	Superoxide dismutase [Cu-Zn]	FOXG_03076	1	VK(1)AVSVLR_x000D_
Biological Process	GO:0072593	3	reactive oxygen species metabolic process	0.00285867	A0A0J9UL32	97	K	Superoxide dismutase [Cu-Zn]	FOXG_03076	1	HVGDLGNLETDGQGNAK(1)GSVTDSLIK_x000D_
Biological Process	GO:0072593	3	reactive oxygen species metabolic process	0.00285867	A0A0J9UL32	129	K	Superoxide dismutase [Cu-Zn]	FOXG_03076	1	TVVVHAGTDDLGK(1)GDNEESLK_x000D_
Biological Process	GO:0072593	3	reactive oxygen species metabolic process	0.00285867	A0A0D2XKG6	89	K	Glutaredoxin domain-containing protein	---	1	QQHIGGNSDVQSLK(1)SGGK_x000D_
Biological Process	GO:0072593	3	reactive oxygen species metabolic process	0.00285867	A0A0D2X8D3	274	K	Peroxidase	FOXG_00142	1	LLVEEK(1)WQWK_x000D_
Biological Process	GO:0072593	3	reactive oxygen species metabolic process	0.00285867	A0A0D2X8D3	81	K	Peroxidase	FOXG_00142	1	VFNPTK(1)DDYQK_x000D_
Biological Process	GO:0072593	3	reactive oxygen species metabolic process	0.00285867	A0A0D2X8D3	318	K	Peroxidase	FOXG_00142	1	YAK(1)DNDAFFK_x000D_
Biological Process	GO:0072593	3	reactive oxygen species metabolic process	0.00285867	A0A0D2XV60	127	K	Glutathione peroxidase	---	1	DQQSGLLGLK(1)R_x000D_
Biological Process	GO:0009064	5	glutamine family amino acid metabolic process	9.3793e-05	A0A0D2XQN4	367	K	"Isocitrate dehydrogenase [NAD] subunit, mitochondrial"	FOXG_06282	1	ALTGDLGGK(1)AK_x000D_
Biological Process	GO:0009064	5	glutamine family amino acid metabolic process	9.3793e-05	A0A0D2XQN4	123	K	"Isocitrate dehydrogenase [NAD] subunit, mitochondrial"	FOXG_06282	1	GPLATPVGK(1)GHVSLNLTLR_x000D_
Biological Process	GO:0009064	5	glutamine family amino acid metabolic process	9.3793e-05	A0A0D2XQN4	95	K	"Isocitrate dehydrogenase [NAD] subunit, mitochondrial"	FOXG_06282	1	DGK(1)TAIPDAAIENIQK_x000D_
Biological Process	GO:0009064	5	glutamine family amino acid metabolic process	9.3793e-05	A0A0D2XQN4	40	K	"Isocitrate dehydrogenase [NAD] subunit, mitochondrial"	FOXG_06282	1	VAK(1)YNGTK_x000D_
Biological Process	GO:0009064	5	glutamine family amino acid metabolic process	9.3793e-05	A0A0D2XQN4	114	K	"Isocitrate dehydrogenase [NAD] subunit, mitochondrial"	FOXG_06282	1	IALK(1)GPLATPVGK_x000D_
Biological Process	GO:0009064	5	glutamine family amino acid metabolic process	9.3793e-05	A0A0D2X8G3	892	K	Carbamoyl-phosphate synthase arginine-specific large chain	FOXG_00172	1	VK(1)EIAVK_x000D_
Biological Process	GO:0009064	5	glutamine family amino acid metabolic process	9.3793e-05	A0A0D2X8G3	303	K	Carbamoyl-phosphate synthase arginine-specific large chain	FOXG_00172	1	GWK(1)EVEYEVVR_x000D_
Biological Process	GO:0009064	5	glutamine family amino acid metabolic process	9.3793e-05	A0A0D2X8G3	484	K	Carbamoyl-phosphate synthase arginine-specific large chain	FOXG_00172	1	TFEESFQK(1)AIR_x000D_
Biological Process	GO:0009064	5	glutamine family amino acid metabolic process	9.3793e-05	A0A0D2X8G3	749	K	Carbamoyl-phosphate synthase arginine-specific large chain	FOXG_00172	1	LQETGGANVLGTDPK(1)DIDK_x000D_
Biological Process	GO:0009064	5	glutamine family amino acid metabolic process	9.3793e-05	A0A0D2X8G3	567	K	Carbamoyl-phosphate synthase arginine-specific large chain	FOXG_00172	1	ELEQAGGLQSLK(1)K_x000D_
Biological Process	GO:0009064	5	glutamine family amino acid metabolic process	9.3793e-05	A0A0D2X8G3	201	K	Carbamoyl-phosphate synthase arginine-specific large chain	FOXG_00172	1	LGLFEK(1)YGVK_x000D_
Biological Process	GO:0009064	5	glutamine family amino acid metabolic process	9.3793e-05	A0A0D2X8G3	972	K	Carbamoyl-phosphate synthase arginine-specific large chain	FOXG_00172	1	SDPMAEK(1)R_x000D_
Biological Process	GO:0009064	5	glutamine family amino acid metabolic process	9.3793e-05	A0A0D2X8G3	753	K	Carbamoyl-phosphate synthase arginine-specific large chain	FOXG_00172	1	DIDK(1)AEDR_x000D_
Biological Process	GO:0009064	5	glutamine family amino acid metabolic process	9.3793e-05	A0A0D2X8G3	1068	K	Carbamoyl-phosphate synthase arginine-specific large chain	FOXG_00172	1	LYAASPEVK(1)EFIENK_x000D_
Biological Process	GO:0009064	5	glutamine family amino acid metabolic process	9.3793e-05	A0A0J9VPV0	147	K	Aspartate aminotransferase	FOXG_12671	1	K(1)IYIPTPSWANHK_x000D_
Biological Process	GO:0009064	5	glutamine family amino acid metabolic process	9.3793e-05	A0A0J9VPV0	68	K	Aspartate aminotransferase	FOXG_12671	1	DDAGK(1)PYVLPSVR_x000D_
Biological Process	GO:0009064	5	glutamine family amino acid metabolic process	9.3793e-05	A0A0J9VPV0	420	K	Aspartate aminotransferase	FOXG_12671	1	LAEAIYK(1)VK_x000D_
Biological Process	GO:0009064	5	glutamine family amino acid metabolic process	9.3793e-05	A0A0J9VPV0	294	K	Aspartate aminotransferase	FOXG_12671	1	IGAFSLVCADADEK(1)K_x000D_
Biological Process	GO:0009064	5	glutamine family amino acid metabolic process	9.3793e-05	A0A0J9VPV0	397	K	Aspartate aminotransferase	FOXG_12671	1	LAEEFSVYATK(1)DGR_x000D_
Biological Process	GO:0009064	5	glutamine family amino acid metabolic process	9.3793e-05	A0A0J9VPV0	302	K	Aspartate aminotransferase	FOXG_12671	1	VDSQLK(1)IIIR_x000D_
Biological Process	GO:0009064	5	glutamine family amino acid metabolic process	9.3793e-05	A0A0J9VPV0	338	K	Aspartate aminotransferase	FOXG_12671	1	QWLGEVK(1)QMADR_x000D_
Biological Process	GO:0009064	5	glutamine family amino acid metabolic process	9.3793e-05	A0A0J9VPV0	86	K	Aspartate aminotransferase	FOXG_12671	1	VVDAK(1)LNK_x000D_
Biological Process	GO:0009064	5	glutamine family amino acid metabolic process	9.3793e-05	A0A0J9VPV0	54	K	Aspartate aminotransferase	FOXG_12671	1	K(1)INLGVGAYR_x000D_
Biological Process	GO:0009064	5	glutamine family amino acid metabolic process	9.3793e-05	A0A0D2Y9E5	205	K	Arginase	FOXG_12915	1	SVDVGEK(1)K_x000D_
Biological Process	GO:0009064	5	glutamine family amino acid metabolic process	9.3793e-05	A0A0D2Y9E5	191	K	Arginase	FOXG_12915	1	K(1)LVYIGLR_x000D_
Biological Process	GO:0009064	5	glutamine family amino acid metabolic process	9.3793e-05	A0A0D2Y9E5	126	K	Arginase	FOXG_12915	1	MTLTLGGDHSIAIGTIAGTAK(1)ATR_x000D_
Biological Process	GO:0009064	5	glutamine family amino acid metabolic process	9.3793e-05	A0A0D2Y4D0	67	K	"Acetylornithine aminotransferase, mitochondrial"	FOXG_11133	1	GK(1)GSWLWDAEDR_x000D_
Biological Process	GO:0009064	5	glutamine family amino acid metabolic process	9.3793e-05	A0A0D2X8P0	145	K	Multifunctional fusion protein	FOXG_00249	1	AADLISTK(1)YR_x000D_
Biological Process	GO:0009064	5	glutamine family amino acid metabolic process	9.3793e-05	A0A0D2X8P0	328	K	Multifunctional fusion protein	FOXG_00249	1	VVGETGGK(1)NFHLIDPTAEIDNAVK_x000D_
Biological Process	GO:0009064	5	glutamine family amino acid metabolic process	9.3793e-05	A0A0D2XMV7	219	K	Glutamate-5-semialdehyde dehydrogenase	FOXG_05285	1	YIK(1)ESTK_x000D_
Biological Process	GO:0009064	5	glutamine family amino acid metabolic process	9.3793e-05	A0A0D2XMV7	157	K	Glutamate-5-semialdehyde dehydrogenase	FOXG_05285	1	GGK(1)ESTESFVAISK_x000D_
Biological Process	GO:0009064	5	glutamine family amino acid metabolic process	9.3793e-05	A0A0D2XHE4	88	K	N-acetyl-gamma-glutamyl-phosphate reductase	FOXG_03342	1	LFTSVESQK(1)FAVIK_x000D_
Biological Process	GO:0009064	5	glutamine family amino acid metabolic process	9.3793e-05	A0A0D2XHE4	261	K	N-acetyl-gamma-glutamyl-phosphate reductase	FOXG_03342	1	VVYLSEK(1)GGLYDGDGEK_x000D_
Biological Process	GO:0009064	5	glutamine family amino acid metabolic process	9.3793e-05	A0A0D2XHE4	153	K	N-acetyl-gamma-glutamyl-phosphate reductase	FOXG_03342	1	VTDAK(1)TLGIAR_x000D_
Biological Process	GO:0009064	5	glutamine family amino acid metabolic process	9.3793e-05	A0A0D2XDU8	230	K	4-aminobutyrate aminotransferase	FOXG_02078	1	YPLEEHVEENAAEEK(1)R_x000D_
Biological Process	GO:0009064	5	glutamine family amino acid metabolic process	9.3793e-05	A0A0D2Y4T8	231	K	Citrate synthase	FOXG_11291	1	GGK(1)VAPIQK_x000D_
Biological Process	GO:0009064	5	glutamine family amino acid metabolic process	9.3793e-05	A0A0D2Y4T8	373	K	Citrate synthase	FOXG_11291	1	AFAQEK(1)MPNDPMFK_x000D_
Biological Process	GO:0009064	5	glutamine family amino acid metabolic process	9.3793e-05	A0A0D2Y4T8	228	K	Citrate synthase	FOXG_11291	1	IYQNVFK(1)GGK_x000D_
Biological Process	GO:0009064	5	glutamine family amino acid metabolic process	9.3793e-05	A0A0D2Y4T8	68	K	Citrate synthase	FOXG_11291	1	VVDK(1)VTLDQVYGGAR_x000D_
Biological Process	GO:0009064	5	glutamine family amino acid metabolic process	9.3793e-05	A0A0D2Y4T8	193	K	Citrate synthase	FOXG_11291	1	AYAK(1)GINK_x000D_
Biological Process	GO:0009064	5	glutamine family amino acid metabolic process	9.3793e-05	A0A0D2Y4T8	55	K	Citrate synthase	FOXG_11291	1	IEQVK(1)ALR_x000D_
Biological Process	GO:0009064	5	glutamine family amino acid metabolic process	9.3793e-05	A0A0D2XXN9	310	K	"Isocitrate dehydrogenase [NAD] subunit, mitochondrial"	FOXG_08758	1	HVGLDIK(1)GK_x000D_
Biological Process	GO:0009064	5	glutamine family amino acid metabolic process	9.3793e-05	A0A0D2XXN9	101	K	"Isocitrate dehydrogenase [NAD] subunit, mitochondrial"	FOXG_08758	1	ESVASLK(1)R_x000D_
Biological Process	GO:0009064	5	glutamine family amino acid metabolic process	9.3793e-05	A0A0D2XXN9	151	K	"Isocitrate dehydrogenase [NAD] subunit, mitochondrial"	FOXG_08758	1	HK(1)DVDLCIIR_x000D_
Biological Process	GO:0009064	5	glutamine family amino acid metabolic process	9.3793e-05	A0A0D2XZB9	356	K	Ornithine aminotransferase	FOXG_09346	1	ALNTPILK(1)VIR_x000D_
Biological Process	GO:0009064	5	glutamine family amino acid metabolic process	9.3793e-05	A0A0D2XZB9	338	K	Ornithine aminotransferase	FOXG_09346	1	AEK(1)LGNMFR_x000D_
Biological Process	GO:0009064	5	glutamine family amino acid metabolic process	9.3793e-05	A0A0D2XZB9	138	K	Ornithine aminotransferase	FOXG_09346	1	VK(1)GVPQEK_x000D_
Biological Process	GO:0009064	5	glutamine family amino acid metabolic process	9.3793e-05	A0A0D2XZB9	361	K	Ornithine aminotransferase	FOXG_09346	1	GK(1)GLLNAVVIDESAANGR_x000D_
Biological Process	GO:0009064	5	glutamine family amino acid metabolic process	9.3793e-05	A0A0D2XZB9	242	K	Ornithine aminotransferase	FOXG_09346	1	VQALCTK(1)HNVLFICDEIQTGIGR_x000D_
Biological Process	GO:0009064	5	glutamine family amino acid metabolic process	9.3793e-05	A0A0D2Y9C2	675	K	"Homoaconitase, mitochondrial"	FOXG_12892	1	EQAATAILAK(1)K_x000D_
Biological Process	GO:0009064	5	glutamine family amino acid metabolic process	9.3793e-05	A0A0D2XH58	167	K	S-methyl-5'-thioadenosine phosphorylase	FOXG_03256	1	ACAAHMEGDGVVLHEK(1)GTVIVMEGPQFSTR_x000D_
Biological Process	GO:0009064	5	glutamine family amino acid metabolic process	9.3793e-05	A0A0D2XH58	270	K	S-methyl-5'-thioadenosine phosphorylase	FOXG_03256	1	LGELENSDLVQAK(1)HWAGASQGAVK_x000D_
Biological Process	GO:0009064	5	glutamine family amino acid metabolic process	9.3793e-05	A0A0D2XUZ6	153	K	"Arginine biosynthesis bifunctional protein ArgJ, mitochondrial"	FOXG_07804	1	LPIQK(1)ILDK_x000D_
Biological Process	GO:0009064	5	glutamine family amino acid metabolic process	9.3793e-05	A0A0D2XQV2	2128	K	Protein pyrABCN	FOXG_06351	1	ALALPPK(1)VR_x000D_
Biological Process	GO:0009064	5	glutamine family amino acid metabolic process	9.3793e-05	A0A0D2XQV2	1266	K	Protein pyrABCN	FOXG_06351	1	DNDIK(1)VIECNVR_x000D_
Biological Process	GO:0009064	5	glutamine family amino acid metabolic process	9.3793e-05	A0A0D2XQV2	1769	K	Protein pyrABCN	FOXG_06351	1	LTVDDIK(1)DR_x000D_
Biological Process	GO:0009064	5	glutamine family amino acid metabolic process	9.3793e-05	A0A0D2XQV2	887	K	Protein pyrABCN	FOXG_06351	1	IDK(1)WFLR_x000D_
Biological Process	GO:0009064	5	glutamine family amino acid metabolic process	9.3793e-05	A0A0D2XQV2	579	K	Protein pyrABCN	FOXG_06351	1	SMDSIGEK(1)CAK_x000D_
Biological Process	GO:0009064	5	glutamine family amino acid metabolic process	9.3793e-05	A0A0D2XQV2	830	K	Protein pyrABCN	FOXG_06351	1	SFEEAIQK(1)AIR_x000D_
Biological Process	GO:0009064	5	glutamine family amino acid metabolic process	9.3793e-05	A0A0D2XQV2	1197	K	Protein pyrABCN	FOXG_06351	1	EIEMDAVAK(1)DGK_x000D_
Biological Process	GO:0009064	5	glutamine family amino acid metabolic process	9.3793e-05	A0A0D2XQV2	1393	K	Protein pyrABCN	FOXG_06351	1	LEK(1)LGYK_x000D_
Biological Process	GO:0009064	5	glutamine family amino acid metabolic process	9.3793e-05	A0A0D2XQV2	884	K	Protein pyrABCN	FOXG_06351	1	IWELTK(1)IDK_x000D_
Biological Process	GO:0009064	5	glutamine family amino acid metabolic process	9.3793e-05	A0A0D2XQV2	161	K	Protein pyrABCN	FOXG_06351	1	GSMLGK(1)MR_x000D_
Biological Process	GO:0009064	5	glutamine family amino acid metabolic process	9.3793e-05	A0A0D2XQV2	1188	K	Protein pyrABCN	FOXG_06351	1	YIENAK(1)EIEMDAVAK_x000D_
Biological Process	GO:0009064	5	glutamine family amino acid metabolic process	9.3793e-05	A0A0D2XQV2	210	K	Protein pyrABCN	FOXG_06351	1	NLVAEVSIK(1)APK_x000D_
Biological Process	GO:0009064	5	glutamine family amino acid metabolic process	9.3793e-05	A0A0D2XQV2	933	K	Protein pyrABCN	FOXG_06351	1	QLAK(1)FWSSNEIAVR_x000D_
Biological Process	GO:0009064	5	glutamine family amino acid metabolic process	9.3793e-05	A0A0D2XQV2	649	K	Protein pyrABCN	FOXG_06351	1	GWK(1)EIEYEVVR_x000D_
Biological Process	GO:0009064	5	glutamine family amino acid metabolic process	9.3793e-05	A0A0D2XQV2	2017	K	Protein pyrABCN	FOXG_06351	1	TIAISTSHSSVQK(1)GETLQDTLR_x000D_
Biological Process	GO:0009064	5	glutamine family amino acid metabolic process	9.3793e-05	A0A0D2XQV2	1379	K	Protein pyrABCN	FOXG_06351	1	NILLSIGSYK(1)DK_x000D_
Biological Process	GO:0009064	5	glutamine family amino acid metabolic process	9.3793e-05	A0A0D2XQV2	1453	K	Protein pyrABCN	FOXG_06351	1	NTIDLYINLPSNNK(1)YR_x000D_
Biological Process	GO:0009064	5	glutamine family amino acid metabolic process	9.3793e-05	A0A0D2XQV2	901	K	Protein pyrABCN	FOXG_06351	1	GLSDFAK(1)R_x000D_
Biological Process	GO:0009064	5	glutamine family amino acid metabolic process	9.3793e-05	A0A0J9UTD3	265	K	Glutamine synthetase	FOXG_05182	1	EEGGMK(1)VIEEALK_x000D_
Biological Process	GO:0009064	5	glutamine family amino acid metabolic process	9.3793e-05	A0A0J9UTD3	256	K	Glutamine synthetase	FOXG_05182	1	PIAGDWNGAGLHSNFSTK(1)AMR_x000D_
Biological Process	GO:0009064	5	glutamine family amino acid metabolic process	9.3793e-05	A0A0J9UTD3	325	K	Glutamine synthetase	FOXG_05182	1	ETAAK(1)GYGYFEDR_x000D_
Biological Process	GO:0009064	5	glutamine family amino acid metabolic process	9.3793e-05	A0A0J9UTD3	17	K	Glutamine synthetase	FOXG_05182	1	FLK(1)LDQK_x000D_
Biological Process	GO:0009064	5	glutamine family amino acid metabolic process	9.3793e-05	A0A0D2XIG0	612	K	"Aconitate hydratase, mitochondrial"	FOXG_03713	1	TTTDHISMAGPWLK(1)YR_x000D_
Biological Process	GO:0009064	5	glutamine family amino acid metabolic process	9.3793e-05	A0A0D2XIG0	53	K	"Aconitate hydratase, mitochondrial"	FOXG_03713	1	QNNWEEGNYINYK(1)K_x000D_
Biological Process	GO:0009064	5	glutamine family amino acid metabolic process	9.3793e-05	A0A0D2XIG0	418	K	"Aconitate hydratase, mitochondrial"	FOXG_03713	1	AK(1)SAFTVTPGSEQIR_x000D_
Biological Process	GO:0009064	5	glutamine family amino acid metabolic process	9.3793e-05	A0A0D2XIG0	469	K	"Aconitate hydratase, mitochondrial"	FOXG_03713	1	K(1)GEANSIISSYNR_x000D_
Biological Process	GO:0009064	5	glutamine family amino acid metabolic process	9.3793e-05	A0A0D2XIG0	145	K	"Aconitate hydratase, mitochondrial"	FOXG_03713	1	VANPTTVHCDHLIEAQVGGAK(1)DLAR_x000D_
Biological Process	GO:0009064	5	glutamine family amino acid metabolic process	9.3793e-05	A0A0D2XIG0	320	K	"Aconitate hydratase, mitochondrial"	FOXG_03713	1	RK(1)EIGDFAR_x000D_
Biological Process	GO:0009064	5	glutamine family amino acid metabolic process	9.3793e-05	A0A0D2XIG0	376	K	"Aconitate hydratase, mitochondrial"	FOXG_03713	1	FSQAVK(1)ENGWPEELK_x000D_
Biological Process	GO:0009064	5	glutamine family amino acid metabolic process	9.3793e-05	A0A0D2XIG0	707	K	"Aconitate hydratase, mitochondrial"	FOXG_03713	1	IHETNLK(1)K_x000D_
Biological Process	GO:0009064	5	glutamine family amino acid metabolic process	9.3793e-05	A0A0D2XIG0	37	K	"Aconitate hydratase, mitochondrial"	FOXG_03713	1	MATVSDSPLDK(1)K_x000D_
Biological Process	GO:0009064	5	glutamine family amino acid metabolic process	9.3793e-05	A0A0D2XIG0	318	K	"Aconitate hydratase, mitochondrial"	FOXG_03713	1	MYDYLAATK(1)R_x000D_
Biological Process	GO:0009064	5	glutamine family amino acid metabolic process	9.3793e-05	A0A0D2XIG0	587	K	"Aconitate hydratase, mitochondrial"	FOXG_03713	1	DAK(1)DIPILIK_x000D_
Biological Process	GO:0009064	5	glutamine family amino acid metabolic process	9.3793e-05	A0A0J9WKG4	294	K	"Isocitrate dehydrogenase [NADP], mitochondrial"	FOXG_05055	1	K(1)IWYEHR_x000D_
Biological Process	GO:0009064	5	glutamine family amino acid metabolic process	9.3793e-05	A0A0D2Y5G5	980	K	NAD-specific glutamate dehydrogenase	FOXG_11520	1	LQHSDLWDNEK(1)IR_x000D_
Biological Process	GO:0009064	5	glutamine family amino acid metabolic process	9.3793e-05	A0A0D2Y5G5	175	K	NAD-specific glutamate dehydrogenase	FOXG_11520	1	YIDHPGHSK(1)YR_x000D_
Biological Process	GO:0051261	7	protein depolymerization	0.100961	A0A0D2XJU4	390	K	Adenylyl cyclase-associated protein	FOXG_04210	1	ELEGNK(1)WTIENYEK_x000D_
Biological Process	GO:0051261	7	protein depolymerization	0.100961	A0A0D2XJU4	125	K	Adenylyl cyclase-associated protein	FOXG_04210	1	K(1)FLLISTK_x000D_
Biological Process	GO:0051261	7	protein depolymerization	0.100961	A0A0D2XLS0	699	K	Uncharacterized protein	FOXG_04894	1	DVLSIK(1)AK_x000D_
Biological Process	GO:0051261	7	protein depolymerization	0.100961	A0A0D2XLS0	317	K	Uncharacterized protein	FOXG_04894	1	IK(1)ETDFNEVCR_x000D_
Biological Process	GO:0051261	7	protein depolymerization	0.100961	A0A0C4DHT3	324	K	Tubulin beta chain	FOXG_06228	1	VAMK(1)EVEDQMR_x000D_
Biological Process	GO:0051261	7	protein depolymerization	0.100961	A0A0C4DHT3	58	K	Tubulin beta chain	FOXG_06228	1	MSVYFNEASGNK(1)YVPR_x000D_
Biological Process	GO:0051261	7	protein depolymerization	0.100961	A0A0D2XEI6	187	K	RP/EB family microtubule-associated protein	FOXG_02318	1	DFYFSK(1)LR_x000D_
Biological Process	GO:0051261	7	protein depolymerization	0.100961	A0A0J9UW39	327	K	WD_REPEATS_REGION domain-containing protein	FOXG_05467	1	VVYGHGK(1)SITALSIGSDGK_x000D_
Biological Process	GO:0051261	7	protein depolymerization	0.100961	A0A0J9UW39	221	K	WD_REPEATS_REGION domain-containing protein	FOXG_05467	1	IQLYDGK(1)TGEPTK_x000D_
Biological Process	GO:0051261	7	protein depolymerization	0.100961	A0A0J9UW39	577	K	WD_REPEATS_REGION domain-containing protein	FOXG_05467	1	VASAGGDANVK(1)IWK_x000D_
Biological Process	GO:0051261	7	protein depolymerization	0.100961	A0A0J9UW39	213	K	WD_REPEATS_REGION domain-containing protein	FOXG_05467	1	SAQHTGFVLGAAYSPDGSSLVTVGADK(1)R_x000D_
Biological Process	GO:0051261	7	protein depolymerization	0.100961	A0A0J9UW39	41	K	WD_REPEATS_REGION domain-containing protein	FOXG_05467	1	IAYPCGK(1)SIFVR_x000D_
Biological Process	GO:0051261	7	protein depolymerization	0.100961	A0A0D2XA80	523	K	Hsp70-like protein	FOXG_00795	1	MLNDAEK(1)YK_x000D_
Biological Process	GO:0051261	7	protein depolymerization	0.100961	A0A0D2XA80	346	K	Hsp70-like protein	FOXG_00795	1	VQK(1)LITDYFNGK_x000D_
Biological Process	GO:0051261	7	protein depolymerization	0.100961	A0A0D2XA80	511	K	Hsp70-like protein	FOXG_00795	1	LSK(1)EEIER_x000D_
Biological Process	GO:0051261	7	protein depolymerization	0.100961	A0A0D2XA80	457	K	Hsp70-like protein	FOXG_00795	1	DNNLMGK(1)FELTGIPPAPR_x000D_
Biological Process	GO:0051261	7	protein depolymerization	0.100961	A0A0D2XA80	560	K	Hsp70-like protein	FOXG_00795	1	VEEK(1)IEASDK_x000D_
Biological Process	GO:0051261	7	protein depolymerization	0.100961	A0A0D2XA80	244	K	Hsp70-like protein	FOXG_00795	1	LVNHFVNEFK(1)R_x000D_
Biological Process	GO:0051261	7	protein depolymerization	0.100961	A0A0D2XA80	506	K	Hsp70-like protein	FOXG_00795	1	SNK(1)IVITNDK(1)GR_x000D_
Biological Process	GO:0051261	7	protein depolymerization	0.100961	A0A0D2XA80	566	K	Hsp70-like protein	FOXG_00795	1	IEASDK(1)ETLTAEIDK_x000D_
Biological Process	GO:0051261	7	protein depolymerization	0.100961	A0A0D2XA80	525	K	Hsp70-like protein	FOXG_00795	1	YK(1)EEDEAEGK_x000D_
Biological Process	GO:0051261	7	protein depolymerization	0.100961	A0A0D2XA80	422	K	Hsp70-like protein	FOXG_00795	1	NTTIPTK(1)K_x000D_
Biological Process	GO:0051261	7	protein depolymerization	0.100961	A0A0D2XA80	533	K	Hsp70-like protein	FOXG_00795	1	EEDEAEGK(1)R_x000D_
Biological Process	GO:0051261	7	protein depolymerization	0.100961	A0A0D2XA80	75	K	Hsp70-like protein	FOXG_00795	1	K(1)FADPEVQADMK_x000D_
Biological Process	GO:0051261	7	protein depolymerization	0.100961	A0A0D2XA80	326	K	Hsp70-like protein	FOXG_00795	1	IDK(1)SLVHEIVLVGGSTR_x000D_
Biological Process	GO:0051261	7	protein depolymerization	0.100961	A0A0D2XA80	249	K	Hsp70-like protein	FOXG_00795	1	K(1)DLSTNVR_x000D_
Biological Process	GO:0051261	7	protein depolymerization	0.100961	A0A0D2XA80	601	K	Hsp70-like protein	FOXG_00795	1	ELEGK(1)ANPIMMK_x000D_
Biological Process	GO:0051261	7	protein depolymerization	0.100961	A0A0D2XA80	69	K	Hsp70-like protein	FOXG_00795	1	NQVAMNPQNTVFDAK(1)R_x000D_
Biological Process	GO:0051261	7	protein depolymerization	0.100961	A0A0D2XA80	596	K	Hsp70-like protein	FOXG_00795	1	EEYEEHQK(1)ELEGK_x000D_
Biological Process	GO:0051261	7	protein depolymerization	0.100961	A0A0D2XA80	556	K	Hsp70-like protein	FOXG_00795	1	NTLSDPK(1)VEEK_x000D_
Biological Process	GO:0051261	7	protein depolymerization	0.100961	A0A0D2XA80	499	K	Hsp70-like protein	FOXG_00795	1	SNK(1)IVITNDK(1)GR_x000D_
Biological Process	GO:0051261	7	protein depolymerization	0.100961	A0A0D2XA80	86	K	Hsp70-like protein	FOXG_00795	1	FADPEVQADMK(1)HFPFK_x000D_
Biological Process	GO:0051261	7	protein depolymerization	0.100961	A0A0D2XA80	54	K	Hsp70-like protein	FOXG_00795	1	LIGDAAK(1)NQVAMNPQNTVFDAK_x000D_
Biological Process	GO:0008615	5	pyridoxine biosynthetic process	0.0559642	A0A0D2XXD6	162	K	Pyridoxine biosynthesis protein PDX1	FOXG_08652	1	TK(1)GEAGTGDVVEAVR_x000D_
Biological Process	GO:0008615	5	pyridoxine biosynthetic process	0.0559642	A0A0D2XXD6	94	K	Pyridoxine biosynthesis protein PDX1	FOXG_08652	1	QIQEAVTIPVMAK(1)AR_x000D_
Biological Process	GO:0008615	5	pyridoxine biosynthetic process	0.0559642	A0A0D2XXD6	188	K	Pyridoxine biosynthesis protein PDX1	FOXG_08652	1	QIAQAK(1)AALAEGGIIR_x000D_
Biological Process	GO:0008615	5	pyridoxine biosynthetic process	0.0559642	A0A0D2Y2E4	240	K	Ribose 5-phosphate isomerase A	FOXG_10440	1	K(1)FIAVADYR_x000D_
Biological Process	GO:0008615	5	pyridoxine biosynthetic process	0.0559642	A0A0D2Y2E4	178	K	Ribose 5-phosphate isomerase A	FOXG_10440	1	EMTFIPTGSQSK(1)GLIR_x000D_
Biological Process	GO:0008615	5	pyridoxine biosynthetic process	0.0559642	A0A0D2Y2E4	239	K	Ribose 5-phosphate isomerase A	FOXG_10440	1	LVAIAAK(1)K_x000D_
Biological Process	GO:0035719	5	tRNA import into nucleus	0.0105623	A0A0D2XV70	244	K	DnaJ like subfamily B member 4	FOXG_07878	0.994126	VQTDQILEVPIK(0.006)PGLK(0.994)K_x000D_
Biological Process	GO:0035719	5	tRNA import into nucleus	0.0105623	A0A0D2XV70	23	K	DnaJ like subfamily B member 4	FOXG_07878	1	LYDTLNVKPEATQDEIK(1)K_x000D_
Biological Process	GO:0035719	5	tRNA import into nucleus	0.0105623	A0A0D2XV70	336	K	DnaJ like subfamily B member 4	FOXG_07878	1	YPGLGMPISK(1)K_x000D_
Biological Process	GO:0035719	5	tRNA import into nucleus	0.0105623	A0A0D2XDM0	27	K	DnaJ like subfamily A member 2	FOXG_02000	1	AYK(1)VGALK_x000D_
Biological Process	GO:0035719	5	tRNA import into nucleus	0.0105623	A0A0D2XDM0	6	K	DnaJ like subfamily A member 2	FOXG_02000	1	ETK(1)YYDTLGVAPTATEQELK_x000D_
Biological Process	GO:0035719	5	tRNA import into nucleus	0.0105623	A0A0D2XDM0	63	K	DnaJ like subfamily A member 2	FOXG_02000	1	EISHAYEILSDSQK(1)R_x000D_
Biological Process	GO:0035719	5	tRNA import into nucleus	0.0105623	A0A0D2XDM0	339	K	DnaJ like subfamily A member 2	FOXG_02000	1	FNVK(1)FPEK_x000D_
Biological Process	GO:0035719	5	tRNA import into nucleus	0.0105623	A0A0D2XDM0	201	K	DnaJ like subfamily A member 2	FOXG_02000	1	FQTVCPDCNGEGEIIK(1)EK_x000D_
Biological Process	GO:0035719	5	tRNA import into nucleus	0.0105623	A0A0D2XDM0	23	K	DnaJ like subfamily A member 2	FOXG_02000	1	YYDTLGVAPTATEQELK(1)K_x000D_
Biological Process	GO:0035719	5	tRNA import into nucleus	0.0105623	A0A0D2XDM0	150	K	DnaJ like subfamily A member 2	FOXG_02000	1	SIICPK(1)CEGLGGK_x000D_
Biological Process	GO:0035719	5	tRNA import into nucleus	0.0105623	A0A0D2XA80	523	K	Hsp70-like protein	FOXG_00795	1	MLNDAEK(1)YK_x000D_
Biological Process	GO:0035719	5	tRNA import into nucleus	0.0105623	A0A0D2XA80	346	K	Hsp70-like protein	FOXG_00795	1	VQK(1)LITDYFNGK_x000D_
Biological Process	GO:0035719	5	tRNA import into nucleus	0.0105623	A0A0D2XA80	511	K	Hsp70-like protein	FOXG_00795	1	LSK(1)EEIER_x000D_
Biological Process	GO:0035719	5	tRNA import into nucleus	0.0105623	A0A0D2XA80	457	K	Hsp70-like protein	FOXG_00795	1	DNNLMGK(1)FELTGIPPAPR_x000D_
Biological Process	GO:0035719	5	tRNA import into nucleus	0.0105623	A0A0D2XA80	560	K	Hsp70-like protein	FOXG_00795	1	VEEK(1)IEASDK_x000D_
Biological Process	GO:0035719	5	tRNA import into nucleus	0.0105623	A0A0D2XA80	244	K	Hsp70-like protein	FOXG_00795	1	LVNHFVNEFK(1)R_x000D_
Biological Process	GO:0035719	5	tRNA import into nucleus	0.0105623	A0A0D2XA80	506	K	Hsp70-like protein	FOXG_00795	1	SNK(1)IVITNDK(1)GR_x000D_
Biological Process	GO:0035719	5	tRNA import into nucleus	0.0105623	A0A0D2XA80	566	K	Hsp70-like protein	FOXG_00795	1	IEASDK(1)ETLTAEIDK_x000D_
Biological Process	GO:0035719	5	tRNA import into nucleus	0.0105623	A0A0D2XA80	525	K	Hsp70-like protein	FOXG_00795	1	YK(1)EEDEAEGK_x000D_
Biological Process	GO:0035719	5	tRNA import into nucleus	0.0105623	A0A0D2XA80	422	K	Hsp70-like protein	FOXG_00795	1	NTTIPTK(1)K_x000D_
Biological Process	GO:0035719	5	tRNA import into nucleus	0.0105623	A0A0D2XA80	533	K	Hsp70-like protein	FOXG_00795	1	EEDEAEGK(1)R_x000D_
Biological Process	GO:0035719	5	tRNA import into nucleus	0.0105623	A0A0D2XA80	75	K	Hsp70-like protein	FOXG_00795	1	K(1)FADPEVQADMK_x000D_
Biological Process	GO:0035719	5	tRNA import into nucleus	0.0105623	A0A0D2XA80	326	K	Hsp70-like protein	FOXG_00795	1	IDK(1)SLVHEIVLVGGSTR_x000D_
Biological Process	GO:0035719	5	tRNA import into nucleus	0.0105623	A0A0D2XA80	249	K	Hsp70-like protein	FOXG_00795	1	K(1)DLSTNVR_x000D_
Biological Process	GO:0035719	5	tRNA import into nucleus	0.0105623	A0A0D2XA80	601	K	Hsp70-like protein	FOXG_00795	1	ELEGK(1)ANPIMMK_x000D_
Biological Process	GO:0035719	5	tRNA import into nucleus	0.0105623	A0A0D2XA80	69	K	Hsp70-like protein	FOXG_00795	1	NQVAMNPQNTVFDAK(1)R_x000D_
Biological Process	GO:0035719	5	tRNA import into nucleus	0.0105623	A0A0D2XA80	596	K	Hsp70-like protein	FOXG_00795	1	EEYEEHQK(1)ELEGK_x000D_
Biological Process	GO:0035719	5	tRNA import into nucleus	0.0105623	A0A0D2XA80	556	K	Hsp70-like protein	FOXG_00795	1	NTLSDPK(1)VEEK_x000D_
Biological Process	GO:0035719	5	tRNA import into nucleus	0.0105623	A0A0D2XA80	499	K	Hsp70-like protein	FOXG_00795	1	SNK(1)IVITNDK(1)GR_x000D_
Biological Process	GO:0035719	5	tRNA import into nucleus	0.0105623	A0A0D2XA80	86	K	Hsp70-like protein	FOXG_00795	1	FADPEVQADMK(1)HFPFK_x000D_
Biological Process	GO:0035719	5	tRNA import into nucleus	0.0105623	A0A0D2XA80	54	K	Hsp70-like protein	FOXG_00795	1	LIGDAAK(1)NQVAMNPQNTVFDAK_x000D_
Biological Process	GO:0090279	8	regulation of calcium ion import	0.0421909	A0A0D2XV06	434	K	Serine/threonine-protein phosphatase	---	1	VTELK(1)TVSGGR_x000D_
Biological Process	GO:0090279	8	regulation of calcium ion import	0.0421909	A0A0D2XV06	409	K	Serine/threonine-protein phosphatase	---	1	NK(1)ILAIGR_x000D_
Biological Process	GO:0090279	8	regulation of calcium ion import	0.0421909	A0A0D2XQP6	25	K	Calcium-binding protein NCS-1	FOXG_06294	1	K(1)ELQQWYK_x000D_
Biological Process	GO:0090279	8	regulation of calcium ion import	0.0421909	A0A0D2XQP6	147	K	Calcium-binding protein NCS-1	FOXG_06294	1	LPEDEDTPEK(1)R_x000D_
Biological Process	GO:0090279	8	regulation of calcium ion import	0.0421909	A0A0D2XMB5	60	K	Mitogen-activated protein kinase	FOXG_05092	1	VTNVFSK(1)K_x000D_
Biological Process	GO:0051126	7	negative regulation of actin nucleation	0.127492	A0A0D2XDX2	385	K	Coronin	FOXG_02102	1	PAATAQEWFDGK(1)TAIPNK_x000D_
Biological Process	GO:0051126	7	negative regulation of actin nucleation	0.127492	A0A0J9VB11	1073	K	SH3 domain-containing protein	FOXG_09244	1	HISTAVAAK(1)K_x000D_
Biological Process	GO:0051126	7	negative regulation of actin nucleation	0.127492	A0A0D2XNN3	312	K	Fimbrin	FOXG_05565	1	TVK(1)NFSSDVK_x000D_
Biological Process	GO:0009073	5	aromatic amino acid family biosynthetic process	0.104322	A0A0D2Y457	114	K	Chorismate synthase	FOXG_11059	1	PSHADWTYLEK(1)YGVK_x000D_
Biological Process	GO:0009073	5	aromatic amino acid family biosynthetic process	0.104322	A0A0D2Y457	96	K	Chorismate synthase	FOXG_11059	1	DYGDK(1)TIDMYPR_x000D_
Biological Process	GO:0009073	5	aromatic amino acid family biosynthetic process	0.104322	A0A0D2Y457	143	K	Chorismate synthase	FOXG_11059	1	VAAGAVAEK(1)WLK_x000D_
Biological Process	GO:0009073	5	aromatic amino acid family biosynthetic process	0.104322	A0A0D2XZC5	265	K	Multifunctional tryptophan biosynthesis protein	FOXG_09352	1	AAVDAQK(1)QIPSQR_x000D_
Biological Process	GO:0009073	5	aromatic amino acid family biosynthetic process	0.104322	A0A0D2XZC5	144	K	Multifunctional tryptophan biosynthesis protein	FOXG_09352	1	GVFSGLK(1)QGVPVTR_x000D_
Biological Process	GO:0009073	5	aromatic amino acid family biosynthetic process	0.104322	A0A0D2XDW8	129	K	1-(5-phosphoribosyl)-5-[(5-phosphoribosylamino)methylideneamino] imidazole-4-carboxamide isomerase	FOXG_02098	1	LDAVLQALGGDK(1)NK_x000D_
Biological Process	GO:0009073	5	aromatic amino acid family biosynthetic process	0.104322	A0A0D2XDW8	193	K	1-(5-phosphoribosyl)-5-[(5-phosphoribosylamino)methylideneamino] imidazole-4-carboxamide isomerase	FOXG_02098	1	GVDEK(1)LVQR_x000D_
Biological Process	GO:0009073	5	aromatic amino acid family biosynthetic process	0.104322	A0A0D2X9L2	98	K	Phospho-2-dehydro-3-deoxyheptonate aldolase	FOXG_00577	1	HK(1)DELLIVMR_x000D_
Biological Process	GO:0009073	5	aromatic amino acid family biosynthetic process	0.104322	A0A0D2X9L2	45	K	Phospho-2-dehydro-3-deoxyheptonate aldolase	FOXG_00577	1	GYNPLTPPDLLQHEISQTPESK(1)K_x000D_
Biological Process	GO:0009073	5	aromatic amino acid family biosynthetic process	0.104322	A0A0D2X9L2	65	K	Phospho-2-dehydro-3-deoxyheptonate aldolase	FOXG_00577	1	NETVAIVNGTDEK(1)NR_x000D_
Biological Process	GO:0009073	5	aromatic amino acid family biosynthetic process	0.104322	A0A0D2XHT9	204	K	Phospho-2-dehydro-3-deoxyheptonate aldolase	FOXG_03487	1	GTNFDK(1)ESVQAAK_x000D_
Biological Process	GO:0009073	5	aromatic amino acid family biosynthetic process	0.104322	A0A0D2XHT9	45	K	Phospho-2-dehydro-3-deoxyheptonate aldolase	FOXG_03487	1	ATNTVVK(1)GR_x000D_
Biological Process	GO:0009073	5	aromatic amino acid family biosynthetic process	0.104322	A0A0D2XHT9	125	K	Phospho-2-dehydro-3-deoxyheptonate aldolase	FOXG_03487	1	GLINDPDIDNSFK(1)INK_x000D_
Biological Process	GO:0009073	5	aromatic amino acid family biosynthetic process	0.104322	A0A0D2XHT9	211	K	Phospho-2-dehydro-3-deoxyheptonate aldolase	FOXG_03487	1	ESVQAAK(1)K_x000D_
Biological Process	GO:0006637	4	acyl-CoA metabolic process	0.00103895	A0A0D2Y4T8	231	K	Citrate synthase	FOXG_11291	1	GGK(1)VAPIQK_x000D_
Biological Process	GO:0006637	4	acyl-CoA metabolic process	0.00103895	A0A0D2Y4T8	373	K	Citrate synthase	FOXG_11291	1	AFAQEK(1)MPNDPMFK_x000D_
Biological Process	GO:0006637	4	acyl-CoA metabolic process	0.00103895	A0A0D2Y4T8	228	K	Citrate synthase	FOXG_11291	1	IYQNVFK(1)GGK_x000D_
Biological Process	GO:0006637	4	acyl-CoA metabolic process	0.00103895	A0A0D2Y4T8	68	K	Citrate synthase	FOXG_11291	1	VVDK(1)VTLDQVYGGAR_x000D_
Biological Process	GO:0006637	4	acyl-CoA metabolic process	0.00103895	A0A0D2Y4T8	193	K	Citrate synthase	FOXG_11291	1	AYAK(1)GINK_x000D_
Biological Process	GO:0006637	4	acyl-CoA metabolic process	0.00103895	A0A0D2Y4T8	55	K	Citrate synthase	FOXG_11291	1	IEQVK(1)ALR_x000D_
Biological Process	GO:0006637	4	acyl-CoA metabolic process	0.00103895	A0A0D2XUT9	273	K	ATP-citrate synthase subunit 1	FOXG_07744	1	VIDAVK(1)QGIITK_x000D_
Biological Process	GO:0006637	4	acyl-CoA metabolic process	0.00103895	A0A0D2XUT9	509	K	ATP-citrate synthase subunit 1	FOXG_07744	1	ANK(1)LIPGIGHR_x000D_
Biological Process	GO:0006637	4	acyl-CoA metabolic process	0.00103895	A0A0D2XUT9	314	K	ATP-citrate synthase subunit 1	FOXG_07744	1	TEVQFGHAGSFANSQLETAK(1)MK_x000D_
Biological Process	GO:0006637	4	acyl-CoA metabolic process	0.00103895	A0A0D2XUT9	103	K	ATP-citrate synthase subunit 1	FOXG_07744	1	AMSK(1)HPDVDVVVNFASSR_x000D_
Biological Process	GO:0006637	4	acyl-CoA metabolic process	0.00103895	A0A0D2XUT9	191	K	ATP-citrate synthase subunit 1	FOXG_07744	1	IGNTGGMMDNIVASK(1)LYR_x000D_
Biological Process	GO:0006637	4	acyl-CoA metabolic process	0.00103895	A0A0D2XUT9	532	K	ATP-citrate synthase subunit 1	FOXG_07744	1	VELVK(1)EYVLNNFPSHK_x000D_
Biological Process	GO:0006637	4	acyl-CoA metabolic process	0.00103895	A0A0D2XUT9	37	K	ATP-citrate synthase subunit 1	FOXG_07744	1	PLSPLPEHALFTDK(1)TR_x000D_
Biological Process	GO:0006637	4	acyl-CoA metabolic process	0.00103895	A0A0D2XUT9	157	K	ATP-citrate synthase subunit 1	FOXG_07744	1	K(1)GVTIIGPATVGGIKPGSFK_x000D_
Biological Process	GO:0006637	4	acyl-CoA metabolic process	0.00103895	A0A0J9UHA8	98	K	Pyruvate dehydrogenase E2 component (Dihydrolipoamide acetyltransferase)	FOXG_02187	1	IMAGDGSK(1)AVQVGSR_x000D_
Biological Process	GO:0006637	4	acyl-CoA metabolic process	0.00103895	A0A0J9UHA8	132	K	Pyruvate dehydrogenase E2 component (Dihydrolipoamide acetyltransferase)	FOXG_02187	1	EQSK(1)EQSSAQAPK_x000D_
Biological Process	GO:0006637	4	acyl-CoA metabolic process	0.00103895	A0A0J9WQG8	98	K	Acetyl-coenzyme A synthetase	FOXG_10884	1	VSWALK(1)DLGVR_x000D_
Biological Process	GO:0006637	4	acyl-CoA metabolic process	0.00103895	A0A0D2XG82	11	K	Acetyl-CoA hydrolase	FOXG_02924	1	ASPVASAALK(1)AR_x000D_
Biological Process	GO:0006637	4	acyl-CoA metabolic process	0.00103895	A0A0D2XG82	487	K	Acetyl-CoA hydrolase	FOXG_02924	1	YQPILSHYFDK(1)AESEGLK_x000D_
Biological Process	GO:0006637	4	acyl-CoA metabolic process	0.00103895	A0A0D2XG82	364	K	Acetyl-CoA hydrolase	FOXG_02924	1	SQAVSNAPEIIK(1)R_x000D_
Biological Process	GO:0006637	4	acyl-CoA metabolic process	0.00103895	A0A0D2XG82	222	K	Acetyl-CoA hydrolase	FOXG_02924	1	IGSPSVK(1)VDPSK_x000D_
Biological Process	GO:0006637	4	acyl-CoA metabolic process	0.00103895	A0A0D2YH37	212	K	Pyruvate dehydrogenase E1 component subunit beta	FOXG_15628	1	VVSPWNSEDAK(1)GLLK_x000D_
Biological Process	GO:0006637	4	acyl-CoA metabolic process	0.00103895	A0A0D2YH37	263	K	Pyruvate dehydrogenase E1 component subunit beta	FOXG_15628	1	SGK(1)DLTIVTLGR_x000D_
Biological Process	GO:0006637	4	acyl-CoA metabolic process	0.00103895	A0A0D2YH37	285	K	Pyruvate dehydrogenase E1 component subunit beta	FOXG_15628	1	TVGQSLVAAENLK(1)K_x000D_
Biological Process	GO:0006637	4	acyl-CoA metabolic process	0.00103895	A0A0J9V5H9	212	K	Dihydrolipoyl dehydrogenase	FOXG_08155	1	LNTK(1)VVSGDK_x000D_
Biological Process	GO:0006637	4	acyl-CoA metabolic process	0.00103895	A0A0J9V5H9	312	K	Dihydrolipoyl dehydrogenase	FOXG_08155	1	AEEEAVAVVEYIK(1)K_x000D_
Biological Process	GO:0006637	4	acyl-CoA metabolic process	0.00103895	A0A0J9V5H9	374	K	Dihydrolipoyl dehydrogenase	FOXG_08155	1	TNQDTEGMVK(1)MLADPETDR_x000D_
Biological Process	GO:0006637	4	acyl-CoA metabolic process	0.00103895	A0A0J9V5H9	86	K	Dihydrolipoyl dehydrogenase	FOXG_08155	1	NGVEYIK(1)GAGSFVNEHEIK_x000D_
Biological Process	GO:0006637	4	acyl-CoA metabolic process	0.00103895	A0A0J9V5H9	364	K	Dihydrolipoyl dehydrogenase	FOXG_08155	1	AK(1)TNQDTEGMVK_x000D_
Biological Process	GO:0006637	4	acyl-CoA metabolic process	0.00103895	A0A0J9V5H9	78	K	Dihydrolipoyl dehydrogenase	FOXG_08155	1	GIEYLFK(1)K_x000D_
Biological Process	GO:0006637	4	acyl-CoA metabolic process	0.00103895	A0A0J9UA34	64	K	Acetyl-coenzyme A synthetase	FOXG_00734	1	VVITTDEGK(1)R_x000D_
Biological Process	GO:0006637	4	acyl-CoA metabolic process	0.00103895	A0A0D2XK89	49	K	"Succinate--CoA ligase [ADP-forming] subunit alpha, mitochondrial"	FOXG_04362	1	VIYQGFTGK(1)QGTFHAQQAIEYGTK_x000D_
Biological Process	GO:0006637	4	acyl-CoA metabolic process	0.00103895	A0A0D2XK89	40	K	"Succinate--CoA ligase [ADP-forming] subunit alpha, mitochondrial"	FOXG_04362	1	INADTK(1)VIYQGFTGK_x000D_
Biological Process	GO:0006637	4	acyl-CoA metabolic process	0.00103895	A0A0D2XK89	291	K	"Succinate--CoA ligase [ADP-forming] subunit alpha, mitochondrial"	FOXG_04362	1	MGHAGAIVSGGK(1)GGADTK_x000D_
Biological Process	GO:0006637	4	acyl-CoA metabolic process	0.00103895	A0A0D2XK89	64	K	"Succinate--CoA ligase [ADP-forming] subunit alpha, mitochondrial"	FOXG_04362	1	QGTFHAQQAIEYGTK(1)VVGGTNPK_x000D_
Biological Process	GO:0006637	4	acyl-CoA metabolic process	0.00103895	A0A0D2XK89	175	K	"Succinate--CoA ligase [ADP-forming] subunit alpha, mitochondrial"	FOXG_04362	1	IGIMPGFIHK(1)R_x000D_
Biological Process	GO:0006637	4	acyl-CoA metabolic process	0.00103895	A0A0D2XK89	299	K	"Succinate--CoA ligase [ADP-forming] subunit alpha, mitochondrial"	FOXG_04362	1	IK(1)ALEDAGVIVER_x000D_
Biological Process	GO:0006637	4	acyl-CoA metabolic process	0.00103895	A0A0D2XK89	143	K	"Succinate--CoA ligase [ADP-forming] subunit alpha, mitochondrial"	FOXG_04362	1	ITDMLK(1)TQSK_x000D_
Biological Process	GO:0006637	4	acyl-CoA metabolic process	0.00103895	A0A0D2XUT8	83	K	ATP-citrate synthase subunit 2	FOXG_07743	1	PDQLIK(1)R_x000D_
Biological Process	GO:0006637	4	acyl-CoA metabolic process	0.00103895	A0A0D2XUT8	95	K	ATP-citrate synthase subunit 2	FOXG_07743	1	SGLLALNK(1)TWPEAK_x000D_
Biological Process	GO:0006637	4	acyl-CoA metabolic process	0.00103895	A0A0D2XUT8	12	K	ATP-citrate synthase subunit 2	FOXG_07743	1	SILEADGK(1)AILNYHLTR_x000D_
Biological Process	GO:0006637	4	acyl-CoA metabolic process	0.00103895	A0A0D2XUT8	313	K	ATP-citrate synthase subunit 2	FOXG_07743	1	EEAYIADLDAK(1)TGASLK_x000D_
Biological Process	GO:0006637	4	acyl-CoA metabolic process	0.00103895	A0A0D2XUT8	447	K	ATP-citrate synthase subunit 2	FOXG_07743	1	NMK(1)AATQELGLNAK_x000D_
Biological Process	GO:0006637	4	acyl-CoA metabolic process	0.00103895	A0A0D2XUT8	319	K	ATP-citrate synthase subunit 2	FOXG_07743	1	TGASLK(1)LTVLNAK_x000D_
Biological Process	GO:0006637	4	acyl-CoA metabolic process	0.00103895	A0A0D2XUT8	87	K	ATP-citrate synthase subunit 2	FOXG_07743	1	GK(1)SGLLALNK_x000D_
Biological Process	GO:0006637	4	acyl-CoA metabolic process	0.00103895	A0A0D2XUT8	101	K	ATP-citrate synthase subunit 2	FOXG_07743	1	TWPEAK(1)AWVAER_x000D_
Biological Process	GO:0006637	4	acyl-CoA metabolic process	0.00103895	A0A0D2XUT8	444	K	ATP-citrate synthase subunit 2	FOXG_07743	1	AGPNYQEGLK(1)NMK_x000D_
Biological Process	GO:0006637	4	acyl-CoA metabolic process	0.00103895	A0A0D2XUT8	110	K	ATP-citrate synthase subunit 2	FOXG_07743	1	AGK(1)EQQVEHTTGVLR_x000D_
Biological Process	GO:0006637	4	acyl-CoA metabolic process	0.00103895	A0A0D2Y5A7	265	K	Acetyltransferase component of pyruvate dehydrogenase complex	FOXG_11462	1	LVESTQTNPHFYVTSSISVSK(1)LLK_x000D_
Biological Process	GO:0006637	4	acyl-CoA metabolic process	0.00103895	A0A0D2Y5A7	95	K	Acetyltransferase component of pyruvate dehydrogenase complex	FOXG_11462	1	ILK(1)DAGEK_x000D_
Biological Process	GO:0006637	4	acyl-CoA metabolic process	0.00103895	A0A0D2Y5A7	280	K	Acetyltransferase component of pyruvate dehydrogenase complex	FOXG_11462	1	QALNSSADGK(1)YK_x000D_
Biological Process	GO:0006637	4	acyl-CoA metabolic process	0.00103895	A0A0D2Y5A7	58	K	Acetyltransferase component of pyruvate dehydrogenase complex	FOXG_11462	1	MPALSPTMQAGNIGAWQK(1)K_x000D_
Biological Process	GO:0006637	4	acyl-CoA metabolic process	0.00103895	A0A0D2Y5A7	135	K	Acetyltransferase component of pyruvate dehydrogenase complex	FOXG_11462	1	FSIEDAGGDAAK(1)PAAPK_x000D_
Biological Process	GO:0006637	4	acyl-CoA metabolic process	0.00103895	A0A0J9VRH1	234	K	"Succinate--CoA ligase [ADP-forming] subunit beta, mitochondrial"	FOXG_12819	1	IFTEK(1)DSTQIEINPLSETSDHK_x000D_
Biological Process	GO:0006637	4	acyl-CoA metabolic process	0.00103895	A0A0J9VRH1	68	K	"Succinate--CoA ligase [ADP-forming] subunit beta, mitochondrial"	FOXG_12819	1	EAK(1)EIAEK_x000D_
Biological Process	GO:0006637	4	acyl-CoA metabolic process	0.00103895	A0A0J9VRH1	226	K	"Succinate--CoA ligase [ADP-forming] subunit beta, mitochondrial"	FOXG_12819	1	DTIQK(1)LYK_x000D_
Biological Process	GO:0006637	4	acyl-CoA metabolic process	0.00103895	A0A0J9VRH1	92	K	"Succinate--CoA ligase [ADP-forming] subunit beta, mitochondrial"	FOXG_12819	1	GK(1)GTFDNGLK_x000D_
Biological Process	GO:0006637	4	acyl-CoA metabolic process	0.00103895	A0A0J9VRH1	209	K	"Succinate--CoA ligase [ADP-forming] subunit beta, mitochondrial"	FOXG_12819	1	EIATK(1)LGFSEQCIEEAK_x000D_
Biological Process	GO:0006637	4	acyl-CoA metabolic process	0.00103895	A0A0J9VRH1	73	K	"Succinate--CoA ligase [ADP-forming] subunit beta, mitochondrial"	FOXG_12819	1	EIAEK(1)IGNDDMVIK_x000D_
Biological Process	GO:0006637	4	acyl-CoA metabolic process	0.00103895	A0A0J9VRH1	229	K	"Succinate--CoA ligase [ADP-forming] subunit beta, mitochondrial"	FOXG_12819	1	LYK(1)IFTEK_x000D_
Biological Process	GO:0006637	4	acyl-CoA metabolic process	0.00103895	A0A0J9VRH1	100	K	"Succinate--CoA ligase [ADP-forming] subunit beta, mitochondrial"	FOXG_12819	1	GTFDNGLK(1)GGVR_x000D_
Biological Process	GO:0006637	4	acyl-CoA metabolic process	0.00103895	A0A0D2XPT8	306	K	3-hydroxy-3-methylglutaryl coenzyme A synthase	FOXG_05976	1	SLTDK(1)VVEK_x000D_
Biological Process	GO:0006637	4	acyl-CoA metabolic process	0.00103895	A0A0D2XPT8	317	K	3-hydroxy-3-methylglutaryl coenzyme A synthase	FOXG_05976	1	TFMALTK(1)K_x000D_
Biological Process	GO:0006637	4	acyl-CoA metabolic process	0.00103895	A0A0D2XPT8	428	K	3-hydroxy-3-methylglutaryl coenzyme A synthase	FOXG_05976	1	DYTPK(1)GDASTIAPGTYYLTK_x000D_
Biological Process	GO:0006637	4	acyl-CoA metabolic process	0.00103895	A0A0D2XPT8	36	K	3-hydroxy-3-methylglutaryl coenzyme A synthase	FOXG_05976	1	FDGVSAGK(1)YTIGLGQTK_x000D_
Biological Process	GO:0006637	4	acyl-CoA metabolic process	0.00103895	A0A0D2XPT8	310	K	3-hydroxy-3-methylglutaryl coenzyme A synthase	FOXG_05976	1	VVEK(1)TFMALTK_x000D_
Biological Process	GO:0006637	4	acyl-CoA metabolic process	0.00103895	A0A0D2XPT8	449	K	3-hydroxy-3-methylglutaryl coenzyme A synthase	FOXG_05976	1	VDDMFK(1)R_x000D_
Biological Process	GO:0006637	4	acyl-CoA metabolic process	0.00103895	A0A0D2XPT8	268	K	3-hydroxy-3-methylglutaryl coenzyme A synthase	FOXG_05976	1	LVQK(1)SYAR_x000D_
Biological Process	GO:0006637	4	acyl-CoA metabolic process	0.00103895	A0A0D2XPT8	301	K	3-hydroxy-3-methylglutaryl coenzyme A synthase	FOXG_05976	1	DMDYEK(1)SLTDK_x000D_
Biological Process	GO:0006637	4	acyl-CoA metabolic process	0.00103895	A0A0D2XLZ8	207	K	Diphosphomevalonate decarboxylase	FOXG_04972	1	ALILVVSAAK(1)K_x000D_
Biological Process	GO:0006637	4	acyl-CoA metabolic process	0.00103895	A0A0D2XZL6	261	K	Pyruvate dehydrogenase E1 component subunit alpha	FOXG_09447	1	SSALTDYYK(1)R_x000D_
Biological Process	GO:0006637	4	acyl-CoA metabolic process	0.00103895	A0A0D2XZL6	79	K	Pyruvate dehydrogenase E1 component subunit alpha	FOXG_09447	1	ELK(1)DMYR_x000D_
Biological Process	GO:0019752	5	carboxylic acid metabolic process	5.50368e-09	A0A0D2X8G3	892	K	Carbamoyl-phosphate synthase arginine-specific large chain	FOXG_00172	1	VK(1)EIAVK_x000D_
Biological Process	GO:0019752	5	carboxylic acid metabolic process	5.50368e-09	A0A0D2X8G3	303	K	Carbamoyl-phosphate synthase arginine-specific large chain	FOXG_00172	1	GWK(1)EVEYEVVR_x000D_
Biological Process	GO:0019752	5	carboxylic acid metabolic process	5.50368e-09	A0A0D2X8G3	484	K	Carbamoyl-phosphate synthase arginine-specific large chain	FOXG_00172	1	TFEESFQK(1)AIR_x000D_
Biological Process	GO:0019752	5	carboxylic acid metabolic process	5.50368e-09	A0A0D2X8G3	749	K	Carbamoyl-phosphate synthase arginine-specific large chain	FOXG_00172	1	LQETGGANVLGTDPK(1)DIDK_x000D_
Biological Process	GO:0019752	5	carboxylic acid metabolic process	5.50368e-09	A0A0D2X8G3	567	K	Carbamoyl-phosphate synthase arginine-specific large chain	FOXG_00172	1	ELEQAGGLQSLK(1)K_x000D_
Biological Process	GO:0019752	5	carboxylic acid metabolic process	5.50368e-09	A0A0D2X8G3	201	K	Carbamoyl-phosphate synthase arginine-specific large chain	FOXG_00172	1	LGLFEK(1)YGVK_x000D_
Biological Process	GO:0019752	5	carboxylic acid metabolic process	5.50368e-09	A0A0D2X8G3	972	K	Carbamoyl-phosphate synthase arginine-specific large chain	FOXG_00172	1	SDPMAEK(1)R_x000D_
Biological Process	GO:0019752	5	carboxylic acid metabolic process	5.50368e-09	A0A0D2X8G3	753	K	Carbamoyl-phosphate synthase arginine-specific large chain	FOXG_00172	1	DIDK(1)AEDR_x000D_
Biological Process	GO:0019752	5	carboxylic acid metabolic process	5.50368e-09	A0A0D2X8G3	1068	K	Carbamoyl-phosphate synthase arginine-specific large chain	FOXG_00172	1	LYAASPEVK(1)EFIENK_x000D_
Biological Process	GO:0019752	5	carboxylic acid metabolic process	5.50368e-09	A0A0D2XMI8	12	K	PABS domain-containing protein	---	1	SSEEITHPTIK(1)DGWFR_x000D_
Biological Process	GO:0019752	5	carboxylic acid metabolic process	5.50368e-09	A0A0D2XEP8	363	K	Uncharacterized protein	---	1	SLEK(1)VILR_x000D_
Biological Process	GO:0019752	5	carboxylic acid metabolic process	5.50368e-09	A0A0D2XEP8	283	K	Uncharacterized protein	---	1	MTDGDK(1)EAVELWR_x000D_
Biological Process	GO:0019752	5	carboxylic acid metabolic process	5.50368e-09	A0A0D2XEP8	607	K	Uncharacterized protein	---	1	IVGSEPELQK(1)AR_x000D_
Biological Process	GO:0019752	5	carboxylic acid metabolic process	5.50368e-09	A0A0D2XQV4	356	K	Histidinol-phosphate aminotransferase	FOXG_06353	1	LAEGK(1)GVVVR_x000D_
Biological Process	GO:0019752	5	carboxylic acid metabolic process	5.50368e-09	A0A0D2XEN9	246	K	Uncharacterized protein	FOXG_02375	0.999868	IIEEAPVTIAKPDTFK(1)AMEDAAVR_x000D_
Biological Process	GO:0019752	5	carboxylic acid metabolic process	5.50368e-09	A0A0D2XEN9	1433	K	Uncharacterized protein	FOXG_02375	1	NWLQPK(1)R_x000D_
Biological Process	GO:0019752	5	carboxylic acid metabolic process	5.50368e-09	A0A0D2XEN9	782	K	Uncharacterized protein	FOXG_02375	1	HGEFPAK(1)ALTK_x000D_
Biological Process	GO:0019752	5	carboxylic acid metabolic process	5.50368e-09	A0A0D2XEN9	1121	K	Uncharacterized protein	FOXG_02375	1	ALEALALEQK(1)QK_x000D_
Biological Process	GO:0019752	5	carboxylic acid metabolic process	5.50368e-09	A0A0D2XEN9	1465	K	Uncharacterized protein	FOXG_02375	1	AVK(1)AQPSLASQQPK_x000D_
Biological Process	GO:0019752	5	carboxylic acid metabolic process	5.50368e-09	A0A0D2XEN9	679	K	Uncharacterized protein	FOXG_02375	1	VK(1)QAQAFVDK_x000D_
Biological Process	GO:0019752	5	carboxylic acid metabolic process	5.50368e-09	A0A0D2XEN9	230	K	Uncharacterized protein	FOXG_02375	1	HQK(1)IIEEAPVTIAKPDTFK_x000D_
Biological Process	GO:0019752	5	carboxylic acid metabolic process	5.50368e-09	A0A0D2XEN9	509	K	Uncharacterized protein	FOXG_02375	1	AGLEK(1)GQVPSK_x000D_
Biological Process	GO:0019752	5	carboxylic acid metabolic process	5.50368e-09	A0A0D2XEN9	1268	K	Uncharacterized protein	FOXG_02375	1	NVDTDK(1)R_x000D_
Biological Process	GO:0019752	5	carboxylic acid metabolic process	5.50368e-09	A0A0D2XEN9	1612	K	Uncharacterized protein	FOXG_02375	1	FEK(1)DVITEEVSEDGEKR_x000D_
Biological Process	GO:0019752	5	carboxylic acid metabolic process	5.50368e-09	A0A0D2XEN9	1625	K	Uncharacterized protein	FOXG_02375	1	DVITEEVSEDGEK(1)R_x000D_
Biological Process	GO:0019752	5	carboxylic acid metabolic process	5.50368e-09	A0A0D2XEN9	1635	K	Uncharacterized protein	FOXG_02375	1	IVTIVGK(1)EDGLGVECLR_x000D_
Biological Process	GO:0019752	5	carboxylic acid metabolic process	5.50368e-09	A0A0D2XEN9	1607	K	Uncharacterized protein	FOXG_02375	1	YLYLDEETK(1)TR_x000D_
Biological Process	GO:0019752	5	carboxylic acid metabolic process	5.50368e-09	A0A0D2XEN9	1218	K	Uncharacterized protein	FOXG_02375	1	GPEYK(1)EDDSIR_x000D_
Biological Process	GO:0019752	5	carboxylic acid metabolic process	5.50368e-09	A0A0D2XEN9	2011	K	Uncharacterized protein	FOXG_02375	1	QLEDSSLSTEETDEIK(1)K_x000D_
Biological Process	GO:0019752	5	carboxylic acid metabolic process	5.50368e-09	A0A0D2XEN9	1592	K	Uncharacterized protein	FOXG_02375	1	VAWNNPEK(1)QDSGFK_x000D_
Biological Process	GO:0019752	5	carboxylic acid metabolic process	5.50368e-09	A0A0D2XEN9	2135	K	Uncharacterized protein	FOXG_02375	1	TISEK(1)VETLK_x000D_
Biological Process	GO:0019752	5	carboxylic acid metabolic process	5.50368e-09	A0A0D2XNG0	559	K	Asparagine synthetase	FOXG_05490	1	WTPTWSK(1)QTDPSGR_x000D_
Biological Process	GO:0019752	5	carboxylic acid metabolic process	5.50368e-09	A0A0D2XNG0	194	K	Asparagine synthetase	FOXG_05490	1	YFK(1)PSWWDPK_x000D_
Biological Process	GO:0019752	5	carboxylic acid metabolic process	5.50368e-09	A0A0D2XNG0	185	K	Asparagine synthetase	FOXG_05490	1	IVAFPPGHVYDSK(1)TGETTR_x000D_
Biological Process	GO:0019752	5	carboxylic acid metabolic process	5.50368e-09	A0A0D2XNG0	458	K	Asparagine synthetase	FOXG_05490	1	LEK(1)YIIR_x000D_
Biological Process	GO:0019752	5	carboxylic acid metabolic process	5.50368e-09	A0A0D2XNG0	211	K	Asparagine synthetase	FOXG_05490	1	VPSNPVDYK(1)VLR_x000D_
Biological Process	GO:0019752	5	carboxylic acid metabolic process	5.50368e-09	A0A0D2XNG0	317	K	Asparagine synthetase	FOXG_05490	1	AALEVAK(1)FLGTK_x000D_
Biological Process	GO:0019752	5	carboxylic acid metabolic process	5.50368e-09	A0A0D2XNG0	201	K	Asparagine synthetase	FOXG_05490	1	PSWWDPK(1)K_x000D_
Biological Process	GO:0019752	5	carboxylic acid metabolic process	5.50368e-09	A0A0D2XNG0	219	K	Asparagine synthetase	FOXG_05490	1	HALEK(1)AVR_x000D_
Biological Process	GO:0019752	5	carboxylic acid metabolic process	5.50368e-09	A0A0D2XNG0	529	K	Asparagine synthetase	FOXG_05490	0.999987	NPKPEWGNDIPDTK(1)EAYWYR_x000D_
Biological Process	GO:0019752	5	carboxylic acid metabolic process	5.50368e-09	A0A0D2XNG0	507	K	Asparagine synthetase	FOXG_05490	1	DNAEK(1)QVTDEMMK_x000D_
Biological Process	GO:0019752	5	carboxylic acid metabolic process	5.50368e-09	A0A0D2XNG0	574	K	Asparagine synthetase	FOXG_05490	1	AISTHNAK(1)YDNAA_x000D_
Biological Process	GO:0019752	5	carboxylic acid metabolic process	5.50368e-09	A0A0D2XQZ1	1186	K	"Fatty acid synthase subunit beta, fungi type"	FOXG_06392	1	HALLMADVVAQGQK(1)FQTNPIR_x000D_
Biological Process	GO:0019752	5	carboxylic acid metabolic process	5.50368e-09	A0A0D2XQZ1	213	K	"Fatty acid synthase subunit beta, fungi type"	FOXG_06392	1	SAELLQTLSK(1)NPK_x000D_
Biological Process	GO:0019752	5	carboxylic acid metabolic process	5.50368e-09	A0A0D2XQZ1	2060	K	"Fatty acid synthase subunit beta, fungi type"	FOXG_06392	1	EYFEDVYK(1)LTNSPK_x000D_
Biological Process	GO:0019752	5	carboxylic acid metabolic process	5.50368e-09	A0A0D2XQZ1	651	K	"Fatty acid synthase subunit beta, fungi type"	FOXG_06392	1	IEK(1)AIPAGR_x000D_
Biological Process	GO:0019752	5	carboxylic acid metabolic process	5.50368e-09	A0A0D2XQZ1	923	K	"Fatty acid synthase subunit beta, fungi type"	FOXG_06392	1	EGK(1)ACDLDDMTYADVLR_x000D_
Biological Process	GO:0019752	5	carboxylic acid metabolic process	5.50368e-09	A0A0D2XQZ1	1503	K	"Fatty acid synthase subunit beta, fungi type"	FOXG_06392	1	NK(1)AVFSSIETR_x000D_
Biological Process	GO:0019752	5	carboxylic acid metabolic process	5.50368e-09	A0A0D2XQZ1	1784	K	"Fatty acid synthase subunit beta, fungi type"	FOXG_06392	1	IFK(1)EIDETTTSYTYR_x000D_
Biological Process	GO:0019752	5	carboxylic acid metabolic process	5.50368e-09	A0A0D2XQZ1	830	K	"Fatty acid synthase subunit beta, fungi type"	FOXG_06392	1	AAK(1)EAIVAAPGLEDSEWEQTYK_x000D_
Biological Process	GO:0019752	5	carboxylic acid metabolic process	5.50368e-09	A0A0D2XQZ1	1983	K	"Fatty acid synthase subunit beta, fungi type"	FOXG_06392	1	TLAK(1)PTPLELER_x000D_
Biological Process	GO:0019752	5	carboxylic acid metabolic process	5.50368e-09	A0A0D2XQZ1	219	K	"Fatty acid synthase subunit beta, fungi type"	FOXG_06392	1	AEK(1)MFPK_x000D_
Biological Process	GO:0019752	5	carboxylic acid metabolic process	5.50368e-09	A0A0D2XQZ1	2038	K	"Fatty acid synthase subunit beta, fungi type"	FOXG_06392	1	LVGK(1)YIPNVTAK_x000D_
Biological Process	GO:0019752	5	carboxylic acid metabolic process	5.50368e-09	A0A0D2XQZ1	946	K	"Fatty acid synthase subunit beta, fungi type"	FOXG_06392	1	LVELLYVK(1)HQSR_x000D_
Biological Process	GO:0019752	5	carboxylic acid metabolic process	5.50368e-09	A0A0D2XMU0	50	K	"Succinate dehydrogenase assembly factor 2, mitochondrial"	FOXG_05267	1	VGELQGAK(1)FR_x000D_
Biological Process	GO:0019752	5	carboxylic acid metabolic process	5.50368e-09	A0A0D2XMU0	66	K	"Succinate dehydrogenase assembly factor 2, mitochondrial"	FOXG_05267	1	VGEDDATK(1)R_x000D_
Biological Process	GO:0019752	5	carboxylic acid metabolic process	5.50368e-09	A0A0D2Y4T8	231	K	Citrate synthase	FOXG_11291	1	GGK(1)VAPIQK_x000D_
Biological Process	GO:0019752	5	carboxylic acid metabolic process	5.50368e-09	A0A0D2Y4T8	373	K	Citrate synthase	FOXG_11291	1	AFAQEK(1)MPNDPMFK_x000D_
Biological Process	GO:0019752	5	carboxylic acid metabolic process	5.50368e-09	A0A0D2Y4T8	228	K	Citrate synthase	FOXG_11291	1	IYQNVFK(1)GGK_x000D_
Biological Process	GO:0019752	5	carboxylic acid metabolic process	5.50368e-09	A0A0D2Y4T8	68	K	Citrate synthase	FOXG_11291	1	VVDK(1)VTLDQVYGGAR_x000D_
Biological Process	GO:0019752	5	carboxylic acid metabolic process	5.50368e-09	A0A0D2Y4T8	193	K	Citrate synthase	FOXG_11291	1	AYAK(1)GINK_x000D_
Biological Process	GO:0019752	5	carboxylic acid metabolic process	5.50368e-09	A0A0D2Y4T8	55	K	Citrate synthase	FOXG_11291	1	IEQVK(1)ALR_x000D_
Biological Process	GO:0019752	5	carboxylic acid metabolic process	5.50368e-09	A0A0D2XQD2	162	K	Lactoylglutathione lyase	FOXG_06174	1	IEDAGYK(1)FQK_x000D_
Biological Process	GO:0019752	5	carboxylic acid metabolic process	5.50368e-09	A0A0D2XQD2	195	K	Lactoylglutathione lyase	FOXG_06174	1	NDYK(1)QTEDVK_x000D_
Biological Process	GO:0019752	5	carboxylic acid metabolic process	5.50368e-09	A0A0D2XZB9	356	K	Ornithine aminotransferase	FOXG_09346	1	ALNTPILK(1)VIR_x000D_
Biological Process	GO:0019752	5	carboxylic acid metabolic process	5.50368e-09	A0A0D2XZB9	338	K	Ornithine aminotransferase	FOXG_09346	1	AEK(1)LGNMFR_x000D_
Biological Process	GO:0019752	5	carboxylic acid metabolic process	5.50368e-09	A0A0D2XZB9	138	K	Ornithine aminotransferase	FOXG_09346	1	VK(1)GVPQEK_x000D_
Biological Process	GO:0019752	5	carboxylic acid metabolic process	5.50368e-09	A0A0D2XZB9	361	K	Ornithine aminotransferase	FOXG_09346	1	GK(1)GLLNAVVIDESAANGR_x000D_
Biological Process	GO:0019752	5	carboxylic acid metabolic process	5.50368e-09	A0A0D2XZB9	242	K	Ornithine aminotransferase	FOXG_09346	1	VQALCTK(1)HNVLFICDEIQTGIGR_x000D_
Biological Process	GO:0019752	5	carboxylic acid metabolic process	5.50368e-09	A0A0D2XVX9	20	K	HEM4 domain-containing protein	---	1	IPVLLLK(1)TR_x000D_
Biological Process	GO:0019752	5	carboxylic acid metabolic process	5.50368e-09	A0A0J9UNE9	302	K	Alcohol dehydrogenase	FOXG_04369	1	VTALDGGDEK(1)R_x000D_
Biological Process	GO:0019752	5	carboxylic acid metabolic process	5.50368e-09	A0A0D2Y4W9	155	K	Homoisocitrate dehydrogenase	FOXG_11323	1	ISEK(1)ASFR_x000D_
Biological Process	GO:0019752	5	carboxylic acid metabolic process	5.50368e-09	A0A0D2Y4W9	98	K	Homoisocitrate dehydrogenase	FOXG_11323	1	K(1)LDLYANVR_x000D_
Biological Process	GO:0019752	5	carboxylic acid metabolic process	5.50368e-09	A0A0D2Y4W9	150	K	Homoisocitrate dehydrogenase	FOXG_11323	1	VAEAIK(1)R_x000D_
Biological Process	GO:0019752	5	carboxylic acid metabolic process	5.50368e-09	A0A0D2XB93	374	K	Threonine dehydratase	FOXG_01161	1	YVSQNPSNDSK(1)R_x000D_
Biological Process	GO:0019752	5	carboxylic acid metabolic process	5.50368e-09	A0A0D2Y5G5	980	K	NAD-specific glutamate dehydrogenase	FOXG_11520	1	LQHSDLWDNEK(1)IR_x000D_
Biological Process	GO:0019752	5	carboxylic acid metabolic process	5.50368e-09	A0A0D2Y5G5	175	K	NAD-specific glutamate dehydrogenase	FOXG_11520	1	YIDHPGHSK(1)YR_x000D_
Biological Process	GO:0019752	5	carboxylic acid metabolic process	5.50368e-09	A0A0J9UK72	166	K	Sulfate adenylyltransferase	FOXG_03600	1	VYK(1)ALLPR_x000D_
Biological Process	GO:0019752	5	carboxylic acid metabolic process	5.50368e-09	A0A0J9UK72	471	K	Sulfate adenylyltransferase	FOXG_03600	1	NFTGVDDPYEAPAKPDLVVDLEK(1)QNVR_x000D_
Biological Process	GO:0019752	5	carboxylic acid metabolic process	5.50368e-09	A0A0D2XDW8	129	K	1-(5-phosphoribosyl)-5-[(5-phosphoribosylamino)methylideneamino] imidazole-4-carboxamide isomerase	FOXG_02098	1	LDAVLQALGGDK(1)NK_x000D_
Biological Process	GO:0019752	5	carboxylic acid metabolic process	5.50368e-09	A0A0D2XDW8	193	K	1-(5-phosphoribosyl)-5-[(5-phosphoribosylamino)methylideneamino] imidazole-4-carboxamide isomerase	FOXG_02098	1	GVDEK(1)LVQR_x000D_
Biological Process	GO:0019752	5	carboxylic acid metabolic process	5.50368e-09	A0A0J9VPV0	147	K	Aspartate aminotransferase	FOXG_12671	1	K(1)IYIPTPSWANHK_x000D_
Biological Process	GO:0019752	5	carboxylic acid metabolic process	5.50368e-09	A0A0J9VPV0	68	K	Aspartate aminotransferase	FOXG_12671	1	DDAGK(1)PYVLPSVR_x000D_
Biological Process	GO:0019752	5	carboxylic acid metabolic process	5.50368e-09	A0A0J9VPV0	420	K	Aspartate aminotransferase	FOXG_12671	1	LAEAIYK(1)VK_x000D_
Biological Process	GO:0019752	5	carboxylic acid metabolic process	5.50368e-09	A0A0J9VPV0	294	K	Aspartate aminotransferase	FOXG_12671	1	IGAFSLVCADADEK(1)K_x000D_
Biological Process	GO:0019752	5	carboxylic acid metabolic process	5.50368e-09	A0A0J9VPV0	397	K	Aspartate aminotransferase	FOXG_12671	1	LAEEFSVYATK(1)DGR_x000D_
Biological Process	GO:0019752	5	carboxylic acid metabolic process	5.50368e-09	A0A0J9VPV0	302	K	Aspartate aminotransferase	FOXG_12671	1	VDSQLK(1)IIIR_x000D_
Biological Process	GO:0019752	5	carboxylic acid metabolic process	5.50368e-09	A0A0J9VPV0	338	K	Aspartate aminotransferase	FOXG_12671	1	QWLGEVK(1)QMADR_x000D_
Biological Process	GO:0019752	5	carboxylic acid metabolic process	5.50368e-09	A0A0J9VPV0	86	K	Aspartate aminotransferase	FOXG_12671	1	VVDAK(1)LNK_x000D_
Biological Process	GO:0019752	5	carboxylic acid metabolic process	5.50368e-09	A0A0J9VPV0	54	K	Aspartate aminotransferase	FOXG_12671	1	K(1)INLGVGAYR_x000D_
Biological Process	GO:0019752	5	carboxylic acid metabolic process	5.50368e-09	A0A0J9WQG8	98	K	Acetyl-coenzyme A synthetase	FOXG_10884	1	VSWALK(1)DLGVR_x000D_
Biological Process	GO:0019752	5	carboxylic acid metabolic process	5.50368e-09	A0A0D2XX83	265	K	Acetyl-CoA C-acetyltransferase	FOXG_08599	1	IPTLK(1)PAFVR_x000D_
Biological Process	GO:0019752	5	carboxylic acid metabolic process	5.50368e-09	A0A0D2XJH3	64	K	Acyl carrier protein	FOXG_04083	1	IMSLLK(1)GFDK_x000D_
Biological Process	GO:0019752	5	carboxylic acid metabolic process	5.50368e-09	A0A0D2XZL6	261	K	Pyruvate dehydrogenase E1 component subunit alpha	FOXG_09447	1	SSALTDYYK(1)R_x000D_
Biological Process	GO:0019752	5	carboxylic acid metabolic process	5.50368e-09	A0A0D2XZL6	79	K	Pyruvate dehydrogenase E1 component subunit alpha	FOXG_09447	1	ELK(1)DMYR_x000D_
Biological Process	GO:0019752	5	carboxylic acid metabolic process	5.50368e-09	A0A0J9V5F4	479	K	Pyruvate decarboxylase	FOXG_08146	1	TK(1)TELNELLTNK_x000D_
Biological Process	GO:0019752	5	carboxylic acid metabolic process	5.50368e-09	A0A0J9V5F4	457	K	Pyruvate decarboxylase	FOXG_08146	1	FIHGMDAVYNDINNWK(1)YK_x000D_
Biological Process	GO:0019752	5	carboxylic acid metabolic process	5.50368e-09	A0A0J9V5F4	304	K	Pyruvate decarboxylase	FOXG_08146	1	VDPK(1)SMPAPSIPEVR_x000D_
Biological Process	GO:0019752	5	carboxylic acid metabolic process	5.50368e-09	A0A0J9V5F4	459	K	Pyruvate decarboxylase	FOXG_08146	1	YK(1)DLVSVFGGEK_x000D_
Biological Process	GO:0019752	5	carboxylic acid metabolic process	5.50368e-09	A0A0J9V5F4	138	K	Pyruvate decarboxylase	FOXG_08146	1	SRPVYIMVPTDMVQEK(1)VEGAR_x000D_
Biological Process	GO:0019752	5	carboxylic acid metabolic process	5.50368e-09	A0A0J9V5F4	469	K	Pyruvate decarboxylase	FOXG_08146	1	DLVSVFGGEK(1)TCK_x000D_
Biological Process	GO:0019752	5	carboxylic acid metabolic process	5.50368e-09	A0A0D2XQG2	238	K	Branched-chain-amino-acid aminotransferase	FOXG_06208	1	AWPGGVGDK(1)K_x000D_
Biological Process	GO:0019752	5	carboxylic acid metabolic process	5.50368e-09	A0A0D2XQG2	39	K	Branched-chain-amino-acid aminotransferase	FOXG_06208	1	AEAASTIK(1)PLGLDASK_x000D_
Biological Process	GO:0019752	5	carboxylic acid metabolic process	5.50368e-09	A0A0D2XQG2	335	K	Branched-chain-amino-acid aminotransferase	FOXG_06208	1	YTMK(1)ELAEAADEGR_x000D_
Biological Process	GO:0019752	5	carboxylic acid metabolic process	5.50368e-09	A0A0D2XQG2	47	K	Branched-chain-amino-acid aminotransferase	FOXG_06208	1	PLGLDASK(1)LSIEK_x000D_
Biological Process	GO:0019752	5	carboxylic acid metabolic process	5.50368e-09	A0A0D2YH37	212	K	Pyruvate dehydrogenase E1 component subunit beta	FOXG_15628	1	VVSPWNSEDAK(1)GLLK_x000D_
Biological Process	GO:0019752	5	carboxylic acid metabolic process	5.50368e-09	A0A0D2YH37	263	K	Pyruvate dehydrogenase E1 component subunit beta	FOXG_15628	1	SGK(1)DLTIVTLGR_x000D_
Biological Process	GO:0019752	5	carboxylic acid metabolic process	5.50368e-09	A0A0D2YH37	285	K	Pyruvate dehydrogenase E1 component subunit beta	FOXG_15628	1	TVGQSLVAAENLK(1)K_x000D_
Biological Process	GO:0019752	5	carboxylic acid metabolic process	5.50368e-09	A0A0D2XWQ1	77	K	Thioredoxin 1	FOXG_08417	1	AISPILNK(1)LSEEK_x000D_
Biological Process	GO:0019752	5	carboxylic acid metabolic process	5.50368e-09	A0A0D2XWQ1	82	K	Thioredoxin 1	FOXG_08417	1	LSEEK(1)ALSDNIQFVK_x000D_
Biological Process	GO:0019752	5	carboxylic acid metabolic process	5.50368e-09	A0A0D2Y5A7	265	K	Acetyltransferase component of pyruvate dehydrogenase complex	FOXG_11462	1	LVESTQTNPHFYVTSSISVSK(1)LLK_x000D_
Biological Process	GO:0019752	5	carboxylic acid metabolic process	5.50368e-09	A0A0D2Y5A7	95	K	Acetyltransferase component of pyruvate dehydrogenase complex	FOXG_11462	1	ILK(1)DAGEK_x000D_
Biological Process	GO:0019752	5	carboxylic acid metabolic process	5.50368e-09	A0A0D2Y5A7	280	K	Acetyltransferase component of pyruvate dehydrogenase complex	FOXG_11462	1	QALNSSADGK(1)YK_x000D_
Biological Process	GO:0019752	5	carboxylic acid metabolic process	5.50368e-09	A0A0D2Y5A7	58	K	Acetyltransferase component of pyruvate dehydrogenase complex	FOXG_11462	1	MPALSPTMQAGNIGAWQK(1)K_x000D_
Biological Process	GO:0019752	5	carboxylic acid metabolic process	5.50368e-09	A0A0D2Y5A7	135	K	Acetyltransferase component of pyruvate dehydrogenase complex	FOXG_11462	1	FSIEDAGGDAAK(1)PAAPK_x000D_
Biological Process	GO:0019752	5	carboxylic acid metabolic process	5.50368e-09	A0A0D2XZ51	189	K	Adenosylhomocysteinase	FOXG_09273	1	LLVPAINVNDSVTK(1)SK_x000D_
Biological Process	GO:0019752	5	carboxylic acid metabolic process	5.50368e-09	A0A0D2XZ51	39	K	Adenosylhomocysteinase	FOXG_09273	1	AK(1)YAADQPLAGAR_x000D_
Biological Process	GO:0019752	5	carboxylic acid metabolic process	5.50368e-09	A0A0D2XZ51	21	K	Adenosylhomocysteinase	FOXG_09273	1	K(1)EIELAENEMPGLMQTR_x000D_
Biological Process	GO:0019752	5	carboxylic acid metabolic process	5.50368e-09	A0A0D2XZ51	207	K	Adenosylhomocysteinase	FOXG_09273	1	ESLVDGIK(1)R_x000D_
Biological Process	GO:0019752	5	carboxylic acid metabolic process	5.50368e-09	A0A0D2XZ51	191	K	Adenosylhomocysteinase	FOXG_09273	1	SK(1)FDNLYGCR_x000D_
Biological Process	GO:0019752	5	carboxylic acid metabolic process	5.50368e-09	A0A0D2XZ51	392	K	Adenosylhomocysteinase	FOXG_09273	1	YVEFAK(1)TDK_x000D_
Biological Process	GO:0019752	5	carboxylic acid metabolic process	5.50368e-09	A0A0D2XZ51	151	K	Adenosylhomocysteinase	FOXG_09273	1	YPEMLK(1)DCFGVSEETTTGVHHLYR_x000D_
Biological Process	GO:0019752	5	carboxylic acid metabolic process	5.50368e-09	A0A0D2XZ51	229	K	Adenosylhomocysteinase	FOXG_09273	1	VAVVAGFGDVGK(1)GCAMALHGMGAR_x000D_
Biological Process	GO:0019752	5	carboxylic acid metabolic process	5.50368e-09	A0A0D2XZ51	325	K	Adenosylhomocysteinase	FOXG_09273	1	ANASSVQNIK(1)PQVDR_x000D_
Biological Process	GO:0019752	5	carboxylic acid metabolic process	5.50368e-09	A0A0D2XZ51	270	K	Adenosylhomocysteinase	FOXG_09273	1	AAK(1)VGQIFVTTTGCR_x000D_
Biological Process	GO:0019752	5	carboxylic acid metabolic process	5.50368e-09	A0A0D2XEA1	197	K	Triosephosphate isomerase	FOXG_02233	1	GISDK(1)VADETR_x000D_
Biological Process	GO:0019752	5	carboxylic acid metabolic process	5.50368e-09	A0A0D2XEA1	4	K	Triosephosphate isomerase	FOXG_02233	1	K(1)FFVGGNFK_x000D_
Biological Process	GO:0019752	5	carboxylic acid metabolic process	5.50368e-09	A0A0D2XEA1	21	K	Triosephosphate isomerase	FOXG_02233	1	SSIK(1)EIVDNLNNADLDK_x000D_
Biological Process	GO:0019752	5	carboxylic acid metabolic process	5.50368e-09	A0A0D2XEA1	213	K	Triosephosphate isomerase	FOXG_02233	1	ILYGGSVNEK(1)NCGELSK_x000D_
Biological Process	GO:0019752	5	carboxylic acid metabolic process	5.50368e-09	A0A0D2XEA1	12	K	Triosephosphate isomerase	FOXG_02233	1	FFVGGNFK(1)MNGSK_x000D_
Biological Process	GO:0019752	5	carboxylic acid metabolic process	5.50368e-09	A0A0D2XEA1	17	K	Triosephosphate isomerase	FOXG_02233	1	MNGSK(1)SSIK_x000D_
Biological Process	GO:0019752	5	carboxylic acid metabolic process	5.50368e-09	A0A0D2XQF4	392	K	Acetyl-CoA acyltransferase	FOXG_06200	1	QVSTLLYELK(1)R_x000D_
Biological Process	GO:0019752	5	carboxylic acid metabolic process	5.50368e-09	A0A0D2XQF4	46	K	Acetyl-CoA acyltransferase	FOXG_06200	1	SAFTK(1)GGR_x000D_
Biological Process	GO:0019752	5	carboxylic acid metabolic process	5.50368e-09	A0A0D2XQF4	230	K	Acetyl-CoA acyltransferase	FOXG_06200	1	FEDK(1)EGNTK_x000D_
Biological Process	GO:0019752	5	carboxylic acid metabolic process	5.50368e-09	A0A0D2XA66	19	K	Pyridoxal phosphate homeostasis protein	---	1	AQALVSQLSSVK(1)ER_x000D_
Biological Process	GO:0019752	5	carboxylic acid metabolic process	5.50368e-09	A0A0D2XBB4	399	K	Biotin synthetase	FOXG_01182	1	SFDK(1)SPQPAPEVR_x000D_
Biological Process	GO:0019752	5	carboxylic acid metabolic process	5.50368e-09	A0A0J9UVD3	119	K	Acetyl-CoA C-acetyltransferase	FOXG_05921	1	DDEVK(1)NLNVDK_x000D_
Biological Process	GO:0019752	5	carboxylic acid metabolic process	5.50368e-09	A0A0J9UVD3	125	K	Acetyl-CoA C-acetyltransferase	FOXG_05921	1	NLNVDK(1)LK_x000D_
Biological Process	GO:0019752	5	carboxylic acid metabolic process	5.50368e-09	A0A0J9UVD3	51	K	Acetyl-CoA C-acetyltransferase	FOXG_05921	1	DGLTDSFK(1)K_x000D_
Biological Process	GO:0019752	5	carboxylic acid metabolic process	5.50368e-09	A0A0J9UVD3	111	K	Acetyl-CoA C-acetyltransferase	FOXG_05921	0.99995	GKPAIK(1)VER_x000D_
Biological Process	GO:0019752	5	carboxylic acid metabolic process	5.50368e-09	A0A0J9UVD3	31	K	Acetyl-CoA C-acetyltransferase	FOXG_05921	1	NGAK(1)YGDQTLVDGVLK_x000D_
Biological Process	GO:0019752	5	carboxylic acid metabolic process	5.50368e-09	A0A0J9UVD3	82	K	Acetyl-CoA C-acetyltransferase	FOXG_05921	1	EAQDEYAINSYK(1)K_x000D_
Biological Process	GO:0019752	5	carboxylic acid metabolic process	5.50368e-09	A0A0D2XUT9	273	K	ATP-citrate synthase subunit 1	FOXG_07744	1	VIDAVK(1)QGIITK_x000D_
Biological Process	GO:0019752	5	carboxylic acid metabolic process	5.50368e-09	A0A0D2XUT9	509	K	ATP-citrate synthase subunit 1	FOXG_07744	1	ANK(1)LIPGIGHR_x000D_
Biological Process	GO:0019752	5	carboxylic acid metabolic process	5.50368e-09	A0A0D2XUT9	314	K	ATP-citrate synthase subunit 1	FOXG_07744	1	TEVQFGHAGSFANSQLETAK(1)MK_x000D_
Biological Process	GO:0019752	5	carboxylic acid metabolic process	5.50368e-09	A0A0D2XUT9	103	K	ATP-citrate synthase subunit 1	FOXG_07744	1	AMSK(1)HPDVDVVVNFASSR_x000D_
Biological Process	GO:0019752	5	carboxylic acid metabolic process	5.50368e-09	A0A0D2XUT9	191	K	ATP-citrate synthase subunit 1	FOXG_07744	1	IGNTGGMMDNIVASK(1)LYR_x000D_
Biological Process	GO:0019752	5	carboxylic acid metabolic process	5.50368e-09	A0A0D2XUT9	532	K	ATP-citrate synthase subunit 1	FOXG_07744	1	VELVK(1)EYVLNNFPSHK_x000D_
Biological Process	GO:0019752	5	carboxylic acid metabolic process	5.50368e-09	A0A0D2XUT9	37	K	ATP-citrate synthase subunit 1	FOXG_07744	1	PLSPLPEHALFTDK(1)TR_x000D_
Biological Process	GO:0019752	5	carboxylic acid metabolic process	5.50368e-09	A0A0D2XUT9	157	K	ATP-citrate synthase subunit 1	FOXG_07744	1	K(1)GVTIIGPATVGGIKPGSFK_x000D_
Biological Process	GO:0019752	5	carboxylic acid metabolic process	5.50368e-09	A0A0C4DHW5	25	K	Alcohol dehydrogenase	FOXG_12790	1	TAGPIEYK(1)QIPVQKPGPDEVLVNVK_x000D_
Biological Process	GO:0019752	5	carboxylic acid metabolic process	5.50368e-09	A0A0C4DHW5	215	K	Alcohol dehydrogenase	FOXG_12790	1	LTK(1)ELGATAYVDFTTTK_x000D_
Biological Process	GO:0019752	5	carboxylic acid metabolic process	5.50368e-09	A0A0C4DHW5	339	K	Alcohol dehydrogenase	FOXG_12790	1	LMK(1)AGQIVGR_x000D_
Biological Process	GO:0019752	5	carboxylic acid metabolic process	5.50368e-09	A0A0C4DHW5	320	K	Alcohol dehydrogenase	FOXG_12790	1	GLIK(1)VPFK_x000D_
Biological Process	GO:0019752	5	carboxylic acid metabolic process	5.50368e-09	A0A0C4DHW5	210	K	Alcohol dehydrogenase	FOXG_12790	1	AMGIHAIAIDGGEEK(1)GK_x000D_
Biological Process	GO:0019752	5	carboxylic acid metabolic process	5.50368e-09	A0A0C4DHW5	9	K	Alcohol dehydrogenase	FOXG_12790	1	AAPQIPEK(1)QWAQVFEK_x000D_
Biological Process	GO:0019752	5	carboxylic acid metabolic process	5.50368e-09	A0A0C4DHW5	17	K	Alcohol dehydrogenase	FOXG_12790	1	QWAQVFEK(1)TAGPIEYK_x000D_
Biological Process	GO:0019752	5	carboxylic acid metabolic process	5.50368e-09	A0A0C4DHW5	297	K	Alcohol dehydrogenase	FOXG_12790	1	MISIK(1)GSYVGNR_x000D_
Biological Process	GO:0019752	5	carboxylic acid metabolic process	5.50368e-09	A0A0D2XK89	49	K	"Succinate--CoA ligase [ADP-forming] subunit alpha, mitochondrial"	FOXG_04362	1	VIYQGFTGK(1)QGTFHAQQAIEYGTK_x000D_
Biological Process	GO:0019752	5	carboxylic acid metabolic process	5.50368e-09	A0A0D2XK89	40	K	"Succinate--CoA ligase [ADP-forming] subunit alpha, mitochondrial"	FOXG_04362	1	INADTK(1)VIYQGFTGK_x000D_
Biological Process	GO:0019752	5	carboxylic acid metabolic process	5.50368e-09	A0A0D2XK89	291	K	"Succinate--CoA ligase [ADP-forming] subunit alpha, mitochondrial"	FOXG_04362	1	MGHAGAIVSGGK(1)GGADTK_x000D_
Biological Process	GO:0019752	5	carboxylic acid metabolic process	5.50368e-09	A0A0D2XK89	64	K	"Succinate--CoA ligase [ADP-forming] subunit alpha, mitochondrial"	FOXG_04362	1	QGTFHAQQAIEYGTK(1)VVGGTNPK_x000D_
Biological Process	GO:0019752	5	carboxylic acid metabolic process	5.50368e-09	A0A0D2XK89	175	K	"Succinate--CoA ligase [ADP-forming] subunit alpha, mitochondrial"	FOXG_04362	1	IGIMPGFIHK(1)R_x000D_
Biological Process	GO:0019752	5	carboxylic acid metabolic process	5.50368e-09	A0A0D2XK89	299	K	"Succinate--CoA ligase [ADP-forming] subunit alpha, mitochondrial"	FOXG_04362	1	IK(1)ALEDAGVIVER_x000D_
Biological Process	GO:0019752	5	carboxylic acid metabolic process	5.50368e-09	A0A0D2XK89	143	K	"Succinate--CoA ligase [ADP-forming] subunit alpha, mitochondrial"	FOXG_04362	1	ITDMLK(1)TQSK_x000D_
Biological Process	GO:0019752	5	carboxylic acid metabolic process	5.50368e-09	A0A0D2XBN2	185	K	Citrate synthase	FOXG_01304	1	FAK(1)AYEQGLNK_x000D_
Biological Process	GO:0019752	5	carboxylic acid metabolic process	5.50368e-09	A0A0D2XUT8	83	K	ATP-citrate synthase subunit 2	FOXG_07743	1	PDQLIK(1)R_x000D_
Biological Process	GO:0019752	5	carboxylic acid metabolic process	5.50368e-09	A0A0D2XUT8	95	K	ATP-citrate synthase subunit 2	FOXG_07743	1	SGLLALNK(1)TWPEAK_x000D_
Biological Process	GO:0019752	5	carboxylic acid metabolic process	5.50368e-09	A0A0D2XUT8	12	K	ATP-citrate synthase subunit 2	FOXG_07743	1	SILEADGK(1)AILNYHLTR_x000D_
Biological Process	GO:0019752	5	carboxylic acid metabolic process	5.50368e-09	A0A0D2XUT8	313	K	ATP-citrate synthase subunit 2	FOXG_07743	1	EEAYIADLDAK(1)TGASLK_x000D_
Biological Process	GO:0019752	5	carboxylic acid metabolic process	5.50368e-09	A0A0D2XUT8	447	K	ATP-citrate synthase subunit 2	FOXG_07743	1	NMK(1)AATQELGLNAK_x000D_
Biological Process	GO:0019752	5	carboxylic acid metabolic process	5.50368e-09	A0A0D2XUT8	319	K	ATP-citrate synthase subunit 2	FOXG_07743	1	TGASLK(1)LTVLNAK_x000D_
Biological Process	GO:0019752	5	carboxylic acid metabolic process	5.50368e-09	A0A0D2XUT8	87	K	ATP-citrate synthase subunit 2	FOXG_07743	1	GK(1)SGLLALNK_x000D_
Biological Process	GO:0019752	5	carboxylic acid metabolic process	5.50368e-09	A0A0D2XUT8	101	K	ATP-citrate synthase subunit 2	FOXG_07743	1	TWPEAK(1)AWVAER_x000D_
Biological Process	GO:0019752	5	carboxylic acid metabolic process	5.50368e-09	A0A0D2XUT8	444	K	ATP-citrate synthase subunit 2	FOXG_07743	1	AGPNYQEGLK(1)NMK_x000D_
Biological Process	GO:0019752	5	carboxylic acid metabolic process	5.50368e-09	A0A0D2XUT8	110	K	ATP-citrate synthase subunit 2	FOXG_07743	1	AGK(1)EQQVEHTTGVLR_x000D_
Biological Process	GO:0019752	5	carboxylic acid metabolic process	5.50368e-09	A0A0D2XMK8	688	K	Uncharacterized protein	---	1	FFNIK(1)CR_x000D_
Biological Process	GO:0019752	5	carboxylic acid metabolic process	5.50368e-09	A0A0D2XMK8	127	K	Uncharacterized protein	---	1	DVDGFGTK(1)NIGELAK_x000D_
Biological Process	GO:0019752	5	carboxylic acid metabolic process	5.50368e-09	A0A0D2XMK8	499	K	Uncharacterized protein	---	1	LGIDK(1)TNPDELTEDEIHR_x000D_
Biological Process	GO:0019752	5	carboxylic acid metabolic process	5.50368e-09	A0A0D2XMK8	134	K	Uncharacterized protein	---	1	NIGELAK(1)R_x000D_
Biological Process	GO:0019752	5	carboxylic acid metabolic process	5.50368e-09	A0A0D2XMK8	26	K	Uncharacterized protein	---	1	LCAEVTEK(1)QK_x000D_
Biological Process	GO:0019752	5	carboxylic acid metabolic process	5.50368e-09	A0A0D2Y4D0	67	K	"Acetylornithine aminotransferase, mitochondrial"	FOXG_11133	1	GK(1)GSWLWDAEDR_x000D_
Biological Process	GO:0019752	5	carboxylic acid metabolic process	5.50368e-09	A0A0D2X8P0	145	K	Multifunctional fusion protein	FOXG_00249	1	AADLISTK(1)YR_x000D_
Biological Process	GO:0019752	5	carboxylic acid metabolic process	5.50368e-09	A0A0D2X8P0	328	K	Multifunctional fusion protein	FOXG_00249	1	VVGETGGK(1)NFHLIDPTAEIDNAVK_x000D_
Biological Process	GO:0019752	5	carboxylic acid metabolic process	5.50368e-09	A0A0D2X849	69	K	Adenylyl-sulfate kinase	FOXG_00055	1	FGLNK(1)DLGFSEADRNENIR_x000D_
Biological Process	GO:0019752	5	carboxylic acid metabolic process	5.50368e-09	A0A0D2XDU8	230	K	4-aminobutyrate aminotransferase	FOXG_02078	1	YPLEEHVEENAAEEK(1)R_x000D_
Biological Process	GO:0019752	5	carboxylic acid metabolic process	5.50368e-09	A0A0D2XMI9	5	K	Uncharacterized protein	---	1	MVCSK(1)DPK_x000D_
Biological Process	GO:0019752	5	carboxylic acid metabolic process	5.50368e-09	A0A0J9UHA8	98	K	Pyruvate dehydrogenase E2 component (Dihydrolipoamide acetyltransferase)	FOXG_02187	1	IMAGDGSK(1)AVQVGSR_x000D_
Biological Process	GO:0019752	5	carboxylic acid metabolic process	5.50368e-09	A0A0J9UHA8	132	K	Pyruvate dehydrogenase E2 component (Dihydrolipoamide acetyltransferase)	FOXG_02187	1	EQSK(1)EQSSAQAPK_x000D_
Biological Process	GO:0019752	5	carboxylic acid metabolic process	5.50368e-09	A0A0D2XJU1	88	K	Electron transfer flavoprotein alpha subunit	FOXG_04207	1	AEGVEK(1)IIAVDNSAYEK_x000D_
Biological Process	GO:0019752	5	carboxylic acid metabolic process	5.50368e-09	A0A0J9U6M1	166	K	Phosphotransferase	FOXG_00556	1	WTK(1)GFDIDGVEGK_x000D_
Biological Process	GO:0019752	5	carboxylic acid metabolic process	5.50368e-09	A0A0J9U6M1	21	K	Phosphotransferase	FOXG_00556	1	LEK(1)LFTVEPAK_x000D_
Biological Process	GO:0019752	5	carboxylic acid metabolic process	5.50368e-09	A0A0J9U6M1	278	K	Phosphotransferase	FOXG_00556	1	TAYDVTIDK(1)ESPRPGQQAFEK_x000D_
Biological Process	GO:0019752	5	carboxylic acid metabolic process	5.50368e-09	A0A0J9U6M1	101	K	Phosphotransferase	FOXG_00556	1	SEFDILQSK(1)YR_x000D_
Biological Process	GO:0019752	5	carboxylic acid metabolic process	5.50368e-09	A0A0J9U6M1	29	K	Phosphotransferase	FOXG_00556	1	LFTVEPAK(1)LK_x000D_
Biological Process	GO:0019752	5	carboxylic acid metabolic process	5.50368e-09	A0A0J9U6M1	394	K	Phosphotransferase	FOXG_00556	1	LSACGVAAICK(1)K_x000D_
Biological Process	GO:0019752	5	carboxylic acid metabolic process	5.50368e-09	A0A0D2XH58	167	K	S-methyl-5'-thioadenosine phosphorylase	FOXG_03256	1	ACAAHMEGDGVVLHEK(1)GTVIVMEGPQFSTR_x000D_
Biological Process	GO:0019752	5	carboxylic acid metabolic process	5.50368e-09	A0A0D2XH58	270	K	S-methyl-5'-thioadenosine phosphorylase	FOXG_03256	1	LGELENSDLVQAK(1)HWAGASQGAVK_x000D_
Biological Process	GO:0019752	5	carboxylic acid metabolic process	5.50368e-09	A0A0D2XGP1	128	K	"Fumarate hydratase, mitochondrial"	FOXG_03085	1	YGLDPK(1)IGAAIQQAAK_x000D_
Biological Process	GO:0019752	5	carboxylic acid metabolic process	5.50368e-09	A0A0D2XGP1	185	K	"Fumarate hydratase, mitochondrial"	FOXG_03085	1	AIEILGGTMGSK(1)K_x000D_
Biological Process	GO:0019752	5	carboxylic acid metabolic process	5.50368e-09	A0A0D2XGP1	138	K	"Fumarate hydratase, mitochondrial"	FOXG_03085	1	IGAAIQQAAK(1)EVADGK_x000D_
Biological Process	GO:0019752	5	carboxylic acid metabolic process	5.50368e-09	A0A0D2XGP1	485	K	"Fumarate hydratase, mitochondrial"	FOXG_03085	1	IGYDMASK(1)VAK_x000D_
Biological Process	GO:0019752	5	carboxylic acid metabolic process	5.50368e-09	A0A0D2XZC5	265	K	Multifunctional tryptophan biosynthesis protein	FOXG_09352	1	AAVDAQK(1)QIPSQR_x000D_
Biological Process	GO:0019752	5	carboxylic acid metabolic process	5.50368e-09	A0A0D2XZC5	144	K	Multifunctional tryptophan biosynthesis protein	FOXG_09352	1	GVFSGLK(1)QGVPVTR_x000D_
Biological Process	GO:0019752	5	carboxylic acid metabolic process	5.50368e-09	A0A0D2XDQ1	249	K	AB hydrolase-1 domain-containing protein	FOXG_02031	1	ILQNSYMGK(1)EVYLR_x000D_
Biological Process	GO:0019752	5	carboxylic acid metabolic process	5.50368e-09	A0A0D2X9J0	241	K	Arginine N-methyltransferase 2	---	1	SVAALIPDSAPGK(1)R_x000D_
Biological Process	GO:0019752	5	carboxylic acid metabolic process	5.50368e-09	A0A0D2X9J0	417	K	Arginine N-methyltransferase 2	---	1	YWTLDK(1)YR_x000D_
Biological Process	GO:0019752	5	carboxylic acid metabolic process	5.50368e-09	A0A0D2Y575	385	K	Seryl-tRNA synthetase	FOXG_11429	1	GK(1)QIVGGGK_x000D_
Biological Process	GO:0019752	5	carboxylic acid metabolic process	5.50368e-09	A0A0D2Y4U0	684	K	Long-chain acyl-CoA synthetase	FOXG_11294	1	RPQAAK(1)AYR_x000D_
Biological Process	GO:0019752	5	carboxylic acid metabolic process	5.50368e-09	A0A0D2XVJ4	98	K	Glyceraldehyde 3-phosphate dehydrogenase	FOXG_08006	1	VIPELNGK(1)LTGMSMR_x000D_
Biological Process	GO:0019752	5	carboxylic acid metabolic process	5.50368e-09	A0A0D2XVJ4	130	K	Glyceraldehyde 3-phosphate dehydrogenase	FOXG_08006	1	LEK(1)GASYDQIK(1)K_x000D_
Biological Process	GO:0019752	5	carboxylic acid metabolic process	5.50368e-09	A0A0D2XVJ4	131	K	Glyceraldehyde 3-phosphate dehydrogenase	FOXG_08006	1	K(1)VIK(1)EAAEGDLK_x000D_
Biological Process	GO:0019752	5	carboxylic acid metabolic process	5.50368e-09	A0A0D2XVJ4	90	K	Glyceraldehyde 3-phosphate dehydrogenase	FOXG_08006	1	AVGK(1)VIPELNGK_x000D_
Biological Process	GO:0019752	5	carboxylic acid metabolic process	5.50368e-09	A0A0D2XVJ4	204	K	Glyceraldehyde 3-phosphate dehydrogenase	FOXG_08006	1	VLDLLAHVAK(1)VDASK_x000D_
Biological Process	GO:0019752	5	carboxylic acid metabolic process	5.50368e-09	A0A0D2XVJ4	134	K	Glyceraldehyde 3-phosphate dehydrogenase	FOXG_08006	1	VIK(1)EAAEGDLK_x000D_
Biological Process	GO:0019752	5	carboxylic acid metabolic process	5.50368e-09	A0A0D2XVJ4	122	K	Glyceraldehyde 3-phosphate dehydrogenase	FOXG_08006	1	LEK(1)GASYDQIK(1)K_x000D_
Biological Process	GO:0019752	5	carboxylic acid metabolic process	5.50368e-09	A0A0D2XVJ4	65	K	Glyceraldehyde 3-phosphate dehydrogenase	FOXG_08006	1	TVDGPSAK(1)DWR_x000D_
Biological Process	GO:0019752	5	carboxylic acid metabolic process	5.50368e-09	A0A0D2XCQ0	260	K	Methylenetetrahydrofolate reductase	FOXG_01673	1	LDAVK(1)GDDER_x000D_
Biological Process	GO:0019752	5	carboxylic acid metabolic process	5.50368e-09	A0A0J9VH02	89	K	Glutaminyl-tRNA synthetase	FOXG_10491	1	QGFLADVYK(1)ER_x000D_
Biological Process	GO:0019752	5	carboxylic acid metabolic process	5.50368e-09	A0A0J9VH02	129	K	Glutaminyl-tRNA synthetase	FOXG_10491	1	YHGGK(1)TILR_x000D_
Biological Process	GO:0019752	5	carboxylic acid metabolic process	5.50368e-09	A0A0J9VH02	485	K	Glutaminyl-tRNA synthetase	FOXG_10491	1	ATSFEK(1)DESGK_x000D_
Biological Process	GO:0019752	5	carboxylic acid metabolic process	5.50368e-09	A0A0D2XC02	102	K	D-3-phosphoglycerate dehydrogenase	FOXG_01425	1	TSLPEDQLIEK(1)IR_x000D_
Biological Process	GO:0019752	5	carboxylic acid metabolic process	5.50368e-09	A0A0J9WGK7	149	K	Alanine--tRNA ligase	ALA1	1	DNFWEMGDQGPCGPCSEIHYDK(1)VGGGR_x000D_
Biological Process	GO:0019752	5	carboxylic acid metabolic process	5.50368e-09	A0A0J9WGK7	359	K	Alanine--tRNA ligase	ALA1	1	YAAEATK(1)GGSK_x000D_
Biological Process	GO:0019752	5	carboxylic acid metabolic process	5.50368e-09	A0A0J9WGK7	661	K	Alanine--tRNA ligase	ALA1	1	DIDEMLADPK(1)K_x000D_
Biological Process	GO:0019752	5	carboxylic acid metabolic process	5.50368e-09	A0A0J9WGK7	470	K	Alanine--tRNA ligase	ALA1	1	STK(1)DVPEK_x000D_
Biological Process	GO:0019752	5	carboxylic acid metabolic process	5.50368e-09	A0A0J9WGK7	446	K	Alanine--tRNA ligase	ALA1	1	TNDDAK(1)FAQGDTK_x000D_
Biological Process	GO:0019752	5	carboxylic acid metabolic process	5.50368e-09	A0A0J9WGK7	241	K	Alanine--tRNA ligase	ALA1	1	YGK(1)DDADGIDTAYR_x000D_
Biological Process	GO:0019752	5	carboxylic acid metabolic process	5.50368e-09	A0A0J9WGK7	801	K	Alanine--tRNA ligase	ALA1	1	DAK(1)WFVGR_x000D_
Biological Process	GO:0019752	5	carboxylic acid metabolic process	5.50368e-09	A0A0J9WGK7	22	K	Alanine--tRNA ligase	ALA1	1	TDPMAGLK(1)AAVDSQK_x000D_
Biological Process	GO:0019752	5	carboxylic acid metabolic process	5.50368e-09	A0A0J9WGK7	453	K	Alanine--tRNA ligase	ALA1	1	FAQGDTK(1)GK_x000D_
Biological Process	GO:0019752	5	carboxylic acid metabolic process	5.50368e-09	A0A0J9WGK7	776	K	Alanine--tRNA ligase	ALA1	1	ISAAVTAEQK(1)K_x000D_
Biological Process	GO:0019752	5	carboxylic acid metabolic process	5.50368e-09	A0A0J9WGK7	575	K	Alanine--tRNA ligase	ALA1	1	EVLGDDVNQK(1)GSLVDNEK_x000D_
Biological Process	GO:0019752	5	carboxylic acid metabolic process	5.50368e-09	A0A0J9WGK7	880	K	Alanine--tRNA ligase	ALA1	1	SGGK(1)EPVR_x000D_
Biological Process	GO:0019752	5	carboxylic acid metabolic process	5.50368e-09	A0A0J9UIT9	124	K	Lysine--tRNA ligase	FOXG_03018	1	DK(1)IIQIGAR_x000D_
Biological Process	GO:0019752	5	carboxylic acid metabolic process	5.50368e-09	A0A0J9UIT9	57	K	Lysine--tRNA ligase	FOXG_03018	1	GPAPAPK(1)K_x000D_
Biological Process	GO:0019752	5	carboxylic acid metabolic process	5.50368e-09	A0A0J9UIT9	390	K	Lysine--tRNA ligase	FOXG_03018	0.999988	TTFHTQTGEK(1)YEVNWEKPWPR_x000D_
Biological Process	GO:0019752	5	carboxylic acid metabolic process	5.50368e-09	A0A0J9UIT9	585	K	Lysine--tRNA ligase	FOXG_03018	1	DDK(1)LEQK_x000D_
Biological Process	GO:0019752	5	carboxylic acid metabolic process	5.50368e-09	A0A0J9UIT9	249	K	Lysine--tRNA ligase	FOXG_03018	1	YLDLICNEK(1)AR_x000D_
Biological Process	GO:0019752	5	carboxylic acid metabolic process	5.50368e-09	A0A0J9UIT9	397	K	Lysine--tRNA ligase	FOXG_03018	1	YEVNWEK(1)PWPR_x000D_
Biological Process	GO:0019752	5	carboxylic acid metabolic process	5.50368e-09	A0A0J9UIT9	98	K	Lysine--tRNA ligase	FOXG_03018	1	SPNPYPHK(1)FNVTYDLR_x000D_
Biological Process	GO:0019752	5	carboxylic acid metabolic process	5.50368e-09	A0A0J9UIT9	501	K	Lysine--tRNA ligase	FOXG_03018	1	K(1)EIANAYTELNDPFDQR_x000D_
Biological Process	GO:0019752	5	carboxylic acid metabolic process	5.50368e-09	A0A0J9UIT9	24	K	Lysine--tRNA ligase	FOXG_03018	1	ADAAAPPTEQVSNLHLDEVTGEK(1)VSK_x000D_
Biological Process	GO:0019752	5	carboxylic acid metabolic process	5.50368e-09	A0A0J9UIT9	500	K	Lysine--tRNA ligase	FOXG_03018	1	FEAFVCK(1)K_x000D_
Biological Process	GO:0019752	5	carboxylic acid metabolic process	5.50368e-09	A0A0D2YCC3	25	K	3-phosphoshikimate 1-carboxyvinyltransferase	FOXG_13955	1	SNGAEIEYLGK(1)ENSLPLR_x000D_
Biological Process	GO:0019752	5	carboxylic acid metabolic process	5.50368e-09	A0A0D2YCC3	803	K	3-phosphoshikimate 1-carboxyvinyltransferase	FOXG_13955	1	LETDK(1)IEDVR_x000D_
Biological Process	GO:0019752	5	carboxylic acid metabolic process	5.50368e-09	A0A0D2XPR8	319	K	Homoserine dehydrogenase	FOXG_05956	1	SHPIAALK(1)GSDNIISFYTER_x000D_
Biological Process	GO:0019752	5	carboxylic acid metabolic process	5.50368e-09	A0A0D2XPR8	169	K	Homoserine dehydrogenase	FOXG_05956	1	DLVETGDK(1)VTK_x000D_
Biological Process	GO:0019752	5	carboxylic acid metabolic process	5.50368e-09	A0A0D2XPR8	227	K	Homoserine dehydrogenase	FOXG_05956	1	K(1)LTILAR_x000D_
Biological Process	GO:0019752	5	carboxylic acid metabolic process	5.50368e-09	A0A0D2XPR8	300	K	Homoserine dehydrogenase	FOXG_05956	1	FVGSIDAASK(1)QVK_x000D_
Biological Process	GO:0019752	5	carboxylic acid metabolic process	5.50368e-09	A0A0D2XKC2	433	K	"Dihydroxy-acid dehydratase, mitochondrial"	FOXG_04395	1	ITGK(1)EGLR_x000D_
Biological Process	GO:0019752	5	carboxylic acid metabolic process	5.50368e-09	A0A0D2XKC2	597	K	"Dihydroxy-acid dehydratase, mitochondrial"	FOXG_04395	1	NASEGCVTDSGLK(1)N_x000D_
Biological Process	GO:0019752	5	carboxylic acid metabolic process	5.50368e-09	A0A0D2XKC2	429	K	"Dihydroxy-acid dehydratase, mitochondrial"	FOXG_04395	1	GSLAPGGCVGK(1)ITGK_x000D_
Biological Process	GO:0019752	5	carboxylic acid metabolic process	5.50368e-09	A0A0D2XMW0	124	K	"Ketol-acid reductoisomerase, mitochondrial"	FOXG_05288	1	SWK(1)DAEQDGWVAGK_x000D_
Biological Process	GO:0019752	5	carboxylic acid metabolic process	5.50368e-09	A0A0D2XMW0	259	K	"Ketol-acid reductoisomerase, mitochondrial"	FOXG_05288	1	TTFEK(1)EVYSDLYGER_x000D_
Biological Process	GO:0019752	5	carboxylic acid metabolic process	5.50368e-09	A0A0D2XMW0	235	K	"Ketol-acid reductoisomerase, mitochondrial"	FOXG_05288	1	GINSSFAVYQDVTGK(1)AEEK_x000D_
Biological Process	GO:0019752	5	carboxylic acid metabolic process	5.50368e-09	A0A0J9WMU0	39	K	Cystathionine gamma-synthase	FOXG_08167	1	SK(1)ELSPVLR_x000D_
Biological Process	GO:0019752	5	carboxylic acid metabolic process	5.50368e-09	A0A0J9WMU0	422	K	Cystathionine gamma-synthase	FOXG_08167	1	SIYYPK(1)YNDSK_x000D_
Biological Process	GO:0019752	5	carboxylic acid metabolic process	5.50368e-09	A0A0D2XDG5	59	K	AA_TRNA_LIGASE_II domain-containing protein	---	1	EILAGK(1)YGEDSK_x000D_
Biological Process	GO:0019752	5	carboxylic acid metabolic process	5.50368e-09	A0A0D2XDG5	212	K	AA_TRNA_LIGASE_II domain-containing protein	---	1	EMTEEK(1)GLDGEVADR_x000D_
Biological Process	GO:0019752	5	carboxylic acid metabolic process	5.50368e-09	A0A0D2XDG5	21	K	AA_TRNA_LIGASE_II domain-containing protein	---	1	DWEGK(1)DMVIR_x000D_
Biological Process	GO:0019752	5	carboxylic acid metabolic process	5.50368e-09	A0A0D2XDG5	471	K	AA_TRNA_LIGASE_II domain-containing protein	---	1	EMGLQEGHPEK(1)EGILVSMSDMAK_x000D_
Biological Process	GO:0019752	5	carboxylic acid metabolic process	5.50368e-09	A0A0D2XDG5	381	K	AA_TRNA_LIGASE_II domain-containing protein	---	1	MAAEK(1)NAAVR_x000D_
Biological Process	GO:0019752	5	carboxylic acid metabolic process	5.50368e-09	A0A0D2XDG5	108	K	AA_TRNA_LIGASE_II domain-containing protein	---	1	YHIAK(1)VYR_x000D_
Biological Process	GO:0019752	5	carboxylic acid metabolic process	5.50368e-09	A0A0D2XDG5	96	K	AA_TRNA_LIGASE_II domain-containing protein	---	1	FLAMNK(1)QIQNIK_x000D_
Biological Process	GO:0019752	5	carboxylic acid metabolic process	5.50368e-09	A0A0D2XDG5	195	K	AA_TRNA_LIGASE_II domain-containing protein	---	1	TISSAVDK(1)LDK_x000D_
Biological Process	GO:0019752	5	carboxylic acid metabolic process	5.50368e-09	A0A0D2Y457	114	K	Chorismate synthase	FOXG_11059	1	PSHADWTYLEK(1)YGVK_x000D_
Biological Process	GO:0019752	5	carboxylic acid metabolic process	5.50368e-09	A0A0D2Y457	96	K	Chorismate synthase	FOXG_11059	1	DYGDK(1)TIDMYPR_x000D_
Biological Process	GO:0019752	5	carboxylic acid metabolic process	5.50368e-09	A0A0D2Y457	143	K	Chorismate synthase	FOXG_11059	1	VAAGAVAEK(1)WLK_x000D_
Biological Process	GO:0019752	5	carboxylic acid metabolic process	5.50368e-09	A0A0D2XQA8	362	K	ATP-dependent 6-phosphofructokinase	FOXG_06150	1	DFEK(1)AMSLR_x000D_
Biological Process	GO:0019752	5	carboxylic acid metabolic process	5.50368e-09	A0A0D2XQA8	353	K	ATP-dependent 6-phosphofructokinase	FOXG_06150	1	ELAK(1)AVDAK_x000D_
Biological Process	GO:0019752	5	carboxylic acid metabolic process	5.50368e-09	A0A0D2XQA8	349	K	ATP-dependent 6-phosphofructokinase	FOXG_06150	1	KPLMQAVAETK(1)ELAK_x000D_
Biological Process	GO:0019752	5	carboxylic acid metabolic process	5.50368e-09	A0A0D2XQA8	275	K	ATP-dependent 6-phosphofructokinase	FOXG_06150	1	NILADK(1)SEGGLALDTR_x000D_
Biological Process	GO:0019752	5	carboxylic acid metabolic process	5.50368e-09	A0A0D2XIG0	612	K	"Aconitate hydratase, mitochondrial"	FOXG_03713	1	TTTDHISMAGPWLK(1)YR_x000D_
Biological Process	GO:0019752	5	carboxylic acid metabolic process	5.50368e-09	A0A0D2XIG0	53	K	"Aconitate hydratase, mitochondrial"	FOXG_03713	1	QNNWEEGNYINYK(1)K_x000D_
Biological Process	GO:0019752	5	carboxylic acid metabolic process	5.50368e-09	A0A0D2XIG0	418	K	"Aconitate hydratase, mitochondrial"	FOXG_03713	1	AK(1)SAFTVTPGSEQIR_x000D_
Biological Process	GO:0019752	5	carboxylic acid metabolic process	5.50368e-09	A0A0D2XIG0	469	K	"Aconitate hydratase, mitochondrial"	FOXG_03713	1	K(1)GEANSIISSYNR_x000D_
Biological Process	GO:0019752	5	carboxylic acid metabolic process	5.50368e-09	A0A0D2XIG0	145	K	"Aconitate hydratase, mitochondrial"	FOXG_03713	1	VANPTTVHCDHLIEAQVGGAK(1)DLAR_x000D_
Biological Process	GO:0019752	5	carboxylic acid metabolic process	5.50368e-09	A0A0D2XIG0	320	K	"Aconitate hydratase, mitochondrial"	FOXG_03713	1	RK(1)EIGDFAR_x000D_
Biological Process	GO:0019752	5	carboxylic acid metabolic process	5.50368e-09	A0A0D2XIG0	376	K	"Aconitate hydratase, mitochondrial"	FOXG_03713	1	FSQAVK(1)ENGWPEELK_x000D_
Biological Process	GO:0019752	5	carboxylic acid metabolic process	5.50368e-09	A0A0D2XIG0	707	K	"Aconitate hydratase, mitochondrial"	FOXG_03713	1	IHETNLK(1)K_x000D_
Biological Process	GO:0019752	5	carboxylic acid metabolic process	5.50368e-09	A0A0D2XIG0	37	K	"Aconitate hydratase, mitochondrial"	FOXG_03713	1	MATVSDSPLDK(1)K_x000D_
Biological Process	GO:0019752	5	carboxylic acid metabolic process	5.50368e-09	A0A0D2XIG0	318	K	"Aconitate hydratase, mitochondrial"	FOXG_03713	1	MYDYLAATK(1)R_x000D_
Biological Process	GO:0019752	5	carboxylic acid metabolic process	5.50368e-09	A0A0D2XIG0	587	K	"Aconitate hydratase, mitochondrial"	FOXG_03713	1	DAK(1)DIPILIK_x000D_
Biological Process	GO:0019752	5	carboxylic acid metabolic process	5.50368e-09	A0A0D2XXD6	162	K	Pyridoxine biosynthesis protein PDX1	FOXG_08652	1	TK(1)GEAGTGDVVEAVR_x000D_
Biological Process	GO:0019752	5	carboxylic acid metabolic process	5.50368e-09	A0A0D2XXD6	94	K	Pyridoxine biosynthesis protein PDX1	FOXG_08652	1	QIQEAVTIPVMAK(1)AR_x000D_
Biological Process	GO:0019752	5	carboxylic acid metabolic process	5.50368e-09	A0A0D2XXD6	188	K	Pyridoxine biosynthesis protein PDX1	FOXG_08652	1	QIAQAK(1)AALAEGGIIR_x000D_
Biological Process	GO:0019752	5	carboxylic acid metabolic process	5.50368e-09	A0A0D2Y9E5	205	K	Arginase	FOXG_12915	1	SVDVGEK(1)K_x000D_
Biological Process	GO:0019752	5	carboxylic acid metabolic process	5.50368e-09	A0A0D2Y9E5	191	K	Arginase	FOXG_12915	1	K(1)LVYIGLR_x000D_
Biological Process	GO:0019752	5	carboxylic acid metabolic process	5.50368e-09	A0A0D2Y9E5	126	K	Arginase	FOXG_12915	1	MTLTLGGDHSIAIGTIAGTAK(1)ATR_x000D_
Biological Process	GO:0019752	5	carboxylic acid metabolic process	5.50368e-09	A0A0D2Y2E6	482	K	Sulfite reductase (Ferredoxin)	FOXG_10442	1	ILDQLFGK(1)R_x000D_
Biological Process	GO:0019752	5	carboxylic acid metabolic process	5.50368e-09	A0A0D2Y2E6	766	K	Sulfite reductase (Ferredoxin)	FOXG_10442	1	FAAALVK(1)DFGSEVR_x000D_
Biological Process	GO:0019752	5	carboxylic acid metabolic process	5.50368e-09	A0A0D2Y2E6	1376	K	Sulfite reductase (Ferredoxin)	FOXG_10442	1	YK(1)LDNIQFSALR_x000D_
Biological Process	GO:0019752	5	carboxylic acid metabolic process	5.50368e-09	A0A0D2Y2E6	541	K	Sulfite reductase (Ferredoxin)	FOXG_10442	1	DAATNGSFTTDAPK(1)SWLAR_x000D_
[truncated: 54,278 more rows]
