# Supplementary material for: Proteome-Wide Analysis of Lysine 2-Hydroxyisobutyrylated Proteins in Fusarium oxysporum
Source: Front Microbiol. 2021 Feb 10;12:623735. doi: 10.3389/fmicb.2021.623735 (PMC7902869; doi:10.3389/fmicb.2021.623735)
Supplement: Supplementary Table 8 — Protein GO enrichment based on molecular function in Fusarium oxysporum. [file Table_8.XLSX]

## Sheet: Table S8
Table S8. Protein GO enrichment based on molecular function.
GO Terms Level 1	GO Terms ID	GO Terms Level	GO Terms Description	Fisher's exact test P value	Protein accession	Position	Amino acid	Protein description	Gene name	Localization probability	Modified sequence_x000D_
Molecular Function	GO:0003756	5	protein disulfide isomerase activity	0.219049	A0A0D2XPF5	152	K	Protein disulfide-isomerase	FOXG_05843	1	VSDK(1)DLDSFLK_x000D_
Molecular Function	GO:0003756	5	protein disulfide isomerase activity	0.219049	A0A0D2XPF5	171	K	Protein disulfide-isomerase	FOXG_05843	1	AILFTSK(1)GTTSALIR_x000D_
Molecular Function	GO:0003756	5	protein disulfide isomerase activity	0.219049	A0A0D2X8D1	274	K	Protein disulfide-isomerase	FOXG_00140	1	PIAEK(1)FK_x000D_
Molecular Function	GO:0003756	5	protein disulfide isomerase activity	0.219049	A0A0D2X8D1	70	K	Protein disulfide-isomerase	FOXG_00140	1	ALAPEYEEAATTLK(1)EK_x000D_
Molecular Function	GO:0003756	5	protein disulfide isomerase activity	0.219049	A0A0D2X8D1	443	K	Protein disulfide-isomerase	FOXG_00140	1	LYAAGAK(1)DAPVTYQGSR_x000D_
Molecular Function	GO:0003756	5	protein disulfide isomerase activity	0.219049	A0A0D2X8D1	208	K	Protein disulfide-isomerase	FOXG_00140	1	SFDEGK(1)NTFTEK_x000D_
Molecular Function	GO:0003756	5	protein disulfide isomerase activity	0.219049	A0A0D2X8D1	347	K	Protein disulfide-isomerase	FOXG_00140	1	IEPSIK(1)SEPIPETQEGPVTVVVAK_x000D_
Molecular Function	GO:0003756	5	protein disulfide isomerase activity	0.219049	A0A0D2X8D1	287	K	Protein disulfide-isomerase	FOXG_00140	1	INFATIDAK(1)AFGAHAGNLNLK_x000D_
Molecular Function	GO:0003756	5	protein disulfide isomerase activity	0.219049	A0A0D2X8D1	341	K	Protein disulfide-isomerase	FOXG_00140	1	FVEDFAAGK(1)IEPSIK_x000D_
Molecular Function	GO:0003756	5	protein disulfide isomerase activity	0.219049	A0A0D2X8D1	78	K	Protein disulfide-isomerase	FOXG_00140	1	LAK(1)IDCTEESDLCK_x000D_
Molecular Function	GO:0003756	5	protein disulfide isomerase activity	0.219049	A0A0D2X8D1	469	K	Protein disulfide-isomerase	FOXG_00140	1	YK(1)AELPVK_x000D_
Molecular Function	GO:0003756	5	protein disulfide isomerase activity	0.219049	A0A0D2X8D1	495	K	Protein disulfide-isomerase	FOXG_00140	1	K(1)DAEEEDVHDEL_x000D_
Molecular Function	GO:0003756	5	protein disulfide isomerase activity	0.219049	A0A0D2X8D1	410	K	Protein disulfide-isomerase	FOXG_00140	1	YEDLASQFAASEFK(1)DK_x000D_
Molecular Function	GO:0003756	5	protein disulfide isomerase activity	0.219049	A0A0D2X8D1	332	K	Protein disulfide-isomerase	FOXG_00140	1	EITHDNIAK(1)FVEDFAAGK_x000D_
Molecular Function	GO:0003756	5	protein disulfide isomerase activity	0.219049	A0A0D2X8D1	160	K	Protein disulfide-isomerase	FOXG_00140	1	VVVVAYLNADDK(1)SSNETFSK_x000D_
Molecular Function	GO:0003756	5	protein disulfide isomerase activity	0.219049	A0A0D2X8D1	323	K	Protein disulfide-isomerase	FOXG_00140	1	FPFDQEK(1)EITHDNIAK_x000D_
Molecular Function	GO:0003756	5	protein disulfide isomerase activity	0.219049	A0A0D2X8D1	202	K	Protein disulfide-isomerase	FOXG_00140	1	APALVVYK(1)SFDEGK_x000D_
Molecular Function	GO:0003756	5	protein disulfide isomerase activity	0.219049	A0A0D2X8D1	316	K	Protein disulfide-isomerase	FOXG_00140	1	NQK(1)FPFDQEK_x000D_
Molecular Function	GO:0003756	5	protein disulfide isomerase activity	0.219049	A0A0D2X8D1	313	K	Protein disulfide-isomerase	FOXG_00140	1	FPSFAIQEVVK(1)NQK_x000D_
Molecular Function	GO:0003756	5	protein disulfide isomerase activity	0.219049	A0A0D2X8D1	278	K	Protein disulfide-isomerase	FOXG_00140	1	GK(1)INFATIDAK_x000D_
Molecular Function	GO:0003756	5	protein disulfide isomerase activity	0.219049	A0A0D2X8D1	89	K	Protein disulfide-isomerase	FOXG_00140	1	IDCTEESDLCK(1)DQGVEGYPTLK_x000D_
Molecular Function	GO:0003756	5	protein disulfide isomerase activity	0.219049	A0A0D2X8D1	490	K	Protein disulfide-isomerase	FOXG_00140	0.999871	AELPVKEEGTEEAAPAASEEK(1)K_x000D_
Molecular Function	GO:0003756	5	protein disulfide isomerase activity	0.219049	A0A0D2XCJ7	315	K	Protein disulfide-isomerase erp38	FOXG_01620	1	VFDK(1)LSSNNDWVSK_x000D_
Molecular Function	GO:0003756	5	protein disulfide isomerase activity	0.219049	A0A0D2XCJ7	197	K	Protein disulfide-isomerase erp38	FOXG_01620	1	NVLIAK(1)VDAEAPNSK_x000D_
Molecular Function	GO:0003756	5	protein disulfide isomerase activity	0.219049	A0A0D2XCJ7	291	K	Protein disulfide-isomerase erp38	FOXG_01620	1	ITGGAAIADVAEEVK(1)K_x000D_
Molecular Function	GO:0003756	5	protein disulfide isomerase activity	0.219049	A0A0D2XCJ7	73	K	Protein disulfide-isomerase erp38	FOXG_01620	1	DK(1)VQIAK_x000D_
Molecular Function	GO:0003756	5	protein disulfide isomerase activity	0.219049	A0A0D2XCJ7	303	K	Protein disulfide-isomerase erp38	FOXG_01620	1	EVETLTDSAQK(1)TYAEYYVR_x000D_
Molecular Function	GO:0003756	5	protein disulfide isomerase activity	0.219049	A0A0D2XCJ7	325	K	Protein disulfide-isomerase erp38	FOXG_01620	1	LSSNNDWVSK(1)ELAR_x000D_
Molecular Function	GO:0003756	5	protein disulfide isomerase activity	0.219049	A0A0D2XCJ7	364	K	Protein disulfide-isomerase erp38	FOXG_01620	0.999998	VEEK(1)VEEIKDEL_x000D_
Molecular Function	GO:0031406	4	carboxylic acid binding	0.34073	A0A0D2XHE4	88	K	N-acetyl-gamma-glutamyl-phosphate reductase	FOXG_03342	1	LFTSVESQK(1)FAVIK_x000D_
Molecular Function	GO:0031406	4	carboxylic acid binding	0.34073	A0A0D2XHE4	261	K	N-acetyl-gamma-glutamyl-phosphate reductase	FOXG_03342	1	VVYLSEK(1)GGLYDGDGEK_x000D_
Molecular Function	GO:0031406	4	carboxylic acid binding	0.34073	A0A0D2XHE4	153	K	N-acetyl-gamma-glutamyl-phosphate reductase	FOXG_03342	1	VTDAK(1)TLGIAR_x000D_
Molecular Function	GO:0031406	4	carboxylic acid binding	0.34073	A0A0J9WGK7	149	K	Alanine--tRNA ligase	ALA1	1	DNFWEMGDQGPCGPCSEIHYDK(1)VGGGR_x000D_
Molecular Function	GO:0031406	4	carboxylic acid binding	0.34073	A0A0J9WGK7	359	K	Alanine--tRNA ligase	ALA1	1	YAAEATK(1)GGSK_x000D_
Molecular Function	GO:0031406	4	carboxylic acid binding	0.34073	A0A0J9WGK7	661	K	Alanine--tRNA ligase	ALA1	1	DIDEMLADPK(1)K_x000D_
Molecular Function	GO:0031406	4	carboxylic acid binding	0.34073	A0A0J9WGK7	470	K	Alanine--tRNA ligase	ALA1	1	STK(1)DVPEK_x000D_
Molecular Function	GO:0031406	4	carboxylic acid binding	0.34073	A0A0J9WGK7	446	K	Alanine--tRNA ligase	ALA1	1	TNDDAK(1)FAQGDTK_x000D_
Molecular Function	GO:0031406	4	carboxylic acid binding	0.34073	A0A0J9WGK7	241	K	Alanine--tRNA ligase	ALA1	1	YGK(1)DDADGIDTAYR_x000D_
Molecular Function	GO:0031406	4	carboxylic acid binding	0.34073	A0A0J9WGK7	801	K	Alanine--tRNA ligase	ALA1	1	DAK(1)WFVGR_x000D_
Molecular Function	GO:0031406	4	carboxylic acid binding	0.34073	A0A0J9WGK7	22	K	Alanine--tRNA ligase	ALA1	1	TDPMAGLK(1)AAVDSQK_x000D_
Molecular Function	GO:0031406	4	carboxylic acid binding	0.34073	A0A0J9WGK7	453	K	Alanine--tRNA ligase	ALA1	1	FAQGDTK(1)GK_x000D_
Molecular Function	GO:0031406	4	carboxylic acid binding	0.34073	A0A0J9WGK7	776	K	Alanine--tRNA ligase	ALA1	1	ISAAVTAEQK(1)K_x000D_
Molecular Function	GO:0031406	4	carboxylic acid binding	0.34073	A0A0J9WGK7	575	K	Alanine--tRNA ligase	ALA1	1	EVLGDDVNQK(1)GSLVDNEK_x000D_
Molecular Function	GO:0031406	4	carboxylic acid binding	0.34073	A0A0J9WGK7	880	K	Alanine--tRNA ligase	ALA1	1	SGGK(1)EPVR_x000D_
Molecular Function	GO:0003725	5	double-stranded RNA binding	0.0728353	A0A0D2XJP4	159	K	Lupus La protein	FOXG_04156	1	FLELSGEEGEEVVK(1)R_x000D_
Molecular Function	GO:0003725	5	double-stranded RNA binding	0.0728353	A0A0D2XJP4	237	K	Lupus La protein	FOXG_04156	1	FIK(1)IDPK_x000D_
Molecular Function	GO:0003725	5	double-stranded RNA binding	0.0728353	A0A0D2XJP4	145	K	Lupus La protein	FOXG_04156	1	DSK(1)FLELSGEEGEEVVK_x000D_
Molecular Function	GO:0003725	5	double-stranded RNA binding	0.0728353	A0A0D2XJP4	261	K	Lupus La protein	FOXG_04156	1	AYCDEK(1)NDLIR_x000D_
Molecular Function	GO:0003725	5	double-stranded RNA binding	0.0728353	A0A0D2XJP4	250	K	Lupus La protein	FOXG_04156	1	DHDLK(1)IMSK_x000D_
Molecular Function	GO:0003725	5	double-stranded RNA binding	0.0728353	A0A0D2XJP4	245	K	Lupus La protein	FOXG_04156	1	WK(1)DHDLK_x000D_
Molecular Function	GO:0003725	5	double-stranded RNA binding	0.0728353	A0A0D2XGV1	104	K	Translation initiation factor 1A	FOXG_03145	1	TLK(1)SYGELPENAK_x000D_
Molecular Function	GO:0003725	5	double-stranded RNA binding	0.0728353	A0A0D2XGV1	56	K	Translation initiation factor 1A	FOXG_03145	1	LEALCFDGSK(1)R_x000D_
Molecular Function	GO:0003725	5	double-stranded RNA binding	0.0728353	A0A0D2XGV1	94	K	Translation initiation factor 1A	FOXG_03145	1	GDVILK(1)YTADEAR_x000D_
Molecular Function	GO:0003725	5	double-stranded RNA binding	0.0728353	A0A0D2XGV1	151	K	Translation initiation factor 1A	FOXG_03145	1	K(1)EVDIDDI_x000D_
Molecular Function	GO:0003725	5	double-stranded RNA binding	0.0728353	A0A0D2XGV1	29	K	Translation initiation factor 1A	FOXG_03145	1	ELTFK(1)EDGQEYAQVVK_x000D_
Molecular Function	GO:0003725	5	double-stranded RNA binding	0.0728353	A0A0D2Y2H5	352	K	RRM domain-containing protein	FOXG_10472	1	TVSEAPDASSASQGSDAK(1)ASPFGAAR_x000D_
Molecular Function	GO:0003725	5	double-stranded RNA binding	0.0728353	A0A0D2Y2H5	288	K	RRM domain-containing protein	FOXG_10472	1	TATAAEK(1)DMQWR_x000D_
Molecular Function	GO:0003725	5	double-stranded RNA binding	0.0728353	A0A0D2Y2H5	135	K	RRM domain-containing protein	FOXG_10472	1	K(1)ALTFDGENFNGR_x000D_
Molecular Function	GO:0004448	5	isocitrate dehydrogenase activity	0.0117998	A0A0D2XQN4	367	K	"Isocitrate dehydrogenase [NAD] subunit, mitochondrial"	FOXG_06282	1	ALTGDLGGK(1)AK_x000D_
Molecular Function	GO:0004448	5	isocitrate dehydrogenase activity	0.0117998	A0A0D2XQN4	123	K	"Isocitrate dehydrogenase [NAD] subunit, mitochondrial"	FOXG_06282	1	GPLATPVGK(1)GHVSLNLTLR_x000D_
Molecular Function	GO:0004448	5	isocitrate dehydrogenase activity	0.0117998	A0A0D2XQN4	95	K	"Isocitrate dehydrogenase [NAD] subunit, mitochondrial"	FOXG_06282	1	DGK(1)TAIPDAAIENIQK_x000D_
Molecular Function	GO:0004448	5	isocitrate dehydrogenase activity	0.0117998	A0A0D2XQN4	40	K	"Isocitrate dehydrogenase [NAD] subunit, mitochondrial"	FOXG_06282	1	VAK(1)YNGTK_x000D_
Molecular Function	GO:0004448	5	isocitrate dehydrogenase activity	0.0117998	A0A0D2XQN4	114	K	"Isocitrate dehydrogenase [NAD] subunit, mitochondrial"	FOXG_06282	1	IALK(1)GPLATPVGK_x000D_
Molecular Function	GO:0004448	5	isocitrate dehydrogenase activity	0.0117998	A0A0D2XXN9	310	K	"Isocitrate dehydrogenase [NAD] subunit, mitochondrial"	FOXG_08758	1	HVGLDIK(1)GK_x000D_
Molecular Function	GO:0004448	5	isocitrate dehydrogenase activity	0.0117998	A0A0D2XXN9	101	K	"Isocitrate dehydrogenase [NAD] subunit, mitochondrial"	FOXG_08758	1	ESVASLK(1)R_x000D_
Molecular Function	GO:0004448	5	isocitrate dehydrogenase activity	0.0117998	A0A0D2XXN9	151	K	"Isocitrate dehydrogenase [NAD] subunit, mitochondrial"	FOXG_08758	1	HK(1)DVDLCIIR_x000D_
Molecular Function	GO:0004448	5	isocitrate dehydrogenase activity	0.0117998	A0A0J9WKG4	294	K	"Isocitrate dehydrogenase [NADP], mitochondrial"	FOXG_05055	1	K(1)IWYEHR_x000D_
Molecular Function	GO:0003680	7	AT DNA binding	0.22191	A0A0J9UNH8	831	K	Structural maintenance-chromosome 1	FOXG_04230	1	LEQEVSEK(1)R_x000D_
Molecular Function	GO:0003680	7	AT DNA binding	0.22191	A0A0D2XX62	932	K	Structural maintenance of chromosomes protein	FOXG_08578	1	EQQGAAEK(1)VAR_x000D_
Molecular Function	GO:0003680	7	AT DNA binding	0.22191	A0A0D2XX62	322	K	Structural maintenance of chromosomes protein	FOXG_08578	1	LATILDLK(1)K_x000D_
Molecular Function	GO:0036002	5	pre-mRNA binding	0.144511	A0A0D2YH39	191	K	RRM domain-containing protein	---	1	DSK(1)AAAAAGAR_x000D_
Molecular Function	GO:0036002	5	pre-mRNA binding	0.144511	A0A0D2XKE5	73	K	Uncharacterized protein	---	1	LIHNVIETAASIPEGQNELK(1)R_x000D_
Molecular Function	GO:0036002	5	pre-mRNA binding	0.144511	A0A0J9UT99	87	K	60S ribosomal protein L30	FOXG_05161	1	APIHHFSGNNIELGTACGK(1)LFR_x000D_
Molecular Function	GO:0036002	5	pre-mRNA binding	0.144511	A0A0J9UT99	32	K	60S ribosomal protein L30	FOXG_05161	1	VTLGYK(1)STLK_x000D_
Molecular Function	GO:0036002	5	pre-mRNA binding	0.144511	A0A0J9UT99	57	K	60S ribosomal protein L30	FOXG_05161	1	K(1)SELEYYSMLSK_x000D_
Molecular Function	GO:0036002	5	pre-mRNA binding	0.144511	A0A0J9UT99	23	K	60S ribosomal protein L30	FOXG_05161	1	LALVMK(1)SGK_x000D_
Molecular Function	GO:0036002	5	pre-mRNA binding	0.144511	A0A0J9UT99	9	K	60S ribosomal protein L30	FOXG_05161	1	K(1)DANSINSK_x000D_
Molecular Function	GO:0036002	5	pre-mRNA binding	0.144511	A0A0J9UT99	68	K	60S ribosomal protein L30	FOXG_05161	1	SELEYYSMLSK(1)APIHHFSGNNIELGTACGK_x000D_
Molecular Function	GO:0036002	5	pre-mRNA binding	0.144511	A0A0J9UT99	44	K	60S ribosomal protein L30	FOXG_05161	1	AK(1)LIIIAGNTPPLR_x000D_
Molecular Function	GO:0036002	5	pre-mRNA binding	0.144511	A0A0D2XCY4	521	K	U2 snRNP auxiliary factor large subunit	FOXG_01759	1	YEK(1)AEDTAK_x000D_
Molecular Function	GO:0036002	5	pre-mRNA binding	0.144511	A0A0D2XCY4	498	K	U2 snRNP auxiliary factor large subunit	FOXG_01759	1	IIDVK(1)VPR_x000D_
Molecular Function	GO:0036002	5	pre-mRNA binding	0.144511	A0A0D2XCY4	382	K	U2 snRNP auxiliary factor large subunit	FOXG_01759	1	AFVLVK(1)DR_x000D_
Molecular Function	GO:0036002	5	pre-mRNA binding	0.144511	A0A0D2XCY4	493	K	U2 snRNP auxiliary factor large subunit	FOXG_01759	1	FGK(1)IIDVK_x000D_
Molecular Function	GO:0004591	5	oxoglutarate dehydrogenase (succinyl-transferring) activity	0.0601986	A0A0J9V5H9	212	K	Dihydrolipoyl dehydrogenase	FOXG_08155	1	LNTK(1)VVSGDK_x000D_
Molecular Function	GO:0004591	5	oxoglutarate dehydrogenase (succinyl-transferring) activity	0.0601986	A0A0J9V5H9	312	K	Dihydrolipoyl dehydrogenase	FOXG_08155	1	AEEEAVAVVEYIK(1)K_x000D_
Molecular Function	GO:0004591	5	oxoglutarate dehydrogenase (succinyl-transferring) activity	0.0601986	A0A0J9V5H9	374	K	Dihydrolipoyl dehydrogenase	FOXG_08155	1	TNQDTEGMVK(1)MLADPETDR_x000D_
Molecular Function	GO:0004591	5	oxoglutarate dehydrogenase (succinyl-transferring) activity	0.0601986	A0A0J9V5H9	86	K	Dihydrolipoyl dehydrogenase	FOXG_08155	1	NGVEYIK(1)GAGSFVNEHEIK_x000D_
Molecular Function	GO:0004591	5	oxoglutarate dehydrogenase (succinyl-transferring) activity	0.0601986	A0A0J9V5H9	364	K	Dihydrolipoyl dehydrogenase	FOXG_08155	1	AK(1)TNQDTEGMVK_x000D_
Molecular Function	GO:0004591	5	oxoglutarate dehydrogenase (succinyl-transferring) activity	0.0601986	A0A0J9V5H9	78	K	Dihydrolipoyl dehydrogenase	FOXG_08155	1	GIEYLFK(1)K_x000D_
Molecular Function	GO:0004591	5	oxoglutarate dehydrogenase (succinyl-transferring) activity	0.0601986	A0A0D2YCA1	1031	K	"2-oxoglutarate dehydrogenase, mitochondrial"	FOXG_13932	1	QVHMK(1)EER_x000D_
Molecular Function	GO:0004591	5	oxoglutarate dehydrogenase (succinyl-transferring) activity	0.0601986	A0A0D2YCA1	252	K	"2-oxoglutarate dehydrogenase, mitochondrial"	FOXG_13932	1	DK(1)CDWLR_x000D_
Molecular Function	GO:0004591	5	oxoglutarate dehydrogenase (succinyl-transferring) activity	0.0601986	A0A0D2YCA1	936	K	"2-oxoglutarate dehydrogenase, mitochondrial"	FOXG_13932	1	VILCSGQVWAALHK(1)HR_x000D_
Molecular Function	GO:0004591	5	oxoglutarate dehydrogenase (succinyl-transferring) activity	0.0601986	A0A0D2YCA1	273	K	"2-oxoglutarate dehydrogenase, mitochondrial"	FOXG_13932	1	YSVDEK(1)R_x000D_
Molecular Function	GO:0004591	5	oxoglutarate dehydrogenase (succinyl-transferring) activity	0.0601986	A0A0D2YCA1	555	K	"2-oxoglutarate dehydrogenase, mitochondrial"	FOXG_13932	1	ITEK(1)EPQIDIYVNK_x000D_
Molecular Function	GO:0004591	5	oxoglutarate dehydrogenase (succinyl-transferring) activity	0.0601986	A0A0D2YCA1	835	K	"2-oxoglutarate dehydrogenase, mitochondrial"	FOXG_13932	1	DFPTGEK(1)LVR_x000D_
Molecular Function	GO:0004591	5	oxoglutarate dehydrogenase (succinyl-transferring) activity	0.0601986	A0A0D2YCA1	408	K	"2-oxoglutarate dehydrogenase, mitochondrial"	FOXG_13932	1	VQLSLVANPSHLEAEDPVVLGK(1)TR_x000D_
Molecular Function	GO:0004591	5	oxoglutarate dehydrogenase (succinyl-transferring) activity	0.0601986	A0A0D2YCA1	325	K	"2-oxoglutarate dehydrogenase, mitochondrial"	FOXG_13932	1	SVDYGVK(1)DIVIGMPHR_x000D_
Molecular Function	GO:0008238	5	exopeptidase activity	0.0478116	A0A0D2X916	32	K	Dipeptidyl peptidase 3	---	1	HFDALNDK(1)QK_x000D_
Molecular Function	GO:0008238	5	exopeptidase activity	0.0478116	A0A0D2X916	412	K	Dipeptidyl peptidase 3	---	1	NVSLGNVLSAK(1)APDEK_x000D_
Molecular Function	GO:0008238	5	exopeptidase activity	0.0478116	A0A0D2X916	115	K	Dipeptidyl peptidase 3	---	1	SFGDSK(1)FIPR_x000D_
Molecular Function	GO:0008238	5	exopeptidase activity	0.0478116	A0A0D2X916	82	K	Dipeptidyl peptidase 3	---	1	SANGDWTALAK(1)K_x000D_
Molecular Function	GO:0008238	5	exopeptidase activity	0.0478116	A0A0D2XPN7	206	K	Xaa-Pro aminopeptidase	FOXG_05925	1	SAK(1)LIYADSPPSK_x000D_
Molecular Function	GO:0008238	5	exopeptidase activity	0.0478116	A0A0D2XHT6	936	K	Aminopeptidase	FOXG_03484	1	DNWDVLTK(1)R_x000D_
Molecular Function	GO:0008238	5	exopeptidase activity	0.0478116	A0A0D2XHT6	600	K	Aminopeptidase	FOXG_03484	1	VADIWTK(1)K_x000D_
Molecular Function	GO:0008238	5	exopeptidase activity	0.0478116	A0A0D2XHT6	818	K	Aminopeptidase	FOXG_03484	1	AAIVEDEPTK(1)K_x000D_
Molecular Function	GO:0008238	5	exopeptidase activity	0.0478116	A0A0D2XHT6	884	K	Aminopeptidase	FOXG_03484	1	SLGFAK(1)DAALIK_x000D_
Molecular Function	GO:0008238	5	exopeptidase activity	0.0478116	A0A0D2XMA8	348	K	Methionine aminopeptidase 2	FOXG_05085	1	DDMETSHYAK(1)R_x000D_
Molecular Function	GO:0008238	5	exopeptidase activity	0.0478116	A0A0D2XMA8	363	K	Methionine aminopeptidase 2	FOXG_05085	1	LSSAK(1)SLLNVINK_x000D_
Molecular Function	GO:0008238	5	exopeptidase activity	0.0478116	A0A0D2XMA8	432	K	Methionine aminopeptidase 2	FOXG_05085	1	PTVK(1)EVISR_x000D_
Molecular Function	GO:0008238	5	exopeptidase activity	0.0478116	A0A0D2XMA8	100	K	Methionine aminopeptidase 2	FOXG_05085	1	SYPHGEEVEYK(1)DENNYR_x000D_
Molecular Function	GO:0008238	5	exopeptidase activity	0.0478116	A0A0D2Y4W4	119	K	Methionine aminopeptidase	FOXG_11318	1	IEILDK(1)K_x000D_
Molecular Function	GO:0008238	5	exopeptidase activity	0.0478116	A0A0D2Y4W4	229	K	Methionine aminopeptidase	FOXG_11318	1	AK(1)ADPDTVR_x000D_
Molecular Function	GO:0008238	5	exopeptidase activity	0.0478116	A0A0D2XNK1	367	K	M20_dimer domain-containing protein	---	1	YVEEQFAK(1)LGSK_x000D_
Molecular Function	GO:0008238	5	exopeptidase activity	0.0478116	A0A0D2XNK1	71	K	M20_dimer domain-containing protein	---	1	QPHK(1)EYLDLPPVVLAR_x000D_
Molecular Function	GO:0008238	5	exopeptidase activity	0.0478116	A0A0D2XNK1	352	K	M20_dimer domain-containing protein	---	1	TVPDMDIDK(1)TNEAVYK_x000D_
Molecular Function	GO:0008238	5	exopeptidase activity	0.0478116	A0A0D2XNK1	335	K	M20_dimer domain-containing protein	---	1	TVIPAK(1)VIGK_x000D_
Molecular Function	GO:0008238	5	exopeptidase activity	0.0478116	A0A0D2XNK1	301	K	M20_dimer domain-containing protein	---	1	TTIFDDK(1)K_x000D_
Molecular Function	GO:0008238	5	exopeptidase activity	0.0478116	A0A0D2XEF4	134	K	Uncharacterized protein	---	1	VLVK(1)EGDNFVSK_x000D_
Molecular Function	GO:0008238	5	exopeptidase activity	0.0478116	A0A0D2XMP0	238	K	Leukotriene A(4) hydrolase	---	1	DMEK(1)FMEVAEK_x000D_
Molecular Function	GO:0008238	5	exopeptidase activity	0.0478116	A0A0D2XMP0	586	K	Leukotriene A(4) hydrolase	---	1	QLALQTFEK(1)NK_x000D_
Molecular Function	GO:0008238	5	exopeptidase activity	0.0478116	A0A0D2XMP0	415	K	Leukotriene A(4) hydrolase	---	1	WSGK(1)SLDSFEFK_x000D_
Molecular Function	GO:0008238	5	exopeptidase activity	0.0478116	A0A0D2XMP0	478	K	Leukotriene A(4) hydrolase	---	1	WK(1)DANFTPSAK_x000D_
Molecular Function	GO:0008238	5	exopeptidase activity	0.0478116	A0A0D2XEY0	389	K	AMP_N domain-containing protein	---	1	FIDK(1)DVLDK_x000D_
Molecular Function	GO:0004017	5	adenylate kinase activity	0.22191	A0A0D2Y8P5	88	K	Adenylate kinase	ADK1	1	TPLGVEAK(1)K_x000D_
Molecular Function	GO:0004017	5	adenylate kinase activity	0.22191	A0A0D2Y8P5	145	K	Adenylate kinase	ADK1	1	NQK(1)LQHAVELQIDDSLLVAR_x000D_
Molecular Function	GO:0004017	5	adenylate kinase activity	0.22191	A0A0D2Y8P5	188	K	Adenylate kinase	ADK1	1	EYMK(1)DDITGEPLIQR_x000D_
Molecular Function	GO:0004017	5	adenylate kinase activity	0.22191	A0A0D2Y8P5	208	K	Adenylate kinase	ADK1	1	SDDNAEALK(1)K_x000D_
Molecular Function	GO:0004017	5	adenylate kinase activity	0.22191	A0A0D2Y8P5	226	K	Adenylate kinase	ADK1	1	QTAPVVGYYK(1)K_x000D_
Molecular Function	GO:0004017	5	adenylate kinase activity	0.22191	A0A0D2Y8P5	249	K	Adenylate kinase	ADK1	1	NMLK(1)VLNEK_x000D_
Molecular Function	GO:0004017	5	adenylate kinase activity	0.22191	A0A0D2Y8P5	184	K	Adenylate kinase	ADK1	1	SYHTTFNPPK(1)EYMK_x000D_
Molecular Function	GO:0004017	5	adenylate kinase activity	0.22191	A0A0D2XCQ4	77	K	Uridylate kinase	FOXG_01677	1	AEQERPGSQYGDLIK(1)DYIR_x000D_
Molecular Function	GO:0004017	5	adenylate kinase activity	0.22191	A0A0D2XCQ4	192	K	Uridylate kinase	FOXG_01677	1	FEEVGK(1)VLK_x000D_
Molecular Function	GO:1990841	3	promoter-specific chromatin binding	0.00118646	A0A0D2XH20	403	K	Polyadenylate-binding protein	FOXG_03218	1	EEAK(1)EEANEETK_x000D_
Molecular Function	GO:1990841	3	promoter-specific chromatin binding	0.00118646	A0A0D2XH20	339	K	Polyadenylate-binding protein	FOXG_03218	1	ANK(1)YQGVNLYIK_x000D_
Molecular Function	GO:1990841	3	promoter-specific chromatin binding	0.00118646	A0A0D2XH20	476	K	Polyadenylate-binding protein	FOXG_03218	1	K(1)SQLEASIQAR_x000D_
Molecular Function	GO:1990841	3	promoter-specific chromatin binding	0.00118646	A0A0D2XH20	303	K	Polyadenylate-binding protein	FOXG_03218	1	AVDDLNGK(1)DFHGQDLYVGR_x000D_
Molecular Function	GO:1990841	3	promoter-specific chromatin binding	0.00118646	A0A0D2XH20	236	K	Polyadenylate-binding protein	FOXG_03218	1	FEEMK(1)ANFTNVYVK_x000D_
Molecular Function	GO:1990841	3	promoter-specific chromatin binding	0.00118646	A0A0D2XH20	358	K	Polyadenylate-binding protein	FOXG_03218	1	NLDDDVDDDK(1)LR_x000D_
Molecular Function	GO:1990841	3	promoter-specific chromatin binding	0.00118646	A0A0D2XH20	348	K	Polyadenylate-binding protein	FOXG_03218	0.999994	YQGVNLYIK(1)NLDDDVDDDKLR_x000D_
Molecular Function	GO:1990841	3	promoter-specific chromatin binding	0.00118646	A0A0D2XH20	434	K	Polyadenylate-binding protein	FOXG_03218	1	SK(1)GFGFVCFSNPDDATK_x000D_
Molecular Function	GO:1990841	3	promoter-specific chromatin binding	0.00118646	A0A0D2XH20	215	K	Polyadenylate-binding protein	FOXG_03218	1	HVNGMLLNEK(1)K_x000D_
Molecular Function	GO:1990841	3	promoter-specific chromatin binding	0.00118646	A0A0D2XH20	462	K	Polyadenylate-binding protein	FOXG_03218	1	MINNK(1)PLYVALAQR_x000D_
Molecular Function	GO:1990841	3	promoter-specific chromatin binding	0.00118646	A0A0D2XH20	187	K	Polyadenylate-binding protein	FOXG_03218	1	VAQDENGNSK(1)GYGFVHYETDEAASQAIK_x000D_
Molecular Function	GO:1990841	3	promoter-specific chromatin binding	0.00118646	A0A0D2XH20	126	K	Polyadenylate-binding protein	FOXG_03218	1	ALEELNYTLIK(1)GR_x000D_
Molecular Function	GO:1990841	3	promoter-specific chromatin binding	0.00118646	A0A0D2XVJ4	98	K	Glyceraldehyde 3-phosphate dehydrogenase	FOXG_08006	1	VIPELNGK(1)LTGMSMR_x000D_
Molecular Function	GO:1990841	3	promoter-specific chromatin binding	0.00118646	A0A0D2XVJ4	130	K	Glyceraldehyde 3-phosphate dehydrogenase	FOXG_08006	1	LEK(1)GASYDQIK(1)K_x000D_
Molecular Function	GO:1990841	3	promoter-specific chromatin binding	0.00118646	A0A0D2XVJ4	131	K	Glyceraldehyde 3-phosphate dehydrogenase	FOXG_08006	1	K(1)VIK(1)EAAEGDLK_x000D_
Molecular Function	GO:1990841	3	promoter-specific chromatin binding	0.00118646	A0A0D2XVJ4	90	K	Glyceraldehyde 3-phosphate dehydrogenase	FOXG_08006	1	AVGK(1)VIPELNGK_x000D_
Molecular Function	GO:1990841	3	promoter-specific chromatin binding	0.00118646	A0A0D2XVJ4	204	K	Glyceraldehyde 3-phosphate dehydrogenase	FOXG_08006	1	VLDLLAHVAK(1)VDASK_x000D_
Molecular Function	GO:1990841	3	promoter-specific chromatin binding	0.00118646	A0A0D2XVJ4	134	K	Glyceraldehyde 3-phosphate dehydrogenase	FOXG_08006	1	VIK(1)EAAEGDLK_x000D_
Molecular Function	GO:1990841	3	promoter-specific chromatin binding	0.00118646	A0A0D2XVJ4	122	K	Glyceraldehyde 3-phosphate dehydrogenase	FOXG_08006	1	LEK(1)GASYDQIK(1)K_x000D_
Molecular Function	GO:1990841	3	promoter-specific chromatin binding	0.00118646	A0A0D2XVJ4	65	K	Glyceraldehyde 3-phosphate dehydrogenase	FOXG_08006	1	TVDGPSAK(1)DWR_x000D_
Molecular Function	GO:1990841	3	promoter-specific chromatin binding	0.00118646	A0A0D2XVP7	200	K	Acetyltransferase	FOXG_08059	1	IWDALGFK(1)R_x000D_
Molecular Function	GO:1990841	3	promoter-specific chromatin binding	0.00118646	A0A0D2YCC0	362	K	DNA-directed RNA polymerase subunit	---	1	NPVQGAAAK(1)R_x000D_
Molecular Function	GO:1990841	3	promoter-specific chromatin binding	0.00118646	A0A0D2YCC0	353	K	DNA-directed RNA polymerase subunit	---	1	NK(1)NPVQGAAAK_x000D_
Molecular Function	GO:1990841	3	promoter-specific chromatin binding	0.00118646	A0A0D2YCC0	90	K	DNA-directed RNA polymerase subunit	---	1	YVDK(1)CLSGIK_x000D_
Molecular Function	GO:1990841	3	promoter-specific chromatin binding	0.00118646	A0A0D2YCC0	328	K	DNA-directed RNA polymerase subunit	---	1	ELQEEK(1)ADVNR_x000D_
Molecular Function	GO:1990841	3	promoter-specific chromatin binding	0.00118646	A0A0D2YCC0	1247	K	DNA-directed RNA polymerase subunit	---	1	LLALVK(1)K_x000D_
Molecular Function	GO:1990841	3	promoter-specific chromatin binding	0.00118646	A0A0D2XYY9	832	K	Uncharacterized protein	FOXG_09211	1	DLAK(1)LLVK_x000D_
Molecular Function	GO:1990841	3	promoter-specific chromatin binding	0.00118646	A0A0D2XYY9	1003	K	Uncharacterized protein	FOXG_09211	1	LTLIATK(1)R_x000D_
Molecular Function	GO:0004169	6	dolichyl-phosphate-mannose-protein mannosyltransferase activity	0.163508	A0A0D2Y4H3	331	K	Uncharacterized protein	---	1	GTQVGK(1)DSPLEIAIGSR_x000D_
Molecular Function	GO:0004169	6	dolichyl-phosphate-mannose-protein mannosyltransferase activity	0.163508	A0A0D2XIB5	940	K	Dolichyl-phosphate-mannose-protein mannosyltransferase	FOXG_03668	1	DGEK(1)EAEEAK_x000D_
Molecular Function	GO:0004087	4	carbamoyl-phosphate synthase (ammonia) activity	0.0222801	A0A0D2XQV2	2128	K	Protein pyrABCN	FOXG_06351	1	ALALPPK(1)VR_x000D_
Molecular Function	GO:0004087	4	carbamoyl-phosphate synthase (ammonia) activity	0.0222801	A0A0D2XQV2	1266	K	Protein pyrABCN	FOXG_06351	1	DNDIK(1)VIECNVR_x000D_
Molecular Function	GO:0004087	4	carbamoyl-phosphate synthase (ammonia) activity	0.0222801	A0A0D2XQV2	1769	K	Protein pyrABCN	FOXG_06351	1	LTVDDIK(1)DR_x000D_
Molecular Function	GO:0004087	4	carbamoyl-phosphate synthase (ammonia) activity	0.0222801	A0A0D2XQV2	887	K	Protein pyrABCN	FOXG_06351	1	IDK(1)WFLR_x000D_
Molecular Function	GO:0004087	4	carbamoyl-phosphate synthase (ammonia) activity	0.0222801	A0A0D2XQV2	579	K	Protein pyrABCN	FOXG_06351	1	SMDSIGEK(1)CAK_x000D_
Molecular Function	GO:0004087	4	carbamoyl-phosphate synthase (ammonia) activity	0.0222801	A0A0D2XQV2	830	K	Protein pyrABCN	FOXG_06351	1	SFEEAIQK(1)AIR_x000D_
Molecular Function	GO:0004087	4	carbamoyl-phosphate synthase (ammonia) activity	0.0222801	A0A0D2XQV2	1197	K	Protein pyrABCN	FOXG_06351	1	EIEMDAVAK(1)DGK_x000D_
Molecular Function	GO:0004087	4	carbamoyl-phosphate synthase (ammonia) activity	0.0222801	A0A0D2XQV2	1393	K	Protein pyrABCN	FOXG_06351	1	LEK(1)LGYK_x000D_
Molecular Function	GO:0004087	4	carbamoyl-phosphate synthase (ammonia) activity	0.0222801	A0A0D2XQV2	884	K	Protein pyrABCN	FOXG_06351	1	IWELTK(1)IDK_x000D_
Molecular Function	GO:0004087	4	carbamoyl-phosphate synthase (ammonia) activity	0.0222801	A0A0D2XQV2	161	K	Protein pyrABCN	FOXG_06351	1	GSMLGK(1)MR_x000D_
Molecular Function	GO:0004087	4	carbamoyl-phosphate synthase (ammonia) activity	0.0222801	A0A0D2XQV2	1188	K	Protein pyrABCN	FOXG_06351	1	YIENAK(1)EIEMDAVAK_x000D_
Molecular Function	GO:0004087	4	carbamoyl-phosphate synthase (ammonia) activity	0.0222801	A0A0D2XQV2	210	K	Protein pyrABCN	FOXG_06351	1	NLVAEVSIK(1)APK_x000D_
Molecular Function	GO:0004087	4	carbamoyl-phosphate synthase (ammonia) activity	0.0222801	A0A0D2XQV2	933	K	Protein pyrABCN	FOXG_06351	1	QLAK(1)FWSSNEIAVR_x000D_
Molecular Function	GO:0004087	4	carbamoyl-phosphate synthase (ammonia) activity	0.0222801	A0A0D2XQV2	649	K	Protein pyrABCN	FOXG_06351	1	GWK(1)EIEYEVVR_x000D_
Molecular Function	GO:0004087	4	carbamoyl-phosphate synthase (ammonia) activity	0.0222801	A0A0D2XQV2	2017	K	Protein pyrABCN	FOXG_06351	1	TIAISTSHSSVQK(1)GETLQDTLR_x000D_
Molecular Function	GO:0004087	4	carbamoyl-phosphate synthase (ammonia) activity	0.0222801	A0A0D2XQV2	1379	K	Protein pyrABCN	FOXG_06351	1	NILLSIGSYK(1)DK_x000D_
Molecular Function	GO:0004087	4	carbamoyl-phosphate synthase (ammonia) activity	0.0222801	A0A0D2XQV2	1453	K	Protein pyrABCN	FOXG_06351	1	NTIDLYINLPSNNK(1)YR_x000D_
Molecular Function	GO:0004087	4	carbamoyl-phosphate synthase (ammonia) activity	0.0222801	A0A0D2XQV2	901	K	Protein pyrABCN	FOXG_06351	1	GLSDFAK(1)R_x000D_
Molecular Function	GO:0004087	4	carbamoyl-phosphate synthase (ammonia) activity	0.0222801	A0A0D2X8G3	892	K	Carbamoyl-phosphate synthase arginine-specific large chain	FOXG_00172	1	VK(1)EIAVK_x000D_
Molecular Function	GO:0004087	4	carbamoyl-phosphate synthase (ammonia) activity	0.0222801	A0A0D2X8G3	303	K	Carbamoyl-phosphate synthase arginine-specific large chain	FOXG_00172	1	GWK(1)EVEYEVVR_x000D_
Molecular Function	GO:0004087	4	carbamoyl-phosphate synthase (ammonia) activity	0.0222801	A0A0D2X8G3	484	K	Carbamoyl-phosphate synthase arginine-specific large chain	FOXG_00172	1	TFEESFQK(1)AIR_x000D_
Molecular Function	GO:0004087	4	carbamoyl-phosphate synthase (ammonia) activity	0.0222801	A0A0D2X8G3	749	K	Carbamoyl-phosphate synthase arginine-specific large chain	FOXG_00172	1	LQETGGANVLGTDPK(1)DIDK_x000D_
Molecular Function	GO:0004087	4	carbamoyl-phosphate synthase (ammonia) activity	0.0222801	A0A0D2X8G3	567	K	Carbamoyl-phosphate synthase arginine-specific large chain	FOXG_00172	1	ELEQAGGLQSLK(1)K_x000D_
Molecular Function	GO:0004087	4	carbamoyl-phosphate synthase (ammonia) activity	0.0222801	A0A0D2X8G3	201	K	Carbamoyl-phosphate synthase arginine-specific large chain	FOXG_00172	1	LGLFEK(1)YGVK_x000D_
Molecular Function	GO:0004087	4	carbamoyl-phosphate synthase (ammonia) activity	0.0222801	A0A0D2X8G3	972	K	Carbamoyl-phosphate synthase arginine-specific large chain	FOXG_00172	1	SDPMAEK(1)R_x000D_
Molecular Function	GO:0004087	4	carbamoyl-phosphate synthase (ammonia) activity	0.0222801	A0A0D2X8G3	753	K	Carbamoyl-phosphate synthase arginine-specific large chain	FOXG_00172	1	DIDK(1)AEDR_x000D_
Molecular Function	GO:0004087	4	carbamoyl-phosphate synthase (ammonia) activity	0.0222801	A0A0D2X8G3	1068	K	Carbamoyl-phosphate synthase arginine-specific large chain	FOXG_00172	1	LYAASPEVK(1)EFIENK_x000D_
Molecular Function	GO:0004317	6	3-hydroxypalmitoyl-[acyl-carrier-protein] dehydratase activity	0.163508	A0A0D2XQZ0	1700	K	Fatty acid synthase subunit alpha	FOXG_06391	1	SSELK(1)YAPDFMK_x000D_
Molecular Function	GO:0004317	6	3-hydroxypalmitoyl-[acyl-carrier-protein] dehydratase activity	0.163508	A0A0D2XQZ0	155	K	Fatty acid synthase subunit alpha	FOXG_06391	1	ALIAQK(1)LK_x000D_
Molecular Function	GO:0004317	6	3-hydroxypalmitoyl-[acyl-carrier-protein] dehydratase activity	0.163508	A0A0D2XQZ0	1084	K	Fatty acid synthase subunit alpha	FOXG_06391	1	LIEPELFEGYDPNK(1)K_x000D_
Molecular Function	GO:0004317	6	3-hydroxypalmitoyl-[acyl-carrier-protein] dehydratase activity	0.163508	A0A0D2XQZ0	1707	K	Fatty acid synthase subunit alpha	FOXG_06391	1	YAPDFMK(1)K_x000D_
Molecular Function	GO:0004317	6	3-hydroxypalmitoyl-[acyl-carrier-protein] dehydratase activity	0.163508	A0A0D2XQZ0	773	K	Fatty acid synthase subunit alpha	FOXG_06391	1	LLGCVK(1)AQK_x000D_
Molecular Function	GO:0004317	6	3-hydroxypalmitoyl-[acyl-carrier-protein] dehydratase activity	0.163508	A0A0D2XQZ0	281	K	Fatty acid synthase subunit alpha	FOXG_06391	1	LGSEGDAK(1)AFFDSVANK_x000D_
Molecular Function	GO:0004317	6	3-hydroxypalmitoyl-[acyl-carrier-protein] dehydratase activity	0.163508	A0A0D2XQZ0	610	K	Fatty acid synthase subunit alpha	FOXG_06391	1	VETIPFLHLK(1)K_x000D_
Molecular Function	GO:0004317	6	3-hydroxypalmitoyl-[acyl-carrier-protein] dehydratase activity	0.163508	A0A0D2XQZ0	72	K	Fatty acid synthase subunit alpha	FOXG_06391	1	YEAYDAAK(1)SVQR_x000D_
Molecular Function	GO:0004317	6	3-hydroxypalmitoyl-[acyl-carrier-protein] dehydratase activity	0.163508	A0A0D2XQZ0	233	K	Fatty acid synthase subunit alpha	FOXG_06391	1	LISSK(1)MPGGFNITAAR_x000D_
Molecular Function	GO:0004317	6	3-hydroxypalmitoyl-[acyl-carrier-protein] dehydratase activity	0.163508	A0A0D2XQZ0	440	K	Fatty acid synthase subunit alpha	FOXG_06391	1	SNPK(1)LLDFMQYHIDNCPTER_x000D_
Molecular Function	GO:0004317	6	3-hydroxypalmitoyl-[acyl-carrier-protein] dehydratase activity	0.163508	A0A0D2XQZ0	1681	K	Fatty acid synthase subunit alpha	FOXG_06391	1	NNSPYSDDQLSK(1)VLLNPDAR_x000D_
Molecular Function	GO:0004317	6	3-hydroxypalmitoyl-[acyl-carrier-protein] dehydratase activity	0.163508	A0A0D2XQZ0	64	K	Fatty acid synthase subunit alpha	FOXG_06391	1	SK(1)YEAYDAAK_x000D_
Molecular Function	GO:0004317	6	3-hydroxypalmitoyl-[acyl-carrier-protein] dehydratase activity	0.163508	A0A0D2XQZ0	58	K	Fatty acid synthase subunit alpha	FOXG_06391	1	VVEIGPADTLGVMAK(1)R_x000D_
Molecular Function	GO:0004317	6	3-hydroxypalmitoyl-[acyl-carrier-protein] dehydratase activity	0.163508	A0A0D2XQZ0	345	K	Fatty acid synthase subunit alpha	FOXG_06391	1	YLK(1)IDLR_x000D_
Molecular Function	GO:0004317	6	3-hydroxypalmitoyl-[acyl-carrier-protein] dehydratase activity	0.163508	A0A0D2XQZ0	1664	K	Fatty acid synthase subunit alpha	FOXG_06391	1	YFHDGFINNK(1)LFVAK_x000D_
Molecular Function	GO:0004317	6	3-hydroxypalmitoyl-[acyl-carrier-protein] dehydratase activity	0.163508	A0A0D2XQZ0	1719	K	Fatty acid synthase subunit alpha	FOXG_06391	1	AK(1)ETEQVMEALALK_x000D_
Molecular Function	GO:0004317	6	3-hydroxypalmitoyl-[acyl-carrier-protein] dehydratase activity	0.163508	A0A0D2XQZ0	528	K	Fatty acid synthase subunit alpha	FOXG_06391	1	KLEHYVQQMAEGGK(1)ISEYGNR_x000D_
Molecular Function	GO:0004317	6	3-hydroxypalmitoyl-[acyl-carrier-protein] dehydratase activity	0.163508	A0A0D2XQZ0	1617	K	Fatty acid synthase subunit alpha	FOXG_06391	1	AFSVTSFGFGQK(1)GAQAIGVHPK_x000D_
Molecular Function	GO:0004317	6	3-hydroxypalmitoyl-[acyl-carrier-protein] dehydratase activity	0.163508	A0A0D2XQZ0	1805	K	Fatty acid synthase subunit alpha	FOXG_06391	1	SLGVASQGAGAAMK(1)DIEIVK_x000D_
Molecular Function	GO:0004317	6	3-hydroxypalmitoyl-[acyl-carrier-protein] dehydratase activity	0.163508	A0A0D2XQZ0	1061	K	Fatty acid synthase subunit alpha	FOXG_06391	1	YEK(1)YVLEHSGIR_x000D_
Molecular Function	GO:0004317	6	3-hydroxypalmitoyl-[acyl-carrier-protein] dehydratase activity	0.163508	A0A0D2XQZ0	584	K	Fatty acid synthase subunit alpha	FOXG_06391	1	SLAMNESQILPK(1)DNK_x000D_
Molecular Function	GO:0004317	6	3-hydroxypalmitoyl-[acyl-carrier-protein] dehydratase activity	0.163508	A0A0D2XQZ0	1644	K	Fatty acid synthase subunit alpha	FOXG_06391	1	TYAEYCAK(1)VDAR_x000D_
Molecular Function	GO:0004317	6	3-hydroxypalmitoyl-[acyl-carrier-protein] dehydratase activity	0.163508	A0A0D2XQZ0	1536	K	Fatty acid synthase subunit alpha	FOXG_06391	1	K(1)GNAVLGIFQK_x000D_
Molecular Function	GO:0004317	6	3-hydroxypalmitoyl-[acyl-carrier-protein] dehydratase activity	0.163508	A0A0D2XQZ0	753	K	Fatty acid synthase subunit alpha	FOXG_06391	1	EIDSIDSK(1)SELAHR_x000D_
Molecular Function	GO:0004317	6	3-hydroxypalmitoyl-[acyl-carrier-protein] dehydratase activity	0.163508	A0A0D2XQZ1	1186	K	"Fatty acid synthase subunit beta, fungi type"	FOXG_06392	1	HALLMADVVAQGQK(1)FQTNPIR_x000D_
Molecular Function	GO:0004317	6	3-hydroxypalmitoyl-[acyl-carrier-protein] dehydratase activity	0.163508	A0A0D2XQZ1	213	K	"Fatty acid synthase subunit beta, fungi type"	FOXG_06392	1	SAELLQTLSK(1)NPK_x000D_
Molecular Function	GO:0004317	6	3-hydroxypalmitoyl-[acyl-carrier-protein] dehydratase activity	0.163508	A0A0D2XQZ1	2060	K	"Fatty acid synthase subunit beta, fungi type"	FOXG_06392	1	EYFEDVYK(1)LTNSPK_x000D_
Molecular Function	GO:0004317	6	3-hydroxypalmitoyl-[acyl-carrier-protein] dehydratase activity	0.163508	A0A0D2XQZ1	651	K	"Fatty acid synthase subunit beta, fungi type"	FOXG_06392	1	IEK(1)AIPAGR_x000D_
Molecular Function	GO:0004317	6	3-hydroxypalmitoyl-[acyl-carrier-protein] dehydratase activity	0.163508	A0A0D2XQZ1	923	K	"Fatty acid synthase subunit beta, fungi type"	FOXG_06392	1	EGK(1)ACDLDDMTYADVLR_x000D_
Molecular Function	GO:0004317	6	3-hydroxypalmitoyl-[acyl-carrier-protein] dehydratase activity	0.163508	A0A0D2XQZ1	1503	K	"Fatty acid synthase subunit beta, fungi type"	FOXG_06392	1	NK(1)AVFSSIETR_x000D_
Molecular Function	GO:0004317	6	3-hydroxypalmitoyl-[acyl-carrier-protein] dehydratase activity	0.163508	A0A0D2XQZ1	1784	K	"Fatty acid synthase subunit beta, fungi type"	FOXG_06392	1	IFK(1)EIDETTTSYTYR_x000D_
Molecular Function	GO:0004317	6	3-hydroxypalmitoyl-[acyl-carrier-protein] dehydratase activity	0.163508	A0A0D2XQZ1	830	K	"Fatty acid synthase subunit beta, fungi type"	FOXG_06392	1	AAK(1)EAIVAAPGLEDSEWEQTYK_x000D_
Molecular Function	GO:0004317	6	3-hydroxypalmitoyl-[acyl-carrier-protein] dehydratase activity	0.163508	A0A0D2XQZ1	1983	K	"Fatty acid synthase subunit beta, fungi type"	FOXG_06392	1	TLAK(1)PTPLELER_x000D_
Molecular Function	GO:0004317	6	3-hydroxypalmitoyl-[acyl-carrier-protein] dehydratase activity	0.163508	A0A0D2XQZ1	219	K	"Fatty acid synthase subunit beta, fungi type"	FOXG_06392	1	AEK(1)MFPK_x000D_
Molecular Function	GO:0004317	6	3-hydroxypalmitoyl-[acyl-carrier-protein] dehydratase activity	0.163508	A0A0D2XQZ1	2038	K	"Fatty acid synthase subunit beta, fungi type"	FOXG_06392	1	LVGK(1)YIPNVTAK_x000D_
Molecular Function	GO:0004317	6	3-hydroxypalmitoyl-[acyl-carrier-protein] dehydratase activity	0.163508	A0A0D2XQZ1	946	K	"Fatty acid synthase subunit beta, fungi type"	FOXG_06392	1	LVELLYVK(1)HQSR_x000D_
Molecular Function	GO:0001671	4	ATPase activator activity	0.0556701	A0A0D2XH74	83	K	Uncharacterized protein	---	1	WELQVDQLK(1)K_x000D_
Molecular Function	GO:0001671	4	ATPase activator activity	0.0556701	A0A0J9WR11	34	K	DnaJ like subfamily A member 2	FOXG_11516	1	TATPDQIK(1)K_x000D_
Molecular Function	GO:0001671	4	ATPase activator activity	0.0556701	A0A0J9WR11	76	K	DnaJ like subfamily A member 2	FOXG_11516	1	EVTQAYEILSDEQK(1)R_x000D_
Molecular Function	GO:0001671	4	ATPase activator activity	0.0556701	A0A0J9WR11	168	K	DnaJ like subfamily A member 2	FOXG_11516	1	QVLCGQCK(1)GSGGK_x000D_
Molecular Function	GO:0001671	4	ATPase activator activity	0.0556701	A0A0D2XEI6	187	K	RP/EB family microtubule-associated protein	FOXG_02318	1	DFYFSK(1)LR_x000D_
Molecular Function	GO:0001671	4	ATPase activator activity	0.0556701	A0A0J9WNA0	422	K	Molecular chaperone DnaJ	FOXG_08295	1	ITLPGMGMK(1)R_x000D_
Molecular Function	GO:0001671	4	ATPase activator activity	0.0556701	A0A0D2XDM0	27	K	DnaJ like subfamily A member 2	FOXG_02000	1	AYK(1)VGALK_x000D_
Molecular Function	GO:0001671	4	ATPase activator activity	0.0556701	A0A0D2XDM0	6	K	DnaJ like subfamily A member 2	FOXG_02000	1	ETK(1)YYDTLGVAPTATEQELK_x000D_
Molecular Function	GO:0001671	4	ATPase activator activity	0.0556701	A0A0D2XDM0	63	K	DnaJ like subfamily A member 2	FOXG_02000	1	EISHAYEILSDSQK(1)R_x000D_
Molecular Function	GO:0001671	4	ATPase activator activity	0.0556701	A0A0D2XDM0	339	K	DnaJ like subfamily A member 2	FOXG_02000	1	FNVK(1)FPEK_x000D_
Molecular Function	GO:0001671	4	ATPase activator activity	0.0556701	A0A0D2XDM0	201	K	DnaJ like subfamily A member 2	FOXG_02000	1	FQTVCPDCNGEGEIIK(1)EK_x000D_
Molecular Function	GO:0001671	4	ATPase activator activity	0.0556701	A0A0D2XDM0	23	K	DnaJ like subfamily A member 2	FOXG_02000	1	YYDTLGVAPTATEQELK(1)K_x000D_
Molecular Function	GO:0001671	4	ATPase activator activity	0.0556701	A0A0D2XDM0	150	K	DnaJ like subfamily A member 2	FOXG_02000	1	SIICPK(1)CEGLGGK_x000D_
Molecular Function	GO:0001671	4	ATPase activator activity	0.0556701	A0A0D2XQI5	231	K	Aha1_N domain-containing protein	FOXG_06233	1	VFDGAK(1)VGGK_x000D_
Molecular Function	GO:0001671	4	ATPase activator activity	0.0556701	A0A0D2XQI5	124	K	Aha1_N domain-containing protein	FOXG_06233	1	SK(1)IVPQLR_x000D_
Molecular Function	GO:0001671	4	ATPase activator activity	0.0556701	A0A0D2XQI5	304	K	Aha1_N domain-containing protein	FOXG_06233	1	WEGVPIGQEDVTK(1)R_x000D_
Molecular Function	GO:0001671	4	ATPase activator activity	0.0556701	A0A0D2XQI5	225	K	Aha1_N domain-containing protein	FOXG_06233	1	SPPK(1)VFDGAK_x000D_
Molecular Function	GO:0001671	4	ATPase activator activity	0.0556701	A0A0D2XQI5	39	K	Aha1_N domain-containing protein	FOXG_06233	1	VQAEEGEVK(1)AK_x000D_
Molecular Function	GO:0001671	4	ATPase activator activity	0.0556701	A0A0D2XQI5	118	K	Aha1_N domain-containing protein	FOXG_06233	1	QPVK(1)DLVR_x000D_
Molecular Function	GO:0001671	4	ATPase activator activity	0.0556701	A0A0D2XQI5	30	K	Aha1_N domain-containing protein	FOXG_06233	1	SYFDESLTK(1)VQAEEGEVK_x000D_
Molecular Function	GO:0001671	4	ATPase activator activity	0.0556701	A0A0D2XQI5	44	K	Aha1_N domain-containing protein	FOXG_06233	1	IDK(1)IQSMDGDVDVSQR_x000D_
Molecular Function	GO:0001671	4	ATPase activator activity	0.0556701	A0A0D2XVL4	180	K	Uncharacterized protein	FOXG_08026	1	AIEK(1)YER_x000D_
Molecular Function	GO:0001671	4	ATPase activator activity	0.0556701	A0A0D2XVL4	86	K	Uncharacterized protein	FOXG_08026	0.999999	LKEPDDAANTLVDAFK(1)AYR_x000D_
Molecular Function	GO:0001671	4	ATPase activator activity	0.0556701	A0A0D2XVL4	199	K	Uncharacterized protein	FOXG_08026	1	YSVK(1)DYLLK_x000D_
Molecular Function	GO:0001671	4	ATPase activator activity	0.0556701	A0A0D2XVL4	268	K	Uncharacterized protein	FOXG_08026	1	LYQFDQISK(1)LDK_x000D_
Molecular Function	GO:0001671	4	ATPase activator activity	0.0556701	A0A0D2XVL4	176	K	Uncharacterized protein	FOXG_08026	1	VADVAAIEGDYYK(1)AIEK_x000D_
Molecular Function	GO:0004088	5	carbamoyl-phosphate synthase (glutamine-hydrolyzing) activity	0.0601986	A0A0D2XQV2	2128	K	Protein pyrABCN	FOXG_06351	1	ALALPPK(1)VR_x000D_
Molecular Function	GO:0004088	5	carbamoyl-phosphate synthase (glutamine-hydrolyzing) activity	0.0601986	A0A0D2XQV2	1266	K	Protein pyrABCN	FOXG_06351	1	DNDIK(1)VIECNVR_x000D_
Molecular Function	GO:0004088	5	carbamoyl-phosphate synthase (glutamine-hydrolyzing) activity	0.0601986	A0A0D2XQV2	1769	K	Protein pyrABCN	FOXG_06351	1	LTVDDIK(1)DR_x000D_
Molecular Function	GO:0004088	5	carbamoyl-phosphate synthase (glutamine-hydrolyzing) activity	0.0601986	A0A0D2XQV2	887	K	Protein pyrABCN	FOXG_06351	1	IDK(1)WFLR_x000D_
Molecular Function	GO:0004088	5	carbamoyl-phosphate synthase (glutamine-hydrolyzing) activity	0.0601986	A0A0D2XQV2	579	K	Protein pyrABCN	FOXG_06351	1	SMDSIGEK(1)CAK_x000D_
Molecular Function	GO:0004088	5	carbamoyl-phosphate synthase (glutamine-hydrolyzing) activity	0.0601986	A0A0D2XQV2	830	K	Protein pyrABCN	FOXG_06351	1	SFEEAIQK(1)AIR_x000D_
Molecular Function	GO:0004088	5	carbamoyl-phosphate synthase (glutamine-hydrolyzing) activity	0.0601986	A0A0D2XQV2	1197	K	Protein pyrABCN	FOXG_06351	1	EIEMDAVAK(1)DGK_x000D_
Molecular Function	GO:0004088	5	carbamoyl-phosphate synthase (glutamine-hydrolyzing) activity	0.0601986	A0A0D2XQV2	1393	K	Protein pyrABCN	FOXG_06351	1	LEK(1)LGYK_x000D_
Molecular Function	GO:0004088	5	carbamoyl-phosphate synthase (glutamine-hydrolyzing) activity	0.0601986	A0A0D2XQV2	884	K	Protein pyrABCN	FOXG_06351	1	IWELTK(1)IDK_x000D_
Molecular Function	GO:0004088	5	carbamoyl-phosphate synthase (glutamine-hydrolyzing) activity	0.0601986	A0A0D2XQV2	161	K	Protein pyrABCN	FOXG_06351	1	GSMLGK(1)MR_x000D_
Molecular Function	GO:0004088	5	carbamoyl-phosphate synthase (glutamine-hydrolyzing) activity	0.0601986	A0A0D2XQV2	1188	K	Protein pyrABCN	FOXG_06351	1	YIENAK(1)EIEMDAVAK_x000D_
Molecular Function	GO:0004088	5	carbamoyl-phosphate synthase (glutamine-hydrolyzing) activity	0.0601986	A0A0D2XQV2	210	K	Protein pyrABCN	FOXG_06351	1	NLVAEVSIK(1)APK_x000D_
Molecular Function	GO:0004088	5	carbamoyl-phosphate synthase (glutamine-hydrolyzing) activity	0.0601986	A0A0D2XQV2	933	K	Protein pyrABCN	FOXG_06351	1	QLAK(1)FWSSNEIAVR_x000D_
Molecular Function	GO:0004088	5	carbamoyl-phosphate synthase (glutamine-hydrolyzing) activity	0.0601986	A0A0D2XQV2	649	K	Protein pyrABCN	FOXG_06351	1	GWK(1)EIEYEVVR_x000D_
Molecular Function	GO:0004088	5	carbamoyl-phosphate synthase (glutamine-hydrolyzing) activity	0.0601986	A0A0D2XQV2	2017	K	Protein pyrABCN	FOXG_06351	1	TIAISTSHSSVQK(1)GETLQDTLR_x000D_
Molecular Function	GO:0004088	5	carbamoyl-phosphate synthase (glutamine-hydrolyzing) activity	0.0601986	A0A0D2XQV2	1379	K	Protein pyrABCN	FOXG_06351	1	NILLSIGSYK(1)DK_x000D_
Molecular Function	GO:0004088	5	carbamoyl-phosphate synthase (glutamine-hydrolyzing) activity	0.0601986	A0A0D2XQV2	1453	K	Protein pyrABCN	FOXG_06351	1	NTIDLYINLPSNNK(1)YR_x000D_
Molecular Function	GO:0004088	5	carbamoyl-phosphate synthase (glutamine-hydrolyzing) activity	0.0601986	A0A0D2XQV2	901	K	Protein pyrABCN	FOXG_06351	1	GLSDFAK(1)R_x000D_
Molecular Function	GO:0004088	5	carbamoyl-phosphate synthase (glutamine-hydrolyzing) activity	0.0601986	A0A0D2X8G3	892	K	Carbamoyl-phosphate synthase arginine-specific large chain	FOXG_00172	1	VK(1)EIAVK_x000D_
Molecular Function	GO:0004088	5	carbamoyl-phosphate synthase (glutamine-hydrolyzing) activity	0.0601986	A0A0D2X8G3	303	K	Carbamoyl-phosphate synthase arginine-specific large chain	FOXG_00172	1	GWK(1)EVEYEVVR_x000D_
Molecular Function	GO:0004088	5	carbamoyl-phosphate synthase (glutamine-hydrolyzing) activity	0.0601986	A0A0D2X8G3	484	K	Carbamoyl-phosphate synthase arginine-specific large chain	FOXG_00172	1	TFEESFQK(1)AIR_x000D_
Molecular Function	GO:0004088	5	carbamoyl-phosphate synthase (glutamine-hydrolyzing) activity	0.0601986	A0A0D2X8G3	749	K	Carbamoyl-phosphate synthase arginine-specific large chain	FOXG_00172	1	LQETGGANVLGTDPK(1)DIDK_x000D_
Molecular Function	GO:0004088	5	carbamoyl-phosphate synthase (glutamine-hydrolyzing) activity	0.0601986	A0A0D2X8G3	567	K	Carbamoyl-phosphate synthase arginine-specific large chain	FOXG_00172	1	ELEQAGGLQSLK(1)K_x000D_
Molecular Function	GO:0004088	5	carbamoyl-phosphate synthase (glutamine-hydrolyzing) activity	0.0601986	A0A0D2X8G3	201	K	Carbamoyl-phosphate synthase arginine-specific large chain	FOXG_00172	1	LGLFEK(1)YGVK_x000D_
Molecular Function	GO:0004088	5	carbamoyl-phosphate synthase (glutamine-hydrolyzing) activity	0.0601986	A0A0D2X8G3	972	K	Carbamoyl-phosphate synthase arginine-specific large chain	FOXG_00172	1	SDPMAEK(1)R_x000D_
Molecular Function	GO:0004088	5	carbamoyl-phosphate synthase (glutamine-hydrolyzing) activity	0.0601986	A0A0D2X8G3	753	K	Carbamoyl-phosphate synthase arginine-specific large chain	FOXG_00172	1	DIDK(1)AEDR_x000D_
Molecular Function	GO:0004088	5	carbamoyl-phosphate synthase (glutamine-hydrolyzing) activity	0.0601986	A0A0D2X8G3	1068	K	Carbamoyl-phosphate synthase arginine-specific large chain	FOXG_00172	1	LYAASPEVK(1)EFIENK_x000D_
Molecular Function	GO:0016859	3	cis-trans isomerase activity	0.0101381	A0A0D2Y4V3	92	K	Peptidylprolyl isomerase	FOXG_11307	1	GWDEGLLDMCIGEK(1)R_x000D_
Molecular Function	GO:0016859	3	cis-trans isomerase activity	0.0101381	A0A0D2Y4V3	55	K	Peptidylprolyl isomerase	FOXG_11307	1	DSGK(1)QFDASYDR_x000D_
Molecular Function	GO:0016859	3	cis-trans isomerase activity	0.0101381	A0A0J9WND3	74	K	Peptidylprolyl isomerase	FOXG_08379	0.998617	DESK(0.001)PDNK(0.999)GDQFDSSVGR_x000D_
Molecular Function	GO:0016859	3	cis-trans isomerase activity	0.0101381	A0A0J9UBA6	100	K	Peptidyl-prolyl cis-trans isomerase	FOXG_01453	1	NFMIQGGDFTK(1)GDGTGGK_x000D_
Molecular Function	GO:0016859	3	cis-trans isomerase activity	0.0101381	A0A0J9UBA6	107	K	Peptidyl-prolyl cis-trans isomerase	FOXG_01453	1	GDGTGGK(1)SIYGDR_x000D_
Molecular Function	GO:0016859	3	cis-trans isomerase activity	0.0101381	A0A0J9UBA6	47	K	Peptidyl-prolyl cis-trans isomerase	FOXG_01453	1	VFFDIEQGDQK(1)LGR_x000D_
Molecular Function	GO:0016859	3	cis-trans isomerase activity	0.0101381	A0A0D2XM73	231	K	Peptidyl-prolyl cis-trans isomerase D	FOXG_05048	1	EYGNTAFK(1)SGNYSLGLDK_x000D_
Molecular Function	GO:0016859	3	cis-trans isomerase activity	0.0101381	A0A0D2XM73	223	K	Peptidyl-prolyl cis-trans isomerase D	FOXG_05048	1	IATACK(1)EYGNTAFK_x000D_
Molecular Function	GO:0016859	3	cis-trans isomerase activity	0.0101381	A0A0D2XB44	88	K	Peptidyl-prolyl cis-trans isomerase	---	1	GNGTGGK(1)SIYGEK_x000D_
Molecular Function	GO:0016859	3	cis-trans isomerase activity	0.0101381	A0A0D2XB44	39	K	Peptidyl-prolyl cis-trans isomerase	---	1	INFNLYDK(1)EVPK_x000D_
Molecular Function	GO:0016859	3	cis-trans isomerase activity	0.0101381	A0A0D2XB44	56	K	Peptidyl-prolyl cis-trans isomerase	---	1	ALCTGEK(1)GFGYK_x000D_
Molecular Function	GO:0016859	3	cis-trans isomerase activity	0.0101381	A0A0D2XB44	94	K	Peptidyl-prolyl cis-trans isomerase	---	1	SIYGEK(1)FADENFK_x000D_
Molecular Function	GO:0016859	3	cis-trans isomerase activity	0.0101381	A0A0D2XAD3	155	K	Peptidyl-prolyl cis-trans isomerase	FOXG_00848	1	VVDGMDVVK(1)K_x000D_
Molecular Function	GO:0016859	3	cis-trans isomerase activity	0.0101381	A0A0D2XEU1	141	K	Peptidyl-prolyl cis-trans isomerase	FOXG_02428	1	GDLGYFGK(1)GDMQK_x000D_
Molecular Function	GO:0016859	3	cis-trans isomerase activity	0.0101381	A0A0D2XEU1	68	K	Peptidyl-prolyl cis-trans isomerase	FOXG_02428	1	PGAVAGVPEGK(1)IR_x000D_
Molecular Function	GO:0016859	3	cis-trans isomerase activity	0.0101381	A0A0D2X9L1	264	K	Uncharacterized protein	---	1	IFDFAAAK(1)LHR_x000D_
Molecular Function	GO:0016859	3	cis-trans isomerase activity	0.0101381	A0A0D2X8W9	205	K	Peptidylprolyl isomerase	---	1	NNK(1)GEAVATEEK_x000D_
Molecular Function	GO:0016859	3	cis-trans isomerase activity	0.0101381	A0A0D2X8W9	283	K	Peptidylprolyl isomerase	---	1	LQNGK(1)QFDANK_x000D_
Molecular Function	GO:0016859	3	cis-trans isomerase activity	0.0101381	A0A0D2X8W9	214	K	Peptidylprolyl isomerase	---	1	GEAVATEEK(1)K_x000D_
Molecular Function	GO:0016859	3	cis-trans isomerase activity	0.0101381	A0A0D2X8W9	236	K	Peptidylprolyl isomerase	---	1	NLEQGPTGSAEK(1)AK_x000D_
Molecular Function	GO:0016859	3	cis-trans isomerase activity	0.0101381	A0A0D2X8W9	266	K	Peptidylprolyl isomerase	---	1	TVK(1)NGDTVGVR_x000D_
Molecular Function	GO:0016859	3	cis-trans isomerase activity	0.0101381	A0A0D2X8W9	168	K	Peptidylprolyl isomerase	---	1	LVSVQK(1)GK_x000D_
Molecular Function	GO:0016645	3	oxidoreductase activity, acting on the CH-NH group of donors	0.00048289	A0A0D2Y992	165	K	AlaDh_PNT_N domain-containing protein	---	1	TLAHQLQDSSSK(1)LPSVETFTDGR_x000D_
Molecular Function	GO:0016645	3	oxidoreductase activity, acting on the CH-NH group of donors	0.00048289	A0A0D2XCQ0	260	K	Methylenetetrahydrofolate reductase	FOXG_01673	1	LDAVK(1)GDDER_x000D_
Molecular Function	GO:0016645	3	oxidoreductase activity, acting on the CH-NH group of donors	0.00048289	A0A0D2X9R9	27	K	Methylenetetrahydrofolate dehydrogenase (NAD+)	FOXG_00634	1	GYLSEVK(1)DTLAK_x000D_
Molecular Function	GO:0016645	3	oxidoreductase activity, acting on the CH-NH group of donors	0.00048289	A0A0D2X9R9	123	K	Methylenetetrahydrofolate dehydrogenase (NAD+)	FOXG_00634	1	YIQESVDLGK(1)DVEGLR_x000D_
Molecular Function	GO:0016645	3	oxidoreductase activity, acting on the CH-NH group of donors	0.00048289	A0A0D2X9R9	11	K	Methylenetetrahydrofolate dehydrogenase (NAD+)	FOXG_00634	1	TCK(1)VITAETIAK_x000D_
Molecular Function	GO:0016645	3	oxidoreductase activity, acting on the CH-NH group of donors	0.00048289	A0A0D2X9R9	291	K	Methylenetetrahydrofolate dehydrogenase (NAD+)	FOXG_00634	1	EK(1)ASIYVPSVGK_x000D_
Molecular Function	GO:0016645	3	oxidoreductase activity, acting on the CH-NH group of donors	0.00048289	A0A0D2X9R9	289	K	Methylenetetrahydrofolate dehydrogenase (NAD+)	FOXG_00634	1	NFDGPAIK(1)EK_x000D_
Molecular Function	GO:0016645	3	oxidoreductase activity, acting on the CH-NH group of donors	0.00048289	A0A0D2X9R9	62	K	Methylenetetrahydrofolate dehydrogenase (NAD+)	FOXG_00634	1	YAEWSK(1)K_x000D_
Molecular Function	GO:0016645	3	oxidoreductase activity, acting on the CH-NH group of donors	0.00048289	A0A0D2X9R9	184	K	Methylenetetrahydrofolate dehydrogenase (NAD+)	FOXG_00634	1	LFGK(1)TITVINR_x000D_
Molecular Function	GO:0016645	3	oxidoreductase activity, acting on the CH-NH group of donors	0.00048289	A0A0D2Y457	114	K	Chorismate synthase	FOXG_11059	1	PSHADWTYLEK(1)YGVK_x000D_
Molecular Function	GO:0016645	3	oxidoreductase activity, acting on the CH-NH group of donors	0.00048289	A0A0D2Y457	96	K	Chorismate synthase	FOXG_11059	1	DYGDK(1)TIDMYPR_x000D_
Molecular Function	GO:0016645	3	oxidoreductase activity, acting on the CH-NH group of donors	0.00048289	A0A0D2Y457	143	K	Chorismate synthase	FOXG_11059	1	VAAGAVAEK(1)WLK_x000D_
Molecular Function	GO:0016645	3	oxidoreductase activity, acting on the CH-NH group of donors	0.00048289	A0A0J9WRY2	197	K	"Saccharopine dehydrogenase [NAD(+), L-lysine-forming]"	FOXG_12862	1	CGK(1)GAVDLFLK_x000D_
Molecular Function	GO:0016645	3	oxidoreductase activity, acting on the CH-NH group of donors	0.00048289	A0A0J9WRY2	110	K	"Saccharopine dehydrogenase [NAD(+), L-lysine-forming]"	FOXG_12862	1	NQGGWEK(1)VLGR_x000D_
Molecular Function	GO:0016645	3	oxidoreductase activity, acting on the CH-NH group of donors	0.00048289	A0A0J9WRY2	222	K	"Saccharopine dehydrogenase [NAD(+), L-lysine-forming]"	FOXG_12862	1	WDLNETK(1)DR_x000D_
Molecular Function	GO:0016645	3	oxidoreductase activity, acting on the CH-NH group of donors	0.00048289	A0A0D2XH23	462	K	Electron transfer flavoprotein-ubiquinone oxidoreductase	FOXG_03221	1	DSPIWK(1)ELK_x000D_
Molecular Function	GO:0016645	3	oxidoreductase activity, acting on the CH-NH group of donors	0.00048289	A0A0D2XMK8	688	K	Uncharacterized protein	---	1	FFNIK(1)CR_x000D_
Molecular Function	GO:0016645	3	oxidoreductase activity, acting on the CH-NH group of donors	0.00048289	A0A0D2XMK8	127	K	Uncharacterized protein	---	1	DVDGFGTK(1)NIGELAK_x000D_
Molecular Function	GO:0016645	3	oxidoreductase activity, acting on the CH-NH group of donors	0.00048289	A0A0D2XMK8	499	K	Uncharacterized protein	---	1	LGIDK(1)TNPDELTEDEIHR_x000D_
Molecular Function	GO:0016645	3	oxidoreductase activity, acting on the CH-NH group of donors	0.00048289	A0A0D2XMK8	134	K	Uncharacterized protein	---	1	NIGELAK(1)R_x000D_
Molecular Function	GO:0016645	3	oxidoreductase activity, acting on the CH-NH group of donors	0.00048289	A0A0D2XMK8	26	K	Uncharacterized protein	---	1	LCAEVTEK(1)QK_x000D_
Molecular Function	GO:0016645	3	oxidoreductase activity, acting on the CH-NH group of donors	0.00048289	A0A0D2X8P0	145	K	Multifunctional fusion protein	FOXG_00249	1	AADLISTK(1)YR_x000D_
Molecular Function	GO:0016645	3	oxidoreductase activity, acting on the CH-NH group of donors	0.00048289	A0A0D2X8P0	328	K	Multifunctional fusion protein	FOXG_00249	1	VVGETGGK(1)NFHLIDPTAEIDNAVK_x000D_
Molecular Function	GO:0016645	3	oxidoreductase activity, acting on the CH-NH group of donors	0.00048289	A0A0D2X9Z8	183	K	"Saccharopine dehydrogenase [NADP+, L-glutamate-forming]"	FOXG_00713	1	GVLLALK(1)NNAK_x000D_
Molecular Function	GO:0016645	3	oxidoreductase activity, acting on the CH-NH group of donors	0.00048289	A0A0D2X9Z8	303	K	"Saccharopine dehydrogenase [NADP+, L-glutamate-forming]"	FOXG_00713	1	TVLSK(1)TSISDESVK_x000D_
Molecular Function	GO:0016645	3	oxidoreductase activity, acting on the CH-NH group of donors	0.00048289	A0A0D2X9Z8	146	K	"Saccharopine dehydrogenase [NADP+, L-glutamate-forming]"	FOXG_00713	1	IQQEGGK(1)IK_x000D_
Molecular Function	GO:0016645	3	oxidoreductase activity, acting on the CH-NH group of donors	0.00048289	A0A0D2X9Z8	187	K	"Saccharopine dehydrogenase [NADP+, L-glutamate-forming]"	FOXG_00713	1	NNAK(1)YYEDNK_x000D_
Molecular Function	GO:0016645	3	oxidoreductase activity, acting on the CH-NH group of donors	0.00048289	A0A0D2X9Z8	279	K	"Saccharopine dehydrogenase [NADP+, L-glutamate-forming]"	FOXG_00713	1	QAIPWK(1)EALQK_x000D_
Molecular Function	GO:0016725	3	oxidoreductase activity, acting on CH or CH2 groups	0.163508	A0A0D2XZR0	40	K	Ribonucleoside-diphosphate reductase subunit M2	FOXG_09492	1	K(1)ADWAIR_x000D_
Molecular Function	GO:0016725	3	oxidoreductase activity, acting on CH or CH2 groups	0.163508	A0A0D2XZR0	51	K	Ribonucleoside-diphosphate reductase subunit M2	FOXG_09492	1	WIQDK(1)DSSFAQR_x000D_
Molecular Function	GO:0016725	3	oxidoreductase activity, acting on CH or CH2 groups	0.163508	A0A0J9WML6	292	K	Ribonucleoside-diphosphate reductase	FOXG_07921	1	YVDQGGNK(1)R_x000D_
Molecular Function	GO:0016725	3	oxidoreductase activity, acting on CH or CH2 groups	0.163508	A0A0J9WML6	480	K	Ribonucleoside-diphosphate reductase	FOXG_07921	1	NLNK(1)IIDVNHYPVQEAR_x000D_
Molecular Function	GO:0003746	6	translation elongation factor activity	0.00121575	A0A0D2XC69	35	K	Elongation factor 1-gamma	FOXG_01492	1	NVDDASK(1)ASLK_x000D_
Molecular Function	GO:0003746	6	translation elongation factor activity	0.00121575	A0A0D2XC69	309	K	Elongation factor 1-gamma	FOXG_01492	0.998859	QFVEDAWGWEK(0.001)PITVNGK(0.999)EYK_x000D_
Molecular Function	GO:0003746	6	translation elongation factor activity	0.00121575	A0A0D2XC69	282	K	Elongation factor 1-gamma	FOXG_01492	1	GQEHVPAFDVAPDWESYNFEK(1)LDPTNPEHR_x000D_
Molecular Function	GO:0003746	6	translation elongation factor activity	0.00121575	A0A0D2XC69	138	K	Elongation factor 1-gamma	FOXG_01492	1	K(1)EAAPAAEAAPASDEAPAAPK_x000D_
Molecular Function	GO:0003746	6	translation elongation factor activity	0.00121575	A0A0D2XC69	160	K	Elongation factor 1-gamma	FOXG_01492	1	AK(1)HPLEALGR_x000D_
Molecular Function	GO:0003746	6	translation elongation factor activity	0.00121575	A0A0D2XC69	158	K	Elongation factor 1-gamma	FOXG_01492	1	KEAAPAAEAAPASDEAPAAPK(1)AK_x000D_
Molecular Function	GO:0003746	6	translation elongation factor activity	0.00121575	A0A0D2XC69	317	K	Elongation factor 1-gamma	FOXG_01492	1	LADGK(1)VFK_x000D_
Molecular Function	GO:0003746	6	translation elongation factor activity	0.00121575	A0A0D2XC69	177	K	Elongation factor 1-gamma	FOXG_01492	1	PSFPLDEWK(1)R_x000D_
Molecular Function	GO:0003746	6	translation elongation factor activity	0.00121575	A0A0D2Y4X0	281	K	"Elongation factor G, mitochondrial"	MEF1	1	AVEQINTK(1)LK_x000D_
Molecular Function	GO:0003746	6	translation elongation factor activity	0.00121575	A0A0D2Y4X0	263	K	"Elongation factor G, mitochondrial"	MEF1	1	ISFVNK(1)MDR_x000D_
Molecular Function	GO:0003746	6	translation elongation factor activity	0.00121575	A0A0D2Y4X0	622	K	"Elongation factor G, mitochondrial"	MEF1	1	ADYDYLLK(1)R_x000D_
Molecular Function	GO:0003746	6	translation elongation factor activity	0.00121575	A0A0D2Y4X0	822	K	"Elongation factor G, mitochondrial"	MEF1	1	YQAELEAK(1)R_x000D_
Molecular Function	GO:0003746	6	translation elongation factor activity	0.00121575	A0A0D2XCJ5	77	K	Elongation factor Tu	FOXG_01618	1	TTLSAAITK(1)R_x000D_
Molecular Function	GO:0003746	6	translation elongation factor activity	0.00121575	A0A0D2XCJ5	309	K	Elongation factor Tu	FOXG_01618	1	VTDIETFK(1)K_x000D_
Molecular Function	GO:0003746	6	translation elongation factor activity	0.00121575	A0A0D2XCJ5	293	K	Elongation factor Tu	FOXG_01618	1	DQEIELVGK(1)GQEVIK_x000D_
Molecular Function	GO:0003746	6	translation elongation factor activity	0.00121575	A0A0J9UYI6	119	K	Elongation factor 2	FOXG_06275	1	NAQDLPK(1)LVEGLK_x000D_
Molecular Function	GO:0003746	6	translation elongation factor activity	0.00121575	A0A0J9UYI6	112	K	Elongation factor 2	FOXG_06275	1	SVQVK(1)NAQDLPK_x000D_
Molecular Function	GO:0003746	6	translation elongation factor activity	0.00121575	A0A0J9UYI6	98	K	Elongation factor 2	FOXG_06275	1	VMK(1)FSVSPVVQR_x000D_
Molecular Function	GO:0003746	6	translation elongation factor activity	0.00121575	A0A0J9UYI6	39	K	Elongation factor 2	FOXG_06275	1	K(1)EDLFIK_x000D_
Molecular Function	GO:0003746	6	translation elongation factor activity	0.00121575	A0A0J9UYI6	446	K	Elongation factor 2	FOXG_06275	1	GVK(1)ELVPGVENYYDK_x000D_
Molecular Function	GO:0003746	6	translation elongation factor activity	0.00121575	A0A0J9UYI6	45	K	Elongation factor 2	FOXG_06275	1	EDLFIK(1)AIQR_x000D_
Molecular Function	GO:0003746	6	translation elongation factor activity	0.00121575	A0A0J9UYI6	7	K	Elongation factor 2	FOXG_06275	1	MVPTSDK(1)GR_x000D_
Molecular Function	GO:0003746	6	translation elongation factor activity	0.00121575	A0A0D2Y596	836	K	Elongation factor 3	FOXG_11451	1	NSYEYECSFALGENVGMK(1)NER_x000D_
Molecular Function	GO:0003746	6	translation elongation factor activity	0.00121575	A0A0D2Y596	492	K	Elongation factor 3	FOXG_11451	1	AINNEQVEGFPK(1)QSEVK_x000D_
Molecular Function	GO:0003746	6	translation elongation factor activity	0.00121575	A0A0D2Y596	862	K	Elongation factor 3	FOXG_11451	1	NELLASHQK(1)MVADVDMK_x000D_
Molecular Function	GO:0003746	6	translation elongation factor activity	0.00121575	A0A0D2Y596	188	K	Elongation factor 3	FOXG_11451	1	VPELIPVISESMWDTK(1)K_x000D_
Molecular Function	GO:0003746	6	translation elongation factor activity	0.00121575	A0A0D2Y596	475	K	Elongation factor 3	FOXG_11451	1	YGLCGPNGSGK(1)STLMR_x000D_
Molecular Function	GO:0003746	6	translation elongation factor activity	0.00121575	A0A0D2Y596	520	K	Elongation factor 3	FOXG_11451	1	TVFVEHDLDSADTEMTTIDWTMK(1)K_x000D_
Molecular Function	GO:0003746	6	translation elongation factor activity	0.00121575	A0A0D2Y596	793	K	Elongation factor 3	FOXG_11451	1	VITEADEK(1)AMDK_x000D_
Molecular Function	GO:0003746	6	translation elongation factor activity	0.00121575	A0A0D2Y596	560	K	Elongation factor 3	FOXG_11451	1	GEISALSGGWK(1)MK_x000D_
Molecular Function	GO:0003746	6	translation elongation factor activity	0.00121575	A0A0D2Y596	1009	K	Elongation factor 3	FOXG_11451	1	ADDGDEEEK(1)FDAMGNK_x000D_
Molecular Function	GO:0003746	6	translation elongation factor activity	0.00121575	A0A0D2Y596	948	K	Elongation factor 3	FOXG_11451	1	DSLGALSK(1)ALK_x000D_
Molecular Function	GO:0003746	6	translation elongation factor activity	0.00121575	A0A0D2Y596	785	K	Elongation factor 3	FOXG_11451	1	ANK(1)VITEADEK_x000D_
Molecular Function	GO:0003746	6	translation elongation factor activity	0.00121575	A0A0D2Y596	23	K	Elongation factor 3	FOXG_11451	1	LTVSK(1)ESADIK_x000D_
Molecular Function	GO:0003746	6	translation elongation factor activity	0.00121575	A0A0D2Y596	329	K	Elongation factor 3	FOXG_11451	1	VGNIK(1)DGVIPEAR_x000D_
Molecular Function	GO:0003746	6	translation elongation factor activity	0.00121575	A0A0D2Y596	350	K	Elongation factor 3	FOXG_11451	1	VK(1)AALSPK(1)FANYVEK_x000D_
Molecular Function	GO:0003746	6	translation elongation factor activity	0.00121575	A0A0D2Y596	147	K	Elongation factor 3	FOXG_11451	1	TAQK(1)WPEK_x000D_
Molecular Function	GO:0003746	6	translation elongation factor activity	0.00121575	A0A0D2Y596	870	K	Elongation factor 3	FOXG_11451	1	MVADVDMK(1)EALASGQFR_x000D_
Molecular Function	GO:0003746	6	translation elongation factor activity	0.00121575	A0A0D2Y596	316	K	Elongation factor 3	FOXG_11451	1	TK(1)QALDTLTR_x000D_
Molecular Function	GO:0003746	6	translation elongation factor activity	0.00121575	A0A0D2Y596	356	K	Elongation factor 3	FOXG_11451	1	VK(1)AALSPK(1)FANYVEK_x000D_
Molecular Function	GO:0003746	6	translation elongation factor activity	0.00121575	A0A0D2Y596	348	K	Elongation factor 3	FOXG_11451	1	HDGAINVILPK(1)VK_x000D_
Molecular Function	GO:0003746	6	translation elongation factor activity	0.00121575	A0A0D2Y596	209	K	Elongation factor 3	FOXG_11451	1	TMEQLCQLIVNK(1)DIER_x000D_
Molecular Function	GO:0003746	6	translation elongation factor activity	0.00121575	A0A0D2Y596	915	K	Elongation factor 3	FOXG_11451	1	VK(1)TVLAACSWQR_x000D_
Molecular Function	GO:0003746	6	translation elongation factor activity	0.00121575	A0A0D2Y596	797	K	Elongation factor 3	FOXG_11451	1	AMDK(1)IFR_x000D_
Molecular Function	GO:0003746	6	translation elongation factor activity	0.00121575	A0A0D2Y596	633	K	Elongation factor 3	FOXG_11451	1	YK(1)GNLAAFVAR_x000D_
Molecular Function	GO:0003746	6	translation elongation factor activity	0.00121575	A0A0D2Y596	1000	K	Elongation factor 3	FOXG_11451	1	LK(1)ADDGDEEEK_x000D_
Molecular Function	GO:0003746	6	translation elongation factor activity	0.00121575	A0A0D2Y596	10	K	Elongation factor 3	FOXG_11451	1	PTENQQSIK(1)VLDELFQK_x000D_
Molecular Function	GO:0003746	6	translation elongation factor activity	0.00121575	A0A0D2Y596	270	K	Elongation factor 3	FOXG_11451	1	K(1)SAVIVDNMCK_x000D_
Molecular Function	GO:0003746	6	translation elongation factor activity	0.00121575	A0A0D2Y596	818	K	Elongation factor 3	FOXG_11451	1	FK(1)NSYEYECSFALGENVGMK_x000D_
Molecular Function	GO:0003746	6	translation elongation factor activity	0.00121575	A0A0D2XQM8	149	K	Elongation factor 2	FOXG_06276	1	IKPVIIINK(1)VDR_x000D_
Molecular Function	GO:0003746	6	translation elongation factor activity	0.00121575	A0A0D2XQM8	306	K	Elongation factor 2	FOXG_06276	1	EGK(1)QLLK_x000D_
Molecular Function	GO:0003746	6	translation elongation factor activity	0.00121575	A0A0D2XQM8	310	K	Elongation factor 2	FOXG_06276	1	QLLK(1)AVMR_x000D_
Molecular Function	GO:0003746	6	translation elongation factor activity	0.00121575	A0A0D2XQM8	142	K	Elongation factor 2	FOXG_06276	1	IK(1)PVIIINK_x000D_
Molecular Function	GO:0003746	6	translation elongation factor activity	0.00121575	A0A0D2XQM8	291	K	Elongation factor 2	FOXG_06276	1	EETATLLEK(1)LNLK_x000D_
Molecular Function	GO:0003746	6	translation elongation factor activity	0.00121575	A0A0D2XQM8	303	K	Elongation factor 2	FOXG_06276	1	LPAEDREK(1)EGK_x000D_
Molecular Function	GO:0003746	6	translation elongation factor activity	0.00121575	A0A0D2XQM8	295	K	Elongation factor 2	FOXG_06276	1	LNLK(1)LPAEDR_x000D_
Molecular Function	GO:0003746	6	translation elongation factor activity	0.00121575	A0A0D2XQM8	20	K	Elongation factor 2	FOXG_06276	1	NMSVIAHVDHGK(1)STLTDSLLAK_x000D_
Molecular Function	GO:0003746	6	translation elongation factor activity	0.00121575	A0A0D2XQM8	243	K	Elongation factor 2	FOXG_06276	1	LWGDNYFNPK(1)TK_x000D_
Molecular Function	GO:0003746	6	translation elongation factor activity	0.00121575	A0A0D2XQM8	281	K	Elongation factor 2	FOXG_06276	1	IFSAVMNFK(1)K_x000D_
Molecular Function	GO:0003746	6	translation elongation factor activity	0.00121575	A0A0D2XQM8	256	K	Elongation factor 2	FOXG_06276	1	NGTYEGK(1)QLER_x000D_
Molecular Function	GO:0003746	6	translation elongation factor activity	0.00121575	A0A0D2XQM8	30	K	Elongation factor 2	FOXG_06276	1	STLTDSLLAK(1)AGIISTAK_x000D_
Molecular Function	GO:0003746	6	translation elongation factor activity	0.00121575	A0A0C4DHQ7	384	K	Elongation factor 1-alpha	FOXG_03515	1	SGDSAIVK(1)MVPSK_x000D_
Molecular Function	GO:0003746	6	translation elongation factor activity	0.00121575	A0A0C4DHQ7	225	K	Elongation factor 1-alpha	FOXG_03515	1	RPVDK(1)PLR_x000D_
Molecular Function	GO:0003746	6	translation elongation factor activity	0.00121575	A0A0C4DHQ7	207	K	Elongation factor 1-alpha	FOXG_03515	1	LSGK(1)TLLEAIDSIEPPK_x000D_
Molecular Function	GO:0003746	6	translation elongation factor activity	0.00121575	A0A0C4DHQ7	142	K	Elongation factor 1-alpha	FOXG_03515	1	MDTTK(1)WSEAR_x000D_
Molecular Function	GO:0003746	6	translation elongation factor activity	0.00121575	A0A0C4DHQ7	389	K	Elongation factor 1-alpha	FOXG_03515	1	MVPSK(1)PMCVEAFTDYPPLGR_x000D_
Molecular Function	GO:0003746	6	translation elongation factor activity	0.00121575	A0A0C4DHQ7	420	K	Elongation factor 1-alpha	FOXG_03515	1	QTVAVGVIK(1)AVEK_x000D_
Molecular Function	GO:0003746	6	translation elongation factor activity	0.00121575	A0A0C4DHQ7	434	K	Elongation factor 1-alpha	FOXG_03515	1	SSGAAGK(1)VTK(1)SAAK_x000D_
Molecular Function	GO:0003746	6	translation elongation factor activity	0.00121575	A0A0C4DHQ7	376	K	Elongation factor 1-alpha	FOXG_03515	1	FIK(1)SGDSAIVK_x000D_
Molecular Function	GO:0003746	6	translation elongation factor activity	0.00121575	A0A0C4DHQ7	203	K	Elongation factor 1-alpha	FOXG_03515	1	SGK(1)LSGK_x000D_
Molecular Function	GO:0003746	6	translation elongation factor activity	0.00121575	A0A0C4DHQ7	359	K	Elongation factor 1-alpha	FOXG_03515	1	FAEIQEK(1)IDR_x000D_
Molecular Function	GO:0003746	6	translation elongation factor activity	0.00121575	A0A0C4DHQ7	424	K	Elongation factor 1-alpha	FOXG_03515	1	AVEK(1)SSGAAGK(1)VTK_x000D_
Molecular Function	GO:0003746	6	translation elongation factor activity	0.00121575	A0A0C4DHQ7	160	K	Elongation factor 1-alpha	FOXG_03515	1	YQEIIK(1)ETSSFIK(1)K_x000D_
Molecular Function	GO:0003746	6	translation elongation factor activity	0.00121575	A0A0C4DHQ7	236	K	Elongation factor 1-alpha	FOXG_03515	1	LPLQDVYK(1)IGGIGTVPVGR_x000D_
Molecular Function	GO:0003746	6	translation elongation factor activity	0.00121575	A0A0C4DHQ7	220	K	Elongation factor 1-alpha	FOXG_03515	1	TLLEAIDSIEPPK(1)RPVDK_x000D_
Molecular Function	GO:0003746	6	translation elongation factor activity	0.00121575	A0A0C4DHQ7	153	K	Elongation factor 1-alpha	FOXG_03515	1	YQEIIK(1)ETSSFIK(1)K_x000D_
Molecular Function	GO:0003746	6	translation elongation factor activity	0.00121575	A0A0C4DHQ7	137	K	Elongation factor 1-alpha	FOXG_03515	1	NLIVAINK(1)MDTTK_x000D_
Molecular Function	GO:0003746	6	translation elongation factor activity	0.00121575	A0A0C4DHQ7	254	K	Elongation factor 1-alpha	FOXG_03515	1	IETGVIK(1)PGMVVTFAPSNVTTEVK_x000D_
Molecular Function	GO:0003746	6	translation elongation factor activity	0.00121575	A0A0C4DHQ7	431	K	Elongation factor 1-alpha	FOXG_03515	1	SSGAAGK(1)VTK(1)SAAK_x000D_
Molecular Function	GO:0003746	6	translation elongation factor activity	0.00121575	A0A0C4DHQ7	24	K	Elongation factor 1-alpha	FOXG_03515	1	TIEK(1)FEK_x000D_
Molecular Function	GO:0016274	6	protein-arginine N-methyltransferase activity	0.144511	A0A0D2Y8M2	162	K	Protein arginine N-methyltransferase 3	FOXG_12638	1	LTVQQTLDK(1)R_x000D_
Molecular Function	GO:0016274	6	protein-arginine N-methyltransferase activity	0.144511	A0A0D2Y8M2	213	K	Protein arginine N-methyltransferase 3	FOXG_12638	1	DFIYNNK(1)HIFK_x000D_
Molecular Function	GO:0016274	6	protein-arginine N-methyltransferase activity	0.144511	A0A0J9USU1	75	K	Carboxypeptidase D	FOXG_05261	1	GVEELYAANK(1)SR_x000D_
Molecular Function	GO:0016274	6	protein-arginine N-methyltransferase activity	0.144511	A0A0J9USU1	171	K	Carboxypeptidase D	FOXG_05261	1	YVQGEDGK(1)PIMPK_x000D_
Molecular Function	GO:0016274	6	protein-arginine N-methyltransferase activity	0.144511	A0A0D2X9J0	241	K	Arginine N-methyltransferase 2	---	1	SVAALIPDSAPGK(1)R_x000D_
Molecular Function	GO:0016274	6	protein-arginine N-methyltransferase activity	0.144511	A0A0D2X9J0	417	K	Arginine N-methyltransferase 2	---	1	YWTLDK(1)YR_x000D_
Molecular Function	GO:0016274	6	protein-arginine N-methyltransferase activity	0.144511	A0A0D2X8P6	84	K	Protein arginine N-methyltransferase 1	FOXG_00255	1	AGAK(1)HVIGVDMSTIIFK_x000D_
Molecular Function	GO:0016274	6	protein-arginine N-methyltransferase activity	0.144511	A0A0D2X8P6	103	K	Protein arginine N-methyltransferase 1	FOXG_00255	1	EIVK(1)VNGLSDK_x000D_
Molecular Function	GO:0016274	6	protein-arginine N-methyltransferase activity	0.144511	A0A0D2X8P6	40	K	Protein arginine N-methyltransferase 1	FOXG_00255	1	SYDHHGIHEEMLK(1)DEVR_x000D_
Molecular Function	GO:0016675	3	oxidoreductase activity, acting on a heme group of donors	0.0117998	A0A0D2XCD3	116	K	"Cytochrome c oxidase subunit 6, mitochondrial"	FOXG_01556	1	VENK(1)GQYEQYLEELKPLR_x000D_
Molecular Function	GO:0016675	3	oxidoreductase activity, acting on a heme group of donors	0.0117998	A0A0D2XCD3	110	K	"Cytochrome c oxidase subunit 6, mitochondrial"	FOXG_01556	1	IFEGIK(1)TK_x000D_
Molecular Function	GO:0016675	3	oxidoreductase activity, acting on a heme group of donors	0.0117998	A0A0D2XGH4	352	K	Cytochrome c oxidase assembly protein subunit 15	FOXG_03017	1	K(1)EDQSDLWWR_x000D_
Molecular Function	GO:0016675	3	oxidoreductase activity, acting on a heme group of donors	0.0117998	A0A0D2YC94	74	K	"Cytochrome c oxidase polypeptide 5, mitochondrial"	FOXG_13925	1	MQSNWTELTLQEK(1)K_x000D_
Molecular Function	GO:0016675	3	oxidoreductase activity, acting on a heme group of donors	0.0117998	A0A0D2YC94	159	K	"Cytochrome c oxidase polypeptide 5, mitochondrial"	FOXG_13925	1	SDPFTGITSPGYAGK(1)GMVQSPPK_x000D_
Molecular Function	GO:0016675	3	oxidoreductase activity, acting on a heme group of donors	0.0117998	A0A0D2YC94	75	K	"Cytochrome c oxidase polypeptide 5, mitochondrial"	FOXG_13925	1	K(1)AAYWIAFGPHGPR_x000D_
Molecular Function	GO:0016675	3	oxidoreductase activity, acting on a heme group of donors	0.0117998	A0A0D2YC94	144	K	"Cytochrome c oxidase polypeptide 5, mitochondrial"	FOXG_13925	1	NQK(1)SDPFTGITSPGYAGK_x000D_
Molecular Function	GO:0034511	6	U3 snoRNA binding	0.28154	A0A0D2YC01	567	K	Bms1-type G domain-containing protein	FOXG_13831	1	GISPIQEK(1)TYNPK_x000D_
Molecular Function	GO:0034511	6	U3 snoRNA binding	0.28154	A0A0D2YC01	83	K	Bms1-type G domain-containing protein	FOXG_13831	1	ETSVFAGK(1)DGAPR_x000D_
Molecular Function	GO:0034511	6	U3 snoRNA binding	0.28154	A0A0D2XAE9	142	K	WD_REPEATS_REGION domain-containing protein	FOXG_00864	1	IPITAAETSDDK(1)AAAPAHIVAMR_x000D_
Molecular Function	GO:0034511	6	U3 snoRNA binding	0.28154	A0A0D2XAE9	742	K	WD_REPEATS_REGION domain-containing protein	FOXG_00864	1	TLEGQWK(1)GQLR_x000D_
Molecular Function	GO:0003962	4	cystathionine gamma-synthase activity	0.34073	A0A0J9WMU0	39	K	Cystathionine gamma-synthase	FOXG_08167	1	SK(1)ELSPVLR_x000D_
Molecular Function	GO:0003962	4	cystathionine gamma-synthase activity	0.34073	A0A0J9WMU0	422	K	Cystathionine gamma-synthase	FOXG_08167	1	SIYYPK(1)YNDSK_x000D_
Molecular Function	GO:0003962	4	cystathionine gamma-synthase activity	0.34073	A0A0D2X8K5	264	K	Cystathionine gamma-lyase	FOXG_00214	1	GLK(1)TLHLR_x000D_
Molecular Function	GO:0036442	7	hydrogen-exporting ATPase activity	0.0812951	A0A0D2XAN8	186	K	Vacuolar proton pump subunit B	FOXG_00954	1	QAGLVQK(1)QGITNK_x000D_
Molecular Function	GO:0036442	7	hydrogen-exporting ATPase activity	0.0812951	A0A0D2XHL0	45	K	V-type proton ATPase subunit E	FOXG_03408	1	ANEEFEIEK(1)SK_x000D_
Molecular Function	GO:0036442	7	hydrogen-exporting ATPase activity	0.0812951	A0A0D2XHL0	29	K	V-type proton ATPase subunit E	FOXG_03408	1	QEAMEK(1)AR_x000D_
Molecular Function	GO:0036442	7	hydrogen-exporting ATPase activity	0.0812951	A0A0D2Y4T6	646	K	Plasma membrane ATPase	FOXG_11289	1	GYLVAMTGDGVNDAPSLK(1)K_x000D_
Molecular Function	GO:0036442	7	hydrogen-exporting ATPase activity	0.0812951	A0A0D2Y4T6	182	K	Plasma membrane ATPase	FOXG_11289	1	TLALK(1)AVVLR_x000D_
Molecular Function	GO:0036442	7	hydrogen-exporting ATPase activity	0.0812951	A0A0D2Y4T6	502	K	Plasma membrane ATPase	FOXG_11289	1	TVEEDHPIPEEVDAAYK(1)NCVAEFATR_x000D_
Molecular Function	GO:0036442	7	hydrogen-exporting ATPase activity	0.0812951	A0A0D2Y4T6	460	K	Plasma membrane ATPase	FOXG_11289	1	K(1)VQAVVESPQGER_x000D_
Molecular Function	GO:0036442	7	hydrogen-exporting ATPase activity	0.0812951	A0A0D2Y4T6	109	K	Plasma membrane ATPase	FOXG_11289	1	WGLNQMK(1)EER_x000D_
Molecular Function	GO:0036442	7	hydrogen-exporting ATPase activity	0.0812951	A0A0D2Y4T6	427	K	Plasma membrane ATPase	FOXG_11289	1	GIDAIDK(1)AFLK_x000D_
Molecular Function	GO:0036442	7	hydrogen-exporting ATPase activity	0.0812951	A0A0D2Y4T6	447	K	Plasma membrane ATPase	FOXG_11289	1	YK(1)VLDFHPFDPVSK_x000D_
Molecular Function	GO:0036442	7	hydrogen-exporting ATPase activity	0.0812951	A0A0D2Y4T6	431	K	Plasma membrane ATPase	FOXG_11289	1	AFLK(1)ALK_x000D_
Molecular Function	GO:0036442	7	hydrogen-exporting ATPase activity	0.0812951	A0A0D2Y4T6	434	K	Plasma membrane ATPase	FOXG_11289	1	ALK(1)YYPR_x000D_
Molecular Function	GO:0036442	7	hydrogen-exporting ATPase activity	0.0812951	A0A0D2Y4T6	897	K	Plasma membrane ATPase	FOXG_11289	1	SPK(1)QNQK(1)QR_x000D_
Molecular Function	GO:0036442	7	hydrogen-exporting ATPase activity	0.0812951	A0A0D2Y4T6	24	K	Plasma membrane ATPase	FOXG_11289	1	AAGAPALDTNIETGGFDEK(1)R_x000D_
Molecular Function	GO:0036442	7	hydrogen-exporting ATPase activity	0.0812951	A0A0D2Y4T6	388	K	Plasma membrane ATPase	FOXG_11289	1	TGTLTK(1)NK_x000D_
Molecular Function	GO:0036442	7	hydrogen-exporting ATPase activity	0.0812951	A0A0D2Y4T6	901	K	Plasma membrane ATPase	FOXG_11289	1	SPK(1)QNQK(1)QR_x000D_
Molecular Function	GO:0036442	7	hydrogen-exporting ATPase activity	0.0812951	A0A0D2Y4T6	5	K	Plasma membrane ATPase	FOXG_11289	1	AEEK(1)AAGAPALDTNIETGGFDEK_x000D_
Molecular Function	GO:0036442	7	hydrogen-exporting ATPase activity	0.0812951	A0A0D2Y4T6	242	K	Plasma membrane ATPase	FOXG_11289	1	FVTEGCFVQVDQSAITGESLAVDK(1)HAGDNCYASSAVK_x000D_
Molecular Function	GO:0036442	7	hydrogen-exporting ATPase activity	0.0812951	A0A0D2X8N0	73	K	V-type proton ATPase subunit H	FOXG_00239	1	VLFVGDDGK(1)TSVLETAGK_x000D_
Molecular Function	GO:0036442	7	hydrogen-exporting ATPase activity	0.0812951	A0A0D2YC97	388	K	ATP synthase subunit beta	FOXG_13928	1	GISELGIYPAVDPLDSK(1)SR_x000D_
Molecular Function	GO:0036442	7	hydrogen-exporting ATPase activity	0.0812951	A0A0D2YC97	58	K	ATP synthase subunit beta	FOXG_13928	1	IHQVIGAVVDVK(1)FDTQK_x000D_
Molecular Function	GO:0036442	7	hydrogen-exporting ATPase activity	0.0812951	A0A0D2YC97	469	K	ATP synthase subunit beta	FOXG_13928	1	LVDLK(1)ETINSFK_x000D_
Molecular Function	GO:0036442	7	hydrogen-exporting ATPase activity	0.0812951	A0A0J9UFA2	112	K	V-type proton ATPase catalytic subunit A	FOXG_01804	1	K(1)WEFTPSVK_x000D_
Molecular Function	GO:0036442	7	hydrogen-exporting ATPase activity	0.0812951	A0A0J9UFA2	571	K	V-type proton ATPase catalytic subunit A	FOXG_01804	1	FEVPTDGQDVISK(1)R_x000D_
Molecular Function	GO:0036442	7	hydrogen-exporting ATPase activity	0.0812951	A0A0J9UFA2	542	K	V-type proton ATPase catalytic subunit A	FOXG_01804	1	VIAQGQSWAK(1)VR_x000D_
Molecular Function	GO:0036442	7	hydrogen-exporting ATPase activity	0.0812951	A0A0J9UFA2	94	K	V-type proton ATPase catalytic subunit A	FOXG_01804	1	MAK(1)SIYIPR_x000D_
Molecular Function	GO:0036442	7	hydrogen-exporting ATPase activity	0.0812951	A0A0J9UFA2	442	K	V-type proton ATPase catalytic subunit A	FOXG_01804	1	YNTILDK(1)YYEK_x000D_
Molecular Function	GO:0036442	7	hydrogen-exporting ATPase activity	0.0812951	A0A0J9UFA2	435	K	V-type proton ATPase catalytic subunit A	FOXG_01804	1	HFPSINTSLSYSK(1)YNTILDK_x000D_
Molecular Function	GO:0036442	7	hydrogen-exporting ATPase activity	0.0812951	A0A0C4DHN8	140	K	V-type proton ATPase subunit C	---	1	ELANVDTDVK(1)TK_x000D_
Molecular Function	GO:0004004	9	ATP-dependent RNA helicase activity	0.00475504	A0A0D2YC55	261	K	RNA helicase	---	1	NLK(1)SLVIDEADR_x000D_
Molecular Function	GO:0004004	9	ATP-dependent RNA helicase activity	0.00475504	A0A0D2YC55	540	K	RNA helicase	---	1	LDLAK(1)VAK_x000D_
Molecular Function	GO:0004004	9	ATP-dependent RNA helicase activity	0.00475504	A0A0D2YC55	509	K	RNA helicase	---	1	LISSNYYLNK(1)SAK_x000D_
Molecular Function	GO:0004004	9	ATP-dependent RNA helicase activity	0.00475504	A0A0D2YC55	258	K	RNA helicase	---	1	LLDHLQNTPFVFK(1)NLK_x000D_
Molecular Function	GO:0004004	9	ATP-dependent RNA helicase activity	0.00475504	A0A0D2XR04	660	K	ATP-dependent RNA helicase MAK5	FOXG_06406	1	IADTVLAK(1)EK_x000D_
Molecular Function	GO:0004004	9	ATP-dependent RNA helicase activity	0.00475504	A0A0D2XR04	19	K	ATP-dependent RNA helicase MAK5	FOXG_06406	1	LPTATGPASK(1)R_x000D_
Molecular Function	GO:0004004	9	ATP-dependent RNA helicase activity	0.00475504	A0A0D2XNG4	669	K	Regulator-nonsense transcripts 1	FOXG_05494	1	LVNLK(1)LSPIR_x000D_
Molecular Function	GO:0004004	9	ATP-dependent RNA helicase activity	0.00475504	A0A0D2XU92	286	K	ATP-dependent RNA helicase FAL1	FOXG_07544	1	VDWLTDK(1)MR_x000D_
Molecular Function	GO:0004004	9	ATP-dependent RNA helicase activity	0.00475504	A0A0D2Y8V4	304	K	ATP-dependent RNA helicase DHH1	FOXG_12722	1	VELLAK(1)K_x000D_
Molecular Function	GO:0004004	9	ATP-dependent RNA helicase activity	0.00475504	A0A0D2Y8V4	57	K	ATP-dependent RNA helicase DHH1	FOXG_12722	1	GLEFENFALK(1)R_x000D_
Molecular Function	GO:0004004	9	ATP-dependent RNA helicase activity	0.00475504	A0A0D2Y8V4	26	K	ATP-dependent RNA helicase DHH1	FOXG_12722	1	STQLSDGAPAASDEWK(1)K_x000D_
Molecular Function	GO:0004004	9	ATP-dependent RNA helicase activity	0.00475504	A0A0D2Y200	605	K	ATP-dependent RNA helicase DBP9	FOXG_10293	1	DPLK(1)TFK_x000D_
Molecular Function	GO:0004004	9	ATP-dependent RNA helicase activity	0.00475504	A0A0D2Y5S0	345	K	ATP-dependent rRNA helicase RRP3	FOXG_11626	1	LGALNK(1)FR_x000D_
Molecular Function	GO:0004004	9	ATP-dependent RNA helicase activity	0.00475504	A0A0D2Y5S0	89	K	ATP-dependent rRNA helicase RRP3	FOXG_11626	1	YPTPIQEK(1)SIPVALEGR_x000D_
Molecular Function	GO:0004004	9	ATP-dependent RNA helicase activity	0.00475504	A0A0D2YJ18	457	K	Uncharacterized protein	---	1	YSLK(1)EINLIAR_x000D_
Molecular Function	GO:0004004	9	ATP-dependent RNA helicase activity	0.00475504	A0A0D2YJ18	182	K	Uncharacterized protein	---	1	VLQGLPK(1)YR_x000D_
Molecular Function	GO:0004004	9	ATP-dependent RNA helicase activity	0.00475504	A0A0D2Y2W7	560	K	ATP-dependent RNA helicase DBP3	FOXG_10616	1	FGTTVK(1)K_x000D_
Molecular Function	GO:0004004	9	ATP-dependent RNA helicase activity	0.00475504	A0A0D2Y2W7	21	K	ATP-dependent RNA helicase DBP3	FOXG_10616	1	HLLADSEDAIVDRPSK(1)K_x000D_
Molecular Function	GO:0004004	9	ATP-dependent RNA helicase activity	0.00475504	A0A0D2Y2W7	579	K	ATP-dependent RNA helicase DBP3	FOXG_10616	1	DVDMNAK(1)STK_x000D_
Molecular Function	GO:0004004	9	ATP-dependent RNA helicase activity	0.00475504	A0A0D2Y2W7	31	K	ATP-dependent RNA helicase DBP3	FOXG_10616	1	VTDVDEK(1)AR_x000D_
Molecular Function	GO:0004004	9	ATP-dependent RNA helicase activity	0.00475504	A0A0D2XAC2	653	K	ATP-dependent RNA helicase ROK1	FOXG_00837	1	ITSK(1)SGYER_x000D_
Molecular Function	GO:0004004	9	ATP-dependent RNA helicase activity	0.00475504	A0A0D2XYV3	38	K	Adenosinetriphosphatase	FOXG_09175	1	TVAEFLIDK(1)R_x000D_
Molecular Function	GO:0004004	9	ATP-dependent RNA helicase activity	0.00475504	A0A0D2X8G9	1557	K	Uncharacterized protein	FOXG_00178	1	DIGEWIDAK(1)K_x000D_
Molecular Function	GO:0004004	9	ATP-dependent RNA helicase activity	0.00475504	A0A0J9WKQ6	252	K	ATP-dependent RNA helicase DBP5	FOXG_05321	1	DDLLSK(1)FR_x000D_
Molecular Function	GO:0004004	9	ATP-dependent RNA helicase activity	0.00475504	A0A0J9WR07	371	K	ATP-dependent RNA helicase DBP2	FOXG_11505	1	ILIFVGTK(1)R_x000D_
Molecular Function	GO:0004004	9	ATP-dependent RNA helicase activity	0.00475504	A0A0J9WR07	208	K	ATP-dependent RNA helicase DBP2	FOXG_11505	1	ELAVQIQEEMK(1)K_x000D_
Molecular Function	GO:0004004	9	ATP-dependent RNA helicase activity	0.00475504	A0A0J9WR07	227	K	ATP-dependent RNA helicase DBP2	FOXG_11505	1	NTCVYGGVPK(1)GPQIR_x000D_
Molecular Function	GO:0004004	9	ATP-dependent RNA helicase activity	0.00475504	A0A0J9WR07	345	K	ATP-dependent RNA helicase DBP2	FOXG_11505	1	ITQIVEVVTDMEK(1)R_x000D_
Molecular Function	GO:0004004	9	ATP-dependent RNA helicase activity	0.00475504	A0A0J9WR07	408	K	ATP-dependent RNA helicase DBP2	FOXG_11505	1	DWVLDQFK(1)TGK_x000D_
Molecular Function	GO:0004004	9	ATP-dependent RNA helicase activity	0.00475504	A0A0J9WR07	360	K	ATP-dependent RNA helicase DBP2	FOXG_11505	1	VMENK(1)ENK_x000D_
Molecular Function	GO:0004004	9	ATP-dependent RNA helicase activity	0.00475504	A0A0J9WR07	395	K	ATP-dependent RNA helicase DBP2	FOXG_11505	1	QDGWPALSIHGDK(1)QQNER_x000D_
Molecular Function	GO:0004004	9	ATP-dependent RNA helicase activity	0.00475504	A0A0J9WR07	411	K	ATP-dependent RNA helicase DBP2	FOXG_11505	1	TGK(1)SPIMVATDVASR_x000D_
Molecular Function	GO:0004004	9	ATP-dependent RNA helicase activity	0.00475504	A0A0J9WR07	76	K	ATP-dependent RNA helicase DBP2	FOXG_11505	1	FEK(1)SFYK_x000D_
Molecular Function	GO:0004004	9	ATP-dependent RNA helicase activity	0.00475504	A0A0J9WR07	355	K	ATP-dependent RNA helicase DBP2	FOXG_11505	1	HLEK(1)VMENK_x000D_
Molecular Function	GO:0004004	9	ATP-dependent RNA helicase activity	0.00475504	A0A0J9W580	360	K	Uncharacterized protein	FOXG_15627	1	ALSNQK(1)FR_x000D_
Molecular Function	GO:0004004	9	ATP-dependent RNA helicase activity	0.00475504	A0A0J9UJF4	40	K	ATP-dependent RNA helicase SUB2	FOXG_03138	1	GELAAGNNVDK(1)K_x000D_
Molecular Function	GO:0004004	9	ATP-dependent RNA helicase activity	0.00475504	A0A0J9UJF4	248	K	ATP-dependent RNA helicase SUB2	FOXG_03138	1	K(1)FMQNPTEHYVDEDTK_x000D_
Molecular Function	GO:0004004	9	ATP-dependent RNA helicase activity	0.00475504	A0A0J9UJF4	167	K	ATP-dependent RNA helicase SUB2	FOXG_03138	1	TDMETLK(1)NK_x000D_
Molecular Function	GO:0004004	9	ATP-dependent RNA helicase activity	0.00475504	A0A0D2XDK5	306	K	ATP-dependent RNA helicase eIF4A	FOXG_01985	1	DLIMK(1)EFR_x000D_
Molecular Function	GO:0004004	9	ATP-dependent RNA helicase activity	0.00475504	A0A0D2XDK5	228	K	ATP-dependent RNA helicase eIF4A	FOXG_01985	1	K(1)DELTLEGIK_x000D_
Molecular Function	GO:0004004	9	ATP-dependent RNA helicase activity	0.00475504	A0A0D2XDK5	245	K	ATP-dependent RNA helicase eIF4A	FOXG_01985	1	QFYIAVEK(1)EEWK_x000D_
Molecular Function	GO:0004004	9	ATP-dependent RNA helicase activity	0.00475504	A0A0D2XDK5	59	K	ATP-dependent RNA helicase eIF4A	FOXG_01985	1	AIMPVIK(1)GHDVIAQAQSGTGK_x000D_
Molecular Function	GO:0004004	9	ATP-dependent RNA helicase activity	0.00475504	A0A0D2XDK5	281	K	ATP-dependent RNA helicase eIF4A	FOXG_01985	0.999987	KVDWLTDK(1)LTAR_x000D_
Molecular Function	GO:0004004	9	ATP-dependent RNA helicase activity	0.00475504	A0A0D2XDK5	136	K	ATP-dependent RNA helicase eIF4A	FOXG_01985	1	EDMK(1)ALQDGPQVVVGTPGR_x000D_
Molecular Function	GO:0004004	9	ATP-dependent RNA helicase activity	0.00475504	A0A0D2XDK5	162	K	ATP-dependent RNA helicase eIF4A	FOXG_01985	1	FLK(1)TDSMK_x000D_
Molecular Function	GO:0004004	9	ATP-dependent RNA helicase activity	0.00475504	A0A0D2XDK5	73	K	ATP-dependent RNA helicase eIF4A	FOXG_01985	1	GHDVIAQAQSGTGK(1)TATFSISVLQK_x000D_
Molecular Function	GO:0004004	9	ATP-dependent RNA helicase activity	0.00475504	A0A0D2XDN9	155	K	ATP-dependent RNA helicase DED1	FOXG_02019	1	ELFGTPDDPSK(1)QHTGINFEK_x000D_
Molecular Function	GO:0004004	9	ATP-dependent RNA helicase activity	0.00475504	A0A0D2XDN9	428	K	ATP-dependent RNA helicase DED1	FOXG_02019	1	VEYVEDVDK(1)R_x000D_
Molecular Function	GO:0004004	9	ATP-dependent RNA helicase activity	0.00475504	A0A0D2XDN9	132	K	ATP-dependent RNA helicase DED1	FOXG_02019	1	DGK(1)HVPGPANPR_x000D_
Molecular Function	GO:0004004	9	ATP-dependent RNA helicase activity	0.00475504	A0A0D2Y8R8	456	K	Pre-mRNA-splicing factor ATP-dependent RNA helicase prp43	FOXG_12684	1	K(1)ELIEQTYPEILR_x000D_
Molecular Function	GO:0004004	9	ATP-dependent RNA helicase activity	0.00475504	A0A0D2Y8R8	479	K	Pre-mRNA-splicing factor ATP-dependent RNA helicase prp43	FOXG_12684	1	SNLANTVLELK(1)K_x000D_
Molecular Function	GO:0070006	7	metalloaminopeptidase activity	0.00256828	A0A0D2XPN7	206	K	Xaa-Pro aminopeptidase	FOXG_05925	1	SAK(1)LIYADSPPSK_x000D_
Molecular Function	GO:0070006	7	metalloaminopeptidase activity	0.00256828	A0A0D2XHT6	936	K	Aminopeptidase	FOXG_03484	1	DNWDVLTK(1)R_x000D_
Molecular Function	GO:0070006	7	metalloaminopeptidase activity	0.00256828	A0A0D2XHT6	600	K	Aminopeptidase	FOXG_03484	1	VADIWTK(1)K_x000D_
Molecular Function	GO:0070006	7	metalloaminopeptidase activity	0.00256828	A0A0D2XHT6	818	K	Aminopeptidase	FOXG_03484	1	AAIVEDEPTK(1)K_x000D_
Molecular Function	GO:0070006	7	metalloaminopeptidase activity	0.00256828	A0A0D2XHT6	884	K	Aminopeptidase	FOXG_03484	1	SLGFAK(1)DAALIK_x000D_
Molecular Function	GO:0070006	7	metalloaminopeptidase activity	0.00256828	A0A0D2XMA8	348	K	Methionine aminopeptidase 2	FOXG_05085	1	DDMETSHYAK(1)R_x000D_
Molecular Function	GO:0070006	7	metalloaminopeptidase activity	0.00256828	A0A0D2XMA8	363	K	Methionine aminopeptidase 2	FOXG_05085	1	LSSAK(1)SLLNVINK_x000D_
Molecular Function	GO:0070006	7	metalloaminopeptidase activity	0.00256828	A0A0D2XMA8	432	K	Methionine aminopeptidase 2	FOXG_05085	1	PTVK(1)EVISR_x000D_
Molecular Function	GO:0070006	7	metalloaminopeptidase activity	0.00256828	A0A0D2XMA8	100	K	Methionine aminopeptidase 2	FOXG_05085	1	SYPHGEEVEYK(1)DENNYR_x000D_
Molecular Function	GO:0070006	7	metalloaminopeptidase activity	0.00256828	A0A0D2Y4W4	119	K	Methionine aminopeptidase	FOXG_11318	1	IEILDK(1)K_x000D_
Molecular Function	GO:0070006	7	metalloaminopeptidase activity	0.00256828	A0A0D2Y4W4	229	K	Methionine aminopeptidase	FOXG_11318	1	AK(1)ADPDTVR_x000D_
Molecular Function	GO:0070006	7	metalloaminopeptidase activity	0.00256828	A0A0D2XEF4	134	K	Uncharacterized protein	---	1	VLVK(1)EGDNFVSK_x000D_
Molecular Function	GO:0070006	7	metalloaminopeptidase activity	0.00256828	A0A0D2XMP0	238	K	Leukotriene A(4) hydrolase	---	1	DMEK(1)FMEVAEK_x000D_
Molecular Function	GO:0070006	7	metalloaminopeptidase activity	0.00256828	A0A0D2XMP0	586	K	Leukotriene A(4) hydrolase	---	1	QLALQTFEK(1)NK_x000D_
Molecular Function	GO:0070006	7	metalloaminopeptidase activity	0.00256828	A0A0D2XMP0	415	K	Leukotriene A(4) hydrolase	---	1	WSGK(1)SLDSFEFK_x000D_
Molecular Function	GO:0070006	7	metalloaminopeptidase activity	0.00256828	A0A0D2XMP0	478	K	Leukotriene A(4) hydrolase	---	1	WK(1)DANFTPSAK_x000D_
Molecular Function	GO:0008526	5	phosphatidylinositol transporter activity	0.0117998	A0A0D2XUG8	38	K	CRAL-TRIO domain-containing protein	FOXG_07621	1	TK(1)YEALLEQVK_x000D_
Molecular Function	GO:0008526	5	phosphatidylinositol transporter activity	0.0117998	A0A0D2Y8U3	251	K	CRAL-TRIO domain-containing protein	FOXG_12711	1	SELLK(1)QIPAENLPK_x000D_
Molecular Function	GO:0008526	5	phosphatidylinositol transporter activity	0.0117998	A0A0D2Y8U3	19	K	CRAL-TRIO domain-containing protein	FOXG_12711	1	GPEK(1)QDGHAGYLTEDQIAK_x000D_
Molecular Function	GO:0008526	5	phosphatidylinositol transporter activity	0.0117998	A0A0D2Y8U3	293	K	CRAL-TRIO domain-containing protein	FOXG_12711	1	PAWWEK(1)K_x000D_
Molecular Function	GO:0008526	5	phosphatidylinositol transporter activity	0.0117998	A0A0D2Y8U3	79	K	CRAL-TRIO domain-containing protein	FOXG_12711	1	AMFLDTEK(1)WR_x000D_
Molecular Function	GO:0008526	5	phosphatidylinositol transporter activity	0.0117998	A0A0D2Y8U3	15	K	CRAL-TRIO domain-containing protein	FOXG_12711	1	YDNYDFPIK(1)GPEK_x000D_
Molecular Function	GO:0008526	5	phosphatidylinositol transporter activity	0.0117998	A0A0D2XIG3	59	K	CRAL-TRIO domain-containing protein	---	1	EEASPAEADPK(1)K_x000D_
Molecular Function	GO:0008526	5	phosphatidylinositol transporter activity	0.0117998	A0A0D2XIG3	350	K	CRAL-TRIO domain-containing protein	---	1	YIEPIAGENDK(1)MK_x000D_
Molecular Function	GO:0016838	4	carbon-oxygen lyase activity, acting on phosphates	0.0222801	A0A0D2Y457	114	K	Chorismate synthase	FOXG_11059	1	PSHADWTYLEK(1)YGVK_x000D_
Molecular Function	GO:0016838	4	carbon-oxygen lyase activity, acting on phosphates	0.0222801	A0A0D2Y457	96	K	Chorismate synthase	FOXG_11059	1	DYGDK(1)TIDMYPR_x000D_
Molecular Function	GO:0016838	4	carbon-oxygen lyase activity, acting on phosphates	0.0222801	A0A0D2Y457	143	K	Chorismate synthase	FOXG_11059	1	VAAGAVAEK(1)WLK_x000D_
Molecular Function	GO:0016838	4	carbon-oxygen lyase activity, acting on phosphates	0.0222801	A0A0D2YCC3	25	K	3-phosphoshikimate 1-carboxyvinyltransferase	FOXG_13955	1	SNGAEIEYLGK(1)ENSLPLR_x000D_
Molecular Function	GO:0016838	4	carbon-oxygen lyase activity, acting on phosphates	0.0222801	A0A0D2YCC3	803	K	3-phosphoshikimate 1-carboxyvinyltransferase	FOXG_13955	1	LETDK(1)IEDVR_x000D_
Molecular Function	GO:0016783	4	sulfurtransferase activity	0.219049	A0A0D2XBB4	399	K	Biotin synthetase	FOXG_01182	1	SFDK(1)SPQPAPEVR_x000D_
Molecular Function	GO:0016783	4	sulfurtransferase activity	0.219049	A0A0D2XN28	358	K	Cysteine desulfurase	FOXG_05357	1	IAK(1)EEMAYDTK_x000D_
Molecular Function	GO:0016783	4	sulfurtransferase activity	0.219049	A0A0D2XQ92	86	K	"Lipoyl synthase, mitochondrial"	FOXG_06134	1	TAEVGPEGK(1)K_x000D_
Molecular Function	GO:0019171	5	3-hydroxyacyl-[acyl-carrier-protein] dehydratase activity	0.163508	A0A0D2XQZ0	1700	K	Fatty acid synthase subunit alpha	FOXG_06391	1	SSELK(1)YAPDFMK_x000D_
Molecular Function	GO:0019171	5	3-hydroxyacyl-[acyl-carrier-protein] dehydratase activity	0.163508	A0A0D2XQZ0	155	K	Fatty acid synthase subunit alpha	FOXG_06391	1	ALIAQK(1)LK_x000D_
Molecular Function	GO:0019171	5	3-hydroxyacyl-[acyl-carrier-protein] dehydratase activity	0.163508	A0A0D2XQZ0	1084	K	Fatty acid synthase subunit alpha	FOXG_06391	1	LIEPELFEGYDPNK(1)K_x000D_
Molecular Function	GO:0019171	5	3-hydroxyacyl-[acyl-carrier-protein] dehydratase activity	0.163508	A0A0D2XQZ0	1707	K	Fatty acid synthase subunit alpha	FOXG_06391	1	YAPDFMK(1)K_x000D_
Molecular Function	GO:0019171	5	3-hydroxyacyl-[acyl-carrier-protein] dehydratase activity	0.163508	A0A0D2XQZ0	773	K	Fatty acid synthase subunit alpha	FOXG_06391	1	LLGCVK(1)AQK_x000D_
Molecular Function	GO:0019171	5	3-hydroxyacyl-[acyl-carrier-protein] dehydratase activity	0.163508	A0A0D2XQZ0	281	K	Fatty acid synthase subunit alpha	FOXG_06391	1	LGSEGDAK(1)AFFDSVANK_x000D_
Molecular Function	GO:0019171	5	3-hydroxyacyl-[acyl-carrier-protein] dehydratase activity	0.163508	A0A0D2XQZ0	610	K	Fatty acid synthase subunit alpha	FOXG_06391	1	VETIPFLHLK(1)K_x000D_
Molecular Function	GO:0019171	5	3-hydroxyacyl-[acyl-carrier-protein] dehydratase activity	0.163508	A0A0D2XQZ0	72	K	Fatty acid synthase subunit alpha	FOXG_06391	1	YEAYDAAK(1)SVQR_x000D_
Molecular Function	GO:0019171	5	3-hydroxyacyl-[acyl-carrier-protein] dehydratase activity	0.163508	A0A0D2XQZ0	233	K	Fatty acid synthase subunit alpha	FOXG_06391	1	LISSK(1)MPGGFNITAAR_x000D_
Molecular Function	GO:0019171	5	3-hydroxyacyl-[acyl-carrier-protein] dehydratase activity	0.163508	A0A0D2XQZ0	440	K	Fatty acid synthase subunit alpha	FOXG_06391	1	SNPK(1)LLDFMQYHIDNCPTER_x000D_
Molecular Function	GO:0019171	5	3-hydroxyacyl-[acyl-carrier-protein] dehydratase activity	0.163508	A0A0D2XQZ0	1681	K	Fatty acid synthase subunit alpha	FOXG_06391	1	NNSPYSDDQLSK(1)VLLNPDAR_x000D_
Molecular Function	GO:0019171	5	3-hydroxyacyl-[acyl-carrier-protein] dehydratase activity	0.163508	A0A0D2XQZ0	64	K	Fatty acid synthase subunit alpha	FOXG_06391	1	SK(1)YEAYDAAK_x000D_
Molecular Function	GO:0019171	5	3-hydroxyacyl-[acyl-carrier-protein] dehydratase activity	0.163508	A0A0D2XQZ0	58	K	Fatty acid synthase subunit alpha	FOXG_06391	1	VVEIGPADTLGVMAK(1)R_x000D_
Molecular Function	GO:0019171	5	3-hydroxyacyl-[acyl-carrier-protein] dehydratase activity	0.163508	A0A0D2XQZ0	345	K	Fatty acid synthase subunit alpha	FOXG_06391	1	YLK(1)IDLR_x000D_
Molecular Function	GO:0019171	5	3-hydroxyacyl-[acyl-carrier-protein] dehydratase activity	0.163508	A0A0D2XQZ0	1664	K	Fatty acid synthase subunit alpha	FOXG_06391	1	YFHDGFINNK(1)LFVAK_x000D_
Molecular Function	GO:0019171	5	3-hydroxyacyl-[acyl-carrier-protein] dehydratase activity	0.163508	A0A0D2XQZ0	1719	K	Fatty acid synthase subunit alpha	FOXG_06391	1	AK(1)ETEQVMEALALK_x000D_
Molecular Function	GO:0019171	5	3-hydroxyacyl-[acyl-carrier-protein] dehydratase activity	0.163508	A0A0D2XQZ0	528	K	Fatty acid synthase subunit alpha	FOXG_06391	1	KLEHYVQQMAEGGK(1)ISEYGNR_x000D_
Molecular Function	GO:0019171	5	3-hydroxyacyl-[acyl-carrier-protein] dehydratase activity	0.163508	A0A0D2XQZ0	1617	K	Fatty acid synthase subunit alpha	FOXG_06391	1	AFSVTSFGFGQK(1)GAQAIGVHPK_x000D_
Molecular Function	GO:0019171	5	3-hydroxyacyl-[acyl-carrier-protein] dehydratase activity	0.163508	A0A0D2XQZ0	1805	K	Fatty acid synthase subunit alpha	FOXG_06391	1	SLGVASQGAGAAMK(1)DIEIVK_x000D_
Molecular Function	GO:0019171	5	3-hydroxyacyl-[acyl-carrier-protein] dehydratase activity	0.163508	A0A0D2XQZ0	1061	K	Fatty acid synthase subunit alpha	FOXG_06391	1	YEK(1)YVLEHSGIR_x000D_
Molecular Function	GO:0019171	5	3-hydroxyacyl-[acyl-carrier-protein] dehydratase activity	0.163508	A0A0D2XQZ0	584	K	Fatty acid synthase subunit alpha	FOXG_06391	1	SLAMNESQILPK(1)DNK_x000D_
Molecular Function	GO:0019171	5	3-hydroxyacyl-[acyl-carrier-protein] dehydratase activity	0.163508	A0A0D2XQZ0	1644	K	Fatty acid synthase subunit alpha	FOXG_06391	1	TYAEYCAK(1)VDAR_x000D_
Molecular Function	GO:0019171	5	3-hydroxyacyl-[acyl-carrier-protein] dehydratase activity	0.163508	A0A0D2XQZ0	1536	K	Fatty acid synthase subunit alpha	FOXG_06391	1	K(1)GNAVLGIFQK_x000D_
Molecular Function	GO:0019171	5	3-hydroxyacyl-[acyl-carrier-protein] dehydratase activity	0.163508	A0A0D2XQZ0	753	K	Fatty acid synthase subunit alpha	FOXG_06391	1	EIDSIDSK(1)SELAHR_x000D_
Molecular Function	GO:0019171	5	3-hydroxyacyl-[acyl-carrier-protein] dehydratase activity	0.163508	A0A0D2XQZ1	1186	K	"Fatty acid synthase subunit beta, fungi type"	FOXG_06392	1	HALLMADVVAQGQK(1)FQTNPIR_x000D_
Molecular Function	GO:0019171	5	3-hydroxyacyl-[acyl-carrier-protein] dehydratase activity	0.163508	A0A0D2XQZ1	213	K	"Fatty acid synthase subunit beta, fungi type"	FOXG_06392	1	SAELLQTLSK(1)NPK_x000D_
Molecular Function	GO:0019171	5	3-hydroxyacyl-[acyl-carrier-protein] dehydratase activity	0.163508	A0A0D2XQZ1	2060	K	"Fatty acid synthase subunit beta, fungi type"	FOXG_06392	1	EYFEDVYK(1)LTNSPK_x000D_
Molecular Function	GO:0019171	5	3-hydroxyacyl-[acyl-carrier-protein] dehydratase activity	0.163508	A0A0D2XQZ1	651	K	"Fatty acid synthase subunit beta, fungi type"	FOXG_06392	1	IEK(1)AIPAGR_x000D_
Molecular Function	GO:0019171	5	3-hydroxyacyl-[acyl-carrier-protein] dehydratase activity	0.163508	A0A0D2XQZ1	923	K	"Fatty acid synthase subunit beta, fungi type"	FOXG_06392	1	EGK(1)ACDLDDMTYADVLR_x000D_
Molecular Function	GO:0019171	5	3-hydroxyacyl-[acyl-carrier-protein] dehydratase activity	0.163508	A0A0D2XQZ1	1503	K	"Fatty acid synthase subunit beta, fungi type"	FOXG_06392	1	NK(1)AVFSSIETR_x000D_
Molecular Function	GO:0019171	5	3-hydroxyacyl-[acyl-carrier-protein] dehydratase activity	0.163508	A0A0D2XQZ1	1784	K	"Fatty acid synthase subunit beta, fungi type"	FOXG_06392	1	IFK(1)EIDETTTSYTYR_x000D_
Molecular Function	GO:0019171	5	3-hydroxyacyl-[acyl-carrier-protein] dehydratase activity	0.163508	A0A0D2XQZ1	830	K	"Fatty acid synthase subunit beta, fungi type"	FOXG_06392	1	AAK(1)EAIVAAPGLEDSEWEQTYK_x000D_
Molecular Function	GO:0019171	5	3-hydroxyacyl-[acyl-carrier-protein] dehydratase activity	0.163508	A0A0D2XQZ1	1983	K	"Fatty acid synthase subunit beta, fungi type"	FOXG_06392	1	TLAK(1)PTPLELER_x000D_
Molecular Function	GO:0019171	5	3-hydroxyacyl-[acyl-carrier-protein] dehydratase activity	0.163508	A0A0D2XQZ1	219	K	"Fatty acid synthase subunit beta, fungi type"	FOXG_06392	1	AEK(1)MFPK_x000D_
Molecular Function	GO:0019171	5	3-hydroxyacyl-[acyl-carrier-protein] dehydratase activity	0.163508	A0A0D2XQZ1	2038	K	"Fatty acid synthase subunit beta, fungi type"	FOXG_06392	1	LVGK(1)YIPNVTAK_x000D_
Molecular Function	GO:0019171	5	3-hydroxyacyl-[acyl-carrier-protein] dehydratase activity	0.163508	A0A0D2XQZ1	946	K	"Fatty acid synthase subunit beta, fungi type"	FOXG_06392	1	LVELLYVK(1)HQSR_x000D_
Molecular Function	GO:0032549	4	ribonucleoside binding	0.000150229	A0A0D2XQY3	221	K	Peanut-like protein 1 (Cell division control like protein 1)	FOXG_06384	1	ADTLTDEEIAAFK(1)SR_x000D_
Molecular Function	GO:0032549	4	ribonucleoside binding	0.000150229	A0A0D2XQY3	385	K	Peanut-like protein 1 (Cell division control like protein 1)	FOXG_06384	1	LK(1)QSEEELYAR_x000D_
Molecular Function	GO:0032549	4	ribonucleoside binding	0.000150229	A0A0D2XQY3	376	K	Peanut-like protein 1 (Cell division control like protein 1)	FOXG_06384	1	MVFQQK(1)VAEK_x000D_
Molecular Function	GO:0032549	4	ribonucleoside binding	0.000150229	A0A0D2XQY3	160	K	Peanut-like protein 1 (Cell division control like protein 1)	FOXG_06384	1	FDSYLDAENK(1)VNR_x000D_
Molecular Function	GO:0032549	4	ribonucleoside binding	0.000150229	A0A0D2XQY3	199	K	Peanut-like protein 1 (Cell division control like protein 1)	FOXG_06384	1	LHTK(1)VNLIPVIAK_x000D_
Molecular Function	GO:0032549	4	ribonucleoside binding	0.000150229	A0A0D2YBQ3	16	K	ADP-ribosylation factor 6	FOXG_13731	1	IFGSK(1)EMR_x000D_
Molecular Function	GO:0032549	4	ribonucleoside binding	0.000150229	A0A0D2XE44	9	K	GTP-binding protein 128up	FOXG_02175	1	IK(1)DIEAEMAK_x000D_
Molecular Function	GO:0032549	4	ribonucleoside binding	0.000150229	A0A0D2XWY5	124	K	GTP-binding protein ypt2	FOXG_08501	1	ILIGNK(1)CDWEEK_x000D_
Molecular Function	GO:0032549	4	ribonucleoside binding	0.000150229	A0A0D2XWY5	172	K	GTP-binding protein ypt2	FOXG_08501	1	AFYSLAADIK(1)K_x000D_
Molecular Function	GO:0032549	4	ribonucleoside binding	0.000150229	A0A0C4DHU6	155	K	Ras protein	FOXG_08282	1	FIETSAK(1)SR_x000D_
Molecular Function	GO:0032549	4	ribonucleoside binding	0.000150229	A0A0D2Y4X0	281	K	"Elongation factor G, mitochondrial"	MEF1	1	AVEQINTK(1)LK_x000D_
Molecular Function	GO:0032549	4	ribonucleoside binding	0.000150229	A0A0D2Y4X0	263	K	"Elongation factor G, mitochondrial"	MEF1	1	ISFVNK(1)MDR_x000D_
Molecular Function	GO:0032549	4	ribonucleoside binding	0.000150229	A0A0D2Y4X0	622	K	"Elongation factor G, mitochondrial"	MEF1	1	ADYDYLLK(1)R_x000D_
Molecular Function	GO:0032549	4	ribonucleoside binding	0.000150229	A0A0D2Y4X0	822	K	"Elongation factor G, mitochondrial"	MEF1	1	YQAELEAK(1)R_x000D_
Molecular Function	GO:0032549	4	ribonucleoside binding	0.000150229	A0A0D2YC01	567	K	Bms1-type G domain-containing protein	FOXG_13831	1	GISPIQEK(1)TYNPK_x000D_
Molecular Function	GO:0032549	4	ribonucleoside binding	0.000150229	A0A0D2YC01	83	K	Bms1-type G domain-containing protein	FOXG_13831	1	ETSVFAGK(1)DGAPR_x000D_
Molecular Function	GO:0032549	4	ribonucleoside binding	0.000150229	A0A0J9WMF7	280	K	Septin-type G domain-containing protein	FOXG_07741	1	AK(1)QLLALK_x000D_
Molecular Function	GO:0032549	4	ribonucleoside binding	0.000150229	A0A0D2Y5H4	233	K	RanBD1 domain-containing protein	FOXG_11529	1	ENEEIFNK(1)AQEAEAPAS_x000D_
Molecular Function	GO:0032549	4	ribonucleoside binding	0.000150229	A0A0D2Y5H4	127	K	RanBD1 domain-containing protein	FOXG_11529	1	FVK(1)ESSEWK_x000D_
Molecular Function	GO:0032549	4	ribonucleoside binding	0.000150229	A0A0D2Y5H4	225	K	RanBD1 domain-containing protein	FOXG_11529	1	AQK(1)ENEEIFNK_x000D_
Molecular Function	GO:0032549	4	ribonucleoside binding	0.000150229	A0A0D2Y5H4	217	K	RanBD1 domain-containing protein	FOXG_11529	1	FANAENANNFK(1)DSFMK_x000D_
Molecular Function	GO:0032549	4	ribonucleoside binding	0.000150229	A0A0D2Y5H4	102	K	RanBD1 domain-containing protein	FOXG_11529	1	LTEK(1)VDTK_x000D_
Molecular Function	GO:0032549	4	ribonucleoside binding	0.000150229	A0A0D2Y5H4	79	K	RanBD1 domain-containing protein	FOXG_11529	1	EAAEAAK(1)GDEEEAPESEDVHFEPVIK_x000D_
Molecular Function	GO:0032549	4	ribonucleoside binding	0.000150229	A0A0D2Y5H4	98	K	RanBD1 domain-containing protein	FOXG_11529	1	GDEEEAPESEDVHFEPVIK(1)LTEK_x000D_
Molecular Function	GO:0032549	4	ribonucleoside binding	0.000150229	A0A0D2Y5H4	106	K	RanBD1 domain-containing protein	FOXG_11529	1	VDTK(1)TNEEAEEQTFK_x000D_
Molecular Function	GO:0032549	4	ribonucleoside binding	0.000150229	A0A0D2Y5H4	117	K	RanBD1 domain-containing protein	FOXG_11529	1	TNEEAEEQTFK(1)MR_x000D_
Molecular Function	GO:0032549	4	ribonucleoside binding	0.000150229	A0A0D2Y5H4	133	K	RanBD1 domain-containing protein	FOXG_11529	1	ESSEWK(1)ER_x000D_
Molecular Function	GO:0032549	4	ribonucleoside binding	0.000150229	A0A0D2Y5H4	222	K	RanBD1 domain-containing protein	FOXG_11529	1	DSFMK(1)AQK_x000D_
Molecular Function	GO:0032549	4	ribonucleoside binding	0.000150229	A0A0C4DHX5	137	K	GTP-binding protein rhoA	FOXG_13835	1	TSQK(1)PVSPEEGEEVR_x000D_
Molecular Function	GO:0032549	4	ribonucleoside binding	0.000150229	A0A0C4DHX5	155	K	GTP-binding protein rhoA	FOXG_13835	1	IAAYK(1)YLECSAK_x000D_
Molecular Function	GO:0032549	4	ribonucleoside binding	0.000150229	A0A0C4DHX5	162	K	GTP-binding protein rhoA	FOXG_13835	1	YLECSAK(1)TNEGVR_x000D_
Molecular Function	GO:0032549	4	ribonucleoside binding	0.000150229	A0A0C4DHX5	126	K	GTP-binding protein rhoA	FOXG_13835	1	YDQK(1)TIEELRK_x000D_
Molecular Function	GO:0032549	4	ribonucleoside binding	0.000150229	A0A0D2Y1Y9	22	K	Obg-like ATPase 1	FOXG_10282	1	PGNNLK(1)SGIVGLANVGK_x000D_
Molecular Function	GO:0032549	4	ribonucleoside binding	0.000150229	A0A0D2Y1Y9	180	K	Obg-like ATPase 1	FOXG_10282	1	MGGQSLEQK(1)K_x000D_
Molecular Function	GO:0032549	4	ribonucleoside binding	0.000150229	A0A0D2Y1Y9	200	K	Obg-like ATPase 1	FOXG_10282	1	ILDWLNQGK(1)DVR_x000D_
Molecular Function	GO:0032549	4	ribonucleoside binding	0.000150229	A0A0D2Y1Y9	11	K	Obg-like ATPase 1	FOXG_10282	1	QVVEEK(1)IPLGR_x000D_
Molecular Function	GO:0032549	4	ribonucleoside binding	0.000150229	A0A0D2Y1Y9	282	K	Obg-like ATPase 1	FOXG_10282	1	LTQFETEAEAK(1)EEQK_x000D_
Molecular Function	GO:0032549	4	ribonucleoside binding	0.000150229	A0A0D2Y1Y9	76	K	Obg-like ATPase 1	FOXG_10282	0.826104	FDWLVEK(0.826)YK(0.174)PK_x000D_
Molecular Function	GO:0032549	4	ribonucleoside binding	0.000150229	A0A0D2XQM8	149	K	Elongation factor 2	FOXG_06276	1	IKPVIIINK(1)VDR_x000D_
Molecular Function	GO:0032549	4	ribonucleoside binding	0.000150229	A0A0D2XQM8	306	K	Elongation factor 2	FOXG_06276	1	EGK(1)QLLK_x000D_
Molecular Function	GO:0032549	4	ribonucleoside binding	0.000150229	A0A0D2XQM8	310	K	Elongation factor 2	FOXG_06276	1	QLLK(1)AVMR_x000D_
Molecular Function	GO:0032549	4	ribonucleoside binding	0.000150229	A0A0D2XQM8	142	K	Elongation factor 2	FOXG_06276	1	IK(1)PVIIINK_x000D_
Molecular Function	GO:0032549	4	ribonucleoside binding	0.000150229	A0A0D2XQM8	291	K	Elongation factor 2	FOXG_06276	1	EETATLLEK(1)LNLK_x000D_
Molecular Function	GO:0032549	4	ribonucleoside binding	0.000150229	A0A0D2XQM8	303	K	Elongation factor 2	FOXG_06276	1	LPAEDREK(1)EGK_x000D_
Molecular Function	GO:0032549	4	ribonucleoside binding	0.000150229	A0A0D2XQM8	295	K	Elongation factor 2	FOXG_06276	1	LNLK(1)LPAEDR_x000D_
Molecular Function	GO:0032549	4	ribonucleoside binding	0.000150229	A0A0D2XQM8	20	K	Elongation factor 2	FOXG_06276	1	NMSVIAHVDHGK(1)STLTDSLLAK_x000D_
Molecular Function	GO:0032549	4	ribonucleoside binding	0.000150229	A0A0D2XQM8	243	K	Elongation factor 2	FOXG_06276	1	LWGDNYFNPK(1)TK_x000D_
Molecular Function	GO:0032549	4	ribonucleoside binding	0.000150229	A0A0D2XQM8	281	K	Elongation factor 2	FOXG_06276	1	IFSAVMNFK(1)K_x000D_
Molecular Function	GO:0032549	4	ribonucleoside binding	0.000150229	A0A0D2XQM8	256	K	Elongation factor 2	FOXG_06276	1	NGTYEGK(1)QLER_x000D_
Molecular Function	GO:0032549	4	ribonucleoside binding	0.000150229	A0A0D2XQM8	30	K	Elongation factor 2	FOXG_06276	1	STLTDSLLAK(1)AGIISTAK_x000D_
Molecular Function	GO:0032549	4	ribonucleoside binding	0.000150229	A0A0D2XK12	203	K	Importin N-terminal domain-containing protein	FOXG_04281	1	SPLPK(1)VR_x000D_
Molecular Function	GO:0032549	4	ribonucleoside binding	0.000150229	A0A0J9WJQ4	741	K	Translation initiation factor 5B	FOXG_04177	1	ALLTPAPMK(1)ELR_x000D_
Molecular Function	GO:0032549	4	ribonucleoside binding	0.000150229	A0A0J9WJQ4	873	K	Translation initiation factor 5B	FOXG_04177	1	VDK(1)EAQQYAEDNGIK_x000D_
Molecular Function	GO:0032549	4	ribonucleoside binding	0.000150229	A0A0J9WJQ4	832	K	Translation initiation factor 5B	FOXG_04177	1	DCK(1)IPVANVGIGPVYK_x000D_
Molecular Function	GO:0032549	4	ribonucleoside binding	0.000150229	A0A0J9WJQ4	909	K	Translation initiation factor 5B	FOXG_04177	1	HMDEQLEK(1)K_x000D_
Molecular Function	GO:0032549	4	ribonucleoside binding	0.000150229	A0A0J9WJQ4	1029	K	Translation initiation factor 5B	FOXG_04177	1	ASIDTLK(1)EYYR_x000D_
Molecular Function	GO:0032549	4	ribonucleoside binding	0.000150229	A0A0J9WJQ4	965	K	Translation initiation factor 5B	FOXG_04177	1	NNPTTGAK(1)EIVK_x000D_
Molecular Function	GO:0032549	4	ribonucleoside binding	0.000150229	A0A0J9WJQ4	520	K	Translation initiation factor 5B	FOXG_04177	1	TAVVNPDGK(1)FEFK_x000D_
Molecular Function	GO:0032549	4	ribonucleoside binding	0.000150229	A0A0J9ULB1	452	K	Importin subunit beta-3	FOXG_03726	1	VK(1)SHAAAALVNFCEEAEK_x000D_
Molecular Function	GO:0032549	4	ribonucleoside binding	0.000150229	A0A0J9ULB1	792	K	Importin subunit beta-3	FOXG_03726	1	FIDSVHSAIEDYK(1)DR_x000D_
Molecular Function	GO:0032549	4	ribonucleoside binding	0.000150229	A0A0J9ULB1	188	K	Importin subunit beta-3	FOXG_03726	1	GFK(1)DEAVMVR_x000D_
Molecular Function	GO:0032549	4	ribonucleoside binding	0.000150229	A0A0D2Y4X5	370	K	Nucleolar GTP-binding protein 2	FOXG_11329	1	VWQYVSLMK(1)R_x000D_
Molecular Function	GO:0032549	4	ribonucleoside binding	0.000150229	A0A0D2Y4X5	488	K	Nucleolar GTP-binding protein 2	FOXG_11329	1	TEGEADGK(1)VGNR_x000D_
Molecular Function	GO:0032549	4	ribonucleoside binding	0.000150229	A0A0D2Y4X5	101	K	Nucleolar GTP-binding protein 2	FOXG_11329	1	EAMDEK(1)AR_x000D_
Molecular Function	GO:0032549	4	ribonucleoside binding	0.000150229	A0A0D2Y4X5	45	K	Nucleolar GTP-binding protein 2	FOXG_11329	1	HLNMYK(1)EGK_x000D_
Molecular Function	GO:0032549	4	ribonucleoside binding	0.000150229	A0A0D2Y4X5	16	K	Nucleolar GTP-binding protein 2	FOXG_11329	1	QGK(1)GGDGLNNVR_x000D_
Molecular Function	GO:0032549	4	ribonucleoside binding	0.000150229	A0A0D2XCI5	241	K	CP-type G domain-containing protein	FOXG_01608	1	HLK(1)EAGIAYR_x000D_
Molecular Function	GO:0032549	4	ribonucleoside binding	0.000150229	A0A0D2XCI5	216	K	CP-type G domain-containing protein	FOXG_01608	1	K(1)ENLLLINK_x000D_
Molecular Function	GO:0032549	4	ribonucleoside binding	0.000150229	A0A0D2XCI5	372	K	CP-type G domain-containing protein	FOXG_01608	1	SSTINALIGAK(1)K_x000D_
Molecular Function	GO:0032549	4	ribonucleoside binding	0.000150229	A0A0D2XCI5	51	K	CP-type G domain-containing protein	FOXG_01608	1	TNHATGEQYLVNEK(1)K_x000D_
Molecular Function	GO:0032549	4	ribonucleoside binding	0.000150229	A0A0D2XCI5	58	K	CP-type G domain-containing protein	FOXG_01608	1	DAAWVK(1)MR_x000D_
Molecular Function	GO:0032549	4	ribonucleoside binding	0.000150229	A0A0J9UC68	88	K	Importin N-terminal domain-containing protein	FOXG_01631	1	LPQDEVQVIK(1)ER_x000D_
Molecular Function	GO:0032549	4	ribonucleoside binding	0.000150229	A0A0J9UC68	554	K	Importin N-terminal domain-containing protein	FOXG_01631	1	LIEK(1)ESSPAK_x000D_
Molecular Function	GO:0032549	4	ribonucleoside binding	0.000150229	A0A0J9UC68	924	K	Importin N-terminal domain-containing protein	FOXG_01631	1	WVK(1)EYMVSANQR_x000D_
Molecular Function	GO:0032549	4	ribonucleoside binding	0.000150229	A0A0J9UMY7	350	K	Tr-type G domain-containing protein	FOXG_03419	1	GFFETEK(1)R_x000D_
Molecular Function	GO:0032549	4	ribonucleoside binding	0.000150229	A0A0J9UMY7	194	K	Tr-type G domain-containing protein	FOXG_03419	1	AEPTDK(1)PEAGQK_x000D_
Molecular Function	GO:0032549	4	ribonucleoside binding	0.000150229	A0A0J9UMY7	266	K	Tr-type G domain-containing protein	FOXG_03419	1	EQAADVDQETLK(1)EIYGK_x000D_
Molecular Function	GO:0032549	4	ribonucleoside binding	0.000150229	A0A0J9UMY7	386	K	Tr-type G domain-containing protein	FOXG_03419	1	K(1)GEYETGFER_x000D_
Molecular Function	GO:0032549	4	ribonucleoside binding	0.000150229	A0A0J9UMY7	695	K	Tr-type G domain-containing protein	FOXG_03419	1	DQGQTIAIGK(1)ITK_x000D_
Molecular Function	GO:0032549	4	ribonucleoside binding	0.000150229	A0A0J9UMY7	420	K	Tr-type G domain-containing protein	FOXG_03419	1	LIVAVNK(1)MDDPTVEWSHER_x000D_
Molecular Function	GO:0032549	4	ribonucleoside binding	0.000150229	A0A0J9UMY7	407	K	Tr-type G domain-containing protein	FOXG_03419	1	EHAMLAK(1)TQGVNK_x000D_
Molecular Function	GO:0032549	4	ribonucleoside binding	0.000150229	A0A0J9UMY7	445	K	Tr-type G domain-containing protein	FOXG_03419	1	LAQFLK(1)GTGYNLK_x000D_
Molecular Function	GO:0032549	4	ribonucleoside binding	0.000150229	A0A0J9UMY7	254	K	Tr-type G domain-containing protein	FOXG_03419	1	EVDAVEK(1)EQAADVDQETLK_x000D_
Molecular Function	GO:0032549	4	ribonucleoside binding	0.000150229	A0A0J9UMY7	209	K	Tr-type G domain-containing protein	FOXG_03419	1	AIEK(1)TGEK_x000D_
Molecular Function	GO:0032549	4	ribonucleoside binding	0.000150229	A0A0J9UMY7	528	K	Tr-type G domain-containing protein	FOXG_03419	1	IEAGVVK(1)K_x000D_
Molecular Function	GO:0032549	4	ribonucleoside binding	0.000150229	A0A0J9UMY7	337	K	Tr-type G domain-containing protein	FOXG_03419	1	TQGK(1)TIEVGR_x000D_
Molecular Function	GO:0032549	4	ribonucleoside binding	0.000150229	A0A0D2XC11	716	K	Dynamin GTPase	FOXG_01434	1	DHVGGVLK(1)K_x000D_
Molecular Function	GO:0032549	4	ribonucleoside binding	0.000150229	A0A0C4DHT3	324	K	Tubulin beta chain	FOXG_06228	1	VAMK(1)EVEDQMR_x000D_
Molecular Function	GO:0032549	4	ribonucleoside binding	0.000150229	A0A0C4DHT3	58	K	Tubulin beta chain	FOXG_06228	1	MSVYFNEASGNK(1)YVPR_x000D_
Molecular Function	GO:0032549	4	ribonucleoside binding	0.000150229	A0A0J9UYI6	119	K	Elongation factor 2	FOXG_06275	1	NAQDLPK(1)LVEGLK_x000D_
Molecular Function	GO:0032549	4	ribonucleoside binding	0.000150229	A0A0J9UYI6	112	K	Elongation factor 2	FOXG_06275	1	SVQVK(1)NAQDLPK_x000D_
Molecular Function	GO:0032549	4	ribonucleoside binding	0.000150229	A0A0J9UYI6	98	K	Elongation factor 2	FOXG_06275	1	VMK(1)FSVSPVVQR_x000D_
Molecular Function	GO:0032549	4	ribonucleoside binding	0.000150229	A0A0J9UYI6	39	K	Elongation factor 2	FOXG_06275	1	K(1)EDLFIK_x000D_
Molecular Function	GO:0032549	4	ribonucleoside binding	0.000150229	A0A0J9UYI6	446	K	Elongation factor 2	FOXG_06275	1	GVK(1)ELVPGVENYYDK_x000D_
Molecular Function	GO:0032549	4	ribonucleoside binding	0.000150229	A0A0J9UYI6	45	K	Elongation factor 2	FOXG_06275	1	EDLFIK(1)AIQR_x000D_
Molecular Function	GO:0032549	4	ribonucleoside binding	0.000150229	A0A0J9UYI6	7	K	Elongation factor 2	FOXG_06275	1	MVPTSDK(1)GR_x000D_
Molecular Function	GO:0032549	4	ribonucleoside binding	0.000150229	A0A0D2Y960	445	K	Importin N-terminal domain-containing protein	FOXG_12830	1	EFVK(1)ESDTVQLYK_x000D_
Molecular Function	GO:0032549	4	ribonucleoside binding	0.000150229	A0A0D2Y960	454	K	Importin N-terminal domain-containing protein	FOXG_12830	1	ESDTVQLYK(1)TIR_x000D_
Molecular Function	GO:0032549	4	ribonucleoside binding	0.000150229	A0A0D2X858	118	K	Dynamin GTPase	FOXG_00066	1	FNDFGDVK(1)R_x000D_
Molecular Function	GO:0032549	4	ribonucleoside binding	0.000150229	A0A0C4DHQ7	384	K	Elongation factor 1-alpha	FOXG_03515	1	SGDSAIVK(1)MVPSK_x000D_
Molecular Function	GO:0032549	4	ribonucleoside binding	0.000150229	A0A0C4DHQ7	225	K	Elongation factor 1-alpha	FOXG_03515	1	RPVDK(1)PLR_x000D_
Molecular Function	GO:0032549	4	ribonucleoside binding	0.000150229	A0A0C4DHQ7	207	K	Elongation factor 1-alpha	FOXG_03515	1	LSGK(1)TLLEAIDSIEPPK_x000D_
Molecular Function	GO:0032549	4	ribonucleoside binding	0.000150229	A0A0C4DHQ7	142	K	Elongation factor 1-alpha	FOXG_03515	1	MDTTK(1)WSEAR_x000D_
Molecular Function	GO:0032549	4	ribonucleoside binding	0.000150229	A0A0C4DHQ7	389	K	Elongation factor 1-alpha	FOXG_03515	1	MVPSK(1)PMCVEAFTDYPPLGR_x000D_
Molecular Function	GO:0032549	4	ribonucleoside binding	0.000150229	A0A0C4DHQ7	420	K	Elongation factor 1-alpha	FOXG_03515	1	QTVAVGVIK(1)AVEK_x000D_
Molecular Function	GO:0032549	4	ribonucleoside binding	0.000150229	A0A0C4DHQ7	434	K	Elongation factor 1-alpha	FOXG_03515	1	SSGAAGK(1)VTK(1)SAAK_x000D_
Molecular Function	GO:0032549	4	ribonucleoside binding	0.000150229	A0A0C4DHQ7	376	K	Elongation factor 1-alpha	FOXG_03515	1	FIK(1)SGDSAIVK_x000D_
Molecular Function	GO:0032549	4	ribonucleoside binding	0.000150229	A0A0C4DHQ7	203	K	Elongation factor 1-alpha	FOXG_03515	1	SGK(1)LSGK_x000D_
Molecular Function	GO:0032549	4	ribonucleoside binding	0.000150229	A0A0C4DHQ7	359	K	Elongation factor 1-alpha	FOXG_03515	1	FAEIQEK(1)IDR_x000D_
Molecular Function	GO:0032549	4	ribonucleoside binding	0.000150229	A0A0C4DHQ7	424	K	Elongation factor 1-alpha	FOXG_03515	1	AVEK(1)SSGAAGK(1)VTK_x000D_
Molecular Function	GO:0032549	4	ribonucleoside binding	0.000150229	A0A0C4DHQ7	160	K	Elongation factor 1-alpha	FOXG_03515	1	YQEIIK(1)ETSSFIK(1)K_x000D_
Molecular Function	GO:0032549	4	ribonucleoside binding	0.000150229	A0A0C4DHQ7	236	K	Elongation factor 1-alpha	FOXG_03515	1	LPLQDVYK(1)IGGIGTVPVGR_x000D_
Molecular Function	GO:0032549	4	ribonucleoside binding	0.000150229	A0A0C4DHQ7	220	K	Elongation factor 1-alpha	FOXG_03515	1	TLLEAIDSIEPPK(1)RPVDK_x000D_
Molecular Function	GO:0032549	4	ribonucleoside binding	0.000150229	A0A0C4DHQ7	153	K	Elongation factor 1-alpha	FOXG_03515	1	YQEIIK(1)ETSSFIK(1)K_x000D_
Molecular Function	GO:0032549	4	ribonucleoside binding	0.000150229	A0A0C4DHQ7	137	K	Elongation factor 1-alpha	FOXG_03515	1	NLIVAINK(1)MDTTK_x000D_
Molecular Function	GO:0032549	4	ribonucleoside binding	0.000150229	A0A0C4DHQ7	254	K	Elongation factor 1-alpha	FOXG_03515	1	IETGVIK(1)PGMVVTFAPSNVTTEVK_x000D_
Molecular Function	GO:0032549	4	ribonucleoside binding	0.000150229	A0A0C4DHQ7	431	K	Elongation factor 1-alpha	FOXG_03515	1	SSGAAGK(1)VTK(1)SAAK_x000D_
Molecular Function	GO:0032549	4	ribonucleoside binding	0.000150229	A0A0C4DHQ7	24	K	Elongation factor 1-alpha	FOXG_03515	1	TIEK(1)FEK_x000D_
Molecular Function	GO:0032549	4	ribonucleoside binding	0.000150229	A0A0D2XQA6	92	K	Importin N-terminal domain-containing protein	FOXG_06148	1	WLQQTDDETK(1)NR_x000D_
Molecular Function	GO:0032549	4	ribonucleoside binding	0.000150229	A0A0D2XQA6	189	K	Importin N-terminal domain-containing protein	FOXG_06148	1	K(1)EETNIEVR_x000D_
Molecular Function	GO:0032549	4	ribonucleoside binding	0.000150229	A0A0D2XQA6	82	K	Importin N-terminal domain-containing protein	FOXG_06148	1	HQELQAK(1)WLQQTDDETK_x000D_
Molecular Function	GO:0032549	4	ribonucleoside binding	0.000150229	A0A0J9VGI8	51	K	Ras-like protein Rab-6B	FOXG_10439	1	SFQNTK(1)K_x000D_
Molecular Function	GO:0032549	4	ribonucleoside binding	0.000150229	A0A0J9VGI8	79	K	Ras-like protein Rab-6B	FOXG_10439	1	TDLNDK(1)R_x000D_
Molecular Function	GO:0032549	4	ribonucleoside binding	0.000150229	A0A0D2XA75	643	K	Protein SEY1	SEY1	1	IWRPSDDIEGIYTK(1)AR_x000D_
Molecular Function	GO:0032549	4	ribonucleoside binding	0.000150229	A0A0D2XCJ5	77	K	Elongation factor Tu	FOXG_01618	1	TTLSAAITK(1)R_x000D_
Molecular Function	GO:0032549	4	ribonucleoside binding	0.000150229	A0A0D2XCJ5	309	K	Elongation factor Tu	FOXG_01618	1	VTDIETFK(1)K_x000D_
Molecular Function	GO:0032549	4	ribonucleoside binding	0.000150229	A0A0D2XCJ5	293	K	Elongation factor Tu	FOXG_01618	1	DQEIELVGK(1)GQEVIK_x000D_
Molecular Function	GO:0032549	4	ribonucleoside binding	0.000150229	A0A0J9VWY5	22	K	Ras-like protein Rab-11B	FOXG_13911	1	VVLIGDSGVGK(1)SNLLSR_x000D_
Molecular Function	GO:0032549	4	ribonucleoside binding	0.000150229	A0A0D2XEF0	252	K	Exportin-T	FOXG_02282	1	PSTDVQDK(1)VR_x000D_
Molecular Function	GO:0032549	4	ribonucleoside binding	0.000150229	A0A0D2XX29	650	K	Nucleolar GTP-binding protein 1	FOXG_08545	1	HLVVGK(1)R_x000D_
Molecular Function	GO:0032549	4	ribonucleoside binding	0.000150229	A0A0D2XX29	514	K	Nucleolar GTP-binding protein 1	FOXG_08545	1	LK(1)NQAIIPR_x000D_
Molecular Function	GO:0032549	4	ribonucleoside binding	0.000150229	A0A0D2XX29	185	K	Nucleolar GTP-binding protein 1	FOXG_08545	1	SSFLK(1)SVTR_x000D_
Molecular Function	GO:0032549	4	ribonucleoside binding	0.000150229	A0A0D2XX29	141	K	Nucleolar GTP-binding protein 1	FOXG_08545	1	MATLIK(1)R_x000D_
Molecular Function	GO:0032549	4	ribonucleoside binding	0.000150229	A0A0D2XX29	51	K	Nucleolar GTP-binding protein 1	FOXG_08545	1	VK(1)FTQETFSEK_x000D_
Molecular Function	GO:0032549	4	ribonucleoside binding	0.000150229	A0A0D2XX29	396	K	Nucleolar GTP-binding protein 1	FOXG_08545	1	YDK(1)TDPER_x000D_
Molecular Function	GO:0032549	4	ribonucleoside binding	0.000150229	A0A0D2XCA9	189	K	Septin-type G domain-containing protein	FOXG_01532	1	ADTLSPADLAK(1)FK_x000D_
Molecular Function	GO:0032549	4	ribonucleoside binding	0.000150229	A0A0D2XCA9	136	K	Septin-type G domain-containing protein	FOXG_01532	1	RQDK(1)IDLR_x000D_
Molecular Function	GO:0032549	4	ribonucleoside binding	0.000150229	A0A0D2XCA9	316	K	Septin-type G domain-containing protein	FOXG_01532	1	LDNPK(1)FK_x000D_
Molecular Function	GO:0032549	4	ribonucleoside binding	0.000150229	A0A0D2XCN6	457	K	Importin subunit alpha	FOXG_01659	1	IGDLDK(1)QAAGESGDSINR_x000D_
Molecular Function	GO:0032549	4	ribonucleoside binding	0.000150229	A0A0D2XCN6	482	K	Importin subunit alpha	FOXG_01659	1	YALFIEECGGMEK(1)IHDCQNNANEEIYMK_x000D_
Molecular Function	GO:0032549	4	ribonucleoside binding	0.000150229	A0A0D2XCN6	395	K	Importin subunit alpha	FOXG_01659	1	K(1)EACWAISNATSGGLQKPEQIR_x000D_
Molecular Function	GO:0032549	4	ribonucleoside binding	0.000150229	A0A0D2XCN6	122	K	Importin subunit alpha	FOXG_01659	1	NPPIEEVIK(1)TGVVSR_x000D_
Molecular Function	GO:0032549	4	ribonucleoside binding	0.000150229	A0A0D2X8T7	21	K	GTP-binding nuclear protein	FOXG_00296	1	LVLVGDGGTGK(1)TTFVK_x000D_
Molecular Function	GO:0032549	4	ribonucleoside binding	0.000150229	A0A0D2X8T7	150	K	GTP-binding nuclear protein	FOXG_00296	1	NLQYYDISAK(1)SNYNFEK_x000D_
Molecular Function	GO:0090079	2	translation regulator activity, nucleic acid binding	0.00118646	A0A0D2XCZ2	76	K	Uncharacterized protein	FOXG_01767	1	IEEDIK(1)ASEQDPASIK_x000D_
Molecular Function	GO:0090079	2	translation regulator activity, nucleic acid binding	0.00118646	A0A0D2XCZ2	227	K	Uncharacterized protein	FOXG_01767	1	VESPDAAQK(1)R_x000D_
Molecular Function	GO:0090079	2	translation regulator activity, nucleic acid binding	0.00118646	A0A0D2X8Q2	152	K	PUM-HD domain-containing protein	FOXG_00261	1	DFVLK(1)HDAVR_x000D_
Molecular Function	GO:0090079	2	translation regulator activity, nucleic acid binding	0.00118646	A0A0D2X8Q2	147	K	PUM-HD domain-containing protein	FOXG_00261	1	IK(1)DFVLK_x000D_
Molecular Function	GO:0090079	2	translation regulator activity, nucleic acid binding	0.00118646	A0A0D2X8Q2	568	K	PUM-HD domain-containing protein	FOXG_00261	1	SLIQGGK(1)YDK_x000D_
Molecular Function	GO:0090079	2	translation regulator activity, nucleic acid binding	0.00118646	A0A0D2X8Q2	244	K	PUM-HD domain-containing protein	FOXG_00261	1	EQK(1)AILLR_x000D_
Molecular Function	GO:0090079	2	translation regulator activity, nucleic acid binding	0.00118646	A0A0D2X8Q2	637	K	PUM-HD domain-containing protein	FOXG_00261	1	ILEK(1)AATEETAEQK_x000D_
Molecular Function	GO:0090079	2	translation regulator activity, nucleic acid binding	0.00118646	A0A0D2X8Q2	192	K	PUM-HD domain-containing protein	FOXG_00261	1	YAK(1)FLIGK_x000D_
Molecular Function	GO:0090079	2	translation regulator activity, nucleic acid binding	0.00118646	A0A0D2X8Q2	647	K	PUM-HD domain-containing protein	FOXG_00261	1	AATEETAEQK(1)AAR_x000D_
Molecular Function	GO:0090079	2	translation regulator activity, nucleic acid binding	0.00118646	A0A0D2Y8V4	304	K	ATP-dependent RNA helicase DHH1	FOXG_12722	1	VELLAK(1)K_x000D_
Molecular Function	GO:0090079	2	translation regulator activity, nucleic acid binding	0.00118646	A0A0D2Y8V4	57	K	ATP-dependent RNA helicase DHH1	FOXG_12722	1	GLEFENFALK(1)R_x000D_
Molecular Function	GO:0090079	2	translation regulator activity, nucleic acid binding	0.00118646	A0A0D2Y8V4	26	K	ATP-dependent RNA helicase DHH1	FOXG_12722	1	STQLSDGAPAASDEWK(1)K_x000D_
Molecular Function	GO:0090079	2	translation regulator activity, nucleic acid binding	0.00118646	A0A0D2XD23	200	K	RNB domain-containing protein	---	1	AAEIAQQK(1)R_x000D_
Molecular Function	GO:0090079	2	translation regulator activity, nucleic acid binding	0.00118646	A0A0D2XD23	1319	K	RNB domain-containing protein	---	1	VPVILK(1)TDLTK_x000D_
Molecular Function	GO:0090079	2	translation regulator activity, nucleic acid binding	0.00118646	A0A0D2XD23	945	K	RNB domain-containing protein	---	1	LVEGLPEK(1)AFLR_x000D_
Molecular Function	GO:0090079	2	translation regulator activity, nucleic acid binding	0.00118646	A0A0D2XME0	153	K	Cellular nucleic acid-binding protein	FOXG_05117	1	DCPK(1)ESAGGEK_x000D_
Molecular Function	GO:0043531	4	ADP binding	0.0222801	A0A0D2XZI9	502	K	Hsp98-like protein	FOXG_09418	1	LDDLEK(1)R_x000D_
Molecular Function	GO:0043531	4	ADP binding	0.0222801	A0A0D2XZI9	599	K	Hsp98-like protein	FOXG_09418	1	VLSK(1)VVVGQK_x000D_
Molecular Function	GO:0043531	4	ADP binding	0.0222801	A0A0D2XZI9	761	K	Hsp98-like protein	FOXG_09418	1	PGVK(1)EGR_x000D_
Molecular Function	GO:0043531	4	ADP binding	0.0222801	A0A0D2XZI9	520	K	Hsp98-like protein	FOXG_09418	1	AADLK(1)YGAIPEQEAVIK_x000D_
Molecular Function	GO:0043531	4	ADP binding	0.0222801	A0A0D2YC97	388	K	ATP synthase subunit beta	FOXG_13928	1	GISELGIYPAVDPLDSK(1)SR_x000D_
Molecular Function	GO:0043531	4	ADP binding	0.0222801	A0A0D2YC97	58	K	ATP synthase subunit beta	FOXG_13928	1	IHQVIGAVVDVK(1)FDTQK_x000D_
Molecular Function	GO:0043531	4	ADP binding	0.0222801	A0A0D2YC97	469	K	ATP synthase subunit beta	FOXG_13928	1	LVDLK(1)ETINSFK_x000D_
Molecular Function	GO:0005527	3	macrolide binding	0.0262322	A0A0D2Y4V3	92	K	Peptidylprolyl isomerase	FOXG_11307	1	GWDEGLLDMCIGEK(1)R_x000D_
Molecular Function	GO:0005527	3	macrolide binding	0.0262322	A0A0D2Y4V3	55	K	Peptidylprolyl isomerase	FOXG_11307	1	DSGK(1)QFDASYDR_x000D_
Molecular Function	GO:0005527	3	macrolide binding	0.0262322	A0A0J9WND3	74	K	Peptidylprolyl isomerase	FOXG_08379	0.998617	DESK(0.001)PDNK(0.999)GDQFDSSVGR_x000D_
Molecular Function	GO:0005527	3	macrolide binding	0.0262322	A0A0D2X8W9	205	K	Peptidylprolyl isomerase	---	1	NNK(1)GEAVATEEK_x000D_
Molecular Function	GO:0005527	3	macrolide binding	0.0262322	A0A0D2X8W9	283	K	Peptidylprolyl isomerase	---	1	LQNGK(1)QFDANK_x000D_
Molecular Function	GO:0005527	3	macrolide binding	0.0262322	A0A0D2X8W9	214	K	Peptidylprolyl isomerase	---	1	GEAVATEEK(1)K_x000D_
Molecular Function	GO:0005527	3	macrolide binding	0.0262322	A0A0D2X8W9	236	K	Peptidylprolyl isomerase	---	1	NLEQGPTGSAEK(1)AK_x000D_
Molecular Function	GO:0005527	3	macrolide binding	0.0262322	A0A0D2X8W9	266	K	Peptidylprolyl isomerase	---	1	TVK(1)NGDTVGVR_x000D_
Molecular Function	GO:0005527	3	macrolide binding	0.0262322	A0A0D2X8W9	168	K	Peptidylprolyl isomerase	---	1	LVSVQK(1)GK_x000D_
Molecular Function	GO:0004321	6	fatty-acyl-CoA synthase activity	0.163508	A0A0D2XQZ0	1700	K	Fatty acid synthase subunit alpha	FOXG_06391	1	SSELK(1)YAPDFMK_x000D_
Molecular Function	GO:0004321	6	fatty-acyl-CoA synthase activity	0.163508	A0A0D2XQZ0	155	K	Fatty acid synthase subunit alpha	FOXG_06391	1	ALIAQK(1)LK_x000D_
Molecular Function	GO:0004321	6	fatty-acyl-CoA synthase activity	0.163508	A0A0D2XQZ0	1084	K	Fatty acid synthase subunit alpha	FOXG_06391	1	LIEPELFEGYDPNK(1)K_x000D_
Molecular Function	GO:0004321	6	fatty-acyl-CoA synthase activity	0.163508	A0A0D2XQZ0	1707	K	Fatty acid synthase subunit alpha	FOXG_06391	1	YAPDFMK(1)K_x000D_
Molecular Function	GO:0004321	6	fatty-acyl-CoA synthase activity	0.163508	A0A0D2XQZ0	773	K	Fatty acid synthase subunit alpha	FOXG_06391	1	LLGCVK(1)AQK_x000D_
Molecular Function	GO:0004321	6	fatty-acyl-CoA synthase activity	0.163508	A0A0D2XQZ0	281	K	Fatty acid synthase subunit alpha	FOXG_06391	1	LGSEGDAK(1)AFFDSVANK_x000D_
Molecular Function	GO:0004321	6	fatty-acyl-CoA synthase activity	0.163508	A0A0D2XQZ0	610	K	Fatty acid synthase subunit alpha	FOXG_06391	1	VETIPFLHLK(1)K_x000D_
Molecular Function	GO:0004321	6	fatty-acyl-CoA synthase activity	0.163508	A0A0D2XQZ0	72	K	Fatty acid synthase subunit alpha	FOXG_06391	1	YEAYDAAK(1)SVQR_x000D_
Molecular Function	GO:0004321	6	fatty-acyl-CoA synthase activity	0.163508	A0A0D2XQZ0	233	K	Fatty acid synthase subunit alpha	FOXG_06391	1	LISSK(1)MPGGFNITAAR_x000D_
Molecular Function	GO:0004321	6	fatty-acyl-CoA synthase activity	0.163508	A0A0D2XQZ0	440	K	Fatty acid synthase subunit alpha	FOXG_06391	1	SNPK(1)LLDFMQYHIDNCPTER_x000D_
Molecular Function	GO:0004321	6	fatty-acyl-CoA synthase activity	0.163508	A0A0D2XQZ0	1681	K	Fatty acid synthase subunit alpha	FOXG_06391	1	NNSPYSDDQLSK(1)VLLNPDAR_x000D_
Molecular Function	GO:0004321	6	fatty-acyl-CoA synthase activity	0.163508	A0A0D2XQZ0	64	K	Fatty acid synthase subunit alpha	FOXG_06391	1	SK(1)YEAYDAAK_x000D_
Molecular Function	GO:0004321	6	fatty-acyl-CoA synthase activity	0.163508	A0A0D2XQZ0	58	K	Fatty acid synthase subunit alpha	FOXG_06391	1	VVEIGPADTLGVMAK(1)R_x000D_
Molecular Function	GO:0004321	6	fatty-acyl-CoA synthase activity	0.163508	A0A0D2XQZ0	345	K	Fatty acid synthase subunit alpha	FOXG_06391	1	YLK(1)IDLR_x000D_
Molecular Function	GO:0004321	6	fatty-acyl-CoA synthase activity	0.163508	A0A0D2XQZ0	1664	K	Fatty acid synthase subunit alpha	FOXG_06391	1	YFHDGFINNK(1)LFVAK_x000D_
Molecular Function	GO:0004321	6	fatty-acyl-CoA synthase activity	0.163508	A0A0D2XQZ0	1719	K	Fatty acid synthase subunit alpha	FOXG_06391	1	AK(1)ETEQVMEALALK_x000D_
Molecular Function	GO:0004321	6	fatty-acyl-CoA synthase activity	0.163508	A0A0D2XQZ0	528	K	Fatty acid synthase subunit alpha	FOXG_06391	1	KLEHYVQQMAEGGK(1)ISEYGNR_x000D_
Molecular Function	GO:0004321	6	fatty-acyl-CoA synthase activity	0.163508	A0A0D2XQZ0	1617	K	Fatty acid synthase subunit alpha	FOXG_06391	1	AFSVTSFGFGQK(1)GAQAIGVHPK_x000D_
Molecular Function	GO:0004321	6	fatty-acyl-CoA synthase activity	0.163508	A0A0D2XQZ0	1805	K	Fatty acid synthase subunit alpha	FOXG_06391	1	SLGVASQGAGAAMK(1)DIEIVK_x000D_
Molecular Function	GO:0004321	6	fatty-acyl-CoA synthase activity	0.163508	A0A0D2XQZ0	1061	K	Fatty acid synthase subunit alpha	FOXG_06391	1	YEK(1)YVLEHSGIR_x000D_
Molecular Function	GO:0004321	6	fatty-acyl-CoA synthase activity	0.163508	A0A0D2XQZ0	584	K	Fatty acid synthase subunit alpha	FOXG_06391	1	SLAMNESQILPK(1)DNK_x000D_
Molecular Function	GO:0004321	6	fatty-acyl-CoA synthase activity	0.163508	A0A0D2XQZ0	1644	K	Fatty acid synthase subunit alpha	FOXG_06391	1	TYAEYCAK(1)VDAR_x000D_
Molecular Function	GO:0004321	6	fatty-acyl-CoA synthase activity	0.163508	A0A0D2XQZ0	1536	K	Fatty acid synthase subunit alpha	FOXG_06391	1	K(1)GNAVLGIFQK_x000D_
Molecular Function	GO:0004321	6	fatty-acyl-CoA synthase activity	0.163508	A0A0D2XQZ0	753	K	Fatty acid synthase subunit alpha	FOXG_06391	1	EIDSIDSK(1)SELAHR_x000D_
Molecular Function	GO:0004321	6	fatty-acyl-CoA synthase activity	0.163508	A0A0D2XQZ1	1186	K	"Fatty acid synthase subunit beta, fungi type"	FOXG_06392	1	HALLMADVVAQGQK(1)FQTNPIR_x000D_
Molecular Function	GO:0004321	6	fatty-acyl-CoA synthase activity	0.163508	A0A0D2XQZ1	213	K	"Fatty acid synthase subunit beta, fungi type"	FOXG_06392	1	SAELLQTLSK(1)NPK_x000D_
Molecular Function	GO:0004321	6	fatty-acyl-CoA synthase activity	0.163508	A0A0D2XQZ1	2060	K	"Fatty acid synthase subunit beta, fungi type"	FOXG_06392	1	EYFEDVYK(1)LTNSPK_x000D_
Molecular Function	GO:0004321	6	fatty-acyl-CoA synthase activity	0.163508	A0A0D2XQZ1	651	K	"Fatty acid synthase subunit beta, fungi type"	FOXG_06392	1	IEK(1)AIPAGR_x000D_
Molecular Function	GO:0004321	6	fatty-acyl-CoA synthase activity	0.163508	A0A0D2XQZ1	923	K	"Fatty acid synthase subunit beta, fungi type"	FOXG_06392	1	EGK(1)ACDLDDMTYADVLR_x000D_
Molecular Function	GO:0004321	6	fatty-acyl-CoA synthase activity	0.163508	A0A0D2XQZ1	1503	K	"Fatty acid synthase subunit beta, fungi type"	FOXG_06392	1	NK(1)AVFSSIETR_x000D_
Molecular Function	GO:0004321	6	fatty-acyl-CoA synthase activity	0.163508	A0A0D2XQZ1	1784	K	"Fatty acid synthase subunit beta, fungi type"	FOXG_06392	1	IFK(1)EIDETTTSYTYR_x000D_
Molecular Function	GO:0004321	6	fatty-acyl-CoA synthase activity	0.163508	A0A0D2XQZ1	830	K	"Fatty acid synthase subunit beta, fungi type"	FOXG_06392	1	AAK(1)EAIVAAPGLEDSEWEQTYK_x000D_
Molecular Function	GO:0004321	6	fatty-acyl-CoA synthase activity	0.163508	A0A0D2XQZ1	1983	K	"Fatty acid synthase subunit beta, fungi type"	FOXG_06392	1	TLAK(1)PTPLELER_x000D_
Molecular Function	GO:0004321	6	fatty-acyl-CoA synthase activity	0.163508	A0A0D2XQZ1	219	K	"Fatty acid synthase subunit beta, fungi type"	FOXG_06392	1	AEK(1)MFPK_x000D_
Molecular Function	GO:0004321	6	fatty-acyl-CoA synthase activity	0.163508	A0A0D2XQZ1	2038	K	"Fatty acid synthase subunit beta, fungi type"	FOXG_06392	1	LVGK(1)YIPNVTAK_x000D_
Molecular Function	GO:0004321	6	fatty-acyl-CoA synthase activity	0.163508	A0A0D2XQZ1	946	K	"Fatty acid synthase subunit beta, fungi type"	FOXG_06392	1	LVELLYVK(1)HQSR_x000D_
Molecular Function	GO:0004108	6	citrate (Si)-synthase activity	0.0222801	A0A0D2XBN2	185	K	Citrate synthase	FOXG_01304	1	FAK(1)AYEQGLNK_x000D_
Molecular Function	GO:0004108	6	citrate (Si)-synthase activity	0.0222801	A0A0D2Y4T8	231	K	Citrate synthase	FOXG_11291	1	GGK(1)VAPIQK_x000D_
Molecular Function	GO:0004108	6	citrate (Si)-synthase activity	0.0222801	A0A0D2Y4T8	373	K	Citrate synthase	FOXG_11291	1	AFAQEK(1)MPNDPMFK_x000D_
Molecular Function	GO:0004108	6	citrate (Si)-synthase activity	0.0222801	A0A0D2Y4T8	228	K	Citrate synthase	FOXG_11291	1	IYQNVFK(1)GGK_x000D_
Molecular Function	GO:0004108	6	citrate (Si)-synthase activity	0.0222801	A0A0D2Y4T8	68	K	Citrate synthase	FOXG_11291	1	VVDK(1)VTLDQVYGGAR_x000D_
Molecular Function	GO:0004108	6	citrate (Si)-synthase activity	0.0222801	A0A0D2Y4T8	193	K	Citrate synthase	FOXG_11291	1	AYAK(1)GINK_x000D_
Molecular Function	GO:0004108	6	citrate (Si)-synthase activity	0.0222801	A0A0D2Y4T8	55	K	Citrate synthase	FOXG_11291	1	IEQVK(1)ALR_x000D_
Molecular Function	GO:0016624	4	oxidoreductase activity, acting on the aldehyde or oxo group of donors, disulfide as acceptor	0.00217817	A0A0D2YH37	212	K	Pyruvate dehydrogenase E1 component subunit beta	FOXG_15628	1	VVSPWNSEDAK(1)GLLK_x000D_
Molecular Function	GO:0016624	4	oxidoreductase activity, acting on the aldehyde or oxo group of donors, disulfide as acceptor	0.00217817	A0A0D2YH37	263	K	Pyruvate dehydrogenase E1 component subunit beta	FOXG_15628	1	SGK(1)DLTIVTLGR_x000D_
Molecular Function	GO:0016624	4	oxidoreductase activity, acting on the aldehyde or oxo group of donors, disulfide as acceptor	0.00217817	A0A0D2YH37	285	K	Pyruvate dehydrogenase E1 component subunit beta	FOXG_15628	1	TVGQSLVAAENLK(1)K_x000D_
Molecular Function	GO:0016624	4	oxidoreductase activity, acting on the aldehyde or oxo group of donors, disulfide as acceptor	0.00217817	A0A0J9V5H9	212	K	Dihydrolipoyl dehydrogenase	FOXG_08155	1	LNTK(1)VVSGDK_x000D_
Molecular Function	GO:0016624	4	oxidoreductase activity, acting on the aldehyde or oxo group of donors, disulfide as acceptor	0.00217817	A0A0J9V5H9	312	K	Dihydrolipoyl dehydrogenase	FOXG_08155	1	AEEEAVAVVEYIK(1)K_x000D_
Molecular Function	GO:0016624	4	oxidoreductase activity, acting on the aldehyde or oxo group of donors, disulfide as acceptor	0.00217817	A0A0J9V5H9	374	K	Dihydrolipoyl dehydrogenase	FOXG_08155	1	TNQDTEGMVK(1)MLADPETDR_x000D_
Molecular Function	GO:0016624	4	oxidoreductase activity, acting on the aldehyde or oxo group of donors, disulfide as acceptor	0.00217817	A0A0J9V5H9	86	K	Dihydrolipoyl dehydrogenase	FOXG_08155	1	NGVEYIK(1)GAGSFVNEHEIK_x000D_
Molecular Function	GO:0016624	4	oxidoreductase activity, acting on the aldehyde or oxo group of donors, disulfide as acceptor	0.00217817	A0A0J9V5H9	364	K	Dihydrolipoyl dehydrogenase	FOXG_08155	1	AK(1)TNQDTEGMVK_x000D_
Molecular Function	GO:0016624	4	oxidoreductase activity, acting on the aldehyde or oxo group of donors, disulfide as acceptor	0.00217817	A0A0J9V5H9	78	K	Dihydrolipoyl dehydrogenase	FOXG_08155	1	GIEYLFK(1)K_x000D_
Molecular Function	GO:0016624	4	oxidoreductase activity, acting on the aldehyde or oxo group of donors, disulfide as acceptor	0.00217817	A0A0D2YCA1	1031	K	"2-oxoglutarate dehydrogenase, mitochondrial"	FOXG_13932	1	QVHMK(1)EER_x000D_
Molecular Function	GO:0016624	4	oxidoreductase activity, acting on the aldehyde or oxo group of donors, disulfide as acceptor	0.00217817	A0A0D2YCA1	252	K	"2-oxoglutarate dehydrogenase, mitochondrial"	FOXG_13932	1	DK(1)CDWLR_x000D_
Molecular Function	GO:0016624	4	oxidoreductase activity, acting on the aldehyde or oxo group of donors, disulfide as acceptor	0.00217817	A0A0D2YCA1	936	K	"2-oxoglutarate dehydrogenase, mitochondrial"	FOXG_13932	1	VILCSGQVWAALHK(1)HR_x000D_
Molecular Function	GO:0016624	4	oxidoreductase activity, acting on the aldehyde or oxo group of donors, disulfide as acceptor	0.00217817	A0A0D2YCA1	273	K	"2-oxoglutarate dehydrogenase, mitochondrial"	FOXG_13932	1	YSVDEK(1)R_x000D_
Molecular Function	GO:0016624	4	oxidoreductase activity, acting on the aldehyde or oxo group of donors, disulfide as acceptor	0.00217817	A0A0D2YCA1	555	K	"2-oxoglutarate dehydrogenase, mitochondrial"	FOXG_13932	1	ITEK(1)EPQIDIYVNK_x000D_
Molecular Function	GO:0016624	4	oxidoreductase activity, acting on the aldehyde or oxo group of donors, disulfide as acceptor	0.00217817	A0A0D2YCA1	835	K	"2-oxoglutarate dehydrogenase, mitochondrial"	FOXG_13932	1	DFPTGEK(1)LVR_x000D_
Molecular Function	GO:0016624	4	oxidoreductase activity, acting on the aldehyde or oxo group of donors, disulfide as acceptor	0.00217817	A0A0D2YCA1	408	K	"2-oxoglutarate dehydrogenase, mitochondrial"	FOXG_13932	1	VQLSLVANPSHLEAEDPVVLGK(1)TR_x000D_
Molecular Function	GO:0016624	4	oxidoreductase activity, acting on the aldehyde or oxo group of donors, disulfide as acceptor	0.00217817	A0A0D2YCA1	325	K	"2-oxoglutarate dehydrogenase, mitochondrial"	FOXG_13932	1	SVDYGVK(1)DIVIGMPHR_x000D_
Molecular Function	GO:0016624	4	oxidoreductase activity, acting on the aldehyde or oxo group of donors, disulfide as acceptor	0.00217817	A0A0D2XZL6	261	K	Pyruvate dehydrogenase E1 component subunit alpha	FOXG_09447	1	SSALTDYYK(1)R_x000D_
Molecular Function	GO:0016624	4	oxidoreductase activity, acting on the aldehyde or oxo group of donors, disulfide as acceptor	0.00217817	A0A0D2XZL6	79	K	Pyruvate dehydrogenase E1 component subunit alpha	FOXG_09447	1	ELK(1)DMYR_x000D_
Molecular Function	GO:0016884	4	carbon-nitrogen ligase activity, with glutamine as amido-N-donor	0.118507	A0A0J9UXY9	104	K	Glutamine amidotransferase type-1 domain-containing protein	FOXG_06129	1	ATSIALVCDLK(1)TVNR_x000D_
Molecular Function	GO:0016884	4	carbon-nitrogen ligase activity, with glutamine as amido-N-donor	0.118507	A0A0J9UXY9	533	K	Glutamine amidotransferase type-1 domain-containing protein	FOXG_06129	1	DAGFGGK(1)FELR_x000D_
Molecular Function	GO:0016884	4	carbon-nitrogen ligase activity, with glutamine as amido-N-donor	0.118507	A0A0D2XXD6	162	K	Pyridoxine biosynthesis protein PDX1	FOXG_08652	1	TK(1)GEAGTGDVVEAVR_x000D_
Molecular Function	GO:0016884	4	carbon-nitrogen ligase activity, with glutamine as amido-N-donor	0.118507	A0A0D2XXD6	94	K	Pyridoxine biosynthesis protein PDX1	FOXG_08652	1	QIQEAVTIPVMAK(1)AR_x000D_
Molecular Function	GO:0016884	4	carbon-nitrogen ligase activity, with glutamine as amido-N-donor	0.118507	A0A0D2XXD6	188	K	Pyridoxine biosynthesis protein PDX1	FOXG_08652	1	QIAQAK(1)AALAEGGIIR_x000D_
Molecular Function	GO:0016884	4	carbon-nitrogen ligase activity, with glutamine as amido-N-donor	0.118507	A0A0D2XQV2	2128	K	Protein pyrABCN	FOXG_06351	1	ALALPPK(1)VR_x000D_
Molecular Function	GO:0016884	4	carbon-nitrogen ligase activity, with glutamine as amido-N-donor	0.118507	A0A0D2XQV2	1266	K	Protein pyrABCN	FOXG_06351	1	DNDIK(1)VIECNVR_x000D_
Molecular Function	GO:0016884	4	carbon-nitrogen ligase activity, with glutamine as amido-N-donor	0.118507	A0A0D2XQV2	1769	K	Protein pyrABCN	FOXG_06351	1	LTVDDIK(1)DR_x000D_
Molecular Function	GO:0016884	4	carbon-nitrogen ligase activity, with glutamine as amido-N-donor	0.118507	A0A0D2XQV2	887	K	Protein pyrABCN	FOXG_06351	1	IDK(1)WFLR_x000D_
Molecular Function	GO:0016884	4	carbon-nitrogen ligase activity, with glutamine as amido-N-donor	0.118507	A0A0D2XQV2	579	K	Protein pyrABCN	FOXG_06351	1	SMDSIGEK(1)CAK_x000D_
Molecular Function	GO:0016884	4	carbon-nitrogen ligase activity, with glutamine as amido-N-donor	0.118507	A0A0D2XQV2	830	K	Protein pyrABCN	FOXG_06351	1	SFEEAIQK(1)AIR_x000D_
Molecular Function	GO:0016884	4	carbon-nitrogen ligase activity, with glutamine as amido-N-donor	0.118507	A0A0D2XQV2	1197	K	Protein pyrABCN	FOXG_06351	1	EIEMDAVAK(1)DGK_x000D_
Molecular Function	GO:0016884	4	carbon-nitrogen ligase activity, with glutamine as amido-N-donor	0.118507	A0A0D2XQV2	1393	K	Protein pyrABCN	FOXG_06351	1	LEK(1)LGYK_x000D_
Molecular Function	GO:0016884	4	carbon-nitrogen ligase activity, with glutamine as amido-N-donor	0.118507	A0A0D2XQV2	884	K	Protein pyrABCN	FOXG_06351	1	IWELTK(1)IDK_x000D_
Molecular Function	GO:0016884	4	carbon-nitrogen ligase activity, with glutamine as amido-N-donor	0.118507	A0A0D2XQV2	161	K	Protein pyrABCN	FOXG_06351	1	GSMLGK(1)MR_x000D_
Molecular Function	GO:0016884	4	carbon-nitrogen ligase activity, with glutamine as amido-N-donor	0.118507	A0A0D2XQV2	1188	K	Protein pyrABCN	FOXG_06351	1	YIENAK(1)EIEMDAVAK_x000D_
Molecular Function	GO:0016884	4	carbon-nitrogen ligase activity, with glutamine as amido-N-donor	0.118507	A0A0D2XQV2	210	K	Protein pyrABCN	FOXG_06351	1	NLVAEVSIK(1)APK_x000D_
Molecular Function	GO:0016884	4	carbon-nitrogen ligase activity, with glutamine as amido-N-donor	0.118507	A0A0D2XQV2	933	K	Protein pyrABCN	FOXG_06351	1	QLAK(1)FWSSNEIAVR_x000D_
Molecular Function	GO:0016884	4	carbon-nitrogen ligase activity, with glutamine as amido-N-donor	0.118507	A0A0D2XQV2	649	K	Protein pyrABCN	FOXG_06351	1	GWK(1)EIEYEVVR_x000D_
Molecular Function	GO:0016884	4	carbon-nitrogen ligase activity, with glutamine as amido-N-donor	0.118507	A0A0D2XQV2	2017	K	Protein pyrABCN	FOXG_06351	1	TIAISTSHSSVQK(1)GETLQDTLR_x000D_
Molecular Function	GO:0016884	4	carbon-nitrogen ligase activity, with glutamine as amido-N-donor	0.118507	A0A0D2XQV2	1379	K	Protein pyrABCN	FOXG_06351	1	NILLSIGSYK(1)DK_x000D_
Molecular Function	GO:0016884	4	carbon-nitrogen ligase activity, with glutamine as amido-N-donor	0.118507	A0A0D2XQV2	1453	K	Protein pyrABCN	FOXG_06351	1	NTIDLYINLPSNNK(1)YR_x000D_
Molecular Function	GO:0016884	4	carbon-nitrogen ligase activity, with glutamine as amido-N-donor	0.118507	A0A0D2XQV2	901	K	Protein pyrABCN	FOXG_06351	1	GLSDFAK(1)R_x000D_
Molecular Function	GO:0016884	4	carbon-nitrogen ligase activity, with glutamine as amido-N-donor	0.118507	A0A0D2X8G3	892	K	Carbamoyl-phosphate synthase arginine-specific large chain	FOXG_00172	1	VK(1)EIAVK_x000D_
Molecular Function	GO:0016884	4	carbon-nitrogen ligase activity, with glutamine as amido-N-donor	0.118507	A0A0D2X8G3	303	K	Carbamoyl-phosphate synthase arginine-specific large chain	FOXG_00172	1	GWK(1)EVEYEVVR_x000D_
Molecular Function	GO:0016884	4	carbon-nitrogen ligase activity, with glutamine as amido-N-donor	0.118507	A0A0D2X8G3	484	K	Carbamoyl-phosphate synthase arginine-specific large chain	FOXG_00172	1	TFEESFQK(1)AIR_x000D_
Molecular Function	GO:0016884	4	carbon-nitrogen ligase activity, with glutamine as amido-N-donor	0.118507	A0A0D2X8G3	749	K	Carbamoyl-phosphate synthase arginine-specific large chain	FOXG_00172	1	LQETGGANVLGTDPK(1)DIDK_x000D_
Molecular Function	GO:0016884	4	carbon-nitrogen ligase activity, with glutamine as amido-N-donor	0.118507	A0A0D2X8G3	567	K	Carbamoyl-phosphate synthase arginine-specific large chain	FOXG_00172	1	ELEQAGGLQSLK(1)K_x000D_
Molecular Function	GO:0016884	4	carbon-nitrogen ligase activity, with glutamine as amido-N-donor	0.118507	A0A0D2X8G3	201	K	Carbamoyl-phosphate synthase arginine-specific large chain	FOXG_00172	1	LGLFEK(1)YGVK_x000D_
Molecular Function	GO:0016884	4	carbon-nitrogen ligase activity, with glutamine as amido-N-donor	0.118507	A0A0D2X8G3	972	K	Carbamoyl-phosphate synthase arginine-specific large chain	FOXG_00172	1	SDPMAEK(1)R_x000D_
Molecular Function	GO:0016884	4	carbon-nitrogen ligase activity, with glutamine as amido-N-donor	0.118507	A0A0D2X8G3	753	K	Carbamoyl-phosphate synthase arginine-specific large chain	FOXG_00172	1	DIDK(1)AEDR_x000D_
Molecular Function	GO:0016884	4	carbon-nitrogen ligase activity, with glutamine as amido-N-donor	0.118507	A0A0D2X8G3	1068	K	Carbamoyl-phosphate synthase arginine-specific large chain	FOXG_00172	1	LYAASPEVK(1)EFIENK_x000D_
Molecular Function	GO:0016884	4	carbon-nitrogen ligase activity, with glutamine as amido-N-donor	0.118507	A0A0D2XNG0	559	K	Asparagine synthetase	FOXG_05490	1	WTPTWSK(1)QTDPSGR_x000D_
Molecular Function	GO:0016884	4	carbon-nitrogen ligase activity, with glutamine as amido-N-donor	0.118507	A0A0D2XNG0	194	K	Asparagine synthetase	FOXG_05490	1	YFK(1)PSWWDPK_x000D_
Molecular Function	GO:0016884	4	carbon-nitrogen ligase activity, with glutamine as amido-N-donor	0.118507	A0A0D2XNG0	185	K	Asparagine synthetase	FOXG_05490	1	IVAFPPGHVYDSK(1)TGETTR_x000D_
Molecular Function	GO:0016884	4	carbon-nitrogen ligase activity, with glutamine as amido-N-donor	0.118507	A0A0D2XNG0	458	K	Asparagine synthetase	FOXG_05490	1	LEK(1)YIIR_x000D_
Molecular Function	GO:0016884	4	carbon-nitrogen ligase activity, with glutamine as amido-N-donor	0.118507	A0A0D2XNG0	211	K	Asparagine synthetase	FOXG_05490	1	VPSNPVDYK(1)VLR_x000D_
Molecular Function	GO:0016884	4	carbon-nitrogen ligase activity, with glutamine as amido-N-donor	0.118507	A0A0D2XNG0	317	K	Asparagine synthetase	FOXG_05490	1	AALEVAK(1)FLGTK_x000D_
Molecular Function	GO:0016884	4	carbon-nitrogen ligase activity, with glutamine as amido-N-donor	0.118507	A0A0D2XNG0	201	K	Asparagine synthetase	FOXG_05490	1	PSWWDPK(1)K_x000D_
Molecular Function	GO:0016884	4	carbon-nitrogen ligase activity, with glutamine as amido-N-donor	0.118507	A0A0D2XNG0	219	K	Asparagine synthetase	FOXG_05490	1	HALEK(1)AVR_x000D_
Molecular Function	GO:0016884	4	carbon-nitrogen ligase activity, with glutamine as amido-N-donor	0.118507	A0A0D2XNG0	529	K	Asparagine synthetase	FOXG_05490	0.999987	NPKPEWGNDIPDTK(1)EAYWYR_x000D_
Molecular Function	GO:0016884	4	carbon-nitrogen ligase activity, with glutamine as amido-N-donor	0.118507	A0A0D2XNG0	507	K	Asparagine synthetase	FOXG_05490	1	DNAEK(1)QVTDEMMK_x000D_
Molecular Function	GO:0016884	4	carbon-nitrogen ligase activity, with glutamine as amido-N-donor	0.118507	A0A0D2XNG0	574	K	Asparagine synthetase	FOXG_05490	1	AISTHNAK(1)YDNAA_x000D_
Molecular Function	GO:0046961	7	proton-transporting ATPase activity, rotational mechanism	0.116542	A0A0D2XAN8	186	K	Vacuolar proton pump subunit B	FOXG_00954	1	QAGLVQK(1)QGITNK_x000D_
Molecular Function	GO:0046961	7	proton-transporting ATPase activity, rotational mechanism	0.116542	A0A0D2XHL0	45	K	V-type proton ATPase subunit E	FOXG_03408	1	ANEEFEIEK(1)SK_x000D_
Molecular Function	GO:0046961	7	proton-transporting ATPase activity, rotational mechanism	0.116542	A0A0D2XHL0	29	K	V-type proton ATPase subunit E	FOXG_03408	1	QEAMEK(1)AR_x000D_
Molecular Function	GO:0046961	7	proton-transporting ATPase activity, rotational mechanism	0.116542	A0A0D2X8N0	73	K	V-type proton ATPase subunit H	FOXG_00239	1	VLFVGDDGK(1)TSVLETAGK_x000D_
Molecular Function	GO:0046961	7	proton-transporting ATPase activity, rotational mechanism	0.116542	A0A0D2YC97	388	K	ATP synthase subunit beta	FOXG_13928	1	GISELGIYPAVDPLDSK(1)SR_x000D_
Molecular Function	GO:0046961	7	proton-transporting ATPase activity, rotational mechanism	0.116542	A0A0D2YC97	58	K	ATP synthase subunit beta	FOXG_13928	1	IHQVIGAVVDVK(1)FDTQK_x000D_
Molecular Function	GO:0046961	7	proton-transporting ATPase activity, rotational mechanism	0.116542	A0A0D2YC97	469	K	ATP synthase subunit beta	FOXG_13928	1	LVDLK(1)ETINSFK_x000D_
Molecular Function	GO:0046961	7	proton-transporting ATPase activity, rotational mechanism	0.116542	A0A0J9UFA2	112	K	V-type proton ATPase catalytic subunit A	FOXG_01804	1	K(1)WEFTPSVK_x000D_
Molecular Function	GO:0046961	7	proton-transporting ATPase activity, rotational mechanism	0.116542	A0A0J9UFA2	571	K	V-type proton ATPase catalytic subunit A	FOXG_01804	1	FEVPTDGQDVISK(1)R_x000D_
Molecular Function	GO:0046961	7	proton-transporting ATPase activity, rotational mechanism	0.116542	A0A0J9UFA2	542	K	V-type proton ATPase catalytic subunit A	FOXG_01804	1	VIAQGQSWAK(1)VR_x000D_
Molecular Function	GO:0046961	7	proton-transporting ATPase activity, rotational mechanism	0.116542	A0A0J9UFA2	94	K	V-type proton ATPase catalytic subunit A	FOXG_01804	1	MAK(1)SIYIPR_x000D_
Molecular Function	GO:0046961	7	proton-transporting ATPase activity, rotational mechanism	0.116542	A0A0J9UFA2	442	K	V-type proton ATPase catalytic subunit A	FOXG_01804	1	YNTILDK(1)YYEK_x000D_
Molecular Function	GO:0046961	7	proton-transporting ATPase activity, rotational mechanism	0.116542	A0A0J9UFA2	435	K	V-type proton ATPase catalytic subunit A	FOXG_01804	1	HFPSINTSLSYSK(1)YNTILDK_x000D_
Molecular Function	GO:0046961	7	proton-transporting ATPase activity, rotational mechanism	0.116542	A0A0C4DHN8	140	K	V-type proton ATPase subunit C	---	1	ELANVDTDVK(1)TK_x000D_
Molecular Function	GO:0015450	5	P-P-bond-hydrolysis-driven protein transmembrane transporter activity	0.0467033	A0A0D2XW26	53	K	Mitochondrial import inner membrane translocase subunit tim-17	FOXG_08190	1	IGAITAIK(1)MR_x000D_
Molecular Function	GO:0015450	5	P-P-bond-hydrolysis-driven protein transmembrane transporter activity	0.0467033	A0A0J9VAD6	362	K	Protein transporter SEC61 subunit alpha	FOXG_09081	1	QLK(1)DQGLVMAGHR_x000D_
Molecular Function	GO:0015450	5	P-P-bond-hydrolysis-driven protein transmembrane transporter activity	0.0467033	A0A0J9VAD6	378	K	Protein transporter SEC61 subunit alpha	FOXG_09081	1	DQSMYK(1)ELK_x000D_
Molecular Function	GO:0015450	5	P-P-bond-hydrolysis-driven protein transmembrane transporter activity	0.0467033	A0A0D2XCF0	296	K	Mitochondrial import receptor subunit tom-40	FOXG_01573	1	GK(1)LSCVLEK_x000D_
Molecular Function	GO:0015450	5	P-P-bond-hydrolysis-driven protein transmembrane transporter activity	0.0467033	A0A0D2XCF0	279	K	Mitochondrial import receptor subunit tom-40	FOXG_01573	1	EGVTTIGAK(1)YDFR_x000D_
Molecular Function	GO:0005087	4	Ran guanyl-nucleotide exchange factor activity	0.0117998	A0A0D2XG20	109	K	Uncharacterized protein	FOXG_02861	1	TEEAEEK(1)PAAK_x000D_
Molecular Function	GO:0005087	4	Ran guanyl-nucleotide exchange factor activity	0.0117998	A0A0D2X8T7	21	K	GTP-binding nuclear protein	FOXG_00296	1	LVLVGDGGTGK(1)TTFVK_x000D_
Molecular Function	GO:0005087	4	Ran guanyl-nucleotide exchange factor activity	0.0117998	A0A0D2X8T7	150	K	GTP-binding nuclear protein	FOXG_00296	1	NLQYYDISAK(1)SNYNFEK_x000D_
Molecular Function	GO:0005087	4	Ran guanyl-nucleotide exchange factor activity	0.0117998	A0A0D2XQA6	92	K	Importin N-terminal domain-containing protein	FOXG_06148	1	WLQQTDDETK(1)NR_x000D_
Molecular Function	GO:0005087	4	Ran guanyl-nucleotide exchange factor activity	0.0117998	A0A0D2XQA6	189	K	Importin N-terminal domain-containing protein	FOXG_06148	1	K(1)EETNIEVR_x000D_
Molecular Function	GO:0005087	4	Ran guanyl-nucleotide exchange factor activity	0.0117998	A0A0D2XQA6	82	K	Importin N-terminal domain-containing protein	FOXG_06148	1	HQELQAK(1)WLQQTDDETK_x000D_
Molecular Function	GO:0004176	5	ATP-dependent peptidase activity	0.22191	A0A0D2Y4N3	575	K	AAA domain-containing protein	---	1	VALGGK(1)MAEELR_x000D_
Molecular Function	GO:0004176	5	ATP-dependent peptidase activity	0.22191	A0A0D2XX10	451	K	"Lon protease homolog, mitochondrial"	PIM1	1	ALVVLK(1)K_x000D_
Molecular Function	GO:0004176	5	ATP-dependent peptidase activity	0.22191	A0A0D2XX10	842	K	"Lon protease homolog, mitochondrial"	PIM1	1	SK(1)TEEVTEGK_x000D_
Molecular Function	GO:0030170	3	pyridoxal phosphate binding	0.00560155	A0A0D2XDU8	230	K	4-aminobutyrate aminotransferase	FOXG_02078	1	YPLEEHVEENAAEEK(1)R_x000D_
Molecular Function	GO:0030170	3	pyridoxal phosphate binding	0.00560155	A0A0D2XQG2	238	K	Branched-chain-amino-acid aminotransferase	FOXG_06208	1	AWPGGVGDK(1)K_x000D_
Molecular Function	GO:0030170	3	pyridoxal phosphate binding	0.00560155	A0A0D2XQG2	39	K	Branched-chain-amino-acid aminotransferase	FOXG_06208	1	AEAASTIK(1)PLGLDASK_x000D_
Molecular Function	GO:0030170	3	pyridoxal phosphate binding	0.00560155	A0A0D2XQG2	335	K	Branched-chain-amino-acid aminotransferase	FOXG_06208	1	YTMK(1)ELAEAADEGR_x000D_
Molecular Function	GO:0030170	3	pyridoxal phosphate binding	0.00560155	A0A0D2XQG2	47	K	Branched-chain-amino-acid aminotransferase	FOXG_06208	1	PLGLDASK(1)LSIEK_x000D_
Molecular Function	GO:0030170	3	pyridoxal phosphate binding	0.00560155	A0A0D2XZB9	356	K	Ornithine aminotransferase	FOXG_09346	1	ALNTPILK(1)VIR_x000D_
Molecular Function	GO:0030170	3	pyridoxal phosphate binding	0.00560155	A0A0D2XZB9	338	K	Ornithine aminotransferase	FOXG_09346	1	AEK(1)LGNMFR_x000D_
Molecular Function	GO:0030170	3	pyridoxal phosphate binding	0.00560155	A0A0D2XZB9	138	K	Ornithine aminotransferase	FOXG_09346	1	VK(1)GVPQEK_x000D_
Molecular Function	GO:0030170	3	pyridoxal phosphate binding	0.00560155	A0A0D2XZB9	361	K	Ornithine aminotransferase	FOXG_09346	1	GK(1)GLLNAVVIDESAANGR_x000D_
Molecular Function	GO:0030170	3	pyridoxal phosphate binding	0.00560155	A0A0D2XZB9	242	K	Ornithine aminotransferase	FOXG_09346	1	VQALCTK(1)HNVLFICDEIQTGIGR_x000D_
Molecular Function	GO:0030170	3	pyridoxal phosphate binding	0.00560155	A0A0D2XET1	391	K	Cystathionine beta-synthase	FOXG_02418	1	DK(1)GFDQLPVLSANGNK_x000D_
Molecular Function	GO:0030170	3	pyridoxal phosphate binding	0.00560155	A0A0D2XET1	57	K	Cystathionine beta-synthase	FOXG_02418	0.999999	IPQSLGIECDVYVKPELFSAGGSVK(1)DR_x000D_
Molecular Function	GO:0030170	3	pyridoxal phosphate binding	0.00560155	A0A0D2XET1	70	K	Cystathionine beta-synthase	FOXG_02418	1	MIEEAEK(1)SGR_x000D_
Molecular Function	GO:0030170	3	pyridoxal phosphate binding	0.00560155	A0A0D2XET1	494	K	Cystathionine beta-synthase	FOXG_02418	1	TDDSK(1)SLSK_x000D_
Molecular Function	GO:0030170	3	pyridoxal phosphate binding	0.00560155	A0A0D2XET1	458	K	Cystathionine beta-synthase	FOXG_02418	1	EFASPINPGK(1)R_x000D_
Molecular Function	GO:0030170	3	pyridoxal phosphate binding	0.00560155	A0A0D2XET1	110	K	Cystathionine beta-synthase	FOXG_02418	1	TIITLPEK(1)MSAEK_x000D_
Molecular Function	GO:0030170	3	pyridoxal phosphate binding	0.00560155	A0A0D2XDZ7	74	K	Cysteine synthase	FOXG_02128	1	AEFMNPGGSVK(1)DR_x000D_
Molecular Function	GO:0030170	3	pyridoxal phosphate binding	0.00560155	A0A0D2XDZ7	83	K	Cysteine synthase	FOXG_02128	1	AALYVVK(1)DAEER_x000D_
Molecular Function	GO:0030170	3	pyridoxal phosphate binding	0.00560155	A0A0D2Y4D0	67	K	"Acetylornithine aminotransferase, mitochondrial"	FOXG_11133	1	GK(1)GSWLWDAEDR_x000D_
Molecular Function	GO:0030170	3	pyridoxal phosphate binding	0.00560155	A0A0J9UXI3	552	K	"Alpha-1,4 glucan phosphorylase"	FOXG_19221	1	K(1)EWSEIK_x000D_
Molecular Function	GO:0030170	3	pyridoxal phosphate binding	0.00560155	A0A0D2XA66	19	K	Pyridoxal phosphate homeostasis protein	---	1	AQALVSQLSSVK(1)ER_x000D_
Molecular Function	GO:0030170	3	pyridoxal phosphate binding	0.00560155	A0A0D2X8K5	264	K	Cystathionine gamma-lyase	FOXG_00214	1	GLK(1)TLHLR_x000D_
Molecular Function	GO:0003723	4	RNA binding	6.4858e-12	A0A0D2XZH0	27	K	40S ribosomal protein S20	FOXG_09399	1	K(1)VQSLEK_x000D_
Molecular Function	GO:0003723	4	RNA binding	6.4858e-12	A0A0D2XZH0	74	K	40S ribosomal protein S20	FOXG_09399	1	TPCGEGSK(1)TWDSYELR_x000D_
Molecular Function	GO:0003723	4	RNA binding	6.4858e-12	A0A0D2XZH0	50	K	40S ribosomal protein S20	FOXG_09399	1	GLTIK(1)GPVR_x000D_
Molecular Function	GO:0003723	4	RNA binding	6.4858e-12	A0A0D2XZH0	33	K	40S ribosomal protein S20	FOXG_09399	1	VQSLEK(1)VSAELIER_x000D_
Molecular Function	GO:0003723	4	RNA binding	6.4858e-12	A0A0D2XZP2	398	K	Translation initiation factor 5	FOXG_09473	1	YTDISTSK(1)K_x000D_
Molecular Function	GO:0003723	4	RNA binding	6.4858e-12	A0A0D2XZP2	328	K	Translation initiation factor 5	FOXG_09473	1	ASMLK(1)QFVTSER_x000D_
Molecular Function	GO:0003723	4	RNA binding	6.4858e-12	A0A0D2XWE4	252	K	Uncharacterized protein	FOXG_08310	1	LK(1)DDYYGQK_x000D_
Molecular Function	GO:0003723	4	RNA binding	6.4858e-12	A0A0D2XWE4	236	K	Uncharacterized protein	FOXG_08310	1	SK(1)LQAEQQEK_x000D_
Molecular Function	GO:0003723	4	RNA binding	6.4858e-12	A0A0D2Y2S2	225	K	60S ribosomal protein L7	FOXG_10571	1	FK(1)HFIEGGDLGNR_x000D_
Molecular Function	GO:0003723	4	RNA binding	6.4858e-12	A0A0D2Y2S2	75	K	60S ribosomal protein L7	FOXG_10571	1	VAK(1)AEDSAFVPAEAK_x000D_
Molecular Function	GO:0003723	4	RNA binding	6.4858e-12	A0A0D2Y2S2	106	K	60S ribosomal protein L7	FOXG_10571	1	K(1)ILQLLR_x000D_
Molecular Function	GO:0003723	4	RNA binding	6.4858e-12	A0A0D2Y2S2	37	K	60S ribosomal protein L7	FOXG_10571	1	TDAIEK(1)K_x000D_
Molecular Function	GO:0003723	4	RNA binding	6.4858e-12	A0A0D2Y2S2	19	K	60S ribosomal protein L7	FOXG_10571	1	GATVPTNDQILVPETLLK(1)K_x000D_
Molecular Function	GO:0003723	4	RNA binding	6.4858e-12	A0A0D2Y2S2	55	K	60S ribosomal protein L7	FOXG_10571	1	RAEK(1)YVQEYR_x000D_
Molecular Function	GO:0003723	4	RNA binding	6.4858e-12	A0A0D2Y2S2	126	K	60S ribosomal protein L7	FOXG_10571	1	VTK(1)AITEMLK_x000D_
Molecular Function	GO:0003723	4	RNA binding	6.4858e-12	A0A0D2Y2S2	150	K	60S ribosomal protein L7	FOXG_10571	1	TVK(1)ELVYK_x000D_
Molecular Function	GO:0003723	4	RNA binding	6.4858e-12	A0A0D2X8U8	50	K	60S ribosomal protein L11	FOXG_00307	1	VLEQLSGQTPVYSK(1)AR_x000D_
Molecular Function	GO:0003723	4	RNA binding	6.4858e-12	A0A0D2X8U8	88	K	60S ribosomal protein L11	FOXG_00307	1	VK(1)EYELR_x000D_
Molecular Function	GO:0003723	4	RNA binding	6.4858e-12	A0A0D2X8U8	76	K	60S ribosomal protein L11	FOXG_00307	1	GPK(1)AEEILER_x000D_
Molecular Function	GO:0003723	4	RNA binding	6.4858e-12	A0A0D2X8U8	17	K	60S ribosomal protein L11	FOXG_00307	1	IQK(1)LVLNISVGESGDR_x000D_
Molecular Function	GO:0003723	4	RNA binding	6.4858e-12	A0A0D2X8U8	65	K	60S ribosomal protein L11	FOXG_00307	1	RNEK(1)IAVHVTVR_x000D_
Molecular Function	GO:0003723	4	RNA binding	6.4858e-12	A0A0D2X8U8	5	K	60S ribosomal protein L11	FOXG_00307	1	ASEK(1)ANNPMR_x000D_
Molecular Function	GO:0003723	4	RNA binding	6.4858e-12	A0A0D2X898	50	K	60S ribosomal protein L33-A	FOXG_00107	1	K(1)VAFVYR_x000D_
Molecular Function	GO:0003723	4	RNA binding	6.4858e-12	A0A0D2X898	49	K	60S ribosomal protein L33-A	FOXG_00107	1	IEGVDDTNAANFYLGK(1)K_x000D_
Molecular Function	GO:0003723	4	RNA binding	6.4858e-12	A0A0D2X898	86	K	60S ribosomal protein L33-A	FOXG_00107	1	AK(1)FTSPLPTK_x000D_
Molecular Function	GO:0003723	4	RNA binding	6.4858e-12	A0A0D2YC01	567	K	Bms1-type G domain-containing protein	FOXG_13831	1	GISPIQEK(1)TYNPK_x000D_
Molecular Function	GO:0003723	4	RNA binding	6.4858e-12	A0A0D2YC01	83	K	Bms1-type G domain-containing protein	FOXG_13831	1	ETSVFAGK(1)DGAPR_x000D_
Molecular Function	GO:0003723	4	RNA binding	6.4858e-12	A0A0D2XCI0	3	K	Centromere/microtubule-binding protein cbf5	FOXG_01603	1	SK(1)DVAVVK_x000D_
Molecular Function	GO:0003723	4	RNA binding	6.4858e-12	A0A0D2XCI0	9	K	Centromere/microtubule-binding protein cbf5	FOXG_01603	1	DVAVVK(1)K_x000D_
Molecular Function	GO:0003723	4	RNA binding	6.4858e-12	A0A0D2XCI0	400	K	Centromere/microtubule-binding protein cbf5	FOXG_01603	1	WSSEYK(1)DFSTSDASAAAAAAAPAK_x000D_
Molecular Function	GO:0003723	4	RNA binding	6.4858e-12	A0A0D2XCI0	394	K	Centromere/microtubule-binding protein cbf5	FOXG_01603	1	YGRPNDATPAK(1)WSSEYK_x000D_
Molecular Function	GO:0003723	4	RNA binding	6.4858e-12	A0A0D2XCI0	78	K	Centromere/microtubule-binding protein cbf5	FOXG_01603	1	QYISSGVINLDK(1)PSNPSSHEVVAWVK_x000D_
Molecular Function	GO:0003723	4	RNA binding	6.4858e-12	A0A0D2XCI0	92	K	Centromere/microtubule-binding protein cbf5	FOXG_01603	0.99998	QYISSGVINLDKPSNPSSHEVVAWVK(1)R_x000D_
Molecular Function	GO:0003723	4	RNA binding	6.4858e-12	A0A0D2XCI0	457	K	Centromere/microtubule-binding protein cbf5	FOXG_01603	1	HDGETAEEK(1)AER_x000D_
Molecular Function	GO:0003723	4	RNA binding	6.4858e-12	A0A0D2XCI0	144	K	Centromere/microtubule-binding protein cbf5	FOXG_01603	1	LHDK(1)LPGGQAQFAR_x000D_
Molecular Function	GO:0003723	4	RNA binding	6.4858e-12	A0A0D2XCI0	186	K	Centromere/microtubule-binding protein cbf5	FOXG_01603	1	TIHESK(1)LIEFDNDR_x000D_
Molecular Function	GO:0003723	4	RNA binding	6.4858e-12	A0A0D2XCI0	383	K	Centromere/microtubule-binding protein cbf5	FOXG_01603	1	LDK(1)YGRPNDATPAK_x000D_
Molecular Function	GO:0003723	4	RNA binding	6.4858e-12	A0A0D2XCI0	43	K	Centromere/microtubule-binding protein cbf5	FOXG_01603	1	NYDK(1)LLVR_x000D_
Molecular Function	GO:0003723	4	RNA binding	6.4858e-12	A0A0D2XCI0	372	K	Centromere/microtubule-binding protein cbf5	FOXG_01603	1	RWGLGPVALEK(1)K_x000D_
Molecular Function	GO:0003723	4	RNA binding	6.4858e-12	A0A0D2XCI0	133	K	Centromere/microtubule-binding protein cbf5	FOXG_01603	1	SQQGAGK(1)EYVAVIR_x000D_
Molecular Function	GO:0003723	4	RNA binding	6.4858e-12	A0A0D2XUD8	50	K	Uncharacterized protein	FOXG_07590	1	HLYTLVLK(1)DTDK_x000D_
Molecular Function	GO:0003723	4	RNA binding	6.4858e-12	A0A0D2XUD8	73	K	Uncharacterized protein	FOXG_07590	1	QSLPPNLQLTDVSK(1)K_x000D_
Molecular Function	GO:0003723	4	RNA binding	6.4858e-12	A0A0D2XUD8	10	K	Uncharacterized protein	FOXG_07590	1	K(1)FIEICR_x000D_
Molecular Function	GO:0003723	4	RNA binding	6.4858e-12	A0A0D2YH39	191	K	RRM domain-containing protein	---	1	DSK(1)AAAAAGAR_x000D_
Molecular Function	GO:0003723	4	RNA binding	6.4858e-12	A0A0D2XYA9	306	K	20S-pre-rRNA D-site endonuclease NOB1	FOXG_08981	1	ITHLK(1)NWVLR_x000D_
Molecular Function	GO:0003723	4	RNA binding	6.4858e-12	A0A0D2XMK9	97	K	Eukaryotic translation initiation factor 3 subunit I	TIF34	1	TWEFPTAVK(1)R_x000D_
Molecular Function	GO:0003723	4	RNA binding	6.4858e-12	A0A0D2XMK9	20	K	Eukaryotic translation initiation factor 3 subunit I	TIF34	1	FNK(1)DGDLIFSVAK_x000D_
Molecular Function	GO:0003723	4	RNA binding	6.4858e-12	A0A0D2XMK9	211	K	Eukaryotic translation initiation factor 3 subunit I	TIF34	1	TYFITACK(1)DK_x000D_
Molecular Function	GO:0003723	4	RNA binding	6.4858e-12	A0A0D2XMK9	243	K	Eukaryotic translation initiation factor 3 subunit I	TIF34	1	TYTADTPLNSATITPK(1)K_x000D_
Molecular Function	GO:0003723	4	RNA binding	6.4858e-12	A0A0D2XMK9	319	K	Eukaryotic translation initiation factor 3 subunit I	TIF34	1	VHHFDK(1)GYFDFNYEVER_x000D_
Molecular Function	GO:0003723	4	RNA binding	6.4858e-12	A0A0D2XMK9	275	K	Eukaryotic translation initiation factor 3 subunit I	TIF34	1	FYHK(1)IFEDEIGR_x000D_
Molecular Function	GO:0003723	4	RNA binding	6.4858e-12	A0A0D2XMK9	301	K	Eukaryotic translation initiation factor 3 subunit I	TIF34	1	GHFGPLNTVAADPTGK(1)SYASGGEDGYVR_x000D_
Molecular Function	GO:0003723	4	RNA binding	6.4858e-12	A0A0D2XMK9	82	K	Eukaryotic translation initiation factor 3 subunit I	TIF34	1	LWEVK(1)TGR_x000D_
Molecular Function	GO:0003723	4	RNA binding	6.4858e-12	A0A0D2Y8Z4	149	K	Uncharacterized protein	---	1	GNQQTTTDK(1)VCK_x000D_
Molecular Function	GO:0003723	4	RNA binding	6.4858e-12	A0A0D2Y8Z4	152	K	Uncharacterized protein	---	1	VCK(1)YFIEAIEDGK_x000D_
Molecular Function	GO:0003723	4	RNA binding	6.4858e-12	A0A0J9WNA8	81	K	Methyltransferase	FOXG_08313	1	EFYHISK(1)R_x000D_
Molecular Function	GO:0003723	4	RNA binding	6.4858e-12	A0A0J9WNA8	168	K	Methyltransferase	FOXG_08313	1	VVHLHNK(1)ETFR_x000D_
Molecular Function	GO:0003723	4	RNA binding	6.4858e-12	A0A0D2Y253	340	K	Protein DOM34 homolog	FOXG_10347	1	YVALVDK(1)VR_x000D_
Molecular Function	GO:0003723	4	RNA binding	6.4858e-12	A0A0J9VGG5	497	K	Eukaryotic translation initiation factor 3 subunit C	NIP1	1	VISK(1)TYR_x000D_
Molecular Function	GO:0003723	4	RNA binding	6.4858e-12	A0A0J9VGG5	91	K	Eukaryotic translation initiation factor 3 subunit C	NIP1	1	VSLQVDAAPTEEGDDDGFATVGK(1)GGR_x000D_
Molecular Function	GO:0003723	4	RNA binding	6.4858e-12	A0A0J9VGG5	270	K	Eukaryotic translation initiation factor 3 subunit C	NIP1	1	K(1)DDSLEIPQDSVNR_x000D_
Molecular Function	GO:0003723	4	RNA binding	6.4858e-12	A0A0D2XQM8	149	K	Elongation factor 2	FOXG_06276	1	IKPVIIINK(1)VDR_x000D_
Molecular Function	GO:0003723	4	RNA binding	6.4858e-12	A0A0D2XQM8	306	K	Elongation factor 2	FOXG_06276	1	EGK(1)QLLK_x000D_
Molecular Function	GO:0003723	4	RNA binding	6.4858e-12	A0A0D2XQM8	310	K	Elongation factor 2	FOXG_06276	1	QLLK(1)AVMR_x000D_
Molecular Function	GO:0003723	4	RNA binding	6.4858e-12	A0A0D2XQM8	142	K	Elongation factor 2	FOXG_06276	1	IK(1)PVIIINK_x000D_
Molecular Function	GO:0003723	4	RNA binding	6.4858e-12	A0A0D2XQM8	291	K	Elongation factor 2	FOXG_06276	1	EETATLLEK(1)LNLK_x000D_
Molecular Function	GO:0003723	4	RNA binding	6.4858e-12	A0A0D2XQM8	303	K	Elongation factor 2	FOXG_06276	1	LPAEDREK(1)EGK_x000D_
Molecular Function	GO:0003723	4	RNA binding	6.4858e-12	A0A0D2XQM8	295	K	Elongation factor 2	FOXG_06276	1	LNLK(1)LPAEDR_x000D_
Molecular Function	GO:0003723	4	RNA binding	6.4858e-12	A0A0D2XQM8	20	K	Elongation factor 2	FOXG_06276	1	NMSVIAHVDHGK(1)STLTDSLLAK_x000D_
Molecular Function	GO:0003723	4	RNA binding	6.4858e-12	A0A0D2XQM8	243	K	Elongation factor 2	FOXG_06276	1	LWGDNYFNPK(1)TK_x000D_
Molecular Function	GO:0003723	4	RNA binding	6.4858e-12	A0A0D2XQM8	281	K	Elongation factor 2	FOXG_06276	1	IFSAVMNFK(1)K_x000D_
Molecular Function	GO:0003723	4	RNA binding	6.4858e-12	A0A0D2XQM8	256	K	Elongation factor 2	FOXG_06276	1	NGTYEGK(1)QLER_x000D_
Molecular Function	GO:0003723	4	RNA binding	6.4858e-12	A0A0D2XQM8	30	K	Elongation factor 2	FOXG_06276	1	STLTDSLLAK(1)AGIISTAK_x000D_
Molecular Function	GO:0003723	4	RNA binding	6.4858e-12	A0A0D2XWN8	104	K	Uncharacterized protein	FOXG_08404	1	PLEEK(1)LR_x000D_
Molecular Function	GO:0003723	4	RNA binding	6.4858e-12	A0A0D2XI69	152	K	40S ribosomal protein S9	FOXG_03620	1	LDSQK(1)HIDFALTSPFGGGR_x000D_
Molecular Function	GO:0003723	4	RNA binding	6.4858e-12	A0A0D2XI69	174	K	40S ribosomal protein S9	FOXG_03620	1	K(1)AAAAAGGEGGEDEEDEE_x000D_
Molecular Function	GO:0003723	4	RNA binding	6.4858e-12	A0A0D2XI69	90	K	40S ribosomal protein S9	FOXG_03620	1	MK(1)LDYVLALK_x000D_
Molecular Function	GO:0003723	4	RNA binding	6.4858e-12	A0A0D2XI69	63	K	40S ribosomal protein S9	FOXG_03620	1	QLLTLDEK(1)DPK_x000D_
Molecular Function	GO:0003723	4	RNA binding	6.4858e-12	A0A0D2XI69	49	K	40S ribosomal protein S9	FOXG_03620	1	VGLTLSK(1)IR_x000D_
Molecular Function	GO:0003723	4	RNA binding	6.4858e-12	A0A0D2XI69	113	K	40S ribosomal protein S9	FOXG_03620	1	LQTCVWK(1)LGLAK_x000D_
Molecular Function	GO:0003723	4	RNA binding	6.4858e-12	A0A0D2XA80	523	K	Hsp70-like protein	FOXG_00795	1	MLNDAEK(1)YK_x000D_
Molecular Function	GO:0003723	4	RNA binding	6.4858e-12	A0A0D2XA80	346	K	Hsp70-like protein	FOXG_00795	1	VQK(1)LITDYFNGK_x000D_
Molecular Function	GO:0003723	4	RNA binding	6.4858e-12	A0A0D2XA80	511	K	Hsp70-like protein	FOXG_00795	1	LSK(1)EEIER_x000D_
Molecular Function	GO:0003723	4	RNA binding	6.4858e-12	A0A0D2XA80	457	K	Hsp70-like protein	FOXG_00795	1	DNNLMGK(1)FELTGIPPAPR_x000D_
Molecular Function	GO:0003723	4	RNA binding	6.4858e-12	A0A0D2XA80	560	K	Hsp70-like protein	FOXG_00795	1	VEEK(1)IEASDK_x000D_
Molecular Function	GO:0003723	4	RNA binding	6.4858e-12	A0A0D2XA80	244	K	Hsp70-like protein	FOXG_00795	1	LVNHFVNEFK(1)R_x000D_
Molecular Function	GO:0003723	4	RNA binding	6.4858e-12	A0A0D2XA80	506	K	Hsp70-like protein	FOXG_00795	1	SNK(1)IVITNDK(1)GR_x000D_
Molecular Function	GO:0003723	4	RNA binding	6.4858e-12	A0A0D2XA80	566	K	Hsp70-like protein	FOXG_00795	1	IEASDK(1)ETLTAEIDK_x000D_
Molecular Function	GO:0003723	4	RNA binding	6.4858e-12	A0A0D2XA80	525	K	Hsp70-like protein	FOXG_00795	1	YK(1)EEDEAEGK_x000D_
Molecular Function	GO:0003723	4	RNA binding	6.4858e-12	A0A0D2XA80	422	K	Hsp70-like protein	FOXG_00795	1	NTTIPTK(1)K_x000D_
Molecular Function	GO:0003723	4	RNA binding	6.4858e-12	A0A0D2XA80	533	K	Hsp70-like protein	FOXG_00795	1	EEDEAEGK(1)R_x000D_
Molecular Function	GO:0003723	4	RNA binding	6.4858e-12	A0A0D2XA80	75	K	Hsp70-like protein	FOXG_00795	1	K(1)FADPEVQADMK_x000D_
Molecular Function	GO:0003723	4	RNA binding	6.4858e-12	A0A0D2XA80	326	K	Hsp70-like protein	FOXG_00795	1	IDK(1)SLVHEIVLVGGSTR_x000D_
Molecular Function	GO:0003723	4	RNA binding	6.4858e-12	A0A0D2XA80	249	K	Hsp70-like protein	FOXG_00795	1	K(1)DLSTNVR_x000D_
Molecular Function	GO:0003723	4	RNA binding	6.4858e-12	A0A0D2XA80	601	K	Hsp70-like protein	FOXG_00795	1	ELEGK(1)ANPIMMK_x000D_
Molecular Function	GO:0003723	4	RNA binding	6.4858e-12	A0A0D2XA80	69	K	Hsp70-like protein	FOXG_00795	1	NQVAMNPQNTVFDAK(1)R_x000D_
Molecular Function	GO:0003723	4	RNA binding	6.4858e-12	A0A0D2XA80	596	K	Hsp70-like protein	FOXG_00795	1	EEYEEHQK(1)ELEGK_x000D_
Molecular Function	GO:0003723	4	RNA binding	6.4858e-12	A0A0D2XA80	556	K	Hsp70-like protein	FOXG_00795	1	NTLSDPK(1)VEEK_x000D_
Molecular Function	GO:0003723	4	RNA binding	6.4858e-12	A0A0D2XA80	499	K	Hsp70-like protein	FOXG_00795	1	SNK(1)IVITNDK(1)GR_x000D_
Molecular Function	GO:0003723	4	RNA binding	6.4858e-12	A0A0D2XA80	86	K	Hsp70-like protein	FOXG_00795	1	FADPEVQADMK(1)HFPFK_x000D_
Molecular Function	GO:0003723	4	RNA binding	6.4858e-12	A0A0D2XA80	54	K	Hsp70-like protein	FOXG_00795	1	LIGDAAK(1)NQVAMNPQNTVFDAK_x000D_
Molecular Function	GO:0003723	4	RNA binding	6.4858e-12	A0A0D2XVK7	25	K	30S ribosomal protein S10e	FOXG_08019	1	EGVLVAQK(1)DFNLPK_x000D_
Molecular Function	GO:0003723	4	RNA binding	6.4858e-12	A0A0D2XVK7	93	K	30S ribosomal protein S10e	FOXG_08019	1	EWLHLPAEIVPATHIK(1)QQR_x000D_
Molecular Function	GO:0003723	4	RNA binding	6.4858e-12	A0A0D2XVK7	139	K	30S ribosomal protein S10e	FOXG_08019	1	DAGEGK(1)EGGAPGEFAPQFR_x000D_
Molecular Function	GO:0003723	4	RNA binding	6.4858e-12	A0A0D2XVK7	10	K	30S ribosomal protein S10e	FOXG_08019	1	K(1)IHEYLFR_x000D_
Molecular Function	GO:0003723	4	RNA binding	6.4858e-12	A0A0D2XVK7	5	K	30S ribosomal protein S10e	FOXG_08019	1	MLIPK(1)ADR_x000D_
Molecular Function	GO:0003723	4	RNA binding	6.4858e-12	A0A0D2Y973	495	K	Nop domain-containing protein	FOXG_12843	1	K(1)LSEADYER_x000D_
Molecular Function	GO:0003723	4	RNA binding	6.4858e-12	A0A0D2Y973	411	K	Nop domain-containing protein	FOXG_12843	1	LEGK(1)PLLPK_x000D_
Molecular Function	GO:0003723	4	RNA binding	6.4858e-12	A0A0D2Y973	368	K	Nop domain-containing protein	FOXG_12843	1	MLSAK(1)AALGLR_x000D_
Molecular Function	GO:0003723	4	RNA binding	6.4858e-12	A0A0D2Y973	565	K	Nop domain-containing protein	FOXG_12843	1	SQPAAEETDGK(1)K_x000D_
Molecular Function	GO:0003723	4	RNA binding	6.4858e-12	A0A0D2Y973	400	K	Nop domain-containing protein	FOXG_12843	1	IK(1)LENHLR_x000D_
Molecular Function	GO:0003723	4	RNA binding	6.4858e-12	A0A0D2Y973	44	K	Nop domain-containing protein	FOXG_12843	1	VVEMLK(1)LK_x000D_
Molecular Function	GO:0003723	4	RNA binding	6.4858e-12	A0A0D2Y973	435	K	Nop domain-containing protein	FOXG_12843	1	GANVTPSGEIVGAGQFTLK(1)ETR_x000D_
Molecular Function	GO:0003723	4	RNA binding	6.4858e-12	A0A0D2XGT0	69	K	60S ribosomal protein L24	FOXG_03124	1	GISEEVAK(1)K_x000D_
Molecular Function	GO:0003723	4	RNA binding	6.4858e-12	A0A0D2XGT0	27	K	60S ribosomal protein L24	FOXG_03124	1	GDSK(1)IFR_x000D_
Molecular Function	GO:0003723	4	RNA binding	6.4858e-12	A0A0D2XGT0	154	K	60S ribosomal protein L24	FOXG_03124	1	GSAPK(1)VQAK(1)TR_x000D_
Molecular Function	GO:0003723	4	RNA binding	6.4858e-12	A0A0D2XGT0	136	K	60S ribosomal protein L24	FOXG_03124	1	LAAQASK(1)GQAVR_x000D_
Molecular Function	GO:0003723	4	RNA binding	6.4858e-12	A0A0D2XGT0	91	K	60S ribosomal protein L24	FOXG_03124	1	GIVGASLDVIK(1)EK_x000D_
Molecular Function	GO:0003723	4	RNA binding	6.4858e-12	A0A0D2XGT0	113	K	60S ribosomal protein L24	FOXG_03124	1	AQAIK(1)ESK(1)EK_x000D_
Molecular Function	GO:0003723	4	RNA binding	6.4858e-12	A0A0D2XGT0	110	K	60S ribosomal protein L24	FOXG_03124	1	AQAIK(1)ESK(1)EK_x000D_
Molecular Function	GO:0003723	4	RNA binding	6.4858e-12	A0A0D2XZP5	1101	K	MIF4G domain-containing protein	---	0.999987	GWTVNLPDKPDEEEDAAGK(1)K_x000D_
Molecular Function	GO:0003723	4	RNA binding	6.4858e-12	A0A0D2XZP5	1182	K	MIF4G domain-containing protein	---	1	TIGGNLDSTEK(1)GR_x000D_
Molecular Function	GO:0003723	4	RNA binding	6.4858e-12	A0A0D2XZP5	1120	K	MIF4G domain-containing protein	---	1	TAEAALLSDEYYAAAAAK(1)R_x000D_
Molecular Function	GO:0003723	4	RNA binding	6.4858e-12	A0A0D2XZP5	631	K	MIF4G domain-containing protein	---	1	AIAK(1)EQAEK_x000D_
Molecular Function	GO:0003723	4	RNA binding	6.4858e-12	A0A0D2XZP5	1155	K	MIF4G domain-containing protein	---	1	LVDYK(1)GVPDEAEVESLSK_x000D_
Molecular Function	GO:0003723	4	RNA binding	6.4858e-12	A0A0D2XZP5	783	K	MIF4G domain-containing protein	---	1	SPNPALNAAVQK(1)K_x000D_
Molecular Function	GO:0003723	4	RNA binding	6.4858e-12	A0A0D2XWW0	276	K	Uncharacterized protein	FOXG_08476	1	EDIYETK(1)K_x000D_
Molecular Function	GO:0003723	4	RNA binding	6.4858e-12	A0A0D2XWW0	3	K	Uncharacterized protein	FOXG_08476	1	PK(1)ATTPSASR_x000D_
Molecular Function	GO:0003723	4	RNA binding	6.4858e-12	A0A0D2XGV1	104	K	Translation initiation factor 1A	FOXG_03145	1	TLK(1)SYGELPENAK_x000D_
Molecular Function	GO:0003723	4	RNA binding	6.4858e-12	A0A0D2XGV1	56	K	Translation initiation factor 1A	FOXG_03145	1	LEALCFDGSK(1)R_x000D_
Molecular Function	GO:0003723	4	RNA binding	6.4858e-12	A0A0D2XGV1	94	K	Translation initiation factor 1A	FOXG_03145	1	GDVILK(1)YTADEAR_x000D_
Molecular Function	GO:0003723	4	RNA binding	6.4858e-12	A0A0D2XGV1	151	K	Translation initiation factor 1A	FOXG_03145	1	K(1)EVDIDDI_x000D_
Molecular Function	GO:0003723	4	RNA binding	6.4858e-12	A0A0D2XGV1	29	K	Translation initiation factor 1A	FOXG_03145	1	ELTFK(1)EDGQEYAQVVK_x000D_
Molecular Function	GO:0003723	4	RNA binding	6.4858e-12	A0A0D2X8K7	271	K	Valyl-tRNA synthetase	FOXG_00216	1	NITTDSMGDK(1)IGR_x000D_
Molecular Function	GO:0003723	4	RNA binding	6.4858e-12	A0A0D2X8K7	28	K	Valyl-tRNA synthetase	FOXG_00216	1	ANENPK(1)TCLFLR_x000D_
Molecular Function	GO:0003723	4	RNA binding	6.4858e-12	A0A0D2X8K7	94	K	Valyl-tRNA synthetase	FOXG_00216	1	NDASLLVFGSSQK(1)K_x000D_
Molecular Function	GO:0003723	4	RNA binding	6.4858e-12	A0A0J9UMY7	350	K	Tr-type G domain-containing protein	FOXG_03419	1	GFFETEK(1)R_x000D_
Molecular Function	GO:0003723	4	RNA binding	6.4858e-12	A0A0J9UMY7	194	K	Tr-type G domain-containing protein	FOXG_03419	1	AEPTDK(1)PEAGQK_x000D_
Molecular Function	GO:0003723	4	RNA binding	6.4858e-12	A0A0J9UMY7	266	K	Tr-type G domain-containing protein	FOXG_03419	1	EQAADVDQETLK(1)EIYGK_x000D_
Molecular Function	GO:0003723	4	RNA binding	6.4858e-12	A0A0J9UMY7	386	K	Tr-type G domain-containing protein	FOXG_03419	1	K(1)GEYETGFER_x000D_
Molecular Function	GO:0003723	4	RNA binding	6.4858e-12	A0A0J9UMY7	695	K	Tr-type G domain-containing protein	FOXG_03419	1	DQGQTIAIGK(1)ITK_x000D_
Molecular Function	GO:0003723	4	RNA binding	6.4858e-12	A0A0J9UMY7	420	K	Tr-type G domain-containing protein	FOXG_03419	1	LIVAVNK(1)MDDPTVEWSHER_x000D_
Molecular Function	GO:0003723	4	RNA binding	6.4858e-12	A0A0J9UMY7	407	K	Tr-type G domain-containing protein	FOXG_03419	1	EHAMLAK(1)TQGVNK_x000D_
Molecular Function	GO:0003723	4	RNA binding	6.4858e-12	A0A0J9UMY7	445	K	Tr-type G domain-containing protein	FOXG_03419	1	LAQFLK(1)GTGYNLK_x000D_
Molecular Function	GO:0003723	4	RNA binding	6.4858e-12	A0A0J9UMY7	254	K	Tr-type G domain-containing protein	FOXG_03419	1	EVDAVEK(1)EQAADVDQETLK_x000D_
Molecular Function	GO:0003723	4	RNA binding	6.4858e-12	A0A0J9UMY7	209	K	Tr-type G domain-containing protein	FOXG_03419	1	AIEK(1)TGEK_x000D_
Molecular Function	GO:0003723	4	RNA binding	6.4858e-12	A0A0J9UMY7	528	K	Tr-type G domain-containing protein	FOXG_03419	1	IEAGVVK(1)K_x000D_
Molecular Function	GO:0003723	4	RNA binding	6.4858e-12	A0A0J9UMY7	337	K	Tr-type G domain-containing protein	FOXG_03419	1	TQGK(1)TIEVGR_x000D_
Molecular Function	GO:0003723	4	RNA binding	6.4858e-12	A0A0J9UFA2	112	K	V-type proton ATPase catalytic subunit A	FOXG_01804	1	K(1)WEFTPSVK_x000D_
Molecular Function	GO:0003723	4	RNA binding	6.4858e-12	A0A0J9UFA2	571	K	V-type proton ATPase catalytic subunit A	FOXG_01804	1	FEVPTDGQDVISK(1)R_x000D_
Molecular Function	GO:0003723	4	RNA binding	6.4858e-12	A0A0J9UFA2	542	K	V-type proton ATPase catalytic subunit A	FOXG_01804	1	VIAQGQSWAK(1)VR_x000D_
Molecular Function	GO:0003723	4	RNA binding	6.4858e-12	A0A0J9UFA2	94	K	V-type proton ATPase catalytic subunit A	FOXG_01804	1	MAK(1)SIYIPR_x000D_
Molecular Function	GO:0003723	4	RNA binding	6.4858e-12	A0A0J9UFA2	442	K	V-type proton ATPase catalytic subunit A	FOXG_01804	1	YNTILDK(1)YYEK_x000D_
Molecular Function	GO:0003723	4	RNA binding	6.4858e-12	A0A0J9UFA2	435	K	V-type proton ATPase catalytic subunit A	FOXG_01804	1	HFPSINTSLSYSK(1)YNTILDK_x000D_
Molecular Function	GO:0003723	4	RNA binding	6.4858e-12	A0A0D2XML4	66	K	Uncharacterized protein	---	1	EHFLDGK(1)IIDPK_x000D_
Molecular Function	GO:0003723	4	RNA binding	6.4858e-12	A0A0D2XXB4	35	K	Eukaryotic translation initiation factor 3 subunit G	TIF35	1	HDWADDDDIEETSTDLPEPQTISNK(1)DGTK_x000D_
Molecular Function	GO:0003723	4	RNA binding	6.4858e-12	A0A0D2XXB4	185	K	Eukaryotic translation initiation factor 3 subunit G	TIF35	1	DTMAPIGETGAADVAAGMGDEPSAAGAGAAGAK(1)K_x000D_
Molecular Function	GO:0003723	4	RNA binding	6.4858e-12	A0A0D2XXB4	207	K	Eukaryotic translation initiation factor 3 subunit G	TIF35	1	MGSK(1)FGER_x000D_
Molecular Function	GO:0003723	4	RNA binding	6.4858e-12	A0A0D2XXB4	248	K	Eukaryotic translation initiation factor 3 subunit G	TIF35	1	VFLAK(1)DR_x000D_
Molecular Function	GO:0003723	4	RNA binding	6.4858e-12	A0A0D2XXB4	275	K	Eukaryotic translation initiation factor 3 subunit G	TIF35	1	ACAK(1)MDGFGFK_x000D_
Molecular Function	GO:0003723	4	RNA binding	6.4858e-12	A0A0D2XXB4	10	K	Eukaryotic translation initiation factor 3 subunit G	TIF35	1	AAAVANQPK(1)HDWADDDDIEETSTDLPEPQTISNK_x000D_
Molecular Function	GO:0003723	4	RNA binding	6.4858e-12	A0A0D2XXB4	115	K	Eukaryotic translation initiation factor 3 subunit G	TIF35	0.83464	K(0.165)AEK(0.835)DESADANAQSMK_x000D_
Molecular Function	GO:0003723	4	RNA binding	6.4858e-12	A0A0J9VJU3	231	K	Translation initiation factor eIF-2B subunit gamma	FOXG_11127	1	DLTEDK(1)GSLPIR_x000D_
Molecular Function	GO:0003723	4	RNA binding	6.4858e-12	A0A0J9UYI6	119	K	Elongation factor 2	FOXG_06275	1	NAQDLPK(1)LVEGLK_x000D_
Molecular Function	GO:0003723	4	RNA binding	6.4858e-12	A0A0J9UYI6	112	K	Elongation factor 2	FOXG_06275	1	SVQVK(1)NAQDLPK_x000D_
Molecular Function	GO:0003723	4	RNA binding	6.4858e-12	A0A0J9UYI6	98	K	Elongation factor 2	FOXG_06275	1	VMK(1)FSVSPVVQR_x000D_
Molecular Function	GO:0003723	4	RNA binding	6.4858e-12	A0A0J9UYI6	39	K	Elongation factor 2	FOXG_06275	1	K(1)EDLFIK_x000D_
Molecular Function	GO:0003723	4	RNA binding	6.4858e-12	A0A0J9UYI6	446	K	Elongation factor 2	FOXG_06275	1	GVK(1)ELVPGVENYYDK_x000D_
Molecular Function	GO:0003723	4	RNA binding	6.4858e-12	A0A0J9UYI6	45	K	Elongation factor 2	FOXG_06275	1	EDLFIK(1)AIQR_x000D_
Molecular Function	GO:0003723	4	RNA binding	6.4858e-12	A0A0J9UYI6	7	K	Elongation factor 2	FOXG_06275	1	MVPTSDK(1)GR_x000D_
Molecular Function	GO:0003723	4	RNA binding	6.4858e-12	A0A0D2Y9B5	109	K	40S ribosomal protein S26	FOXG_12885	1	K(1)IVPTAPK_x000D_
Molecular Function	GO:0003723	4	RNA binding	6.4858e-12	A0A0D2Y9B5	116	K	40S ribosomal protein S26	FOXG_12885	1	IVPTAPK(1)A_x000D_
Molecular Function	GO:0003723	4	RNA binding	6.4858e-12	A0A0D2Y9B5	19	K	40S ribosomal protein S26	FOXG_12885	1	GHVK(1)PIR_x000D_
Molecular Function	GO:0003723	4	RNA binding	6.4858e-12	A0A0J9UMU1	92	K	RRM domain-containing protein	FOXG_04224	1	LSEAEVSK(1)MFEK_x000D_
Molecular Function	GO:0003723	4	RNA binding	6.4858e-12	A0A0J9UMU1	102	K	RRM domain-containing protein	FOXG_04224	1	YGDVEK(1)CQIMR_x000D_
Molecular Function	GO:0003723	4	RNA binding	6.4858e-12	A0A0J9UMU1	132	K	RRM domain-containing protein	FOXG_04224	1	MVTSEQAEAAK(1)EGLQGEQIEGR_x000D_
Molecular Function	GO:0003723	4	RNA binding	6.4858e-12	A0A0J9UMU1	96	K	RRM domain-containing protein	FOXG_04224	1	MFEK(1)YGDVEK_x000D_
Molecular Function	GO:0003723	4	RNA binding	6.4858e-12	A0A0J9UMU1	168	K	RRM domain-containing protein	FOXG_04224	1	YFGPPK(1)R_x000D_
Molecular Function	GO:0003723	4	RNA binding	6.4858e-12	A0A0J9UT99	87	K	60S ribosomal protein L30	FOXG_05161	1	APIHHFSGNNIELGTACGK(1)LFR_x000D_
Molecular Function	GO:0003723	4	RNA binding	6.4858e-12	A0A0J9UT99	32	K	60S ribosomal protein L30	FOXG_05161	1	VTLGYK(1)STLK_x000D_
Molecular Function	GO:0003723	4	RNA binding	6.4858e-12	A0A0J9UT99	57	K	60S ribosomal protein L30	FOXG_05161	1	K(1)SELEYYSMLSK_x000D_
Molecular Function	GO:0003723	4	RNA binding	6.4858e-12	A0A0J9UT99	23	K	60S ribosomal protein L30	FOXG_05161	1	LALVMK(1)SGK_x000D_
Molecular Function	GO:0003723	4	RNA binding	6.4858e-12	A0A0J9UT99	9	K	60S ribosomal protein L30	FOXG_05161	1	K(1)DANSINSK_x000D_
Molecular Function	GO:0003723	4	RNA binding	6.4858e-12	A0A0J9UT99	68	K	60S ribosomal protein L30	FOXG_05161	1	SELEYYSMLSK(1)APIHHFSGNNIELGTACGK_x000D_
Molecular Function	GO:0003723	4	RNA binding	6.4858e-12	A0A0J9UT99	44	K	60S ribosomal protein L30	FOXG_05161	1	AK(1)LIIIAGNTPPLR_x000D_
Molecular Function	GO:0003723	4	RNA binding	6.4858e-12	A0A0D2XHU2	8	K	60S ribosomal protein L13	FOXG_03490	1	HNQK(1)LVNNHFR_x000D_
Molecular Function	GO:0003723	4	RNA binding	6.4858e-12	A0A0D2XHU2	147	K	60S ribosomal protein L13	FOXG_03490	1	IEK(1)ASHISATLPIAPTDIAVK_x000D_
Molecular Function	GO:0003723	4	RNA binding	6.4858e-12	A0A0D2XHU2	42	K	60S ribosomal protein L13	FOXG_03490	1	QAK(1)AAALAPR_x000D_
Molecular Function	GO:0003723	4	RNA binding	6.4858e-12	A0A0D2XHU2	165	K	60S ribosomal protein L13	FOXG_03490	1	ASHISATLPIAPTDIAVK(1)EIK_x000D_
Molecular Function	GO:0003723	4	RNA binding	6.4858e-12	A0A0D2XHU2	64	K	60S ribosomal protein L13	FOXG_03490	1	CPTLK(1)YNR_x000D_
Molecular Function	GO:0003723	4	RNA binding	6.4858e-12	A0A0D2XHU2	117	K	60S ribosomal protein L13	FOXG_03490	1	LK(1)AYQER_x000D_
Molecular Function	GO:0003723	4	RNA binding	6.4858e-12	A0A0D2XHU2	31	K	60S ribosomal protein L13	FOXG_03490	1	THFDQPGK(1)K_x000D_
Molecular Function	GO:0003723	4	RNA binding	6.4858e-12	A0A0D2XHU2	211	K	60S ribosomal protein L13	FOXG_03490	1	DAAEAESAK(1)K_x000D_
Molecular Function	GO:0003723	4	RNA binding	6.4858e-12	A0A0J9WQ29	119	K	Ribosome biogenesis protein NOP53	FOXG_10438	1	TTNGILPVK(1)R_x000D_
Molecular Function	GO:0003723	4	RNA binding	6.4858e-12	A0A0J9WQ29	431	K	Ribosome biogenesis protein NOP53	FOXG_10438	1	FTEK(1)WTYK_x000D_
Molecular Function	GO:0003723	4	RNA binding	6.4858e-12	A0A0J9WQ29	87	K	Ribosome biogenesis protein NOP53	FOXG_10438	1	GLK(1)ADEIINAR_x000D_
Molecular Function	GO:0003723	4	RNA binding	6.4858e-12	A0A0D2Y4J2	92	K	60S ribosomal protein L20	FOXG_11195	1	SGTHNMYK(1)EYR_x000D_
Molecular Function	GO:0003723	4	RNA binding	6.4858e-12	A0A0D2Y4J2	158	K	60S ribosomal protein L20	FOXG_11195	1	ITK(1)ENTK(1)K_x000D_
Molecular Function	GO:0003723	4	RNA binding	6.4858e-12	A0A0D2Y4J2	131	K	60S ribosomal protein L20	FOXG_11195	1	VVEIEK(1)TEDIK_x000D_
Molecular Function	GO:0003723	4	RNA binding	6.4858e-12	A0A0D2Y4J2	162	K	60S ribosomal protein L20	FOXG_11195	1	ITK(1)ENTK(1)K_x000D_
Molecular Function	GO:0003723	4	RNA binding	6.4858e-12	A0A0D2Y4J2	73	K	60S ribosomal protein L20	FOXG_11195	1	VK(1)NFGIWIR_x000D_
Molecular Function	GO:0003723	4	RNA binding	6.4858e-12	A0A0D2Y4J2	146	K	60S ribosomal protein L20	FOXG_11195	1	QLTQK(1)GLSFPLPHR_x000D_
Molecular Function	GO:0003723	4	RNA binding	6.4858e-12	A0A0D2XCJ5	77	K	Elongation factor Tu	FOXG_01618	1	TTLSAAITK(1)R_x000D_
Molecular Function	GO:0003723	4	RNA binding	6.4858e-12	A0A0D2XCJ5	309	K	Elongation factor Tu	FOXG_01618	1	VTDIETFK(1)K_x000D_
Molecular Function	GO:0003723	4	RNA binding	6.4858e-12	A0A0D2XCJ5	293	K	Elongation factor Tu	FOXG_01618	1	DQEIELVGK(1)GQEVIK_x000D_
Molecular Function	GO:0003723	4	RNA binding	6.4858e-12	A0A0J9USN5	271	K	60S ribosomal protein L5	FOXG_05398	1	EEWK(1)EISK_x000D_
Molecular Function	GO:0003723	4	RNA binding	6.4858e-12	A0A0J9USN5	27	K	60S ribosomal protein L5	FOXG_05398	1	QQGK(1)TDYYAR_x000D_
Molecular Function	GO:0003723	4	RNA binding	6.4858e-12	A0A0J9USN5	146	K	60S ribosomal protein L5	FOXG_05398	1	RPFK(1)VFLDVGLK_x000D_
Molecular Function	GO:0003723	4	RNA binding	6.4858e-12	A0A0J9USN5	41	K	60S ribosomal protein L5	FOXG_05398	1	LITQAK(1)NK_x000D_
Molecular Function	GO:0003723	4	RNA binding	6.4858e-12	A0A0J9USN5	167	K	60S ribosomal protein L5	FOXG_05398	1	VFGAMK(1)GASDGGILVPHSEK_x000D_
Molecular Function	GO:0003723	4	RNA binding	6.4858e-12	A0A0J9USN5	48	K	60S ribosomal protein L5	FOXG_05398	1	YNAPK(1)YR_x000D_
Molecular Function	GO:0003723	4	RNA binding	6.4858e-12	A0A0J9USN5	8	K	60S ribosomal protein L5	FOXG_05398	1	LVK(1)NSAYYSR_x000D_
Molecular Function	GO:0003723	4	RNA binding	6.4858e-12	A0A0J9USN5	191	K	60S ribosomal protein L5	FOXG_05398	1	RFPGYDMETK(1)ELDADTLR_x000D_
Molecular Function	GO:0003723	4	RNA binding	6.4858e-12	A0A0J9USN5	154	K	60S ribosomal protein L5	FOXG_05398	1	VFLDVGLK(1)R_x000D_
Molecular Function	GO:0003723	4	RNA binding	6.4858e-12	A0A0J9USN5	5	K	60S ribosomal protein L5	FOXG_05398	1	VFHK(1)LVK_x000D_
Molecular Function	GO:0003723	4	RNA binding	6.4858e-12	A0A0D2XEF0	252	K	Exportin-T	FOXG_02282	1	PSTDVQDK(1)VR_x000D_
Molecular Function	GO:0003723	4	RNA binding	6.4858e-12	A0A0D2Y2H5	352	K	RRM domain-containing protein	FOXG_10472	1	TVSEAPDASSASQGSDAK(1)ASPFGAAR_x000D_
Molecular Function	GO:0003723	4	RNA binding	6.4858e-12	A0A0D2Y2H5	288	K	RRM domain-containing protein	FOXG_10472	1	TATAAEK(1)DMQWR_x000D_
Molecular Function	GO:0003723	4	RNA binding	6.4858e-12	A0A0D2Y2H5	135	K	RRM domain-containing protein	FOXG_10472	1	K(1)ALTFDGENFNGR_x000D_
Molecular Function	GO:0003723	4	RNA binding	6.4858e-12	A0A0D2XB71	74	K	60S ribosomal protein L23	FOXG_01139	1	K(1)VHPAVIVR_x000D_
Molecular Function	GO:0003723	4	RNA binding	6.4858e-12	A0A0D2XB71	65	K	60S ribosomal protein L23	FOXG_01139	1	LPAGGVGDMVMATVK(1)K_x000D_
Molecular Function	GO:0003723	4	RNA binding	6.4858e-12	A0A0D2XQF4	392	K	Acetyl-CoA acyltransferase	FOXG_06200	1	QVSTLLYELK(1)R_x000D_
Molecular Function	GO:0003723	4	RNA binding	6.4858e-12	A0A0D2XQF4	46	K	Acetyl-CoA acyltransferase	FOXG_06200	1	SAFTK(1)GGR_x000D_
Molecular Function	GO:0003723	4	RNA binding	6.4858e-12	A0A0D2XQF4	230	K	Acetyl-CoA acyltransferase	FOXG_06200	1	FEDK(1)EGNTK_x000D_
Molecular Function	GO:0003723	4	RNA binding	6.4858e-12	A0A0D2XC69	35	K	Elongation factor 1-gamma	FOXG_01492	1	NVDDASK(1)ASLK_x000D_
Molecular Function	GO:0003723	4	RNA binding	6.4858e-12	A0A0D2XC69	309	K	Elongation factor 1-gamma	FOXG_01492	0.998859	QFVEDAWGWEK(0.001)PITVNGK(0.999)EYK_x000D_
Molecular Function	GO:0003723	4	RNA binding	6.4858e-12	A0A0D2XC69	282	K	Elongation factor 1-gamma	FOXG_01492	1	GQEHVPAFDVAPDWESYNFEK(1)LDPTNPEHR_x000D_
Molecular Function	GO:0003723	4	RNA binding	6.4858e-12	A0A0D2XC69	138	K	Elongation factor 1-gamma	FOXG_01492	1	K(1)EAAPAAEAAPASDEAPAAPK_x000D_
Molecular Function	GO:0003723	4	RNA binding	6.4858e-12	A0A0D2XC69	160	K	Elongation factor 1-gamma	FOXG_01492	1	AK(1)HPLEALGR_x000D_
Molecular Function	GO:0003723	4	RNA binding	6.4858e-12	A0A0D2XC69	158	K	Elongation factor 1-gamma	FOXG_01492	1	KEAAPAAEAAPASDEAPAAPK(1)AK_x000D_
Molecular Function	GO:0003723	4	RNA binding	6.4858e-12	A0A0D2XC69	317	K	Elongation factor 1-gamma	FOXG_01492	1	LADGK(1)VFK_x000D_
Molecular Function	GO:0003723	4	RNA binding	6.4858e-12	A0A0D2XC69	177	K	Elongation factor 1-gamma	FOXG_01492	1	PSFPLDEWK(1)R_x000D_
Molecular Function	GO:0003723	4	RNA binding	6.4858e-12	A0A0D2XJG4	137	K	60S ribosomal protein L27a	FOXG_04074	1	LAEQK(1)IK_x000D_
Molecular Function	GO:0003723	4	RNA binding	6.4858e-12	A0A0D2XJG4	63	K	60S ribosomal protein L27a	FOXG_04074	0.999999	YFHK(1)QPNHFWKPIINLDK_x000D_
Molecular Function	GO:0003723	4	RNA binding	6.4858e-12	A0A0D2XJG4	95	K	60S ribosomal protein L27a	FOXG_04074	1	DAYVSGEK(1)K_x000D_
Molecular Function	GO:0003723	4	RNA binding	6.4858e-12	A0A0D2XJG4	55	K	60S ribosomal protein L27a	FOXG_04074	1	YHPGYFGK(1)VGMR_x000D_
Molecular Function	GO:0003723	4	RNA binding	6.4858e-12	A0A0J9UW30	93	K	Translation initiation factor 2 subunit 2	FOXG_05455	1	QLEK(1)LELK_x000D_
Molecular Function	GO:0003723	4	RNA binding	6.4858e-12	A0A0J9UW30	181	K	Translation initiation factor 2 subunit 2	FOXG_05455	1	TVFANIADISK(1)R_x000D_
Molecular Function	GO:0003723	4	RNA binding	6.4858e-12	A0A0J9UW30	219	K	Translation initiation factor 2 subunit 2	FOXG_05455	1	FQQK(1)QIENVVR_x000D_
Molecular Function	GO:0003723	4	RNA binding	6.4858e-12	A0A0J9UW30	73	K	Translation initiation factor 2 subunit 2	FOXG_05455	1	KVDDADADADAAPADDAAPAEDGGLDLTLK(1)K_x000D_
Molecular Function	GO:0003723	4	RNA binding	6.4858e-12	A0A0J9UW30	89	K	Translation initiation factor 2 subunit 2	FOXG_05455	1	GDDDFTK(1)QLEK_x000D_
Molecular Function	GO:0003723	4	RNA binding	6.4858e-12	A0A0J9UW30	239	K	Translation initiation factor 2 subunit 2	FOXG_05455	1	TCK(1)SPDTELNK_x000D_
Molecular Function	GO:0003723	4	RNA binding	6.4858e-12	A0A0J9UW30	227	K	Translation initiation factor 2 subunit 2	FOXG_05455	1	K(1)YIIEYVTCK_x000D_
Molecular Function	GO:0003723	4	RNA binding	6.4858e-12	A0A0J9UW30	247	K	Translation initiation factor 2 subunit 2	FOXG_05455	1	SPDTELNK(1)GENR_x000D_
Molecular Function	GO:0003723	4	RNA binding	6.4858e-12	A0A0D2XCS8	449	K	Uncharacterized protein	FOXG_01703	1	NDVLDVLEDK(1)R_x000D_
Molecular Function	GO:0003723	4	RNA binding	6.4858e-12	A0A0D2Y944	261	K	RNase_PH domain-containing protein	FOXG_12813	1	ELK(1)LLSIR_x000D_
Molecular Function	GO:0003723	4	RNA binding	6.4858e-12	A0A0J9UEH6	155	K	Uncharacterized protein	FOXG_02027	1	ALNEK(1)AIEVSPSSSR_x000D_
Molecular Function	GO:0003723	4	RNA binding	6.4858e-12	A0A0J9WQ41	161	K	Eukaryotic translation initiation factor 3 subunit L	FOXG_10476	1	SAQYDSITK(1)K_x000D_
Molecular Function	GO:0003723	4	RNA binding	6.4858e-12	A0A0J9WQ41	337	K	Eukaryotic translation initiation factor 3 subunit L	FOXG_10476	1	K(1)LVDWYLR_x000D_
Molecular Function	GO:0003723	4	RNA binding	6.4858e-12	A0A0J9WQ41	64	K	Eukaryotic translation initiation factor 3 subunit L	FOXG_10476	1	NEDPLAVAGEYGSK(1)NLYK_x000D_
Molecular Function	GO:0003723	4	RNA binding	6.4858e-12	A0A0J9WQ41	49	K	Eukaryotic translation initiation factor 3 subunit L	FOXG_10476	1	SQITEQLAAMK(1)R_x000D_
Molecular Function	GO:0003723	4	RNA binding	6.4858e-12	A0A0J9WQ41	192	K	Eukaryotic translation initiation factor 3 subunit L	FOXG_10476	1	EK(1)YGDQLLK_x000D_
Molecular Function	GO:0003723	4	RNA binding	6.4858e-12	A0A0J9WQ41	199	K	Eukaryotic translation initiation factor 3 subunit L	FOXG_10476	1	YGDQLLK(1)LQR_x000D_
Molecular Function	GO:0003723	4	RNA binding	6.4858e-12	A0A0D2XE49	934	K	Eukaryotic translation initiation factor 3 subunit A	TIF32	1	RPPVFGAGK(1)WR_x000D_
Molecular Function	GO:0003723	4	RNA binding	6.4858e-12	A0A0D2XE49	70	K	Eukaryotic translation initiation factor 3 subunit A	TIF32	1	LAK(1)DALYQYK_x000D_
Molecular Function	GO:0003723	4	RNA binding	6.4858e-12	A0A0D2XE49	289	K	Eukaryotic translation initiation factor 3 subunit A	TIF32	1	NVMMANYYEK(1)LTR_x000D_
Molecular Function	GO:0003723	4	RNA binding	6.4858e-12	A0A0D2XE49	327	K	Eukaryotic translation initiation factor 3 subunit A	TIF32	1	QSSVLVATGQGK(1)K_x000D_
Molecular Function	GO:0003723	4	RNA binding	6.4858e-12	A0A0D2XE49	761	K	Eukaryotic translation initiation factor 3 subunit A	TIF32	1	IYETVK(1)AQTLK_x000D_
Molecular Function	GO:0003723	4	RNA binding	6.4858e-12	A0A0D2XE49	979	K	Eukaryotic translation initiation factor 3 subunit A	TIF32	1	LNLSGGK(1)PSWR_x000D_
Molecular Function	GO:0003723	4	RNA binding	6.4858e-12	A0A0D2XE49	653	K	Eukaryotic translation initiation factor 3 subunit A	TIF32	1	LANEQK(1)ER_x000D_
Molecular Function	GO:0003723	4	RNA binding	6.4858e-12	A0A0D2XE49	817	K	Eukaryotic translation initiation factor 3 subunit A	TIF32	1	ELEK(1)QIAQR_x000D_
Molecular Function	GO:0003723	4	RNA binding	6.4858e-12	A0A0D2XE49	437	K	Eukaryotic translation initiation factor 3 subunit A	TIF32	1	ISPILTK(1)IGADSEMEK_x000D_
Molecular Function	GO:0003723	4	RNA binding	6.4858e-12	A0A0D2XE49	94	K	Eukaryotic translation initiation factor 3 subunit A	TIF32	1	K(1)FIELAVEK_x000D_
Molecular Function	GO:0003723	4	RNA binding	6.4858e-12	A0A0D2XE49	748	K	Eukaryotic translation initiation factor 3 subunit A	TIF32	1	LHEDYAK(1)QIEQDR_x000D_
Molecular Function	GO:0003723	4	RNA binding	6.4858e-12	A0A0D2XE49	527	K	Eukaryotic translation initiation factor 3 subunit A	TIF32	1	MAHATGVLSFDNDVFSSSK(1)ASHGGSSAGSAESETGTVQR_x000D_
Molecular Function	GO:0003723	4	RNA binding	6.4858e-12	A0A0D2XE49	766	K	Eukaryotic translation initiation factor 3 subunit A	TIF32	1	AQTLK(1)DAEQK_x000D_
Molecular Function	GO:0003723	4	RNA binding	6.4858e-12	A0A0D2XE49	886	K	Eukaryotic translation initiation factor 3 subunit A	TIF32	1	QEMLEK(1)AALQQR_x000D_
Molecular Function	GO:0003723	4	RNA binding	6.4858e-12	A0A0D2XE49	624	K	Eukaryotic translation initiation factor 3 subunit A	TIF32	1	EVASEIQAK(1)K_x000D_
Molecular Function	GO:0003723	4	RNA binding	6.4858e-12	A0A0D2XE49	705	K	Eukaryotic translation initiation factor 3 subunit A	TIF32	1	AMK(1)LAQLER_x000D_
Molecular Function	GO:0003723	4	RNA binding	6.4858e-12	A0A0D2YC81	6	K	Brix domain-containing protein	FOXG_13912	1	AAVYK(1)SISK_x000D_
Molecular Function	GO:0003723	4	RNA binding	6.4858e-12	A0A0D2Y4X0	281	K	"Elongation factor G, mitochondrial"	MEF1	1	AVEQINTK(1)LK_x000D_
Molecular Function	GO:0003723	4	RNA binding	6.4858e-12	A0A0D2Y4X0	263	K	"Elongation factor G, mitochondrial"	MEF1	1	ISFVNK(1)MDR_x000D_
Molecular Function	GO:0003723	4	RNA binding	6.4858e-12	A0A0D2Y4X0	622	K	"Elongation factor G, mitochondrial"	MEF1	1	ADYDYLLK(1)R_x000D_
Molecular Function	GO:0003723	4	RNA binding	6.4858e-12	A0A0D2Y4X0	822	K	"Elongation factor G, mitochondrial"	MEF1	1	YQAELEAK(1)R_x000D_
Molecular Function	GO:0003723	4	RNA binding	6.4858e-12	A0A0D2X9Q1	245	K	Uncharacterized protein	---	1	DAPQEGAGK(1)R_x000D_
Molecular Function	GO:0003723	4	RNA binding	6.4858e-12	A0A0J9V3Y4	368	K	SURF6 domain-containing protein	FOXG_08098	1	LQELDPEK(1)R_x000D_
Molecular Function	GO:0003723	4	RNA binding	6.4858e-12	A0A0D2Y5E6	22	K	40S ribosomal protein S16	FOXG_11501	1	TATAVAHCK(1)AGR_x000D_
Molecular Function	GO:0003723	4	RNA binding	6.4858e-12	A0A0D2Y5E6	11	K	40S ribosomal protein S16	FOXG_11501	1	STQSVQCFGK(1)K_x000D_
Molecular Function	GO:0003723	4	RNA binding	6.4858e-12	A0A0D2XD23	200	K	RNB domain-containing protein	---	1	AAEIAQQK(1)R_x000D_
Molecular Function	GO:0003723	4	RNA binding	6.4858e-12	A0A0D2XD23	1319	K	RNB domain-containing protein	---	1	VPVILK(1)TDLTK_x000D_
Molecular Function	GO:0003723	4	RNA binding	6.4858e-12	A0A0D2XD23	945	K	RNB domain-containing protein	---	1	LVEGLPEK(1)AFLR_x000D_
Molecular Function	GO:0003723	4	RNA binding	6.4858e-12	A0A0J9WGH7	843	K	PUM-HD domain-containing protein	FOXG_00799	1	FSSNVIEK(1)CLR_x000D_
Molecular Function	GO:0003723	4	RNA binding	6.4858e-12	A0A0D2X874	407	K	Uncharacterized protein	FOXG_00082	1	DNTNNAASQLAAVK(1)R_x000D_
Molecular Function	GO:0003723	4	RNA binding	6.4858e-12	A0A0J9VLH9	31	K	Brix domain-containing protein	FOXG_11627	1	DPK(1)SMVIR_x000D_
Molecular Function	GO:0003723	4	RNA binding	6.4858e-12	A0A0J9UEH0	373	K	5'-3' exoribonuclease 1	FOXG_02024	1	LYQDK(1)YQGWK_x000D_
Molecular Function	GO:0003723	4	RNA binding	6.4858e-12	A0A0J9UEH0	466	K	5'-3' exoribonuclease 1	FOXG_02024	1	NELLEPDEK(1)AR_x000D_
Molecular Function	GO:0003723	4	RNA binding	6.4858e-12	A0A0J9UEH0	891	K	5'-3' exoribonuclease 1	FOXG_02024	1	EIVAWLK(1)K_x000D_
Molecular Function	GO:0003723	4	RNA binding	6.4858e-12	A0A0D2XYV3	38	K	Adenosinetriphosphatase	FOXG_09175	1	TVAEFLIDK(1)R_x000D_
Molecular Function	GO:0003723	4	RNA binding	6.4858e-12	A0A0D2XVM8	304	K	60S ribosomal protein L3	FOXG_08040	1	K(1)TITPLGGFVR_x000D_
Molecular Function	GO:0003723	4	RNA binding	6.4858e-12	A0A0D2XVM8	385	K	60S ribosomal protein L3	FOXG_08040	1	QYQGTLK(1)K_x000D_
Molecular Function	GO:0003723	4	RNA binding	6.4858e-12	A0A0D2XVM8	303	K	60S ribosomal protein L3	FOXG_08040	1	GDADDNAATEIDVTK(1)K_x000D_
Molecular Function	GO:0003723	4	RNA binding	6.4858e-12	A0A0D2XVM8	282	K	60S ribosomal protein L3	FOXG_08040	1	TSVNHK(1)IYR_x000D_
Molecular Function	GO:0003723	4	RNA binding	6.4858e-12	A0A0D2XVM8	326	K	60S ribosomal protein L3	FOXG_08040	1	YGEVNNDFVMVK(1)GSIPGTK_x000D_
Molecular Function	GO:0003723	4	RNA binding	6.4858e-12	A0A0D2XVM8	288	K	60S ribosomal protein L3	FOXG_08040	1	IGK(1)GDADDNAATEIDVTK_x000D_
Molecular Function	GO:0003723	4	RNA binding	6.4858e-12	A0A0D2XVM8	341	K	60S ribosomal protein L3	FOXG_08040	1	K(1)TMFPQTSR_x000D_
Molecular Function	GO:0003723	4	RNA binding	6.4858e-12	A0A0D2XVM8	115	K	60S ribosomal protein L3	FOXG_08040	1	SLTTVWAEHLSDELK(1)R_x000D_
Molecular Function	GO:0003723	4	RNA binding	6.4858e-12	A0A0D2XVM8	358	K	60S ribosomal protein L3	FOXG_08040	1	VSLK(1)WIDTSSEFGHGAFQTPAEK_x000D_
Molecular Function	GO:0003723	4	RNA binding	6.4858e-12	A0A0D2XVM8	176	K	60S ribosomal protein L3	FOXG_08040	1	K(1)AHLMEIQVNGGSIADK_x000D_
Molecular Function	GO:0003723	4	RNA binding	6.4858e-12	A0A0D2XVM8	377	K	60S ribosomal protein L3	FOXG_08040	1	WIDTSSEFGHGAFQTPAEK(1)K_x000D_
Molecular Function	GO:0003723	4	RNA binding	6.4858e-12	A0A0D2XVM8	38	K	60S ribosomal protein L3	FOXG_08040	0.988102	DDPK(0.988)K(0.012)PVHLTAAMGYK_x000D_
Molecular Function	GO:0003723	4	RNA binding	6.4858e-12	A0A0D2XVM8	354	K	60S ribosomal protein L3	FOXG_08040	1	ALEK(1)VSLK_x000D_
Molecular Function	GO:0003723	4	RNA binding	6.4858e-12	A0A0D2XVM8	154	K	60S ribosomal protein L3	FOXG_08040	1	K(1)YCTVVR_x000D_
Molecular Function	GO:0003723	4	RNA binding	6.4858e-12	A0A0D2XVM8	378	K	60S ribosomal protein L3	FOXG_08040	1	K(1)QYQGTLK(1)K_x000D_
Molecular Function	GO:0003723	4	RNA binding	6.4858e-12	A0A0D2Y4W4	119	K	Methionine aminopeptidase	FOXG_11318	1	IEILDK(1)K_x000D_
Molecular Function	GO:0003723	4	RNA binding	6.4858e-12	A0A0D2Y4W4	229	K	Methionine aminopeptidase	FOXG_11318	1	AK(1)ADPDTVR_x000D_
Molecular Function	GO:0003723	4	RNA binding	6.4858e-12	A0A0D2XBA4	38	K	Translation initiation factor 4E	FOXG_01172	1	DDDK(1)PVTVFHDK_x000D_
Molecular Function	GO:0003723	4	RNA binding	6.4858e-12	A0A0D2XBA4	212	K	Translation initiation factor 4E	FOXG_01172	1	GK(1)EILLSIGR_x000D_
Molecular Function	GO:0003723	4	RNA binding	6.4858e-12	A0A0D2XBA4	130	K	Translation initiation factor 4E	FOXG_01172	1	HGGK(1)WSYQYK_x000D_
Molecular Function	GO:0003723	4	RNA binding	6.4858e-12	A0A0D2XBA4	204	K	Translation initiation factor 4E	FOXG_01172	1	GEGDVAGGK(1)GR_x000D_
Molecular Function	GO:0003723	4	RNA binding	6.4858e-12	A0A0D2XBA4	136	K	Translation initiation factor 4E	FOXG_01172	1	WSYQYK(1)DK_x000D_
Molecular Function	GO:0003723	4	RNA binding	6.4858e-12	A0A0D2XBA4	58	K	Translation initiation factor 4E	FOXG_01172	1	HPLQNK(1)WTLWFTKPPSGK_x000D_
Molecular Function	GO:0003723	4	RNA binding	6.4858e-12	A0A0D2XBA4	223	K	Translation initiation factor 4E	FOXG_01172	1	FK(1)EVLELPASEQVEFSGHTDSAHSGSTR_x000D_
Molecular Function	GO:0003723	4	RNA binding	6.4858e-12	A0A0D2Y2P2	519	K	Uncharacterized protein	FOXG_10541	1	DLK(1)ELAR_x000D_
Molecular Function	GO:0003723	4	RNA binding	6.4858e-12	A0A0D2XWZ0	20	K	KRR1 small subunit processome component	FOXG_08506	1	WK(1)IDAFTPK_x000D_
Molecular Function	GO:0003723	4	RNA binding	6.4858e-12	A0A0D2XH58	167	K	S-methyl-5'-thioadenosine phosphorylase	FOXG_03256	1	ACAAHMEGDGVVLHEK(1)GTVIVMEGPQFSTR_x000D_
Molecular Function	GO:0003723	4	RNA binding	6.4858e-12	A0A0D2XH58	270	K	S-methyl-5'-thioadenosine phosphorylase	FOXG_03256	1	LGELENSDLVQAK(1)HWAGASQGAVK_x000D_
Molecular Function	GO:0003723	4	RNA binding	6.4858e-12	A0A0D2XCX6	627	K	WD_REPEATS_REGION domain-containing protein	FOXG_01751	1	LIVTSSADK(1)NIR_x000D_
Molecular Function	GO:0003723	4	RNA binding	6.4858e-12	A0A0D2XCX6	683	K	WD_REPEATS_REGION domain-containing protein	FOXG_01751	1	YWDGDK(1)FEQIQR_x000D_
Molecular Function	GO:0003723	4	RNA binding	6.4858e-12	A0A0D2XDK5	306	K	ATP-dependent RNA helicase eIF4A	FOXG_01985	1	DLIMK(1)EFR_x000D_
Molecular Function	GO:0003723	4	RNA binding	6.4858e-12	A0A0D2XDK5	228	K	ATP-dependent RNA helicase eIF4A	FOXG_01985	1	K(1)DELTLEGIK_x000D_
Molecular Function	GO:0003723	4	RNA binding	6.4858e-12	A0A0D2XDK5	245	K	ATP-dependent RNA helicase eIF4A	FOXG_01985	1	QFYIAVEK(1)EEWK_x000D_
Molecular Function	GO:0003723	4	RNA binding	6.4858e-12	A0A0D2XDK5	59	K	ATP-dependent RNA helicase eIF4A	FOXG_01985	1	AIMPVIK(1)GHDVIAQAQSGTGK_x000D_
Molecular Function	GO:0003723	4	RNA binding	6.4858e-12	A0A0D2XDK5	281	K	ATP-dependent RNA helicase eIF4A	FOXG_01985	0.999987	KVDWLTDK(1)LTAR_x000D_
Molecular Function	GO:0003723	4	RNA binding	6.4858e-12	A0A0D2XDK5	136	K	ATP-dependent RNA helicase eIF4A	FOXG_01985	1	EDMK(1)ALQDGPQVVVGTPGR_x000D_
Molecular Function	GO:0003723	4	RNA binding	6.4858e-12	A0A0D2XDK5	162	K	ATP-dependent RNA helicase eIF4A	FOXG_01985	1	FLK(1)TDSMK_x000D_
Molecular Function	GO:0003723	4	RNA binding	6.4858e-12	A0A0D2XDK5	73	K	ATP-dependent RNA helicase eIF4A	FOXG_01985	1	GHDVIAQAQSGTGK(1)TATFSISVLQK_x000D_
Molecular Function	GO:0003723	4	RNA binding	6.4858e-12	A0A0D2XDN9	155	K	ATP-dependent RNA helicase DED1	FOXG_02019	1	ELFGTPDDPSK(1)QHTGINFEK_x000D_
Molecular Function	GO:0003723	4	RNA binding	6.4858e-12	A0A0D2XDN9	428	K	ATP-dependent RNA helicase DED1	FOXG_02019	1	VEYVEDVDK(1)R_x000D_
Molecular Function	GO:0003723	4	RNA binding	6.4858e-12	A0A0D2XDN9	132	K	ATP-dependent RNA helicase DED1	FOXG_02019	1	DGK(1)HVPGPANPR_x000D_
Molecular Function	GO:0003723	4	RNA binding	6.4858e-12	A0A0D2Y5D0	71	K	50S ribosomal protein L34e	FOXG_11485	1	PQK(1)TVQR_x000D_
Molecular Function	GO:0003723	4	RNA binding	6.4858e-12	A0A0D2Y5D0	107	K	50S ribosomal protein L34e	FOXG_11485	1	VLK(1)EQEQSQK_x000D_
Molecular Function	GO:0003723	4	RNA binding	6.4858e-12	A0A0D2XHQ8	234	K	RRM domain-containing protein	FOXG_03456	1	AAGLEK(1)VFGK_x000D_
Molecular Function	GO:0003723	4	RNA binding	6.4858e-12	A0A0D2XHQ8	150	K	RRM domain-containing protein	FOXG_03456	1	FFSTLQGLDQK(1)YHATDR_x000D_
Molecular Function	GO:0003723	4	RNA binding	6.4858e-12	A0A0D2X9N1	62	K	U6 snRNA-associated Sm-like protein LSm6	FOXG_00596	1	TAEYVNGQK(1)R_x000D_
Molecular Function	GO:0003723	4	RNA binding	6.4858e-12	A0A0J9WJQ4	741	K	Translation initiation factor 5B	FOXG_04177	1	ALLTPAPMK(1)ELR_x000D_
Molecular Function	GO:0003723	4	RNA binding	6.4858e-12	A0A0J9WJQ4	873	K	Translation initiation factor 5B	FOXG_04177	1	VDK(1)EAQQYAEDNGIK_x000D_
Molecular Function	GO:0003723	4	RNA binding	6.4858e-12	A0A0J9WJQ4	832	K	Translation initiation factor 5B	FOXG_04177	1	DCK(1)IPVANVGIGPVYK_x000D_
Molecular Function	GO:0003723	4	RNA binding	6.4858e-12	A0A0J9WJQ4	909	K	Translation initiation factor 5B	FOXG_04177	1	HMDEQLEK(1)K_x000D_
Molecular Function	GO:0003723	4	RNA binding	6.4858e-12	A0A0J9WJQ4	1029	K	Translation initiation factor 5B	FOXG_04177	1	ASIDTLK(1)EYYR_x000D_
Molecular Function	GO:0003723	4	RNA binding	6.4858e-12	A0A0J9WJQ4	965	K	Translation initiation factor 5B	FOXG_04177	1	NNPTTGAK(1)EIVK_x000D_
Molecular Function	GO:0003723	4	RNA binding	6.4858e-12	A0A0J9WJQ4	520	K	Translation initiation factor 5B	FOXG_04177	1	TAVVNPDGK(1)FEFK_x000D_
Molecular Function	GO:0003723	4	RNA binding	6.4858e-12	A0A0D2XUZ7	45	K	Translation initiation factor eIF-2B subunit delta	FOXG_07805	1	EQQQAALVGEK(1)K_x000D_
Molecular Function	GO:0003723	4	RNA binding	6.4858e-12	A0A0D2XVJ4	98	K	Glyceraldehyde 3-phosphate dehydrogenase	FOXG_08006	1	VIPELNGK(1)LTGMSMR_x000D_
Molecular Function	GO:0003723	4	RNA binding	6.4858e-12	A0A0D2XVJ4	130	K	Glyceraldehyde 3-phosphate dehydrogenase	FOXG_08006	1	LEK(1)GASYDQIK(1)K_x000D_
Molecular Function	GO:0003723	4	RNA binding	6.4858e-12	A0A0D2XVJ4	131	K	Glyceraldehyde 3-phosphate dehydrogenase	FOXG_08006	1	K(1)VIK(1)EAAEGDLK_x000D_
Molecular Function	GO:0003723	4	RNA binding	6.4858e-12	A0A0D2XVJ4	90	K	Glyceraldehyde 3-phosphate dehydrogenase	FOXG_08006	1	AVGK(1)VIPELNGK_x000D_
Molecular Function	GO:0003723	4	RNA binding	6.4858e-12	A0A0D2XVJ4	204	K	Glyceraldehyde 3-phosphate dehydrogenase	FOXG_08006	1	VLDLLAHVAK(1)VDASK_x000D_
Molecular Function	GO:0003723	4	RNA binding	6.4858e-12	A0A0D2XVJ4	134	K	Glyceraldehyde 3-phosphate dehydrogenase	FOXG_08006	1	VIK(1)EAAEGDLK_x000D_
Molecular Function	GO:0003723	4	RNA binding	6.4858e-12	A0A0D2XVJ4	122	K	Glyceraldehyde 3-phosphate dehydrogenase	FOXG_08006	1	LEK(1)GASYDQIK(1)K_x000D_
Molecular Function	GO:0003723	4	RNA binding	6.4858e-12	A0A0D2XVJ4	65	K	Glyceraldehyde 3-phosphate dehydrogenase	FOXG_08006	1	TVDGPSAK(1)DWR_x000D_
Molecular Function	GO:0003723	4	RNA binding	6.4858e-12	A0A0D2XMZ6	6	K	50S ribosomal protein L22e	FOXG_05325	1	APQAK(1)K(1)SGK_x000D_
Molecular Function	GO:0003723	4	RNA binding	6.4858e-12	A0A0D2XMZ6	81	K	50S ribosomal protein L22e	FOXG_05325	1	YLK(1)YLTK_x000D_
Molecular Function	GO:0003723	4	RNA binding	6.4858e-12	A0A0D2XMZ6	60	K	50S ribosomal protein L22e	FOXG_05325	1	TNNLGDNVVVK(1)QSGEGK_x000D_
Molecular Function	GO:0003723	4	RNA binding	6.4858e-12	A0A0D2XMZ6	7	K	50S ribosomal protein L22e	FOXG_05325	1	APQAK(1)K(1)SGK_x000D_
Molecular Function	GO:0003723	4	RNA binding	6.4858e-12	A0A0D2XMZ6	17	K	50S ribosomal protein L22e	FOXG_05325	1	K(1)YIIDASQPASDK_x000D_
Molecular Function	GO:0003723	4	RNA binding	6.4858e-12	A0A0D2XMZ6	29	K	50S ribosomal protein L22e	FOXG_05325	1	YIIDASQPASDK(1)IFDVSAFEK_x000D_
Molecular Function	GO:0003723	4	RNA binding	6.4858e-12	A0A0D2XMI5	158	K	Ribosomal_L16 domain-containing protein	---	1	SQYK(1)FPGR_x000D_
Molecular Function	GO:0003723	4	RNA binding	6.4858e-12	A0A0D2XMI5	191	K	Ribosomal_L16 domain-containing protein	---	1	VK(1)VDGAYVQFLSNHGSLER_x000D_
Molecular Function	GO:0003723	4	RNA binding	6.4858e-12	A0A0D2XMI5	169	K	Ribosomal_L16 domain-containing protein	---	1	IIVSK(1)NWGFTPLR_x000D_
Molecular Function	GO:0003723	4	RNA binding	6.4858e-12	A0A0D2XMI5	101	K	Ribosomal_L16 domain-containing protein	---	1	INK(1)MLSCAGADR_x000D_
Molecular Function	GO:0003723	4	RNA binding	6.4858e-12	A0A0D2XMI5	78	K	Ribosomal_L16 domain-containing protein	---	1	YLVK(1)NTGK_x000D_
Molecular Function	GO:0003723	4	RNA binding	6.4858e-12	A0A0D2XMI5	82	K	Ribosomal_L16 domain-containing protein	---	1	NTGK(1)EGFHLR_x000D_
Molecular Function	GO:0003723	4	RNA binding	6.4858e-12	A0A0D2XNG4	669	K	Regulator-nonsense transcripts 1	FOXG_05494	1	LVNLK(1)LSPIR_x000D_
Molecular Function	GO:0003723	4	RNA binding	6.4858e-12	A0A0D2XUS0	28	K	40S ribosomal protein S5	FOXG_07725	1	K(1)ANCPIIER_x000D_
Molecular Function	GO:0003723	4	RNA binding	6.4858e-12	A0A0J9VH02	89	K	Glutaminyl-tRNA synthetase	FOXG_10491	1	QGFLADVYK(1)ER_x000D_
Molecular Function	GO:0003723	4	RNA binding	6.4858e-12	A0A0J9VH02	129	K	Glutaminyl-tRNA synthetase	FOXG_10491	1	YHGGK(1)TILR_x000D_
Molecular Function	GO:0003723	4	RNA binding	6.4858e-12	A0A0J9VH02	485	K	Glutaminyl-tRNA synthetase	FOXG_10491	1	ATSFEK(1)DESGK_x000D_
Molecular Function	GO:0003723	4	RNA binding	6.4858e-12	A0A0D2XE98	25	K	Ribosome assembly factor mrt4	FOXG_02230	1	DK(1)LFQNIR_x000D_
Molecular Function	GO:0003723	4	RNA binding	6.4858e-12	A0A0J9WGK7	149	K	Alanine--tRNA ligase	ALA1	1	DNFWEMGDQGPCGPCSEIHYDK(1)VGGGR_x000D_
Molecular Function	GO:0003723	4	RNA binding	6.4858e-12	A0A0J9WGK7	359	K	Alanine--tRNA ligase	ALA1	1	YAAEATK(1)GGSK_x000D_
Molecular Function	GO:0003723	4	RNA binding	6.4858e-12	A0A0J9WGK7	661	K	Alanine--tRNA ligase	ALA1	1	DIDEMLADPK(1)K_x000D_
Molecular Function	GO:0003723	4	RNA binding	6.4858e-12	A0A0J9WGK7	470	K	Alanine--tRNA ligase	ALA1	1	STK(1)DVPEK_x000D_
Molecular Function	GO:0003723	4	RNA binding	6.4858e-12	A0A0J9WGK7	446	K	Alanine--tRNA ligase	ALA1	1	TNDDAK(1)FAQGDTK_x000D_
Molecular Function	GO:0003723	4	RNA binding	6.4858e-12	A0A0J9WGK7	241	K	Alanine--tRNA ligase	ALA1	1	YGK(1)DDADGIDTAYR_x000D_
Molecular Function	GO:0003723	4	RNA binding	6.4858e-12	A0A0J9WGK7	801	K	Alanine--tRNA ligase	ALA1	1	DAK(1)WFVGR_x000D_
Molecular Function	GO:0003723	4	RNA binding	6.4858e-12	A0A0J9WGK7	22	K	Alanine--tRNA ligase	ALA1	1	TDPMAGLK(1)AAVDSQK_x000D_
Molecular Function	GO:0003723	4	RNA binding	6.4858e-12	A0A0J9WGK7	453	K	Alanine--tRNA ligase	ALA1	1	FAQGDTK(1)GK_x000D_
Molecular Function	GO:0003723	4	RNA binding	6.4858e-12	A0A0J9WGK7	776	K	Alanine--tRNA ligase	ALA1	1	ISAAVTAEQK(1)K_x000D_
Molecular Function	GO:0003723	4	RNA binding	6.4858e-12	A0A0J9WGK7	575	K	Alanine--tRNA ligase	ALA1	1	EVLGDDVNQK(1)GSLVDNEK_x000D_
Molecular Function	GO:0003723	4	RNA binding	6.4858e-12	A0A0J9WGK7	880	K	Alanine--tRNA ligase	ALA1	1	SGGK(1)EPVR_x000D_
Molecular Function	GO:0003723	4	RNA binding	6.4858e-12	A0A0J9V3J9	63	K	Uncharacterized protein	FOXG_08151	1	WHHLK(1)DFMR_x000D_
Molecular Function	GO:0003723	4	RNA binding	6.4858e-12	A0A0J9UIT9	124	K	Lysine--tRNA ligase	FOXG_03018	1	DK(1)IIQIGAR_x000D_
Molecular Function	GO:0003723	4	RNA binding	6.4858e-12	A0A0J9UIT9	57	K	Lysine--tRNA ligase	FOXG_03018	1	GPAPAPK(1)K_x000D_
Molecular Function	GO:0003723	4	RNA binding	6.4858e-12	A0A0J9UIT9	390	K	Lysine--tRNA ligase	FOXG_03018	0.999988	TTFHTQTGEK(1)YEVNWEKPWPR_x000D_
Molecular Function	GO:0003723	4	RNA binding	6.4858e-12	A0A0J9UIT9	585	K	Lysine--tRNA ligase	FOXG_03018	1	DDK(1)LEQK_x000D_
Molecular Function	GO:0003723	4	RNA binding	6.4858e-12	A0A0J9UIT9	249	K	Lysine--tRNA ligase	FOXG_03018	1	YLDLICNEK(1)AR_x000D_
Molecular Function	GO:0003723	4	RNA binding	6.4858e-12	A0A0J9UIT9	397	K	Lysine--tRNA ligase	FOXG_03018	1	YEVNWEK(1)PWPR_x000D_
Molecular Function	GO:0003723	4	RNA binding	6.4858e-12	A0A0J9UIT9	98	K	Lysine--tRNA ligase	FOXG_03018	1	SPNPYPHK(1)FNVTYDLR_x000D_
Molecular Function	GO:0003723	4	RNA binding	6.4858e-12	A0A0J9UIT9	501	K	Lysine--tRNA ligase	FOXG_03018	1	K(1)EIANAYTELNDPFDQR_x000D_
Molecular Function	GO:0003723	4	RNA binding	6.4858e-12	A0A0J9UIT9	24	K	Lysine--tRNA ligase	FOXG_03018	1	ADAAAPPTEQVSNLHLDEVTGEK(1)VSK_x000D_
Molecular Function	GO:0003723	4	RNA binding	6.4858e-12	A0A0J9UIT9	500	K	Lysine--tRNA ligase	FOXG_03018	1	FEAFVCK(1)K_x000D_
Molecular Function	GO:0003723	4	RNA binding	6.4858e-12	A0A0D2Y9B3	495	K	Nop domain-containing protein	FOXG_12883	1	DEEEADAVK(1)EDGEK_x000D_
Molecular Function	GO:0003723	4	RNA binding	6.4858e-12	A0A0D2Y9B3	103	K	Nop domain-containing protein	FOXG_12883	1	VVLGVSEK(1)NLAGAIK_x000D_
Molecular Function	GO:0003723	4	RNA binding	6.4858e-12	A0A0D2Y9B3	32	K	Nop domain-containing protein	FOXG_12883	1	LK(1)ETQAAVNDLAK_x000D_
Molecular Function	GO:0003723	4	RNA binding	6.4858e-12	A0A0D2Y9B3	385	K	Nop domain-containing protein	FOXG_12883	1	YLANK(1)CSMASR_x000D_
Molecular Function	GO:0003723	4	RNA binding	6.4858e-12	A0A0D2Y9B3	229	K	Nop domain-containing protein	FOXG_12883	1	LVLAIGDK(1)K_x000D_
Molecular Function	GO:0003723	4	RNA binding	6.4858e-12	A0A0D2Y9B3	43	K	Nop domain-containing protein	FOXG_12883	1	ETQAAVNDLAK(1)FGK_x000D_
Molecular Function	GO:0003723	4	RNA binding	6.4858e-12	A0A0D2Y9B3	146	K	Nop domain-containing protein	FOXG_12883	1	LLGGLK(1)YGDVEK_x000D_
Molecular Function	GO:0003723	4	RNA binding	6.4858e-12	A0A0D2Y9B3	140	K	Nop domain-containing protein	FOXG_12883	1	LHADK(1)LLGGLK_x000D_
Molecular Function	GO:0003723	4	RNA binding	6.4858e-12	A0A0D2Y9B3	297	K	Nop domain-containing protein	FOXG_12883	1	STSAYLEK(1)K_x000D_
Molecular Function	GO:0003723	4	RNA binding	6.4858e-12	A0A0D2XCJ2	330	K	50S ribosomal protein L4e	FOXG_01615	1	NK(1)QVMLR_x000D_
Molecular Function	GO:0003723	4	RNA binding	6.4858e-12	A0A0D2XCJ2	279	K	50S ribosomal protein L4e	FOXG_01615	1	ALDEIYGSTTEASAHK(1)R_x000D_
Molecular Function	GO:0003723	4	RNA binding	6.4858e-12	A0A0D2XCJ2	220	K	50S ribosomal protein L4e	FOXG_01615	1	GPLVIYDPETDGK(1)ELVTAFR_x000D_
Molecular Function	GO:0003723	4	RNA binding	6.4858e-12	A0A0D2XCJ2	184	K	50S ribosomal protein L4e	FOXG_01615	1	AVGAGADIEK(1)VK_x000D_
Molecular Function	GO:0003723	4	RNA binding	6.4858e-12	A0A0D2XCJ2	349	K	50S ribosomal protein L4e	FOXG_01615	1	LNPYASVFAQEAQK(1)K_x000D_
Molecular Function	GO:0003723	4	RNA binding	6.4858e-12	A0A0D2XCJ2	56	K	50S ribosomal protein L4e	FOXG_01615	1	QPYAVSEK(1)AGHQTSAESWGTGR_x000D_
Molecular Function	GO:0003723	4	RNA binding	6.4858e-12	A0A0D2XCJ2	311	K	50S ribosomal protein L4e	FOXG_01615	1	LINSSEIQSSLNAPK(1)GEAVTR_x000D_
Molecular Function	GO:0003723	4	RNA binding	6.4858e-12	A0A0D2XCJ2	105	K	50S ribosomal protein L4e	FOXG_01615	1	MFAPTK(1)IWR_x000D_
Molecular Function	GO:0003723	4	RNA binding	6.4858e-12	A0A0D2XCJ2	113	K	50S ribosomal protein L4e	FOXG_01615	1	WHVK(1)VNQGQK(1)R_x000D_
Molecular Function	GO:0003723	4	RNA binding	6.4858e-12	A0A0J9VBI1	951	K	Clustered mitochondria protein homolog	CLU1	1	ISLLQNQK(1)K_x000D_
Molecular Function	GO:0003723	4	RNA binding	6.4858e-12	A0A0J9VBI1	582	K	Clustered mitochondria protein homolog	CLU1	1	QWVDK(1)EVAR_x000D_
Molecular Function	GO:0003723	4	RNA binding	6.4858e-12	A0A0J9VBI1	577	K	Clustered mitochondria protein homolog	CLU1	1	LK(1)QWVDK_x000D_
Molecular Function	GO:0003723	4	RNA binding	6.4858e-12	A0A0J9VBI1	330	K	Clustered mitochondria protein homolog	CLU1	1	DWNEEFQSAK(1)ELPR_x000D_
Molecular Function	GO:0003723	4	RNA binding	6.4858e-12	A0A0J9VBI1	458	K	Clustered mitochondria protein homolog	CLU1	1	IVGQSIVPGIFK(1)QR_x000D_
Molecular Function	GO:0003723	4	RNA binding	6.4858e-12	A0A0J9VBI1	1047	K	Clustered mitochondria protein homolog	CLU1	1	HALK(1)MWK_x000D_
Molecular Function	GO:0003723	4	RNA binding	6.4858e-12	A0A0J9VBI1	226	K	Clustered mitochondria protein homolog	CLU1	1	SSNAK(1)FDPFPR_x000D_
Molecular Function	GO:0003723	4	RNA binding	6.4858e-12	A0A0J9VBI1	475	K	Clustered mitochondria protein homolog	CLU1	1	EPGENQIDYGAVDGK(1)DIVAADER_x000D_
Molecular Function	GO:0003723	4	RNA binding	6.4858e-12	A0A0J9VBI1	349	K	Clustered mitochondria protein homolog	CLU1	1	LISK(1)LFADYNEAATR_x000D_
Molecular Function	GO:0003723	4	RNA binding	6.4858e-12	A0A0J9VBI1	1120	K	Clustered mitochondria protein homolog	CLU1	1	DSK(1)GAVTR_x000D_
Molecular Function	GO:0003723	4	RNA binding	6.4858e-12	A0A0J9VBI1	528	K	Clustered mitochondria protein homolog	CLU1	1	K(1)YVLDLYR_x000D_
Molecular Function	GO:0003723	4	RNA binding	6.4858e-12	A0A0J9VBI1	719	K	Clustered mitochondria protein homolog	CLU1	1	YLGK(1)VAELSSDGR_x000D_
Molecular Function	GO:0003723	4	RNA binding	6.4858e-12	A0A0J9VBI1	889	K	Clustered mitochondria protein homolog	CLU1	1	VEKPVANGQNNGESVSSK(1)K_x000D_
Molecular Function	GO:0003723	4	RNA binding	6.4858e-12	A0A0D2XVU4	104	K	Eukaryotic translation initiation factor 2A	FOXG_08106	1	DENGDATK(1)NLK_x000D_
Molecular Function	GO:0003723	4	RNA binding	6.4858e-12	A0A0D2XVU4	665	K	Eukaryotic translation initiation factor 2A	FOXG_08106	1	SSVLK(1)ELDGLEK_x000D_
Molecular Function	GO:0003723	4	RNA binding	6.4858e-12	A0A0D2XWP0	492	K	PAT1 domain-containing protein	FOXG_08406	1	PLLSIK(1)R_x000D_
Molecular Function	GO:0003723	4	RNA binding	6.4858e-12	A0A0D2XWP0	594	K	PAT1 domain-containing protein	FOXG_08406	1	GEK(1)AIPR_x000D_
Molecular Function	GO:0003723	4	RNA binding	6.4858e-12	A0A0D2XWP0	343	K	PAT1 domain-containing protein	FOXG_08406	1	AAYLDQETK(1)R_x000D_
Molecular Function	GO:0003723	4	RNA binding	6.4858e-12	A0A0D2XZ15	170	K	Uncharacterized protein	FOXG_09237	1	AVQNLGAAK(1)FK_x000D_
Molecular Function	GO:0003723	4	RNA binding	6.4858e-12	A0A0D2XZ15	172	K	Uncharacterized protein	FOXG_09237	1	FK(1)VIYVR_x000D_
Molecular Function	GO:0003723	4	RNA binding	6.4858e-12	A0A0C4DHQ7	384	K	Elongation factor 1-alpha	FOXG_03515	1	SGDSAIVK(1)MVPSK_x000D_
Molecular Function	GO:0003723	4	RNA binding	6.4858e-12	A0A0C4DHQ7	225	K	Elongation factor 1-alpha	FOXG_03515	1	RPVDK(1)PLR_x000D_
Molecular Function	GO:0003723	4	RNA binding	6.4858e-12	A0A0C4DHQ7	207	K	Elongation factor 1-alpha	FOXG_03515	1	LSGK(1)TLLEAIDSIEPPK_x000D_
Molecular Function	GO:0003723	4	RNA binding	6.4858e-12	A0A0C4DHQ7	142	K	Elongation factor 1-alpha	FOXG_03515	1	MDTTK(1)WSEAR_x000D_
Molecular Function	GO:0003723	4	RNA binding	6.4858e-12	A0A0C4DHQ7	389	K	Elongation factor 1-alpha	FOXG_03515	1	MVPSK(1)PMCVEAFTDYPPLGR_x000D_
Molecular Function	GO:0003723	4	RNA binding	6.4858e-12	A0A0C4DHQ7	420	K	Elongation factor 1-alpha	FOXG_03515	1	QTVAVGVIK(1)AVEK_x000D_
Molecular Function	GO:0003723	4	RNA binding	6.4858e-12	A0A0C4DHQ7	434	K	Elongation factor 1-alpha	FOXG_03515	1	SSGAAGK(1)VTK(1)SAAK_x000D_
Molecular Function	GO:0003723	4	RNA binding	6.4858e-12	A0A0C4DHQ7	376	K	Elongation factor 1-alpha	FOXG_03515	1	FIK(1)SGDSAIVK_x000D_
Molecular Function	GO:0003723	4	RNA binding	6.4858e-12	A0A0C4DHQ7	203	K	Elongation factor 1-alpha	FOXG_03515	1	SGK(1)LSGK_x000D_
Molecular Function	GO:0003723	4	RNA binding	6.4858e-12	A0A0C4DHQ7	359	K	Elongation factor 1-alpha	FOXG_03515	1	FAEIQEK(1)IDR_x000D_
Molecular Function	GO:0003723	4	RNA binding	6.4858e-12	A0A0C4DHQ7	424	K	Elongation factor 1-alpha	FOXG_03515	1	AVEK(1)SSGAAGK(1)VTK_x000D_
Molecular Function	GO:0003723	4	RNA binding	6.4858e-12	A0A0C4DHQ7	160	K	Elongation factor 1-alpha	FOXG_03515	1	YQEIIK(1)ETSSFIK(1)K_x000D_
Molecular Function	GO:0003723	4	RNA binding	6.4858e-12	A0A0C4DHQ7	236	K	Elongation factor 1-alpha	FOXG_03515	1	LPLQDVYK(1)IGGIGTVPVGR_x000D_
Molecular Function	GO:0003723	4	RNA binding	6.4858e-12	A0A0C4DHQ7	220	K	Elongation factor 1-alpha	FOXG_03515	1	TLLEAIDSIEPPK(1)RPVDK_x000D_
Molecular Function	GO:0003723	4	RNA binding	6.4858e-12	A0A0C4DHQ7	153	K	Elongation factor 1-alpha	FOXG_03515	1	YQEIIK(1)ETSSFIK(1)K_x000D_
Molecular Function	GO:0003723	4	RNA binding	6.4858e-12	A0A0C4DHQ7	137	K	Elongation factor 1-alpha	FOXG_03515	1	NLIVAINK(1)MDTTK_x000D_
Molecular Function	GO:0003723	4	RNA binding	6.4858e-12	A0A0C4DHQ7	254	K	Elongation factor 1-alpha	FOXG_03515	1	IETGVIK(1)PGMVVTFAPSNVTTEVK_x000D_
Molecular Function	GO:0003723	4	RNA binding	6.4858e-12	A0A0C4DHQ7	431	K	Elongation factor 1-alpha	FOXG_03515	1	SSGAAGK(1)VTK(1)SAAK_x000D_
Molecular Function	GO:0003723	4	RNA binding	6.4858e-12	A0A0C4DHQ7	24	K	Elongation factor 1-alpha	FOXG_03515	1	TIEK(1)FEK_x000D_
Molecular Function	GO:0003723	4	RNA binding	6.4858e-12	A0A0D2XDG5	59	K	AA_TRNA_LIGASE_II domain-containing protein	---	1	EILAGK(1)YGEDSK_x000D_
Molecular Function	GO:0003723	4	RNA binding	6.4858e-12	A0A0D2XDG5	212	K	AA_TRNA_LIGASE_II domain-containing protein	---	1	EMTEEK(1)GLDGEVADR_x000D_
Molecular Function	GO:0003723	4	RNA binding	6.4858e-12	A0A0D2XDG5	21	K	AA_TRNA_LIGASE_II domain-containing protein	---	1	DWEGK(1)DMVIR_x000D_
Molecular Function	GO:0003723	4	RNA binding	6.4858e-12	A0A0D2XDG5	471	K	AA_TRNA_LIGASE_II domain-containing protein	---	1	EMGLQEGHPEK(1)EGILVSMSDMAK_x000D_
Molecular Function	GO:0003723	4	RNA binding	6.4858e-12	A0A0D2XDG5	381	K	AA_TRNA_LIGASE_II domain-containing protein	---	1	MAAEK(1)NAAVR_x000D_
Molecular Function	GO:0003723	4	RNA binding	6.4858e-12	A0A0D2XDG5	108	K	AA_TRNA_LIGASE_II domain-containing protein	---	1	YHIAK(1)VYR_x000D_
Molecular Function	GO:0003723	4	RNA binding	6.4858e-12	A0A0D2XDG5	96	K	AA_TRNA_LIGASE_II domain-containing protein	---	1	FLAMNK(1)QIQNIK_x000D_
Molecular Function	GO:0003723	4	RNA binding	6.4858e-12	A0A0D2XDG5	195	K	AA_TRNA_LIGASE_II domain-containing protein	---	1	TISSAVDK(1)LDK_x000D_
Molecular Function	GO:0003723	4	RNA binding	6.4858e-12	A0A0D2XZV1	204	K	SAM domain-containing protein	---	1	NSVIAPSNK(1)R_x000D_
Molecular Function	GO:0003723	4	RNA binding	6.4858e-12	A0A0D2XI55	98	K	Eukaryotic translation initiation factor eIF-1	FOXG_03605	1	DVQEFLIDK(1)K_x000D_
Molecular Function	GO:0003723	4	RNA binding	6.4858e-12	A0A0D2XI55	50	K	Eukaryotic translation initiation factor eIF-1	FOXG_03605	1	TLTTVQGLPK(1)K_x000D_
Molecular Function	GO:0003723	4	RNA binding	6.4858e-12	A0A0D2XI55	23	K	Eukaryotic translation initiation factor eIF-1	FOXG_03605	1	TYDPFAEADEDTGETK(1)QTQNYIHIR_x000D_
Molecular Function	GO:0003723	4	RNA binding	6.4858e-12	A0A0D2XI55	110	K	Eukaryotic translation initiation factor eIF-1	FOXG_03605	1	TIK(1)VHGF_x000D_
Molecular Function	GO:0003723	4	RNA binding	6.4858e-12	A0A0D2XB97	505	K	Uncharacterized protein	FOXG_01165	1	EAEAGK(1)ESQLK_x000D_
Molecular Function	GO:0003723	4	RNA binding	6.4858e-12	A0A0D2XAD6	839	K	Uncharacterized protein	FOXG_00851	1	VALQQLTGK(1)GR_x000D_
Molecular Function	GO:0003723	4	RNA binding	6.4858e-12	A0A0D2XAD6	405	K	Uncharacterized protein	FOXG_00851	1	ILHIIPASAK(1)R_x000D_
Molecular Function	GO:0003723	4	RNA binding	6.4858e-12	A0A0D2XQA8	362	K	ATP-dependent 6-phosphofructokinase	FOXG_06150	1	DFEK(1)AMSLR_x000D_
Molecular Function	GO:0003723	4	RNA binding	6.4858e-12	A0A0D2XQA8	353	K	ATP-dependent 6-phosphofructokinase	FOXG_06150	1	ELAK(1)AVDAK_x000D_
Molecular Function	GO:0003723	4	RNA binding	6.4858e-12	A0A0D2XQA8	349	K	ATP-dependent 6-phosphofructokinase	FOXG_06150	1	KPLMQAVAETK(1)ELAK_x000D_
Molecular Function	GO:0003723	4	RNA binding	6.4858e-12	A0A0D2XQA8	275	K	ATP-dependent 6-phosphofructokinase	FOXG_06150	1	NILADK(1)SEGGLALDTR_x000D_
Molecular Function	GO:0003723	4	RNA binding	6.4858e-12	A0A0D2XGN9	22	K	40S ribosomal protein S4	FOXG_03083	1	LSAPSHWLLDK(1)LSGTYAPK_x000D_
Molecular Function	GO:0003723	4	RNA binding	6.4858e-12	A0A0D2XGN9	161	K	40S ribosomal protein S4	FOXG_03083	1	VNDTVK(1)IDLATGK_x000D_
Molecular Function	GO:0003723	4	RNA binding	6.4858e-12	A0A0D2XGN9	155	K	40S ribosomal protein S4	FOXG_03083	1	YPDPLIK(1)VNDTVK_x000D_
Molecular Function	GO:0003723	4	RNA binding	6.4858e-12	A0A0D2XGN9	71	K	40S ribosomal protein S4	FOXG_03083	1	LVK(1)VDGK_x000D_
Molecular Function	GO:0003723	4	RNA binding	6.4858e-12	A0A0D2XGN9	239	K	40S ribosomal protein S4	FOXG_03083	1	PWISLPK(1)GK_x000D_
Molecular Function	GO:0003723	4	RNA binding	6.4858e-12	A0A0D2XGN9	122	K	40S ribosomal protein S4	FOXG_03083	1	IQAEEAEYK(1)LGK_x000D_
Molecular Function	GO:0003723	4	RNA binding	6.4858e-12	A0A0D2XGN9	62	K	40S ribosomal protein S4	FOXG_03083	1	ETK(1)AILMQR_x000D_
Molecular Function	GO:0003723	4	RNA binding	6.4858e-12	A0A0D2XGN9	211	K	40S ribosomal protein S4	FOXG_03083	1	HDGGFNIVHVK(1)DAIDNSFATR_x000D_
Molecular Function	GO:0003723	4	RNA binding	6.4858e-12	A0A0D2YC44	174	K	Elongator complex protein 1	---	1	HVSVGWGK(1)K_x000D_
Molecular Function	GO:0003723	4	RNA binding	6.4858e-12	A0A0D2XDB5	64	K	Eukaryotic peptide chain release factor subunit 1	FOXG_01893	1	MLAEEYGTASNIK(1)SR_x000D_
Molecular Function	GO:0003723	4	RNA binding	6.4858e-12	A0A0D2XDB5	17	K	Eukaryotic peptide chain release factor subunit 1	FOXG_01893	1	NIEIWK(1)VK_x000D_
Molecular Function	GO:0003723	4	RNA binding	6.4858e-12	A0A0D2XDB5	290	K	Eukaryotic peptide chain release factor subunit 1	FOXG_01893	1	LIGK(1)YFEEISQDTGK_x000D_
Molecular Function	GO:0003723	4	RNA binding	6.4858e-12	A0A0D2YC55	261	K	RNA helicase	---	1	NLK(1)SLVIDEADR_x000D_
Molecular Function	GO:0003723	4	RNA binding	6.4858e-12	A0A0D2YC55	540	K	RNA helicase	---	1	LDLAK(1)VAK_x000D_
Molecular Function	GO:0003723	4	RNA binding	6.4858e-12	A0A0D2YC55	509	K	RNA helicase	---	1	LISSNYYLNK(1)SAK_x000D_
Molecular Function	GO:0003723	4	RNA binding	6.4858e-12	A0A0D2YC55	258	K	RNA helicase	---	1	LLDHLQNTPFVFK(1)NLK_x000D_
Molecular Function	GO:0003723	4	RNA binding	6.4858e-12	A0A0D2Y1V7	351	K	Ribosome biogenesis protein ERB1	ERB1	1	EYLPAK(1)FDSLR_x000D_
Molecular Function	GO:0003723	4	RNA binding	6.4858e-12	A0A0D2XCY5	130	K	40S ribosomal protein S13	FOXG_01760	1	YYK(1)TVGVLPPTWK_x000D_
Molecular Function	GO:0003723	4	RNA binding	6.4858e-12	A0A0D2XCY5	93	K	40S ribosomal protein S13	FOXG_01760	1	SSGLAPELPEDLYMLIK(1)K_x000D_
Molecular Function	GO:0003723	4	RNA binding	6.4858e-12	A0A0D2XCY5	64	K	40S ribosomal protein S13	FOXG_01760	1	DSHGIAQVK(1)LVTGNR_x000D_
Molecular Function	GO:0003723	4	RNA binding	6.4858e-12	A0A0D2Y8V4	304	K	ATP-dependent RNA helicase DHH1	FOXG_12722	1	VELLAK(1)K_x000D_
Molecular Function	GO:0003723	4	RNA binding	6.4858e-12	A0A0D2Y8V4	57	K	ATP-dependent RNA helicase DHH1	FOXG_12722	1	GLEFENFALK(1)R_x000D_
Molecular Function	GO:0003723	4	RNA binding	6.4858e-12	A0A0D2Y8V4	26	K	ATP-dependent RNA helicase DHH1	FOXG_12722	1	STQLSDGAPAASDEWK(1)K_x000D_
Molecular Function	GO:0003723	4	RNA binding	6.4858e-12	A0A0D2XB23	310	K	Stress-induced-phosphoprotein 1	FOXG_01090	1	AIEACTK(1)AVEEGR_x000D_
Molecular Function	GO:0003723	4	RNA binding	6.4858e-12	A0A0D2XB23	303	K	Stress-induced-phosphoprotein 1	FOXG_01090	1	GDYDK(1)AIEACTK_x000D_
Molecular Function	GO:0003723	4	RNA binding	6.4858e-12	A0A0D2XB23	245	K	Stress-induced-phosphoprotein 1	FOXG_01090	1	KAPEPEPEPELDEEALEK(1)K_x000D_
Molecular Function	GO:0003723	4	RNA binding	6.4858e-12	A0A0D2XB23	51	K	Stress-induced-phosphoprotein 1	FOXG_01090	1	SAAYASK(1)K_x000D_
Molecular Function	GO:0003723	4	RNA binding	6.4858e-12	A0A0D2XB23	78	K	Stress-induced-phosphoprotein 1	FOXG_01090	1	K(1)GAALHGQGDLLGANDAYEEGLK_x000D_
Molecular Function	GO:0003723	4	RNA binding	6.4858e-12	A0A0D2XB23	469	K	Stress-induced-phosphoprotein 1	FOXG_01090	1	K(1)YSECVDACTEAQR_x000D_
Molecular Function	GO:0003723	4	RNA binding	6.4858e-12	A0A0D2XB23	8	K	Stress-induced-phosphoprotein 1	FOXG_01090	1	ASADELK(1)ALGNK_x000D_
Molecular Function	GO:0003723	4	RNA binding	6.4858e-12	A0A0D2XB23	327	K	Stress-induced-phosphoprotein 1	FOXG_01090	1	LIAK(1)SYAR_x000D_
Molecular Function	GO:0003723	4	RNA binding	6.4858e-12	A0A0D2XB23	116	K	Stress-induced-phosphoprotein 1	FOXG_01090	1	SGLASVK(1)K_x000D_
Molecular Function	GO:0003723	4	RNA binding	6.4858e-12	A0A0D2XB23	18	K	Stress-induced-phosphoprotein 1	FOXG_01090	1	AIAEK(1)NFDEAVAK_x000D_
Molecular Function	GO:0003723	4	RNA binding	6.4858e-12	A0A0D2XB23	169	K	Stress-induced-phosphoprotein 1	FOXG_01090	1	LQSIK(1)DNPSNASEIFSDPR_x000D_
Molecular Function	GO:0003723	4	RNA binding	6.4858e-12	A0A0D2XB23	151	K	Stress-induced-phosphoprotein 1	FOXG_01090	1	LASNPK(1)TSGFLADPSFMAK_x000D_
Molecular Function	GO:0003723	4	RNA binding	6.4858e-12	A0A0D2XB23	256	K	Stress-induced-phosphoprotein 1	FOXG_01090	1	EK(1)ALGTENYK_x000D_
Molecular Function	GO:0003723	4	RNA binding	6.4858e-12	A0A0D2XB23	264	K	Stress-induced-phosphoprotein 1	FOXG_01090	1	ALGTENYK(1)K_x000D_
Molecular Function	GO:0003723	4	RNA binding	6.4858e-12	A0A0D2XB23	364	K	Stress-induced-phosphoprotein 1	FOXG_01090	1	TPDVLNK(1)LR_x000D_
Molecular Function	GO:0003723	4	RNA binding	6.4858e-12	A0A0C4DHV9	152	K	DNA-directed RNA polymerase subunit beta	FOXG_10639	1	EIPLHEMDDEQQAEYK(1)R_x000D_
Molecular Function	GO:0003723	4	RNA binding	6.4858e-12	A0A0D2X8B6	5	K	40S ribosomal protein S28	FOXG_00125	1	MDASK(1)QPVK_x000D_
Molecular Function	GO:0003723	4	RNA binding	6.4858e-12	A0A0J9WRY2	197	K	"Saccharopine dehydrogenase [NAD(+), L-lysine-forming]"	FOXG_12862	1	CGK(1)GAVDLFLK_x000D_
Molecular Function	GO:0003723	4	RNA binding	6.4858e-12	A0A0J9WRY2	110	K	"Saccharopine dehydrogenase [NAD(+), L-lysine-forming]"	FOXG_12862	1	NQGGWEK(1)VLGR_x000D_
Molecular Function	GO:0003723	4	RNA binding	6.4858e-12	A0A0J9WRY2	222	K	"Saccharopine dehydrogenase [NAD(+), L-lysine-forming]"	FOXG_12862	1	WDLNETK(1)DR_x000D_
Molecular Function	GO:0003723	4	RNA binding	6.4858e-12	A0A0D2XYS9	136	K	Uncharacterized protein	FOXG_09151	1	AK(1)YSQYEAQR_x000D_
Molecular Function	GO:0003723	4	RNA binding	6.4858e-12	A0A0D2XYS9	337	K	Uncharacterized protein	FOXG_09151	1	SLDNTDETETPAAPTK(1)K_x000D_
Molecular Function	GO:0003723	4	RNA binding	6.4858e-12	A0A0D2XYS9	165	K	Uncharacterized protein	FOXG_09151	1	LPK(1)ILGK_x000D_
Molecular Function	GO:0003723	4	RNA binding	6.4858e-12	A0A0D2XYS9	318	K	Uncharacterized protein	FOXG_09151	0.999986	GEKPNIGK(1)K_x000D_
Molecular Function	GO:0003723	4	RNA binding	6.4858e-12	A0A0D2XYS9	108	K	Uncharacterized protein	FOXG_09151	1	AYK(1)DIVASEDFPAELGK_x000D_
Molecular Function	GO:0003723	4	RNA binding	6.4858e-12	A0A0D2XYS9	122	K	Uncharacterized protein	FOXG_09151	1	DIVASEDFPAELGK(1)R_x000D_
Molecular Function	GO:0003723	4	RNA binding	6.4858e-12	A0A0J9V4J2	180	K	THUMP domain-containing protein	FOXG_08147	1	LTPIFDTDK(1)ATDK_x000D_
Molecular Function	GO:0003723	4	RNA binding	6.4858e-12	A0A0D2XD59	49	K	Uncharacterized protein	---	1	DETGVK(1)AGVSK_x000D_
Molecular Function	GO:0003723	4	RNA binding	6.4858e-12	A0A0D2XD59	26	K	Uncharacterized protein	---	1	AIVSSK(1)EAGVIIGK_x000D_
Molecular Function	GO:0003723	4	RNA binding	6.4858e-12	A0A0D2XD59	140	K	Uncharacterized protein	---	1	MVAQK(1)EMLPQSTER_x000D_
Molecular Function	GO:0003723	4	RNA binding	6.4858e-12	A0A0D2YC00	73	K	WD_REPEATS_REGION domain-containing protein	FOXG_13830	1	LEGK(1)YQDAALK_x000D_
Molecular Function	GO:0003723	4	RNA binding	6.4858e-12	A0A0D2Y2M4	22	K	50S ribosomal protein L23Ae	FOXG_10522	1	AQDAAK(1)AALK_x000D_
Molecular Function	GO:0003723	4	RNA binding	6.4858e-12	A0A0D2Y2M4	84	K	50S ribosomal protein L23Ae	FOXG_10522	1	IIVHPLNTESAMK(1)K_x000D_
Molecular Function	GO:0003723	4	RNA binding	6.4858e-12	A0A0D2Y2M4	119	K	50S ribosomal protein L23Ae	FOXG_10522	1	LYDIDCVK(1)INTLIRPDGTK_x000D_
Molecular Function	GO:0003723	4	RNA binding	6.4858e-12	A0A0D2Y2M4	106	K	50S ribosomal protein L23Ae	FOXG_10522	1	AQIK(1)LALK_x000D_
Molecular Function	GO:0003723	4	RNA binding	6.4858e-12	A0A0D2Y2M4	71	K	50S ribosomal protein L23Ae	FOXG_10522	1	LDEHK(1)IIVHPLNTESAMK_x000D_
Molecular Function	GO:0003723	4	RNA binding	6.4858e-12	A0A0D2Y2M4	102	K	50S ribosomal protein L23Ae	FOXG_10522	1	SNK(1)AQIK_x000D_
Molecular Function	GO:0003723	4	RNA binding	6.4858e-12	A0A0D2XH79	221	K	60S ribosomal protein L8	FOXG_03277	1	LISAVK(1)DGYLEK_x000D_
Molecular Function	GO:0003723	4	RNA binding	6.4858e-12	A0A0D2XH79	194	K	60S ribosomal protein L8	FOXG_03277	1	LGTVVHK(1)K_x000D_
Molecular Function	GO:0003723	4	RNA binding	6.4858e-12	A0A0D2XH79	210	K	60S ribosomal protein L8	FOXG_03277	1	SEDK(1)NELSK_x000D_
Molecular Function	GO:0003723	4	RNA binding	6.4858e-12	A0A0D2XH79	253	K	60S ribosomal protein L8	FOXG_03277	1	QK(1)ALEAATK_x000D_
Molecular Function	GO:0003723	4	RNA binding	6.4858e-12	A0A0D2XH79	94	K	60S ribosomal protein L8	FOXG_03277	1	NTAAQAFK(1)LLNK_x000D_
Molecular Function	GO:0003723	4	RNA binding	6.4858e-12	A0A0D2XH79	119	K	60S ribosomal protein L8	FOXG_03277	1	LLQEATAVK(1)EGK_x000D_
Molecular Function	GO:0003723	4	RNA binding	6.4858e-12	A0A0D2XH79	243	K	60S ribosomal protein L8	FOXG_03277	1	QWGGGIMGPK(1)AQMK_x000D_
Molecular Function	GO:0003723	4	RNA binding	6.4858e-12	A0A0D2XH79	215	K	60S ribosomal protein L8	FOXG_03277	0.999664	SEDKNELSK(1)LISAVK_x000D_
Molecular Function	GO:0003723	4	RNA binding	6.4858e-12	A0A0D2XH79	174	K	60S ribosomal protein L8	FOXG_03277	1	K(1)MGIPYAIVK_x000D_
Molecular Function	GO:0003723	4	RNA binding	6.4858e-12	A0A0D2XH79	45	K	60S ribosomal protein L8	FOXG_03277	1	NFGIGQDIQPK(1)R_x000D_
Molecular Function	GO:0003723	4	RNA binding	6.4858e-12	A0A0D2XH79	148	K	60S ribosomal protein L8	FOXG_03277	1	YGLNHVVGLIENK(1)K_x000D_
Molecular Function	GO:0003723	4	RNA binding	6.4858e-12	A0A0D2XH79	31	K	60S ribosomal protein L8	FOXG_03277	1	NPLLEK(1)R_x000D_
Molecular Function	GO:0003723	4	RNA binding	6.4858e-12	A0A0D2XH79	247	K	60S ribosomal protein L8	FOXG_03277	1	AQMK(1)IIK_x000D_
Molecular Function	GO:0003723	4	RNA binding	6.4858e-12	A0A0D2XH79	195	K	60S ribosomal protein L8	FOXG_03277	1	K(1)TAAVLAVTEVR_x000D_
Molecular Function	GO:0003723	4	RNA binding	6.4858e-12	A0A0D2XIA9	51	K	Small nuclear ribonucleoprotein	FOXG_03662	0.997579	K(0.002)ENILDLGK(0.998)YMDK_x000D_
Molecular Function	GO:0003723	4	RNA binding	6.4858e-12	A0A0D2XIA9	55	K	Small nuclear ribonucleoprotein	FOXG_03662	1	YMDK(1)QITVK_x000D_
Molecular Function	GO:0003723	4	RNA binding	6.4858e-12	A0A0D2Y910	69	K	60S ribosomal protein	FOXG_12778	1	EGK(1)ITSVYR_x000D_
Molecular Function	GO:0003723	4	RNA binding	6.4858e-12	A0A0D2Y910	52	K	60S ribosomal protein	FOXG_12778	1	K(1)DDEVTIVR_x000D_
Molecular Function	GO:0003723	4	RNA binding	6.4858e-12	A0A0D2Y910	21	K	60S ribosomal protein	FOXG_12778	1	AAHFK(1)APSDQR_x000D_
Molecular Function	GO:0003723	4	RNA binding	6.4858e-12	A0A0D2Y910	37	K	60S ribosomal protein	FOXG_12778	1	VIMSAPLSK(1)ELR_x000D_
Molecular Function	GO:0003723	4	RNA binding	6.4858e-12	A0A0J9V7Z2	32	K	Translation initiation factor 2 subunit 1	FOXG_08491	1	SIQK(1)LIR_x000D_
Molecular Function	GO:0003723	4	RNA binding	6.4858e-12	A0A0J9V7Z2	68	K	Translation initiation factor 2 subunit 1	FOXG_08491	1	VSPEDIVK(1)CEER_x000D_
Molecular Function	GO:0003723	4	RNA binding	6.4858e-12	A0A0J9V7Z2	58	K	Translation initiation factor 2 subunit 1	FOXG_08491	1	GYIDLSK(1)R_x000D_
Molecular Function	GO:0003723	4	RNA binding	6.4858e-12	A0A0D2XGN1	104	K	Uncharacterized protein	FOXG_03075	1	AGWLK(1)VR_x000D_
Molecular Function	GO:0003723	4	RNA binding	6.4858e-12	A0A0D2XGN1	533	K	Uncharacterized protein	FOXG_03075	1	ADGEGGEPFGK(1)ESLDLANR_x000D_
Molecular Function	GO:0003723	4	RNA binding	6.4858e-12	A0A0D2XGN1	189	K	Uncharacterized protein	FOXG_03075	1	LLLSEK(1)K_x000D_
Molecular Function	GO:0003723	4	RNA binding	6.4858e-12	A0A0D2XGN1	860	K	Uncharacterized protein	FOXG_03075	1	AFESTLK(1)HLK_x000D_
Molecular Function	GO:0003723	4	RNA binding	6.4858e-12	A0A0D2XGN1	870	K	Uncharacterized protein	FOXG_03075	1	EVESQAK(1)DQR_x000D_
Molecular Function	GO:0003723	4	RNA binding	6.4858e-12	A0A0D2XGN1	165	K	Uncharacterized protein	FOXG_03075	1	GK(1)TVDGIVER_x000D_
Molecular Function	GO:0003723	4	RNA binding	6.4858e-12	A0A0D2XGN1	470	K	Uncharacterized protein	FOXG_03075	1	QYTDLSENTQK(1)AK_x000D_
Molecular Function	GO:0003723	4	RNA binding	6.4858e-12	A0A0D2XGN1	492	K	Uncharacterized protein	FOXG_03075	1	VPAIVDFCK(1)AGSR_x000D_
Molecular Function	GO:0003723	4	RNA binding	6.4858e-12	A0A0D2XGN1	863	K	Uncharacterized protein	FOXG_03075	1	HLK(1)EVESQAK_x000D_
Molecular Function	GO:0003723	4	RNA binding	6.4858e-12	A0A0D2XGN1	112	K	Uncharacterized protein	FOXG_03075	1	K(1)EESDEVLDR_x000D_
Molecular Function	GO:0003723	4	RNA binding	6.4858e-12	A0A0D2XGN1	844	K	Uncharacterized protein	FOXG_03075	1	EVVAGGYGMVPK(1)K_x000D_
Molecular Function	GO:0003723	4	RNA binding	6.4858e-12	A0A0D2XGN1	603	K	Uncharacterized protein	FOXG_03075	1	SGNAAELFTAEK(1)K_x000D_
Molecular Function	GO:0003723	4	RNA binding	6.4858e-12	A0A0D2X9Z5	684	K	mRNA 3'-end-processing protein RNA14	FOXG_00710	1	YLHSK(1)DDTTNAR_x000D_
Molecular Function	GO:0003723	4	RNA binding	6.4858e-12	A0A0D2XAC0	94	K	AA_TRNA_LIGASE_II domain-containing protein	---	1	IAPELWLK(1)R_x000D_
Molecular Function	GO:0003723	4	RNA binding	6.4858e-12	A0A0D2Y4Y1	25	K	Small nuclear ribonucleoprotein F	FOXG_11335	1	LK(1)WGEVEYK_x000D_
Molecular Function	GO:0003723	4	RNA binding	6.4858e-12	A0A0D2YBG4	149	K	Glutamyl-tRNA synthetase	FOXG_13642	1	TAPDGNGK(1)LLVR_x000D_
Molecular Function	GO:0003723	4	RNA binding	6.4858e-12	A0A0D2YBG4	468	K	Glutamyl-tRNA synthetase	FOXG_13642	1	NPDVGTK(1)QVTFGPK_x000D_
Molecular Function	GO:0003723	4	RNA binding	6.4858e-12	A0A0D2YBG4	341	K	Glutamyl-tRNA synthetase	FOXG_13642	1	K(1)VNLWEFAR_x000D_
Molecular Function	GO:0003723	4	RNA binding	6.4858e-12	A0A0D2YBG4	453	K	Glutamyl-tRNA synthetase	FOXG_13642	1	SYK(1)EDRPK_x000D_
Molecular Function	GO:0003723	4	RNA binding	6.4858e-12	A0A0D2YBG4	450	K	Glutamyl-tRNA synthetase	FOXG_13642	1	DAVTVTVTGGPEK(1)SYK_x000D_
Molecular Function	GO:0003723	4	RNA binding	6.4858e-12	A0A0D2YBG4	461	K	Glutamyl-tRNA synthetase	FOXG_13642	1	HVK(1)NPDVGTK_x000D_
Molecular Function	GO:0003723	4	RNA binding	6.4858e-12	A0A0D2YBG4	141	K	Glutamyl-tRNA synthetase	FOXG_13642	1	AALLNDYFAK(1)TAPDGNGK_x000D_
Molecular Function	GO:0003723	4	RNA binding	6.4858e-12	A0A0D2YBG4	338	K	Glutamyl-tRNA synthetase	FOXG_13642	1	NEQYHWFIDNLK(1)LR_x000D_
Molecular Function	GO:0003723	4	RNA binding	6.4858e-12	A0A0D2YBG4	507	K	Glutamyl-tRNA synthetase	FOXG_13642	1	GLDK(1)SASPIK_x000D_
Molecular Function	GO:0003723	4	RNA binding	6.4858e-12	A0A0D2Y8R8	456	K	Pre-mRNA-splicing factor ATP-dependent RNA helicase prp43	FOXG_12684	1	K(1)ELIEQTYPEILR_x000D_
Molecular Function	GO:0003723	4	RNA binding	6.4858e-12	A0A0D2Y8R8	479	K	Pre-mRNA-splicing factor ATP-dependent RNA helicase prp43	FOXG_12684	1	SNLANTVLELK(1)K_x000D_
Molecular Function	GO:0003723	4	RNA binding	6.4858e-12	A0A0D2XCI5	241	K	CP-type G domain-containing protein	FOXG_01608	1	HLK(1)EAGIAYR_x000D_
Molecular Function	GO:0003723	4	RNA binding	6.4858e-12	A0A0D2XCI5	216	K	CP-type G domain-containing protein	FOXG_01608	1	K(1)ENLLLINK_x000D_
Molecular Function	GO:0003723	4	RNA binding	6.4858e-12	A0A0D2XCI5	372	K	CP-type G domain-containing protein	FOXG_01608	1	SSTINALIGAK(1)K_x000D_
Molecular Function	GO:0003723	4	RNA binding	6.4858e-12	A0A0D2XCI5	51	K	CP-type G domain-containing protein	FOXG_01608	1	TNHATGEQYLVNEK(1)K_x000D_
Molecular Function	GO:0003723	4	RNA binding	6.4858e-12	A0A0D2XCI5	58	K	CP-type G domain-containing protein	FOXG_01608	1	DAAWVK(1)MR_x000D_
Molecular Function	GO:0003723	4	RNA binding	6.4858e-12	A0A0D2Y5L3	139	K	Translation machinery-associated protein 20	FOXG_11569	1	EMDQK(1)MDEEGR_x000D_
Molecular Function	GO:0003723	4	RNA binding	6.4858e-12	A0A0D2XYW2	384	K	Methionyl-tRNA synthetase	FOXG_09184	1	LVTESGGVCTVPSLK(1)DAVVR_x000D_
Molecular Function	GO:0003723	4	RNA binding	6.4858e-12	A0A0D2XYW2	33	K	Methionyl-tRNA synthetase	FOXG_09184	1	SPEDK(1)STILETLNNHLSSR_x000D_
Molecular Function	GO:0003723	4	RNA binding	6.4858e-12	A0A0D2XYW2	228	K	Methionyl-tRNA synthetase	FOXG_09184	1	AINHPDADSLYVSTIAVGDK(1)PGNEDYVEYEGQICR_x000D_
Molecular Function	GO:0003723	4	RNA binding	6.4858e-12	A0A0D2XYW2	165	K	Methionyl-tRNA synthetase	FOXG_09184	1	EVVETAK(1)EK_x000D_
Molecular Function	GO:0003723	4	RNA binding	6.4858e-12	A0A0D2XYW2	291	K	Methionyl-tRNA synthetase	FOXG_09184	1	IK(1)EGEVDDHK_x000D_
Molecular Function	GO:0003723	4	RNA binding	6.4858e-12	A0A0D2XYW2	299	K	Methionyl-tRNA synthetase	FOXG_09184	1	EGEVDDHK(1)GPVELVTPPEGAK_x000D_
Molecular Function	GO:0003723	4	RNA binding	6.4858e-12	A0A0D2XYW2	135	K	Methionyl-tRNA synthetase	FOXG_09184	1	K(1)EAAAAAATGGEASLVDR_x000D_
Molecular Function	GO:0003723	4	RNA binding	6.4858e-12	A0A0D2XYW2	109	K	Methionyl-tRNA synthetase	FOXG_09184	1	DENK(1)VQVDR_x000D_
Molecular Function	GO:0003723	4	RNA binding	6.4858e-12	A0A0D2XYW2	312	K	Methionyl-tRNA synthetase	FOXG_09184	1	GPVELVTPPEGAK(1)AGDR_x000D_
Molecular Function	GO:0003723	4	RNA binding	6.4858e-12	A0A0D2XYW2	270	K	Methionyl-tRNA synthetase	FOXG_09184	1	VVVVCNLK(1)PVK_x000D_
Molecular Function	GO:0003723	4	RNA binding	6.4858e-12	A0A0D2XYW2	82	K	Methionyl-tRNA synthetase	FOXG_09184	1	TGEK(1)GHPHIVR_x000D_
Molecular Function	GO:0003723	4	RNA binding	6.4858e-12	A0A0D2XHD8	197	K	Elongation factor 3	FOXG_03336	1	AQISIGGTK(1)EEALEK_x000D_
Molecular Function	GO:0003723	4	RNA binding	6.4858e-12	A0A0D2XHD8	180	K	Elongation factor 3	FOXG_03336	1	WQGTVGAYK(1)LLQK_x000D_
Molecular Function	GO:0003723	4	RNA binding	6.4858e-12	A0A0D2XHD8	203	K	Elongation factor 3	FOXG_03336	1	EEALEK(1)DILR_x000D_
Molecular Function	GO:0003723	4	RNA binding	6.4858e-12	A0A0D2XHD8	375	K	Elongation factor 3	FOXG_03336	1	AMGDDK(1)DVVAR_x000D_
Molecular Function	GO:0003723	4	RNA binding	6.4858e-12	A0A0D2XHD8	873	K	Elongation factor 3	FOXG_03336	1	TFQYEVK(1)WR_x000D_
Molecular Function	GO:0003723	4	RNA binding	6.4858e-12	A0A0D2XHD8	443	K	Elongation factor 3	FOXG_03336	1	SFVK(1)DAEAPQK_x000D_
Molecular Function	GO:0003723	4	RNA binding	6.4858e-12	A0A0D2XHD8	842	K	Elongation factor 3	FOXG_03336	1	AQMEK(1)WVDLK_x000D_
Molecular Function	GO:0003723	4	RNA binding	6.4858e-12	A0A0D2XET1	391	K	Cystathionine beta-synthase	FOXG_02418	1	DK(1)GFDQLPVLSANGNK_x000D_
Molecular Function	GO:0003723	4	RNA binding	6.4858e-12	A0A0D2XET1	57	K	Cystathionine beta-synthase	FOXG_02418	0.999999	IPQSLGIECDVYVKPELFSAGGSVK(1)DR_x000D_
Molecular Function	GO:0003723	4	RNA binding	6.4858e-12	A0A0D2XET1	70	K	Cystathionine beta-synthase	FOXG_02418	1	MIEEAEK(1)SGR_x000D_
Molecular Function	GO:0003723	4	RNA binding	6.4858e-12	A0A0D2XET1	494	K	Cystathionine beta-synthase	FOXG_02418	1	TDDSK(1)SLSK_x000D_
Molecular Function	GO:0003723	4	RNA binding	6.4858e-12	A0A0D2XET1	458	K	Cystathionine beta-synthase	FOXG_02418	1	EFASPINPGK(1)R_x000D_
Molecular Function	GO:0003723	4	RNA binding	6.4858e-12	A0A0D2XET1	110	K	Cystathionine beta-synthase	FOXG_02418	1	TIITLPEK(1)MSAEK_x000D_
Molecular Function	GO:0003723	4	RNA binding	6.4858e-12	A0A0D2XKE5	73	K	Uncharacterized protein	---	1	LIHNVIETAASIPEGQNELK(1)R_x000D_
Molecular Function	GO:0003723	4	RNA binding	6.4858e-12	A0A0D2Y4F4	1105	K	NUC173 domain-containing protein	FOXG_11157	1	AK(1)VDLDGK_x000D_
Molecular Function	GO:0003723	4	RNA binding	6.4858e-12	A0A0D2X8Q2	152	K	PUM-HD domain-containing protein	FOXG_00261	1	DFVLK(1)HDAVR_x000D_
Molecular Function	GO:0003723	4	RNA binding	6.4858e-12	A0A0D2X8Q2	147	K	PUM-HD domain-containing protein	FOXG_00261	1	IK(1)DFVLK_x000D_
Molecular Function	GO:0003723	4	RNA binding	6.4858e-12	A0A0D2X8Q2	568	K	PUM-HD domain-containing protein	FOXG_00261	1	SLIQGGK(1)YDK_x000D_
Molecular Function	GO:0003723	4	RNA binding	6.4858e-12	A0A0D2X8Q2	244	K	PUM-HD domain-containing protein	FOXG_00261	1	EQK(1)AILLR_x000D_
Molecular Function	GO:0003723	4	RNA binding	6.4858e-12	A0A0D2X8Q2	637	K	PUM-HD domain-containing protein	FOXG_00261	1	ILEK(1)AATEETAEQK_x000D_
Molecular Function	GO:0003723	4	RNA binding	6.4858e-12	A0A0D2X8Q2	192	K	PUM-HD domain-containing protein	FOXG_00261	1	YAK(1)FLIGK_x000D_
Molecular Function	GO:0003723	4	RNA binding	6.4858e-12	A0A0D2X8Q2	647	K	PUM-HD domain-containing protein	FOXG_00261	1	AATEETAEQK(1)AAR_x000D_
Molecular Function	GO:0003723	4	RNA binding	6.4858e-12	A0A0D2XNM9	159	K	Ribosomal_L18e/L15P domain-containing protein	---	1	HFGFGPHSHK(1)K_x000D_
Molecular Function	GO:0003723	4	RNA binding	6.4858e-12	A0A0D2XNM9	166	K	Ribosomal_L18e/L15P domain-containing protein	---	1	PYVESK(1)GR_x000D_
Molecular Function	GO:0003723	4	RNA binding	6.4858e-12	A0A0D2XNM9	72	K	Ribosomal_L18e/L15P domain-containing protein	---	1	IVANINK(1)EGEK(1)R_x000D_
Molecular Function	GO:0003723	4	RNA binding	6.4858e-12	A0A0D2XNM9	45	K	Ribosomal_L18e/L15P domain-containing protein	---	1	TDSSFNK(1)VVLR_x000D_
Molecular Function	GO:0003723	4	RNA binding	6.4858e-12	A0A0D2XNM9	30	K	Ribosomal_L18e/L15P domain-containing protein	---	1	LLVK(1)LYR_x000D_
Molecular Function	GO:0003723	4	RNA binding	6.4858e-12	A0A0D2XNM9	76	K	Ribosomal_L18e/L15P domain-containing protein	---	1	IVANINK(1)EGEK(1)R_x000D_
Molecular Function	GO:0003723	4	RNA binding	6.4858e-12	A0A0D2XNM9	160	K	Ribosomal_L18e/L15P domain-containing protein	---	1	K(1)PYVESK_x000D_
Molecular Function	GO:0003723	4	RNA binding	6.4858e-12	A0A0D2XQE1	918	K	Uncharacterized protein	FOXG_06187	1	GTASQVAK(1)AK_x000D_
Molecular Function	GO:0003723	4	RNA binding	6.4858e-12	A0A0D2XQE1	85	K	Uncharacterized protein	FOXG_06187	1	GK(1)AANVAPIWGAK_x000D_
Molecular Function	GO:0003723	4	RNA binding	6.4858e-12	A0A0D2XQE1	225	K	Uncharacterized protein	FOXG_06187	1	GGSTIK(1)ALQEK_x000D_
Molecular Function	GO:0003723	4	RNA binding	6.4858e-12	A0A0D2XQE1	1239	K	Uncharacterized protein	FOXG_06187	1	DQAK(1)DEAIEIIGTK_x000D_
Molecular Function	GO:0003723	4	RNA binding	6.4858e-12	A0A0D2XQE1	83	K	Uncharacterized protein	FOXG_06187	1	TLDTQSHELFPELGGPK(1)GK_x000D_
Molecular Function	GO:0003723	4	RNA binding	6.4858e-12	A0A0D2XQE1	156	K	Uncharacterized protein	FOXG_06187	1	RPIPDIIK(1)DLNR_x000D_
Molecular Function	GO:0003723	4	RNA binding	6.4858e-12	A0A0D2XQE1	230	K	Uncharacterized protein	FOXG_06187	1	ALQEK(1)SGAK_x000D_
Molecular Function	GO:0003723	4	RNA binding	6.4858e-12	A0A0D2XQE1	797	K	Uncharacterized protein	FOXG_06187	1	YK(1)VHIFFPR_x000D_
Molecular Function	GO:0003723	4	RNA binding	6.4858e-12	A0A0D2XQE1	177	K	Uncharacterized protein	FOXG_06187	1	YK(1)FDATGPQDVAQQALK_x000D_
Molecular Function	GO:0003723	4	RNA binding	6.4858e-12	A0A0D2XQE1	696	K	Uncharacterized protein	FOXG_06187	0.986183	SNAFVEQEK(0.014)EDEK(0.986)ER_x000D_
Molecular Function	GO:0003723	4	RNA binding	6.4858e-12	A0A0D2XQE1	980	K	Uncharacterized protein	FOXG_06187	1	TIQFPK(1)QEADGNTIK_x000D_
Molecular Function	GO:0003723	4	RNA binding	6.4858e-12	A0A0D2XQE1	275	K	Uncharacterized protein	FOXG_06187	1	DAILK(1)IADER_x000D_
Molecular Function	GO:0003723	4	RNA binding	6.4858e-12	A0A0D2XQE1	946	K	Uncharacterized protein	FOXG_06187	1	YHK(1)ALIGAGGSNLR_x000D_
Molecular Function	GO:0003723	4	RNA binding	6.4858e-12	A0A0D2XQE1	1073	K	Uncharacterized protein	FOXG_06187	1	AK(1)EHIQGLVQQQQGETIQVPR_x000D_
Molecular Function	GO:0003723	4	RNA binding	6.4858e-12	A0A0D2XJX3	149	K	Uncharacterized protein	FOXG_04239	1	FAIQSDK(1)K_x000D_
Molecular Function	GO:0003723	4	RNA binding	6.4858e-12	A0A0D2XDK3	315	K	Eukaryotic translation initiation factor 2 subunit gamma	FOXG_01983	0.999942	SFDVNKPGSEIDDLK(1)GGVAGGSILHGVVK_x000D_
Molecular Function	GO:0003723	4	RNA binding	6.4858e-12	A0A0D2XDK3	350	K	Eukaryotic translation initiation factor 2 subunit gamma	FOXG_01983	1	DDSGALK(1)CTPIFSR_x000D_
Molecular Function	GO:0003723	4	RNA binding	6.4858e-12	A0A0D2XDK3	149	K	Eukaryotic translation initiation factor 2 subunit gamma	FOXG_01983	1	SEK(1)EVDPPCER_x000D_
Molecular Function	GO:0003723	4	RNA binding	6.4858e-12	A0A0D2XDK3	99	K	Eukaryotic translation initiation factor 2 subunit gamma	FOXG_01983	1	STVVK(1)AISGVQTVR_x000D_
Molecular Function	GO:0003723	4	RNA binding	6.4858e-12	A0A0D2XDK3	130	K	Eukaryotic translation initiation factor 2 subunit gamma	FOXG_01983	1	IYK(1)CDNQACPR_x000D_
Molecular Function	GO:0003723	4	RNA binding	6.4858e-12	A0A0D2XDK3	306	K	Eukaryotic translation initiation factor 2 subunit gamma	FOXG_01983	1	SFDVNK(1)PGSEIDDLK_x000D_
Molecular Function	GO:0003723	4	RNA binding	6.4858e-12	A0A0D2XDK3	120	K	Eukaryotic translation initiation factor 2 subunit gamma	FOXG_01983	1	NITIK(1)LGYANAK_x000D_
Molecular Function	GO:0003723	4	RNA binding	6.4858e-12	A0A0D2XJP4	159	K	Lupus La protein	FOXG_04156	1	FLELSGEEGEEVVK(1)R_x000D_
Molecular Function	GO:0003723	4	RNA binding	6.4858e-12	A0A0D2XJP4	237	K	Lupus La protein	FOXG_04156	1	FIK(1)IDPK_x000D_
Molecular Function	GO:0003723	4	RNA binding	6.4858e-12	A0A0D2XJP4	145	K	Lupus La protein	FOXG_04156	1	DSK(1)FLELSGEEGEEVVK_x000D_
Molecular Function	GO:0003723	4	RNA binding	6.4858e-12	A0A0D2XJP4	261	K	Lupus La protein	FOXG_04156	1	AYCDEK(1)NDLIR_x000D_
Molecular Function	GO:0003723	4	RNA binding	6.4858e-12	A0A0D2XJP4	250	K	Lupus La protein	FOXG_04156	1	DHDLK(1)IMSK_x000D_
Molecular Function	GO:0003723	4	RNA binding	6.4858e-12	A0A0D2XJP4	245	K	Lupus La protein	FOXG_04156	1	WK(1)DHDLK_x000D_
Molecular Function	GO:0003723	4	RNA binding	6.4858e-12	A0A0D2XZM4	315	K	Uncharacterized protein	FOXG_09455	1	FGAIDTIK(1)IVR_x000D_
Molecular Function	GO:0003723	4	RNA binding	6.4858e-12	A0A0D2XZM4	580	K	Uncharacterized protein	FOXG_09455	1	VNFGK(1)DR_x000D_
Molecular Function	GO:0003723	4	RNA binding	6.4858e-12	A0A0D2XJV1	123	K	60S ribosomal protein L12	FOXG_04217	1	SFAK(1)ELSGTVK_x000D_
Molecular Function	GO:0003723	4	RNA binding	6.4858e-12	A0A0D2XJV1	40	K	60S ribosomal protein L12	FOXG_04217	1	IGPLGLSPK(1)K_x000D_
Molecular Function	GO:0003723	4	RNA binding	6.4858e-12	A0A0D2XJV1	102	K	60S ribosomal protein L12	FOXG_04217	1	HNK(1)SVSLDEIIEIAR_x000D_
Molecular Function	GO:0003723	4	RNA binding	6.4858e-12	A0A0D2XJV1	48	K	60S ribosomal protein L12	FOXG_04217	1	VGEDIAK(1)ATGDWK_x000D_
Molecular Function	GO:0003723	4	RNA binding	6.4858e-12	A0A0D2X832	228	K	Eukaryotic translation initiation factor 3 subunit J	HCR1	1	LASTMTALGNEK(1)MR_x000D_
Molecular Function	GO:0003723	4	RNA binding	6.4858e-12	A0A0D2X832	169	K	Eukaryotic translation initiation factor 3 subunit J	HCR1	1	LPLFQPK(1)TK_x000D_
Molecular Function	GO:0003723	4	RNA binding	6.4858e-12	A0A0D2X832	171	K	Eukaryotic translation initiation factor 3 subunit J	HCR1	1	TK(1)AQFETLR_x000D_
Molecular Function	GO:0003723	4	RNA binding	6.4858e-12	A0A0D2XA87	77	K	Ribosomal protein L15	---	1	PAPK(1)GATYGK_x000D_
Molecular Function	GO:0003723	4	RNA binding	6.4858e-12	A0A0D2XA87	93	K	Ribosomal protein L15	---	1	PTNQGINQLK(1)YQR_x000D_
Molecular Function	GO:0003723	4	RNA binding	6.4858e-12	A0A0D2XA87	182	K	Ribosomal protein L15	---	1	YNK(1)TQAGR_x000D_
Molecular Function	GO:0003723	4	RNA binding	6.4858e-12	A0A0D2XA87	56	K	Ribosomal protein L15	---	1	AK(1)QGYVIYR_x000D_
Molecular Function	GO:0003723	4	RNA binding	6.4858e-12	A0A0D2XA87	140	K	Ribosomal protein L15	---	1	YYEVILVDPQHK(1)AIR_x000D_
Molecular Function	GO:0003723	4	RNA binding	6.4858e-12	A0A0D2XA87	12	K	Ribosomal protein L15	---	1	YVEELQK(1)K_x000D_
Molecular Function	GO:0003723	4	RNA binding	6.4858e-12	A0A0D2XA87	5	K	Ribosomal protein L15	---	1	GALK(1)YVEELQK_x000D_
Molecular Function	GO:0003723	4	RNA binding	6.4858e-12	A0A0D2XC33	92	K	Tyrosine--tRNA ligase	FOXG_01456	1	APIELVEK(1)R_x000D_
Molecular Function	GO:0003723	4	RNA binding	6.4858e-12	A0A0D2XC33	367	K	Tyrosine--tRNA ligase	FOXG_01456	1	FPGAK(1)GGDNAEAELTK_x000D_
Molecular Function	GO:0003723	4	RNA binding	6.4858e-12	A0A0D2XC33	37	K	Tyrosine--tRNA ligase	FOXG_01456	1	NPK(1)IYWGTATTGR_x000D_
Molecular Function	GO:0003723	4	RNA binding	6.4858e-12	A0A0D2XC33	378	K	Tyrosine--tRNA ligase	FOXG_01456	1	GGDNAEAELTK(1)K_x000D_
Molecular Function	GO:0003723	4	RNA binding	6.4858e-12	A0A0D2XD54	775	K	Uncharacterized protein	FOXG_01829	1	LQVK(1)FDR_x000D_
Molecular Function	GO:0003723	4	RNA binding	6.4858e-12	A0A0D2YBQ3	16	K	ADP-ribosylation factor 6	FOXG_13731	1	IFGSK(1)EMR_x000D_
Molecular Function	GO:0003723	4	RNA binding	6.4858e-12	A0A0D2XQI1	87	K	Uncharacterized protein	---	1	DLTSYK(1)K_x000D_
Molecular Function	GO:0003723	4	RNA binding	6.4858e-12	A0A0D2XQI1	132	K	Uncharacterized protein	---	1	VVSLNVQDTDAK(1)DQK_x000D_
Molecular Function	GO:0003723	4	RNA binding	6.4858e-12	A0A0D2XYY9	832	K	Uncharacterized protein	FOXG_09211	1	DLAK(1)LLVK_x000D_
Molecular Function	GO:0003723	4	RNA binding	6.4858e-12	A0A0D2XYY9	1003	K	Uncharacterized protein	FOXG_09211	1	LTLIATK(1)R_x000D_
Molecular Function	GO:0003723	4	RNA binding	6.4858e-12	A0A0D2Y200	605	K	ATP-dependent RNA helicase DBP9	FOXG_10293	1	DPLK(1)TFK_x000D_
Molecular Function	GO:0003723	4	RNA binding	6.4858e-12	A0A0D2XGT8	10	K	Ribosomal protein L37	FOXG_03132	1	GTSSFGK(1)R_x000D_
Molecular Function	GO:0003723	4	RNA binding	6.4858e-12	A0A0D2XGT8	14	K	Ribosomal protein L37	FOXG_03132	1	HNK(1)THTLCR_x000D_
Molecular Function	GO:0003723	4	RNA binding	6.4858e-12	A0A0J9U569	281	K	Nucleolin	FOXG_00396	1	VMTEK(1)GTGR_x000D_
Molecular Function	GO:0003723	4	RNA binding	6.4858e-12	A0A0J9U569	225	K	Nucleolin	FOXG_00396	1	TEEAPSK(1)K_x000D_
Molecular Function	GO:0003723	4	RNA binding	6.4858e-12	A0A0J9U569	218	K	Nucleolin	FOXG_00396	1	IEK(1)TEEAPSK_x000D_
Molecular Function	GO:0003723	4	RNA binding	6.4858e-12	A0A0D2XQK7	306	K	Uncharacterized protein	FOXG_06255	1	AVNEMNGK(1)EIEGR_x000D_
Molecular Function	GO:0003723	4	RNA binding	6.4858e-12	A0A0D2XQK7	324	K	Uncharacterized protein	FOXG_06255	1	VAIDSPDK(1)TDEEQHEGDATNGQK_x000D_
Molecular Function	GO:0003723	4	RNA binding	6.4858e-12	A0A0D2XQK7	180	K	Uncharacterized protein	FOXG_06255	1	K(1)EGETTEAVAATEDAAPAAAAPATAETK_x000D_
Molecular Function	GO:0003723	4	RNA binding	6.4858e-12	A0A0D2XQK7	136	K	Uncharacterized protein	FOXG_06255	0.994402	K(0.006)PEPAGEK(0.994)SEGANGEGSGAEGSR_x000D_
Molecular Function	GO:0003723	4	RNA binding	6.4858e-12	A0A0D2XQK7	115	K	Uncharacterized protein	FOXG_06255	1	AIEELSGK(1)EILER_x000D_
Molecular Function	GO:0003723	4	RNA binding	6.4858e-12	A0A0D2XQK7	316	K	Uncharacterized protein	FOXG_06255	0.999172	EIAVK(0.999)VAIDSPDK(0.001)TDEEQHEGDATNGQK_x000D_
Molecular Function	GO:0003723	4	RNA binding	6.4858e-12	A0A0D2XDB1	92	K	60S ribosomal protein L2	FOXG_01889	1	QVTETFIANEGMYTGQFIYAGK(1)K_x000D_
Molecular Function	GO:0003723	4	RNA binding	6.4858e-12	A0A0D2XDB1	60	K	60S ribosomal protein L2	FOXG_01889	1	GAPLAK(1)VVFR_x000D_
Molecular Function	GO:0003723	4	RNA binding	6.4858e-12	A0A0D2XDB1	181	K	60S ribosomal protein L2	FOXG_01889	0.999997	TDKPLLK(1)ASR_x000D_
Molecular Function	GO:0003723	4	RNA binding	6.4858e-12	A0A0D2XDB1	145	K	60S ribosomal protein L2	FOXG_01889	1	TSGNYITIVGHNPDEGK(1)TR_x000D_
Molecular Function	GO:0003723	4	RNA binding	6.4858e-12	A0A0D2XDB1	234	K	60S ribosomal protein L2	FOXG_01889	1	YAAQGQK(1)AGLIAAR_x000D_
Molecular Function	GO:0003723	4	RNA binding	6.4858e-12	A0A0D2XDB1	24	K	60S ribosomal protein L2	FOXG_01889	1	LNK(1)APAK_x000D_
Molecular Function	GO:0003723	4	RNA binding	6.4858e-12	A0A0D2XDB1	177	K	60S ribosomal protein L2	FOXG_01889	1	TDK(1)PLLK_x000D_
Molecular Function	GO:0003723	4	RNA binding	6.4858e-12	A0A0D2XCZ5	137	K	Uncharacterized protein	FOXG_01770	1	LIQLSNTAQK(1)K_x000D_
Molecular Function	GO:0003723	4	RNA binding	6.4858e-12	A0A0D2Y4M4	92	K	40S ribosomal protein S2	FOXG_11227	1	PVQK(1)QTR_x000D_
Molecular Function	GO:0003723	4	RNA binding	6.4858e-12	A0A0D2Y4M4	161	K	40S ribosomal protein S2	FOXG_11227	1	GYWGTNLGQPHSLPCK(1)ESGK_x000D_
Molecular Function	GO:0003723	4	RNA binding	6.4858e-12	A0A0D2Y4M4	120	K	40S ribosomal protein S2	FOXG_11227	1	AIVIIGDSEGHVGLGIK(1)TSK_x000D_
Molecular Function	GO:0003723	4	RNA binding	6.4858e-12	A0A0D2Y4M4	165	K	40S ribosomal protein S2	FOXG_11227	1	ESGK(1)CGSVTVR_x000D_
Molecular Function	GO:0003723	4	RNA binding	6.4858e-12	A0A0D2Y4M4	241	K	40S ribosomal protein S2	FOXG_11227	1	LIK(1)SPLDEYADTLR_x000D_
Molecular Function	GO:0003723	4	RNA binding	6.4858e-12	A0A0D2Y4M4	37	K	40S ribosomal protein S2	FOXG_11227	1	NEEK(1)EWQPVTK_x000D_
Molecular Function	GO:0003723	4	RNA binding	6.4858e-12	A0A0D2Y4M4	86	K	40S ribosomal protein S2	FOXG_11227	0.999903	LKDEVMK(1)IK_x000D_
Molecular Function	GO:0003723	4	RNA binding	6.4858e-12	A0A0J9WFU3	326	K	Uncharacterized protein	FOXG_00205	1	VVGVIK(1)R_x000D_
Molecular Function	GO:0003723	4	RNA binding	6.4858e-12	A0A0D2XC68	141	K	Uncharacterized protein	FOXG_01491	1	ASHYAK(1)VIR_x000D_
Molecular Function	GO:0003723	4	RNA binding	6.4858e-12	A0A0D2XC68	169	K	Uncharacterized protein	FOXG_01491	1	VALEDFK(1)R_x000D_
Molecular Function	GO:0003723	4	RNA binding	6.4858e-12	A0A0D2XC68	279	K	Uncharacterized protein	FOXG_01491	1	ALIVHEPALK(1)TALR_x000D_
Molecular Function	GO:0003723	4	RNA binding	6.4858e-12	A0A0D2XC68	313	K	Uncharacterized protein	FOXG_01491	1	MPAWVK(1)R_x000D_
Molecular Function	GO:0003723	4	RNA binding	6.4858e-12	A0A0J9U4Z8	92	K	Translation machinery-associated protein 22	FOXG_00268	1	SVVTIK(1)R_x000D_
Molecular Function	GO:0003723	4	RNA binding	6.4858e-12	A0A0D2XNG5	28	K	Brix domain-containing protein	FOXG_05495	1	DAEISEK(1)R_x000D_
Molecular Function	GO:0003723	4	RNA binding	6.4858e-12	A0A0J9W580	360	K	Uncharacterized protein	FOXG_15627	1	ALSNQK(1)FR_x000D_
Molecular Function	GO:0003723	4	RNA binding	6.4858e-12	A0A0D2Y2S1	86	K	40S ribosomal protein S14	FOXG_10570	1	CK(1)ELGINALHIK_x000D_
Molecular Function	GO:0003723	4	RNA binding	6.4858e-12	A0A0D2Y2S1	96	K	40S ribosomal protein S14	FOXG_10570	1	ELGINALHIK(1)IR_x000D_
Molecular Function	GO:0003723	4	RNA binding	6.4858e-12	A0A0D2XZK4	27	K	Brix domain-containing protein	FOXG_09435	1	ELFVQYK(1)K_x000D_
Molecular Function	GO:0003723	4	RNA binding	6.4858e-12	A0A0D2XVT0	558	K	U3 small nucleolar RNA-associated protein 22	FOXG_08092	1	QFWGEK(1)AELR_x000D_
Molecular Function	GO:0003723	4	RNA binding	6.4858e-12	A0A0D2XVT0	465	K	U3 small nucleolar RNA-associated protein 22	FOXG_08092	1	DIAK(1)SNSSTDCR_x000D_
Molecular Function	GO:0003723	4	RNA binding	6.4858e-12	A0A0D2X864	181	K	Eukaryotic translation initiation factor 3 subunit D	FOXG_00072	1	DASINVK(1)AEWK_x000D_
Molecular Function	GO:0003723	4	RNA binding	6.4858e-12	A0A0D2X864	165	K	Eukaryotic translation initiation factor 3 subunit D	FOXG_00072	1	FGWK(1)DYDK_x000D_
Molecular Function	GO:0003723	4	RNA binding	6.4858e-12	A0A0D2X864	169	K	Eukaryotic translation initiation factor 3 subunit D	FOXG_00072	1	DYDK(1)PAR_x000D_
Molecular Function	GO:0003723	4	RNA binding	6.4858e-12	A0A0D2X864	502	K	Eukaryotic translation initiation factor 3 subunit D	FOXG_00072	1	HVVLGVIGWK(1)PR_x000D_
Molecular Function	GO:0003723	4	RNA binding	6.4858e-12	A0A0D2X864	378	K	Eukaryotic translation initiation factor 3 subunit D	FOXG_00072	1	VTMAHGNPFYNSSEDTDPPASK(1)AYK_x000D_
Molecular Function	GO:0003723	4	RNA binding	6.4858e-12	A0A0D2X864	429	K	Eukaryotic translation initiation factor 3 subunit D	FOXG_00072	1	NAISGEDQHVSIHALNEFDSK(1)AQGSGGALDWR_x000D_
Molecular Function	GO:0003723	4	RNA binding	6.4858e-12	A0A0D2X864	55	K	Eukaryotic translation initiation factor 3 subunit D	FOXG_00072	1	MADWTAEGK(1)DR_x000D_
Molecular Function	GO:0003723	4	RNA binding	6.4858e-12	A0A0J9VQP6	124	K	RRM domain-containing protein	FOXG_20775	1	SDGASK(1)AFQK_x000D_
Molecular Function	GO:0003723	4	RNA binding	6.4858e-12	A0A0J9VQP6	96	K	RRM domain-containing protein	FOXG_20775	1	EYFIQSVGPIK(1)R_x000D_
Molecular Function	GO:0003723	4	RNA binding	6.4858e-12	A0A0J9V9W6	39	K	H/ACA ribonucleoprotein complex subunit 3	FOXG_19954	1	FSPDDK(1)WSR_x000D_
Molecular Function	GO:0003723	4	RNA binding	6.4858e-12	A0A0D2XC85	75	K	Transcription elongation factor SPT4	---	1	SWIAK(1)YQR_x000D_
Molecular Function	GO:0003723	4	RNA binding	6.4858e-12	A0A0D2XDQ5	153	K	WD_REPEATS_REGION domain-containing protein	---	1	LSCGQQDGK(1)VR_x000D_
Molecular Function	GO:0003723	4	RNA binding	6.4858e-12	A0A0D2X911	27	K	60S ribosomal protein L35	FOXG_00371	1	QLAELK(1)TELGQLR_x000D_
Molecular Function	GO:0003723	4	RNA binding	6.4858e-12	A0A0D2X911	21	K	60S ribosomal protein L35	FOXG_00371	1	NKDDLTK(1)QLAELK_x000D_
Molecular Function	GO:0003723	4	RNA binding	6.4858e-12	A0A0D2X911	101	K	60S ribosomal protein L35	FOXG_00371	1	LSPEEK(1)SR_x000D_
Molecular Function	GO:0003723	4	RNA binding	6.4858e-12	A0A0D2X911	37	K	60S ribosomal protein L35	FOXG_00371	1	IQK(1)VASSGSK_x000D_
Molecular Function	GO:0003723	4	RNA binding	6.4858e-12	A0A0D2X911	65	K	60S ribosomal protein L35	FOXG_00371	1	VLTVINAK(1)QR_x000D_
Molecular Function	GO:0003723	4	RNA binding	6.4858e-12	A0A0D2X911	44	K	60S ribosomal protein L35	FOXG_00371	1	VASSGSK(1)LNR_x000D_
Molecular Function	GO:0003723	4	RNA binding	6.4858e-12	A0A0D2X917	26	K	60S ribosomal protein L6	FOXG_00377	1	K(1)WYPADDDAENKK_x000D_
Molecular Function	GO:0003723	4	RNA binding	6.4858e-12	A0A0D2X917	108	K	60S ribosomal protein L6	FOXG_00377	1	YVIATSYK(1)VDISGLDEK_x000D_
Molecular Function	GO:0003723	4	RNA binding	6.4858e-12	A0A0D2X917	167	K	60S ribosomal protein L6	FOXG_00377	1	AIDK(1)ALIANIK_x000D_
Molecular Function	GO:0003723	4	RNA binding	6.4858e-12	A0A0D2X917	12	K	60S ribosomal protein L6	FOXG_00377	1	PTSK(1)TFGK(1)STR_x000D_
Molecular Function	GO:0003723	4	RNA binding	6.4858e-12	A0A0D2X917	163	K	60S ribosomal protein L6	FOXG_00377	1	AADQK(1)AIDK_x000D_
Molecular Function	GO:0003723	4	RNA binding	6.4858e-12	A0A0D2X917	8	K	60S ribosomal protein L6	FOXG_00377	1	PTSK(1)TFGK(1)STR_x000D_
Molecular Function	GO:0003723	4	RNA binding	6.4858e-12	A0A0D2X917	174	K	60S ribosomal protein L6	FOXG_00377	1	ALIANIK(1)K_x000D_
Molecular Function	GO:0003723	4	RNA binding	6.4858e-12	A0A0D2X917	37	K	60S ribosomal protein L6	FOXG_00377	1	WYPADDDAENK(1)K_x000D_
Molecular Function	GO:0003723	4	RNA binding	6.4858e-12	A0A0D2X917	117	K	60S ribosomal protein L6	FOXG_00377	1	VDISGLDEK(1)K_x000D_
Molecular Function	GO:0003723	4	RNA binding	6.4858e-12	A0A0D2Y596	836	K	Elongation factor 3	FOXG_11451	1	NSYEYECSFALGENVGMK(1)NER_x000D_
Molecular Function	GO:0003723	4	RNA binding	6.4858e-12	A0A0D2Y596	492	K	Elongation factor 3	FOXG_11451	1	AINNEQVEGFPK(1)QSEVK_x000D_
Molecular Function	GO:0003723	4	RNA binding	6.4858e-12	A0A0D2Y596	862	K	Elongation factor 3	FOXG_11451	1	NELLASHQK(1)MVADVDMK_x000D_
Molecular Function	GO:0003723	4	RNA binding	6.4858e-12	A0A0D2Y596	188	K	Elongation factor 3	FOXG_11451	1	VPELIPVISESMWDTK(1)K_x000D_
Molecular Function	GO:0003723	4	RNA binding	6.4858e-12	A0A0D2Y596	475	K	Elongation factor 3	FOXG_11451	1	YGLCGPNGSGK(1)STLMR_x000D_
Molecular Function	GO:0003723	4	RNA binding	6.4858e-12	A0A0D2Y596	520	K	Elongation factor 3	FOXG_11451	1	TVFVEHDLDSADTEMTTIDWTMK(1)K_x000D_
Molecular Function	GO:0003723	4	RNA binding	6.4858e-12	A0A0D2Y596	793	K	Elongation factor 3	FOXG_11451	1	VITEADEK(1)AMDK_x000D_
Molecular Function	GO:0003723	4	RNA binding	6.4858e-12	A0A0D2Y596	560	K	Elongation factor 3	FOXG_11451	1	GEISALSGGWK(1)MK_x000D_
Molecular Function	GO:0003723	4	RNA binding	6.4858e-12	A0A0D2Y596	1009	K	Elongation factor 3	FOXG_11451	1	ADDGDEEEK(1)FDAMGNK_x000D_
Molecular Function	GO:0003723	4	RNA binding	6.4858e-12	A0A0D2Y596	948	K	Elongation factor 3	FOXG_11451	1	DSLGALSK(1)ALK_x000D_
Molecular Function	GO:0003723	4	RNA binding	6.4858e-12	A0A0D2Y596	785	K	Elongation factor 3	FOXG_11451	1	ANK(1)VITEADEK_x000D_
Molecular Function	GO:0003723	4	RNA binding	6.4858e-12	A0A0D2Y596	23	K	Elongation factor 3	FOXG_11451	1	LTVSK(1)ESADIK_x000D_
Molecular Function	GO:0003723	4	RNA binding	6.4858e-12	A0A0D2Y596	329	K	Elongation factor 3	FOXG_11451	1	VGNIK(1)DGVIPEAR_x000D_
Molecular Function	GO:0003723	4	RNA binding	6.4858e-12	A0A0D2Y596	350	K	Elongation factor 3	FOXG_11451	1	VK(1)AALSPK(1)FANYVEK_x000D_
Molecular Function	GO:0003723	4	RNA binding	6.4858e-12	A0A0D2Y596	147	K	Elongation factor 3	FOXG_11451	1	TAQK(1)WPEK_x000D_
Molecular Function	GO:0003723	4	RNA binding	6.4858e-12	A0A0D2Y596	870	K	Elongation factor 3	FOXG_11451	1	MVADVDMK(1)EALASGQFR_x000D_
Molecular Function	GO:0003723	4	RNA binding	6.4858e-12	A0A0D2Y596	316	K	Elongation factor 3	FOXG_11451	1	TK(1)QALDTLTR_x000D_
Molecular Function	GO:0003723	4	RNA binding	6.4858e-12	A0A0D2Y596	356	K	Elongation factor 3	FOXG_11451	1	VK(1)AALSPK(1)FANYVEK_x000D_
Molecular Function	GO:0003723	4	RNA binding	6.4858e-12	A0A0D2Y596	348	K	Elongation factor 3	FOXG_11451	1	HDGAINVILPK(1)VK_x000D_
Molecular Function	GO:0003723	4	RNA binding	6.4858e-12	A0A0D2Y596	209	K	Elongation factor 3	FOXG_11451	1	TMEQLCQLIVNK(1)DIER_x000D_
Molecular Function	GO:0003723	4	RNA binding	6.4858e-12	A0A0D2Y596	915	K	Elongation factor 3	FOXG_11451	1	VK(1)TVLAACSWQR_x000D_
Molecular Function	GO:0003723	4	RNA binding	6.4858e-12	A0A0D2Y596	797	K	Elongation factor 3	FOXG_11451	1	AMDK(1)IFR_x000D_
Molecular Function	GO:0003723	4	RNA binding	6.4858e-12	A0A0D2Y596	633	K	Elongation factor 3	FOXG_11451	1	YK(1)GNLAAFVAR_x000D_
Molecular Function	GO:0003723	4	RNA binding	6.4858e-12	A0A0D2Y596	1000	K	Elongation factor 3	FOXG_11451	1	LK(1)ADDGDEEEK_x000D_
Molecular Function	GO:0003723	4	RNA binding	6.4858e-12	A0A0D2Y596	10	K	Elongation factor 3	FOXG_11451	1	PTENQQSIK(1)VLDELFQK_x000D_
Molecular Function	GO:0003723	4	RNA binding	6.4858e-12	A0A0D2Y596	270	K	Elongation factor 3	FOXG_11451	1	K(1)SAVIVDNMCK_x000D_
Molecular Function	GO:0003723	4	RNA binding	6.4858e-12	A0A0D2Y596	818	K	Elongation factor 3	FOXG_11451	1	FK(1)NSYEYECSFALGENVGMK_x000D_
Molecular Function	GO:0003723	4	RNA binding	6.4858e-12	A0A0J9VBH3	59	K	Sas10 domain-containing protein	FOXG_20030	1	DQILLDEAPDSK(1)R_x000D_
Molecular Function	GO:0003723	4	RNA binding	6.4858e-12	A0A0J9VBH3	324	K	Sas10 domain-containing protein	FOXG_20030	1	AAAEK(1)LAR_x000D_
Molecular Function	GO:0003723	4	RNA binding	6.4858e-12	A0A0D2XME0	153	K	Cellular nucleic acid-binding protein	FOXG_05117	1	DCPK(1)ESAGGEK_x000D_
Molecular Function	GO:0003723	4	RNA binding	6.4858e-12	A0A0D2XWE8	419	K	SAM_MT_RSMB_NOP domain-containing protein	---	1	EVEDFAK(1)ESADGVIPGR_x000D_
Molecular Function	GO:0003723	4	RNA binding	6.4858e-12	A0A0D2XWE8	259	K	SAM_MT_RSMB_NOP domain-containing protein	---	1	GHMLVHQLK(1)R_x000D_
Molecular Function	GO:0003723	4	RNA binding	6.4858e-12	A0A0D2XWE8	399	K	SAM_MT_RSMB_NOP domain-containing protein	---	1	DWK(1)IMDK_x000D_
Molecular Function	GO:0003723	4	RNA binding	6.4858e-12	A0A0D2XWE8	249	K	SAM_MT_RSMB_NOP domain-containing protein	---	1	ATGMLVANDSDYK(1)R_x000D_
Molecular Function	GO:0003723	4	RNA binding	6.4858e-12	A0A0D2XWE8	343	K	SAM_MT_RSMB_NOP domain-containing protein	---	1	ALQLLK(1)VGGR_x000D_
Molecular Function	GO:0003723	4	RNA binding	6.4858e-12	A0A0J9U592	119	K	60S ribosomal protein L9-B	FOXG_00237	1	NFIGEK(1)LVR_x000D_
Molecular Function	GO:0003723	4	RNA binding	6.4858e-12	A0A0J9U592	172	K	60S ribosomal protein L9-B	FOXG_00237	1	K(1)FLDGLYVSEK_x000D_
Molecular Function	GO:0003723	4	RNA binding	6.4858e-12	A0A0J9U592	49	K	60S ribosomal protein L9-B	FOXG_00237	1	DLSHLAVNFTVPK(1)K_x000D_
Molecular Function	GO:0003723	4	RNA binding	6.4858e-12	A0A0J9U592	2	K	60S ribosomal protein L9-B	FOXG_00237	1	MK(1)YIHSQELLEIPEGVK_x000D_
Molecular Function	GO:0003723	4	RNA binding	6.4858e-12	A0A0J9U592	17	K	60S ribosomal protein L9-B	FOXG_00237	1	YIHSQELLEIPEGVK(1)VSIK_x000D_
Molecular Function	GO:0003723	4	RNA binding	6.4858e-12	A0A0D2XDB8	152	K	Ribosomal protein	FOXG_01896	1	INEVK(1)STIK_x000D_
Molecular Function	GO:0003723	4	RNA binding	6.4858e-12	A0A0D2XDB8	130	K	Ribosomal protein	FOXG_01896	1	LLGPGLSK(1)AGK_x000D_
Molecular Function	GO:0003723	4	RNA binding	6.4858e-12	A0A0D2XDB8	156	K	Ribosomal protein	FOXG_01896	1	STIK(1)FQLK_x000D_
Molecular Function	GO:0003723	4	RNA binding	6.4858e-12	A0A0D2XDB8	3	K	Ribosomal protein	FOXG_01896	1	SK(1)ITVANVR_x000D_
Molecular Function	GO:0003723	4	RNA binding	6.4858e-12	A0A0D2XDB8	91	K	Ribosomal protein	FOXG_01896	1	HGGVDAMSADDLK(1)K_x000D_
Molecular Function	GO:0003723	4	RNA binding	6.4858e-12	A0A0D2XDB8	78	K	Ribosomal protein	FOXG_01896	1	AK(1)HGGVDAMSADDLK_x000D_
Molecular Function	GO:0003723	4	RNA binding	6.4858e-12	A0A0D2XDB8	106	K	Ribosomal protein	FOXG_01896	1	K(1)YDAFVASEALIK_x000D_
Molecular Function	GO:0003723	4	RNA binding	6.4858e-12	A0A0D2XDB8	24	K	Ribosomal protein	FOXG_01896	1	TQVGELLEYSNETK(1)K_x000D_
Molecular Function	GO:0003723	4	RNA binding	6.4858e-12	A0A0D2XDB8	214	K	Ribosomal protein	FOXG_01896	1	ASMSPPK(1)R_x000D_
Molecular Function	GO:0003723	4	RNA binding	6.4858e-12	A0A0D2XDB8	196	K	Ribosomal protein	FOXG_01896	1	K(1)GWQNVGSLTIK_x000D_
Molecular Function	GO:0003723	4	RNA binding	6.4858e-12	A0A0D2XAZ8	109	K	RNA cytidine acetyltransferase	NAT10	1	YTYYK(1)ETDK_x000D_
Molecular Function	GO:0003723	4	RNA binding	6.4858e-12	A0A0D2XAZ8	21	K	RNA cytidine acetyltransferase	NAT10	1	IPALIQNGLQEK(1)K_x000D_
Molecular Function	GO:0003723	4	RNA binding	6.4858e-12	A0A0D2XAZ8	740	K	RNA cytidine acetyltransferase	NAT10	1	K(1)ASFAPVYLR_x000D_
Molecular Function	GO:0003723	4	RNA binding	6.4858e-12	A0A0J9U7J3	207	K	Nucleolar protein 12	FOXG_00654	1	SSDLEK(1)AAR_x000D_
Molecular Function	GO:0003723	4	RNA binding	6.4858e-12	A0A0D2YC11	40	K	RRM domain-containing protein	FOXG_13842	1	APEDASPVSLK(1)K_x000D_
Molecular Function	GO:0003723	4	RNA binding	6.4858e-12	A0A0D2YC11	344	K	RRM domain-containing protein	FOXG_13842	1	TEVITEEK(1)PAPK_x000D_
Molecular Function	GO:0003723	4	RNA binding	6.4858e-12	A0A0D2YC11	138	K	RRM domain-containing protein	FOXG_13842	1	AAK(1)SSDEEAGVIYIGR_x000D_
Molecular Function	GO:0003723	4	RNA binding	6.4858e-12	A0A0D2YC11	316	K	RRM domain-containing protein	FOXG_13842	0.99979	AIEDAPAEK(1)EEEPKEEEPAEVVETVVEEK_x000D_
Molecular Function	GO:0003723	4	RNA binding	6.4858e-12	A0A0D2XCY4	521	K	U2 snRNP auxiliary factor large subunit	FOXG_01759	1	YEK(1)AEDTAK_x000D_
Molecular Function	GO:0003723	4	RNA binding	6.4858e-12	A0A0D2XCY4	498	K	U2 snRNP auxiliary factor large subunit	FOXG_01759	1	IIDVK(1)VPR_x000D_
Molecular Function	GO:0003723	4	RNA binding	6.4858e-12	A0A0D2XCY4	382	K	U2 snRNP auxiliary factor large subunit	FOXG_01759	1	AFVLVK(1)DR_x000D_
Molecular Function	GO:0003723	4	RNA binding	6.4858e-12	A0A0D2XCY4	493	K	U2 snRNP auxiliary factor large subunit	FOXG_01759	1	FGK(1)IIDVK_x000D_
Molecular Function	GO:0003723	4	RNA binding	6.4858e-12	A0A0D2XVA1	200	K	Uncharacterized protein	FOXG_07909	1	EFFEK(1)VGPVNEAQIVK_x000D_
Molecular Function	GO:0003723	4	RNA binding	6.4858e-12	A0A0D2XVA1	211	K	Uncharacterized protein	FOXG_07909	1	VGPVNEAQIVK(1)DR_x000D_
Molecular Function	GO:0003723	4	RNA binding	6.4858e-12	A0A0D2XAA8	212	K	Inosine-5'-monophosphate dehydrogenase	FOXG_00823	1	GK(1)LPIVDK_x000D_
Molecular Function	GO:0003723	4	RNA binding	6.4858e-12	A0A0D2XAA8	495	K	Inosine-5'-monophosphate dehydrogenase	FOXG_00823	1	HSLQDSGMTSLK(1)TMHESAEAGELR_x000D_
Molecular Function	GO:0003723	4	RNA binding	6.4858e-12	A0A0D2XAA8	161	K	Inosine-5'-monophosphate dehydrogenase	FOXG_00823	1	LGSK(1)LLGIVTNR_x000D_
Molecular Function	GO:0003723	4	RNA binding	6.4858e-12	A0A0D2XAA8	528	K	Inosine-5'-monophosphate dehydrogenase	FOXG_00823	1	TASAQLEGNVNMESYEK(1)K_x000D_
Molecular Function	GO:0003723	4	RNA binding	6.4858e-12	A0A0D2XAA8	139	K	Inosine-5'-monophosphate dehydrogenase	FOXG_00823	1	NTTVGEAK(1)ALK_x000D_
Molecular Function	GO:0003723	4	RNA binding	6.4858e-12	A0A0D2XAA8	429	K	Inosine-5'-monophosphate dehydrogenase	FOXG_00823	1	GMGSIDAMQDK(1)K_x000D_
Molecular Function	GO:0003723	4	RNA binding	6.4858e-12	A0A0D2XAA8	247	K	Inosine-5'-monophosphate dehydrogenase	FOXG_00823	1	LPDSK(1)QLLCAAAIGTRPEDK_x000D_
Molecular Function	GO:0003723	4	RNA binding	6.4858e-12	A0A0D2Y992	165	K	AlaDh_PNT_N domain-containing protein	---	1	TLAHQLQDSSSK(1)LPSVETFTDGR_x000D_
Molecular Function	GO:0003723	4	RNA binding	6.4858e-12	A0A0J9WIX1	1470	K	Peptidase S59 domain-containing protein	FOXG_18524	1	HLLDGK(1)NFR_x000D_
Molecular Function	GO:0003723	4	RNA binding	6.4858e-12	A0A0D2XYI9	171	K	Uncharacterized protein	FOXG_09061	1	VYDK(1)AWR_x000D_
Molecular Function	GO:0003723	4	RNA binding	6.4858e-12	A0A0D2XNM2	162	K	Ribosomal protein L19	---	1	ETALQEEMDAK(1)R_x000D_
Molecular Function	GO:0003723	4	RNA binding	6.4858e-12	A0A0D2XNM2	43	K	Ribosomal protein L19	---	1	K(1)LISDGLIIR_x000D_
Molecular Function	GO:0003723	4	RNA binding	6.4858e-12	A0A0D2XNM2	19	K	Ribosomal protein L19	---	1	LASAVIGCGK(1)R_x000D_
Molecular Function	GO:0003723	4	RNA binding	6.4858e-12	A0A0D2XAE9	142	K	WD_REPEATS_REGION domain-containing protein	FOXG_00864	1	IPITAAETSDDK(1)AAAPAHIVAMR_x000D_
Molecular Function	GO:0003723	4	RNA binding	6.4858e-12	A0A0D2XAE9	742	K	WD_REPEATS_REGION domain-containing protein	FOXG_00864	1	TLEGQWK(1)GQLR_x000D_
Molecular Function	GO:0003723	4	RNA binding	6.4858e-12	A0A0D2Y915	428	K	Uncharacterized protein	FOXG_12783	1	VAVPDSDFDFAQSNAK(1)FNK_x000D_
Molecular Function	GO:0003723	4	RNA binding	6.4858e-12	A0A0D2XKG8	190	K	60S ribosomal protein L16	FOXG_04442	1	K(1)NASVK(1)EETAK_x000D_
Molecular Function	GO:0003723	4	RNA binding	6.4858e-12	A0A0D2XKG8	33	K	60S ribosomal protein L16	FOXG_04442	1	QLLSGQK(1)IVIVR_x000D_
Molecular Function	GO:0003723	4	RNA binding	6.4858e-12	A0A0D2XKG8	165	K	60S ribosomal protein L16	FOXG_04442	1	AK(1)GAAFYER_x000D_
Molecular Function	GO:0003723	4	RNA binding	6.4858e-12	A0A0D2XKG8	185	K	60S ribosomal protein L16	FOXG_04442	1	K(1)NASVK(1)EETAK_x000D_
Molecular Function	GO:0003723	4	RNA binding	6.4858e-12	A0A0D2XKG8	26	K	60S ribosomal protein L16	FOXG_04442	1	LASIVAK(1)QLLSGQK_x000D_
Molecular Function	GO:0003723	4	RNA binding	6.4858e-12	A0A0D2XKG8	184	K	60S ribosomal protein L16	FOXG_04442	1	QLADAK(1)K_x000D_
Molecular Function	GO:0003723	4	RNA binding	6.4858e-12	A0A0D2XKG8	119	K	60S ribosomal protein L16	FOXG_04442	1	K(1)VVVPQALR_x000D_
Molecular Function	GO:0003723	4	RNA binding	6.4858e-12	A0A0D2XKG8	93	K	60S ribosomal protein L16	FOXG_04442	1	GMIPHK(1)TAR_x000D_
Molecular Function	GO:0003723	4	RNA binding	6.4858e-12	A0A0D2XKG8	136	K	60S ribosomal protein L16	FOXG_04442	1	K(1)FCTVGR_x000D_
Molecular Function	GO:0003723	4	RNA binding	6.4858e-12	A0A0D2XKG8	13	K	60S ribosomal protein L16	FOXG_04442	1	SSFEQVVVIDGK(1)GHLLGR_x000D_
Molecular Function	GO:0003723	4	RNA binding	6.4858e-12	A0A0D2XKG8	105	K	60S ribosomal protein L16	FOXG_04442	1	LK(1)VFEGVPPPYDK_x000D_
Molecular Function	GO:0003723	4	RNA binding	6.4858e-12	A0A0D2XKG8	150	K	60S ribosomal protein L16	FOXG_04442	1	LSSEVGWK(1)YEDVVAR_x000D_
Molecular Function	GO:0003723	4	RNA binding	6.4858e-12	A0A0J9VGL8	33	K	Malate dehydrogenase	FOXG_10419	1	STVK(1)GYEPNAAGLK_x000D_
Molecular Function	GO:0003723	4	RNA binding	6.4858e-12	A0A0J9VGL8	90	K	Malate dehydrogenase	FOXG_10419	1	DLAK(1)AAAQAAPK(1)AK_x000D_
Molecular Function	GO:0003723	4	RNA binding	6.4858e-12	A0A0J9VGL8	194	K	Malate dehydrogenase	FOXG_10419	1	AK(1)DGAGSATLSMAMAGAR_x000D_
Molecular Function	GO:0003723	4	RNA binding	6.4858e-12	A0A0J9VGL8	280	K	Malate dehydrogenase	FOXG_10419	1	LVEAALVDLK(1)K_x000D_
Molecular Function	GO:0003723	4	RNA binding	6.4858e-12	A0A0J9VGL8	192	K	Malate dehydrogenase	FOXG_10419	1	VQFGGDEVVK(1)AK_x000D_
Molecular Function	GO:0003723	4	RNA binding	6.4858e-12	A0A0J9VGL8	146	K	Malate dehydrogenase	FOXG_10419	1	GTDPK(1)DENITVVGGHSGVTIVPLFSQSNHPDLSSNAELVK_x000D_
Molecular Function	GO:0003723	4	RNA binding	6.4858e-12	A0A0J9VGL8	263	K	Malate dehydrogenase	FOXG_10419	1	IHPLGK(1)LDANEEK_x000D_
Molecular Function	GO:0003723	4	RNA binding	6.4858e-12	A0A0J9VGL8	141	K	Malate dehydrogenase	FOXG_10419	1	FVSEIK(1)GTDPK_x000D_
Molecular Function	GO:0003723	4	RNA binding	6.4858e-12	A0A0J9VGL8	285	K	Malate dehydrogenase	FOXG_10419	1	NIEK(1)GVAFVASNPPK_x000D_
Molecular Function	GO:0003723	4	RNA binding	6.4858e-12	A0A0J9VGL8	257	K	Malate dehydrogenase	FOXG_10419	1	VELGPEGVEK(1)IHPLGK_x000D_
Molecular Function	GO:0003723	4	RNA binding	6.4858e-12	A0A0J9VGL8	223	K	Malate dehydrogenase	FOXG_10419	1	AVQGEK(1)GVIEPSFVESPLYK_x000D_
Molecular Function	GO:0003723	4	RNA binding	6.4858e-12	A0A0D2XH20	403	K	Polyadenylate-binding protein	FOXG_03218	1	EEAK(1)EEANEETK_x000D_
Molecular Function	GO:0003723	4	RNA binding	6.4858e-12	A0A0D2XH20	339	K	Polyadenylate-binding protein	FOXG_03218	1	ANK(1)YQGVNLYIK_x000D_
Molecular Function	GO:0003723	4	RNA binding	6.4858e-12	A0A0D2XH20	476	K	Polyadenylate-binding protein	FOXG_03218	1	K(1)SQLEASIQAR_x000D_
Molecular Function	GO:0003723	4	RNA binding	6.4858e-12	A0A0D2XH20	303	K	Polyadenylate-binding protein	FOXG_03218	1	AVDDLNGK(1)DFHGQDLYVGR_x000D_
Molecular Function	GO:0003723	4	RNA binding	6.4858e-12	A0A0D2XH20	236	K	Polyadenylate-binding protein	FOXG_03218	1	FEEMK(1)ANFTNVYVK_x000D_
Molecular Function	GO:0003723	4	RNA binding	6.4858e-12	A0A0D2XH20	358	K	Polyadenylate-binding protein	FOXG_03218	1	NLDDDVDDDK(1)LR_x000D_
Molecular Function	GO:0003723	4	RNA binding	6.4858e-12	A0A0D2XH20	348	K	Polyadenylate-binding protein	FOXG_03218	0.999994	YQGVNLYIK(1)NLDDDVDDDKLR_x000D_
Molecular Function	GO:0003723	4	RNA binding	6.4858e-12	A0A0D2XH20	434	K	Polyadenylate-binding protein	FOXG_03218	1	SK(1)GFGFVCFSNPDDATK_x000D_
Molecular Function	GO:0003723	4	RNA binding	6.4858e-12	A0A0D2XH20	215	K	Polyadenylate-binding protein	FOXG_03218	1	HVNGMLLNEK(1)K_x000D_
Molecular Function	GO:0003723	4	RNA binding	6.4858e-12	A0A0D2XH20	462	K	Polyadenylate-binding protein	FOXG_03218	1	MINNK(1)PLYVALAQR_x000D_
Molecular Function	GO:0003723	4	RNA binding	6.4858e-12	A0A0D2XH20	187	K	Polyadenylate-binding protein	FOXG_03218	1	VAQDENGNSK(1)GYGFVHYETDEAASQAIK_x000D_
Molecular Function	GO:0003723	4	RNA binding	6.4858e-12	A0A0D2XH20	126	K	Polyadenylate-binding protein	FOXG_03218	1	ALEELNYTLIK(1)GR_x000D_
Molecular Function	GO:0003723	4	RNA binding	6.4858e-12	A0A0D2XCA8	751	K	Periodic tryptophan protein 2	FOXG_01531	1	LNEAGLIK(1)R_x000D_
Molecular Function	GO:0003723	4	RNA binding	6.4858e-12	A0A0D2XUX6	398	K	Eukaryotic translation initiation factor 3 subunit E	INT6	1	LDAK(1)IDSQDGTVVMNHPPNNVYQQVIEK_x000D_
Molecular Function	GO:0003723	4	RNA binding	6.4858e-12	A0A0D2XUX6	123	K	Eukaryotic translation initiation factor 3 subunit E	INT6	1	SDK(1)VANLEFLK_x000D_
Molecular Function	GO:0003723	4	RNA binding	6.4858e-12	A0A0D2XUX6	211	K	Eukaryotic translation initiation factor 3 subunit E	INT6	1	ENIDSK(1)LFNNPR_x000D_
Molecular Function	GO:0003723	4	RNA binding	6.4858e-12	A0A0D2XUX6	422	K	Eukaryotic translation initiation factor 3 subunit E	INT6	1	IDSQDGTVVMNHPPNNVYQQVIEK(1)TK_x000D_
Molecular Function	GO:0003723	4	RNA binding	6.4858e-12	A0A0D2XUX6	176	K	Eukaryotic translation initiation factor 3 subunit E	INT6	1	VLSTDNDK(1)VSAATWGK_x000D_
Molecular Function	GO:0003723	4	RNA binding	6.4858e-12	A0A0J9V3E8	99	K	H/ACA ribonucleoprotein complex subunit	FOXG_08125	1	EGDK(1)FYIGSEK_x000D_
Molecular Function	GO:0003723	4	RNA binding	6.4858e-12	A0A0D2XDL8	104	K	60S acidic ribosomal protein P0	FOXG_01998	1	DIILANK(1)VAAPAR_x000D_
Molecular Function	GO:0003723	4	RNA binding	6.4858e-12	A0A0D2XDL8	64	K	60S acidic ribosomal protein P0	FOXG_01998	1	ALK(1)TFIPDSPEYER_x000D_
Molecular Function	GO:0003723	4	RNA binding	6.4858e-12	A0A0D2XDL8	94	K	60S acidic ribosomal protein P0	FOXG_01998	1	GNVGFVFTNDDLK(1)EVR_x000D_
Molecular Function	GO:0003723	4	RNA binding	6.4858e-12	A0A0D2XDL8	48	K	60S acidic ribosomal protein P0	FOXG_01998	1	SK(1)GVVLMGK_x000D_
Molecular Function	GO:0003723	4	RNA binding	6.4858e-12	A0A0D2XDL8	81	K	60S acidic ribosomal protein P0	FOXG_01998	1	LLPHVK(1)GNVGFVFTNDDLK_x000D_
Molecular Function	GO:0003723	4	RNA binding	6.4858e-12	A0A0D2XDL8	8	K	60S acidic ribosomal protein P0	FOXG_01998	1	SENK(1)ANYFDK_x000D_
Molecular Function	GO:0003723	4	RNA binding	6.4858e-12	A0A0D2XDL8	294	K	60S acidic ribosomal protein P0	FOXG_01998	1	IANPDAYASAAPAAAASGGAAAPAEAEK(1)K_x000D_
Molecular Function	GO:0003723	4	RNA binding	6.4858e-12	A0A0D2XDL8	55	K	60S acidic ribosomal protein P0	FOXG_01998	1	GVVLMGK(1)NTMVR_x000D_
Molecular Function	GO:0003723	4	RNA binding	6.4858e-12	A0A0J9UMZ4	119	K	Uncharacterized protein	FOXG_18778	1	NTTPGESVYGEK(1)R_x000D_
Molecular Function	GO:0003723	4	RNA binding	6.4858e-12	A0A0J9UMZ4	165	K	Uncharacterized protein	FOXG_18778	1	LCAAIAGGADEIYIK(1)PGSR_x000D_
Molecular Function	GO:0003723	4	RNA binding	6.4858e-12	A0A0J9UMZ4	138	K	Uncharacterized protein	FOXG_18778	1	ISVDESVQNDDGTTTTTK(1)IEYR_x000D_
Molecular Function	GO:0003723	4	RNA binding	6.4858e-12	A0A0J9UMZ4	301	K	Uncharacterized protein	FOXG_18778	0.824188	AESIK(0.176)PK(0.824)FQLTLEPFER_x000D_
Molecular Function	GO:0003723	4	RNA binding	6.4858e-12	A0A0J9UMZ4	150	K	Uncharacterized protein	FOXG_18778	1	SK(1)LCAAIAGGADEIYIK_x000D_
Molecular Function	GO:0003723	4	RNA binding	6.4858e-12	A0A0D2XPS1	158	K	Uncharacterized protein	FOXG_05959	1	TAVEK(1)LDGR_x000D_
Molecular Function	GO:0003730	6	mRNA 3'-UTR binding	0.0333191	A0A0D2XD59	49	K	Uncharacterized protein	---	1	DETGVK(1)AGVSK_x000D_
Molecular Function	GO:0003730	6	mRNA 3'-UTR binding	0.0333191	A0A0D2XD59	26	K	Uncharacterized protein	---	1	AIVSSK(1)EAGVIIGK_x000D_
Molecular Function	GO:0003730	6	mRNA 3'-UTR binding	0.0333191	A0A0D2XD59	140	K	Uncharacterized protein	---	1	MVAQK(1)EMLPQSTER_x000D_
Molecular Function	GO:0003730	6	mRNA 3'-UTR binding	0.0333191	A0A0D2X8Q2	152	K	PUM-HD domain-containing protein	FOXG_00261	1	DFVLK(1)HDAVR_x000D_
Molecular Function	GO:0003730	6	mRNA 3'-UTR binding	0.0333191	A0A0D2X8Q2	147	K	PUM-HD domain-containing protein	FOXG_00261	1	IK(1)DFVLK_x000D_
Molecular Function	GO:0003730	6	mRNA 3'-UTR binding	0.0333191	A0A0D2X8Q2	568	K	PUM-HD domain-containing protein	FOXG_00261	1	SLIQGGK(1)YDK_x000D_
Molecular Function	GO:0003730	6	mRNA 3'-UTR binding	0.0333191	A0A0D2X8Q2	244	K	PUM-HD domain-containing protein	FOXG_00261	1	EQK(1)AILLR_x000D_
Molecular Function	GO:0003730	6	mRNA 3'-UTR binding	0.0333191	A0A0D2X8Q2	637	K	PUM-HD domain-containing protein	FOXG_00261	1	ILEK(1)AATEETAEQK_x000D_
Molecular Function	GO:0003730	6	mRNA 3'-UTR binding	0.0333191	A0A0D2X8Q2	192	K	PUM-HD domain-containing protein	FOXG_00261	1	YAK(1)FLIGK_x000D_
Molecular Function	GO:0003730	6	mRNA 3'-UTR binding	0.0333191	A0A0D2X8Q2	647	K	PUM-HD domain-containing protein	FOXG_00261	1	AATEETAEQK(1)AAR_x000D_
Molecular Function	GO:0003730	6	mRNA 3'-UTR binding	0.0333191	A0A0D2XD23	200	K	RNB domain-containing protein	---	1	AAEIAQQK(1)R_x000D_
Molecular Function	GO:0003730	6	mRNA 3'-UTR binding	0.0333191	A0A0D2XD23	1319	K	RNB domain-containing protein	---	1	VPVILK(1)TDLTK_x000D_
Molecular Function	GO:0003730	6	mRNA 3'-UTR binding	0.0333191	A0A0D2XD23	945	K	RNB domain-containing protein	---	1	LVEGLPEK(1)AFLR_x000D_
Molecular Function	GO:0003730	6	mRNA 3'-UTR binding	0.0333191	A0A0D2XML4	66	K	Uncharacterized protein	---	1	EHFLDGK(1)IIDPK_x000D_
Molecular Function	GO:0051787	3	misfolded protein binding	0.163508	A0A0D2XV70	244	K	DnaJ like subfamily B member 4	FOXG_07878	0.994126	VQTDQILEVPIK(0.006)PGLK(0.994)K_x000D_
Molecular Function	GO:0051787	3	misfolded protein binding	0.163508	A0A0D2XV70	23	K	DnaJ like subfamily B member 4	FOXG_07878	1	LYDTLNVKPEATQDEIK(1)K_x000D_
Molecular Function	GO:0051787	3	misfolded protein binding	0.163508	A0A0D2XV70	336	K	DnaJ like subfamily B member 4	FOXG_07878	1	YPGLGMPISK(1)K_x000D_
Molecular Function	GO:0051787	3	misfolded protein binding	0.163508	A0A0D2XZI9	502	K	Hsp98-like protein	FOXG_09418	1	LDDLEK(1)R_x000D_
Molecular Function	GO:0051787	3	misfolded protein binding	0.163508	A0A0D2XZI9	599	K	Hsp98-like protein	FOXG_09418	1	VLSK(1)VVVGQK_x000D_
Molecular Function	GO:0051787	3	misfolded protein binding	0.163508	A0A0D2XZI9	761	K	Hsp98-like protein	FOXG_09418	1	PGVK(1)EGR_x000D_
Molecular Function	GO:0051787	3	misfolded protein binding	0.163508	A0A0D2XZI9	520	K	Hsp98-like protein	FOXG_09418	1	AADLK(1)YGAIPEQEAVIK_x000D_
Molecular Function	GO:0019843	5	rRNA binding	1.19915e-10	A0A0J9V9W6	39	K	H/ACA ribonucleoprotein complex subunit 3	FOXG_19954	1	FSPDDK(1)WSR_x000D_
Molecular Function	GO:0019843	5	rRNA binding	1.19915e-10	A0A0D2XCY5	130	K	40S ribosomal protein S13	FOXG_01760	1	YYK(1)TVGVLPPTWK_x000D_
Molecular Function	GO:0019843	5	rRNA binding	1.19915e-10	A0A0D2XCY5	93	K	40S ribosomal protein S13	FOXG_01760	1	SSGLAPELPEDLYMLIK(1)K_x000D_
Molecular Function	GO:0019843	5	rRNA binding	1.19915e-10	A0A0D2XCY5	64	K	40S ribosomal protein S13	FOXG_01760	1	DSHGIAQVK(1)LVTGNR_x000D_
Molecular Function	GO:0019843	5	rRNA binding	1.19915e-10	A0A0D2Y1V7	351	K	Ribosome biogenesis protein ERB1	ERB1	1	EYLPAK(1)FDSLR_x000D_
Molecular Function	GO:0019843	5	rRNA binding	1.19915e-10	A0A0D2XUS0	28	K	40S ribosomal protein S5	FOXG_07725	1	K(1)ANCPIIER_x000D_
Molecular Function	GO:0019843	5	rRNA binding	1.19915e-10	A0A0D2X8K7	271	K	Valyl-tRNA synthetase	FOXG_00216	1	NITTDSMGDK(1)IGR_x000D_
Molecular Function	GO:0019843	5	rRNA binding	1.19915e-10	A0A0D2X8K7	28	K	Valyl-tRNA synthetase	FOXG_00216	1	ANENPK(1)TCLFLR_x000D_
Molecular Function	GO:0019843	5	rRNA binding	1.19915e-10	A0A0D2X8K7	94	K	Valyl-tRNA synthetase	FOXG_00216	1	NDASLLVFGSSQK(1)K_x000D_
Molecular Function	GO:0019843	5	rRNA binding	1.19915e-10	A0A0D2YC81	6	K	Brix domain-containing protein	FOXG_13912	1	AAVYK(1)SISK_x000D_
Molecular Function	GO:0019843	5	rRNA binding	1.19915e-10	A0A0D2XE98	25	K	Ribosome assembly factor mrt4	FOXG_02230	1	DK(1)LFQNIR_x000D_
Molecular Function	GO:0019843	5	rRNA binding	1.19915e-10	A0A0D2XGT8	10	K	Ribosomal protein L37	FOXG_03132	1	GTSSFGK(1)R_x000D_
Molecular Function	GO:0019843	5	rRNA binding	1.19915e-10	A0A0D2XGT8	14	K	Ribosomal protein L37	FOXG_03132	1	HNK(1)THTLCR_x000D_
Molecular Function	GO:0019843	5	rRNA binding	1.19915e-10	A0A0D2X898	50	K	60S ribosomal protein L33-A	FOXG_00107	1	K(1)VAFVYR_x000D_
Molecular Function	GO:0019843	5	rRNA binding	1.19915e-10	A0A0D2X898	49	K	60S ribosomal protein L33-A	FOXG_00107	1	IEGVDDTNAANFYLGK(1)K_x000D_
Molecular Function	GO:0019843	5	rRNA binding	1.19915e-10	A0A0D2X898	86	K	60S ribosomal protein L33-A	FOXG_00107	1	AK(1)FTSPLPTK_x000D_
Molecular Function	GO:0019843	5	rRNA binding	1.19915e-10	A0A0D2X9Q1	245	K	Uncharacterized protein	---	1	DAPQEGAGK(1)R_x000D_
Molecular Function	GO:0019843	5	rRNA binding	1.19915e-10	A0A0D2Y2M4	22	K	50S ribosomal protein L23Ae	FOXG_10522	1	AQDAAK(1)AALK_x000D_
Molecular Function	GO:0019843	5	rRNA binding	1.19915e-10	A0A0D2Y2M4	84	K	50S ribosomal protein L23Ae	FOXG_10522	1	IIVHPLNTESAMK(1)K_x000D_
Molecular Function	GO:0019843	5	rRNA binding	1.19915e-10	A0A0D2Y2M4	119	K	50S ribosomal protein L23Ae	FOXG_10522	1	LYDIDCVK(1)INTLIRPDGTK_x000D_
Molecular Function	GO:0019843	5	rRNA binding	1.19915e-10	A0A0D2Y2M4	106	K	50S ribosomal protein L23Ae	FOXG_10522	1	AQIK(1)LALK_x000D_
Molecular Function	GO:0019843	5	rRNA binding	1.19915e-10	A0A0D2Y2M4	71	K	50S ribosomal protein L23Ae	FOXG_10522	1	LDEHK(1)IIVHPLNTESAMK_x000D_
Molecular Function	GO:0019843	5	rRNA binding	1.19915e-10	A0A0D2Y2M4	102	K	50S ribosomal protein L23Ae	FOXG_10522	1	SNK(1)AQIK_x000D_
Molecular Function	GO:0019843	5	rRNA binding	1.19915e-10	A0A0D2YC11	40	K	RRM domain-containing protein	FOXG_13842	1	APEDASPVSLK(1)K_x000D_
Molecular Function	GO:0019843	5	rRNA binding	1.19915e-10	A0A0D2YC11	344	K	RRM domain-containing protein	FOXG_13842	1	TEVITEEK(1)PAPK_x000D_
Molecular Function	GO:0019843	5	rRNA binding	1.19915e-10	A0A0D2YC11	138	K	RRM domain-containing protein	FOXG_13842	1	AAK(1)SSDEEAGVIYIGR_x000D_
Molecular Function	GO:0019843	5	rRNA binding	1.19915e-10	A0A0D2YC11	316	K	RRM domain-containing protein	FOXG_13842	0.99979	AIEDAPAEK(1)EEEPKEEEPAEVVETVVEEK_x000D_
Molecular Function	GO:0019843	5	rRNA binding	1.19915e-10	A0A0D2XCI0	3	K	Centromere/microtubule-binding protein cbf5	FOXG_01603	1	SK(1)DVAVVK_x000D_
Molecular Function	GO:0019843	5	rRNA binding	1.19915e-10	A0A0D2XCI0	9	K	Centromere/microtubule-binding protein cbf5	FOXG_01603	1	DVAVVK(1)K_x000D_
Molecular Function	GO:0019843	5	rRNA binding	1.19915e-10	A0A0D2XCI0	400	K	Centromere/microtubule-binding protein cbf5	FOXG_01603	1	WSSEYK(1)DFSTSDASAAAAAAAPAK_x000D_
Molecular Function	GO:0019843	5	rRNA binding	1.19915e-10	A0A0D2XCI0	394	K	Centromere/microtubule-binding protein cbf5	FOXG_01603	1	YGRPNDATPAK(1)WSSEYK_x000D_
Molecular Function	GO:0019843	5	rRNA binding	1.19915e-10	A0A0D2XCI0	78	K	Centromere/microtubule-binding protein cbf5	FOXG_01603	1	QYISSGVINLDK(1)PSNPSSHEVVAWVK_x000D_
Molecular Function	GO:0019843	5	rRNA binding	1.19915e-10	A0A0D2XCI0	92	K	Centromere/microtubule-binding protein cbf5	FOXG_01603	0.99998	QYISSGVINLDKPSNPSSHEVVAWVK(1)R_x000D_
Molecular Function	GO:0019843	5	rRNA binding	1.19915e-10	A0A0D2XCI0	457	K	Centromere/microtubule-binding protein cbf5	FOXG_01603	1	HDGETAEEK(1)AER_x000D_
Molecular Function	GO:0019843	5	rRNA binding	1.19915e-10	A0A0D2XCI0	144	K	Centromere/microtubule-binding protein cbf5	FOXG_01603	1	LHDK(1)LPGGQAQFAR_x000D_
Molecular Function	GO:0019843	5	rRNA binding	1.19915e-10	A0A0D2XCI0	186	K	Centromere/microtubule-binding protein cbf5	FOXG_01603	1	TIHESK(1)LIEFDNDR_x000D_
Molecular Function	GO:0019843	5	rRNA binding	1.19915e-10	A0A0D2XCI0	383	K	Centromere/microtubule-binding protein cbf5	FOXG_01603	1	LDK(1)YGRPNDATPAK_x000D_
Molecular Function	GO:0019843	5	rRNA binding	1.19915e-10	A0A0D2XCI0	43	K	Centromere/microtubule-binding protein cbf5	FOXG_01603	1	NYDK(1)LLVR_x000D_
Molecular Function	GO:0019843	5	rRNA binding	1.19915e-10	A0A0D2XCI0	372	K	Centromere/microtubule-binding protein cbf5	FOXG_01603	1	RWGLGPVALEK(1)K_x000D_
Molecular Function	GO:0019843	5	rRNA binding	1.19915e-10	A0A0D2XCI0	133	K	Centromere/microtubule-binding protein cbf5	FOXG_01603	1	SQQGAGK(1)EYVAVIR_x000D_
Molecular Function	GO:0019843	5	rRNA binding	1.19915e-10	A0A0D2XDB1	92	K	60S ribosomal protein L2	FOXG_01889	1	QVTETFIANEGMYTGQFIYAGK(1)K_x000D_
Molecular Function	GO:0019843	5	rRNA binding	1.19915e-10	A0A0D2XDB1	60	K	60S ribosomal protein L2	FOXG_01889	1	GAPLAK(1)VVFR_x000D_
Molecular Function	GO:0019843	5	rRNA binding	1.19915e-10	A0A0D2XDB1	181	K	60S ribosomal protein L2	FOXG_01889	0.999997	TDKPLLK(1)ASR_x000D_
Molecular Function	GO:0019843	5	rRNA binding	1.19915e-10	A0A0D2XDB1	145	K	60S ribosomal protein L2	FOXG_01889	1	TSGNYITIVGHNPDEGK(1)TR_x000D_
Molecular Function	GO:0019843	5	rRNA binding	1.19915e-10	A0A0D2XDB1	234	K	60S ribosomal protein L2	FOXG_01889	1	YAAQGQK(1)AGLIAAR_x000D_
Molecular Function	GO:0019843	5	rRNA binding	1.19915e-10	A0A0D2XDB1	24	K	60S ribosomal protein L2	FOXG_01889	1	LNK(1)APAK_x000D_
Molecular Function	GO:0019843	5	rRNA binding	1.19915e-10	A0A0D2XDB1	177	K	60S ribosomal protein L2	FOXG_01889	1	TDK(1)PLLK_x000D_
Molecular Function	GO:0019843	5	rRNA binding	1.19915e-10	A0A0D2Y4M4	92	K	40S ribosomal protein S2	FOXG_11227	1	PVQK(1)QTR_x000D_
Molecular Function	GO:0019843	5	rRNA binding	1.19915e-10	A0A0D2Y4M4	161	K	40S ribosomal protein S2	FOXG_11227	1	GYWGTNLGQPHSLPCK(1)ESGK_x000D_
Molecular Function	GO:0019843	5	rRNA binding	1.19915e-10	A0A0D2Y4M4	120	K	40S ribosomal protein S2	FOXG_11227	1	AIVIIGDSEGHVGLGIK(1)TSK_x000D_
Molecular Function	GO:0019843	5	rRNA binding	1.19915e-10	A0A0D2Y4M4	165	K	40S ribosomal protein S2	FOXG_11227	1	ESGK(1)CGSVTVR_x000D_
Molecular Function	GO:0019843	5	rRNA binding	1.19915e-10	A0A0D2Y4M4	241	K	40S ribosomal protein S2	FOXG_11227	1	LIK(1)SPLDEYADTLR_x000D_
Molecular Function	GO:0019843	5	rRNA binding	1.19915e-10	A0A0D2Y4M4	37	K	40S ribosomal protein S2	FOXG_11227	1	NEEK(1)EWQPVTK_x000D_
Molecular Function	GO:0019843	5	rRNA binding	1.19915e-10	A0A0D2Y4M4	86	K	40S ribosomal protein S2	FOXG_11227	0.999903	LKDEVMK(1)IK_x000D_
Molecular Function	GO:0019843	5	rRNA binding	1.19915e-10	A0A0D2XYA9	306	K	20S-pre-rRNA D-site endonuclease NOB1	FOXG_08981	1	ITHLK(1)NWVLR_x000D_
Molecular Function	GO:0019843	5	rRNA binding	1.19915e-10	A0A0J9VLH9	31	K	Brix domain-containing protein	FOXG_11627	1	DPK(1)SMVIR_x000D_
Molecular Function	GO:0019843	5	rRNA binding	1.19915e-10	A0A0D2XJV1	123	K	60S ribosomal protein L12	FOXG_04217	1	SFAK(1)ELSGTVK_x000D_
Molecular Function	GO:0019843	5	rRNA binding	1.19915e-10	A0A0D2XJV1	40	K	60S ribosomal protein L12	FOXG_04217	1	IGPLGLSPK(1)K_x000D_
Molecular Function	GO:0019843	5	rRNA binding	1.19915e-10	A0A0D2XJV1	102	K	60S ribosomal protein L12	FOXG_04217	1	HNK(1)SVSLDEIIEIAR_x000D_
Molecular Function	GO:0019843	5	rRNA binding	1.19915e-10	A0A0D2XJV1	48	K	60S ribosomal protein L12	FOXG_04217	1	VGEDIAK(1)ATGDWK_x000D_
Molecular Function	GO:0019843	5	rRNA binding	1.19915e-10	A0A0D2XNG5	28	K	Brix domain-containing protein	FOXG_05495	1	DAEISEK(1)R_x000D_
Molecular Function	GO:0019843	5	rRNA binding	1.19915e-10	A0A0J9WQ29	119	K	Ribosome biogenesis protein NOP53	FOXG_10438	1	TTNGILPVK(1)R_x000D_
Molecular Function	GO:0019843	5	rRNA binding	1.19915e-10	A0A0J9WQ29	431	K	Ribosome biogenesis protein NOP53	FOXG_10438	1	FTEK(1)WTYK_x000D_
Molecular Function	GO:0019843	5	rRNA binding	1.19915e-10	A0A0J9WQ29	87	K	Ribosome biogenesis protein NOP53	FOXG_10438	1	GLK(1)ADEIINAR_x000D_
Molecular Function	GO:0019843	5	rRNA binding	1.19915e-10	A0A0D2Y2S1	86	K	40S ribosomal protein S14	FOXG_10570	1	CK(1)ELGINALHIK_x000D_
Molecular Function	GO:0019843	5	rRNA binding	1.19915e-10	A0A0D2Y2S1	96	K	40S ribosomal protein S14	FOXG_10570	1	ELGINALHIK(1)IR_x000D_
Molecular Function	GO:0019843	5	rRNA binding	1.19915e-10	A0A0J9USN5	271	K	60S ribosomal protein L5	FOXG_05398	1	EEWK(1)EISK_x000D_
Molecular Function	GO:0019843	5	rRNA binding	1.19915e-10	A0A0J9USN5	27	K	60S ribosomal protein L5	FOXG_05398	1	QQGK(1)TDYYAR_x000D_
Molecular Function	GO:0019843	5	rRNA binding	1.19915e-10	A0A0J9USN5	146	K	60S ribosomal protein L5	FOXG_05398	1	RPFK(1)VFLDVGLK_x000D_
Molecular Function	GO:0019843	5	rRNA binding	1.19915e-10	A0A0J9USN5	41	K	60S ribosomal protein L5	FOXG_05398	1	LITQAK(1)NK_x000D_
Molecular Function	GO:0019843	5	rRNA binding	1.19915e-10	A0A0J9USN5	167	K	60S ribosomal protein L5	FOXG_05398	1	VFGAMK(1)GASDGGILVPHSEK_x000D_
Molecular Function	GO:0019843	5	rRNA binding	1.19915e-10	A0A0J9USN5	48	K	60S ribosomal protein L5	FOXG_05398	1	YNAPK(1)YR_x000D_
Molecular Function	GO:0019843	5	rRNA binding	1.19915e-10	A0A0J9USN5	8	K	60S ribosomal protein L5	FOXG_05398	1	LVK(1)NSAYYSR_x000D_
Molecular Function	GO:0019843	5	rRNA binding	1.19915e-10	A0A0J9USN5	191	K	60S ribosomal protein L5	FOXG_05398	1	RFPGYDMETK(1)ELDADTLR_x000D_
Molecular Function	GO:0019843	5	rRNA binding	1.19915e-10	A0A0J9USN5	154	K	60S ribosomal protein L5	FOXG_05398	1	VFLDVGLK(1)R_x000D_
Molecular Function	GO:0019843	5	rRNA binding	1.19915e-10	A0A0J9USN5	5	K	60S ribosomal protein L5	FOXG_05398	1	VFHK(1)LVK_x000D_
Molecular Function	GO:0019843	5	rRNA binding	1.19915e-10	A0A0D2XI69	152	K	40S ribosomal protein S9	FOXG_03620	1	LDSQK(1)HIDFALTSPFGGGR_x000D_
Molecular Function	GO:0019843	5	rRNA binding	1.19915e-10	A0A0D2XI69	174	K	40S ribosomal protein S9	FOXG_03620	1	K(1)AAAAAGGEGGEDEEDEE_x000D_
Molecular Function	GO:0019843	5	rRNA binding	1.19915e-10	A0A0D2XI69	90	K	40S ribosomal protein S9	FOXG_03620	1	MK(1)LDYVLALK_x000D_
Molecular Function	GO:0019843	5	rRNA binding	1.19915e-10	A0A0D2XI69	63	K	40S ribosomal protein S9	FOXG_03620	1	QLLTLDEK(1)DPK_x000D_
Molecular Function	GO:0019843	5	rRNA binding	1.19915e-10	A0A0D2XI69	49	K	40S ribosomal protein S9	FOXG_03620	1	VGLTLSK(1)IR_x000D_
Molecular Function	GO:0019843	5	rRNA binding	1.19915e-10	A0A0D2XI69	113	K	40S ribosomal protein S9	FOXG_03620	1	LQTCVWK(1)LGLAK_x000D_
Molecular Function	GO:0019843	5	rRNA binding	1.19915e-10	A0A0D2XDL8	104	K	60S acidic ribosomal protein P0	FOXG_01998	1	DIILANK(1)VAAPAR_x000D_
Molecular Function	GO:0019843	5	rRNA binding	1.19915e-10	A0A0D2XDL8	64	K	60S acidic ribosomal protein P0	FOXG_01998	1	ALK(1)TFIPDSPEYER_x000D_
Molecular Function	GO:0019843	5	rRNA binding	1.19915e-10	A0A0D2XDL8	94	K	60S acidic ribosomal protein P0	FOXG_01998	1	GNVGFVFTNDDLK(1)EVR_x000D_
Molecular Function	GO:0019843	5	rRNA binding	1.19915e-10	A0A0D2XDL8	48	K	60S acidic ribosomal protein P0	FOXG_01998	1	SK(1)GVVLMGK_x000D_
Molecular Function	GO:0019843	5	rRNA binding	1.19915e-10	A0A0D2XDL8	81	K	60S acidic ribosomal protein P0	FOXG_01998	1	LLPHVK(1)GNVGFVFTNDDLK_x000D_
Molecular Function	GO:0019843	5	rRNA binding	1.19915e-10	A0A0D2XDL8	8	K	60S acidic ribosomal protein P0	FOXG_01998	1	SENK(1)ANYFDK_x000D_
Molecular Function	GO:0019843	5	rRNA binding	1.19915e-10	A0A0D2XDL8	294	K	60S acidic ribosomal protein P0	FOXG_01998	1	IANPDAYASAAPAAAASGGAAAPAEAEK(1)K_x000D_
Molecular Function	GO:0019843	5	rRNA binding	1.19915e-10	A0A0D2XDL8	55	K	60S acidic ribosomal protein P0	FOXG_01998	1	GVVLMGK(1)NTMVR_x000D_
Molecular Function	GO:0019843	5	rRNA binding	1.19915e-10	A0A0D2XAD6	839	K	Uncharacterized protein	FOXG_00851	1	VALQQLTGK(1)GR_x000D_
Molecular Function	GO:0019843	5	rRNA binding	1.19915e-10	A0A0D2XAD6	405	K	Uncharacterized protein	FOXG_00851	1	ILHIIPASAK(1)R_x000D_
Molecular Function	GO:0019843	5	rRNA binding	1.19915e-10	A0A0D2XZK4	27	K	Brix domain-containing protein	FOXG_09435	1	ELFVQYK(1)K_x000D_
Molecular Function	GO:0019843	5	rRNA binding	1.19915e-10	A0A0D2XB71	74	K	60S ribosomal protein L23	FOXG_01139	1	K(1)VHPAVIVR_x000D_
Molecular Function	GO:0019843	5	rRNA binding	1.19915e-10	A0A0D2XB71	65	K	60S ribosomal protein L23	FOXG_01139	1	LPAGGVGDMVMATVK(1)K_x000D_
Molecular Function	GO:0015036	4	disulfide oxidoreductase activity	0.00799069	A0A0D2XPF5	152	K	Protein disulfide-isomerase	FOXG_05843	1	VSDK(1)DLDSFLK_x000D_
Molecular Function	GO:0015036	4	disulfide oxidoreductase activity	0.00799069	A0A0D2XPF5	171	K	Protein disulfide-isomerase	FOXG_05843	1	AILFTSK(1)GTTSALIR_x000D_
Molecular Function	GO:0015036	4	disulfide oxidoreductase activity	0.00799069	A0A0D2X8D1	274	K	Protein disulfide-isomerase	FOXG_00140	1	PIAEK(1)FK_x000D_
Molecular Function	GO:0015036	4	disulfide oxidoreductase activity	0.00799069	A0A0D2X8D1	70	K	Protein disulfide-isomerase	FOXG_00140	1	ALAPEYEEAATTLK(1)EK_x000D_
Molecular Function	GO:0015036	4	disulfide oxidoreductase activity	0.00799069	A0A0D2X8D1	443	K	Protein disulfide-isomerase	FOXG_00140	1	LYAAGAK(1)DAPVTYQGSR_x000D_
Molecular Function	GO:0015036	4	disulfide oxidoreductase activity	0.00799069	A0A0D2X8D1	208	K	Protein disulfide-isomerase	FOXG_00140	1	SFDEGK(1)NTFTEK_x000D_
Molecular Function	GO:0015036	4	disulfide oxidoreductase activity	0.00799069	A0A0D2X8D1	347	K	Protein disulfide-isomerase	FOXG_00140	1	IEPSIK(1)SEPIPETQEGPVTVVVAK_x000D_
Molecular Function	GO:0015036	4	disulfide oxidoreductase activity	0.00799069	A0A0D2X8D1	287	K	Protein disulfide-isomerase	FOXG_00140	1	INFATIDAK(1)AFGAHAGNLNLK_x000D_
Molecular Function	GO:0015036	4	disulfide oxidoreductase activity	0.00799069	A0A0D2X8D1	341	K	Protein disulfide-isomerase	FOXG_00140	1	FVEDFAAGK(1)IEPSIK_x000D_
Molecular Function	GO:0015036	4	disulfide oxidoreductase activity	0.00799069	A0A0D2X8D1	78	K	Protein disulfide-isomerase	FOXG_00140	1	LAK(1)IDCTEESDLCK_x000D_
Molecular Function	GO:0015036	4	disulfide oxidoreductase activity	0.00799069	A0A0D2X8D1	469	K	Protein disulfide-isomerase	FOXG_00140	1	YK(1)AELPVK_x000D_
Molecular Function	GO:0015036	4	disulfide oxidoreductase activity	0.00799069	A0A0D2X8D1	495	K	Protein disulfide-isomerase	FOXG_00140	1	K(1)DAEEEDVHDEL_x000D_
Molecular Function	GO:0015036	4	disulfide oxidoreductase activity	0.00799069	A0A0D2X8D1	410	K	Protein disulfide-isomerase	FOXG_00140	1	YEDLASQFAASEFK(1)DK_x000D_
Molecular Function	GO:0015036	4	disulfide oxidoreductase activity	0.00799069	A0A0D2X8D1	332	K	Protein disulfide-isomerase	FOXG_00140	1	EITHDNIAK(1)FVEDFAAGK_x000D_
Molecular Function	GO:0015036	4	disulfide oxidoreductase activity	0.00799069	A0A0D2X8D1	160	K	Protein disulfide-isomerase	FOXG_00140	1	VVVVAYLNADDK(1)SSNETFSK_x000D_
Molecular Function	GO:0015036	4	disulfide oxidoreductase activity	0.00799069	A0A0D2X8D1	323	K	Protein disulfide-isomerase	FOXG_00140	1	FPFDQEK(1)EITHDNIAK_x000D_
Molecular Function	GO:0015036	4	disulfide oxidoreductase activity	0.00799069	A0A0D2X8D1	202	K	Protein disulfide-isomerase	FOXG_00140	1	APALVVYK(1)SFDEGK_x000D_
Molecular Function	GO:0015036	4	disulfide oxidoreductase activity	0.00799069	A0A0D2X8D1	316	K	Protein disulfide-isomerase	FOXG_00140	1	NQK(1)FPFDQEK_x000D_
Molecular Function	GO:0015036	4	disulfide oxidoreductase activity	0.00799069	A0A0D2X8D1	313	K	Protein disulfide-isomerase	FOXG_00140	1	FPSFAIQEVVK(1)NQK_x000D_
Molecular Function	GO:0015036	4	disulfide oxidoreductase activity	0.00799069	A0A0D2X8D1	278	K	Protein disulfide-isomerase	FOXG_00140	1	GK(1)INFATIDAK_x000D_
Molecular Function	GO:0015036	4	disulfide oxidoreductase activity	0.00799069	A0A0D2X8D1	89	K	Protein disulfide-isomerase	FOXG_00140	1	IDCTEESDLCK(1)DQGVEGYPTLK_x000D_
Molecular Function	GO:0015036	4	disulfide oxidoreductase activity	0.00799069	A0A0D2X8D1	490	K	Protein disulfide-isomerase	FOXG_00140	0.999871	AELPVKEEGTEEAAPAASEEK(1)K_x000D_
Molecular Function	GO:0015036	4	disulfide oxidoreductase activity	0.00799069	A0A0D2XCJ7	315	K	Protein disulfide-isomerase erp38	FOXG_01620	1	VFDK(1)LSSNNDWVSK_x000D_
Molecular Function	GO:0015036	4	disulfide oxidoreductase activity	0.00799069	A0A0D2XCJ7	197	K	Protein disulfide-isomerase erp38	FOXG_01620	1	NVLIAK(1)VDAEAPNSK_x000D_
Molecular Function	GO:0015036	4	disulfide oxidoreductase activity	0.00799069	A0A0D2XCJ7	291	K	Protein disulfide-isomerase erp38	FOXG_01620	1	ITGGAAIADVAEEVK(1)K_x000D_
Molecular Function	GO:0015036	4	disulfide oxidoreductase activity	0.00799069	A0A0D2XCJ7	73	K	Protein disulfide-isomerase erp38	FOXG_01620	1	DK(1)VQIAK_x000D_
Molecular Function	GO:0015036	4	disulfide oxidoreductase activity	0.00799069	A0A0D2XCJ7	303	K	Protein disulfide-isomerase erp38	FOXG_01620	1	EVETLTDSAQK(1)TYAEYYVR_x000D_
Molecular Function	GO:0015036	4	disulfide oxidoreductase activity	0.00799069	A0A0D2XCJ7	325	K	Protein disulfide-isomerase erp38	FOXG_01620	1	LSSNNDWVSK(1)ELAR_x000D_
Molecular Function	GO:0015036	4	disulfide oxidoreductase activity	0.00799069	A0A0D2XCJ7	364	K	Protein disulfide-isomerase erp38	FOXG_01620	0.999998	VEEK(1)VEEIKDEL_x000D_
Molecular Function	GO:0015036	4	disulfide oxidoreductase activity	0.00799069	A0A0C4DHU2	77	K	Glutathione reductase	FOXG_07937	1	ATIVENK(1)R_x000D_
Molecular Function	GO:0015036	4	disulfide oxidoreductase activity	0.00799069	A0A0C4DHU2	263	K	Glutathione reductase	FOXG_07937	1	NFDPMIQESVTK(1)EYER_x000D_
Molecular Function	GO:0015036	4	disulfide oxidoreductase activity	0.00799069	A0A0C4DHU2	288	K	Glutathione reductase	FOXG_07937	1	DSNGK(1)LTITYK_x000D_
Molecular Function	GO:0015036	4	disulfide oxidoreductase activity	0.00799069	A0A0D2XWQ1	77	K	Thioredoxin 1	FOXG_08417	1	AISPILNK(1)LSEEK_x000D_
Molecular Function	GO:0015036	4	disulfide oxidoreductase activity	0.00799069	A0A0D2XWQ1	82	K	Thioredoxin 1	FOXG_08417	1	LSEEK(1)ALSDNIQFVK_x000D_
Molecular Function	GO:0015036	4	disulfide oxidoreductase activity	0.00799069	A0A0D2XAB6	206	K	Thioredoxin reductase	---	1	VTVK(1)FNSGATEIR_x000D_
Molecular Function	GO:0015036	4	disulfide oxidoreductase activity	0.00799069	A0A0D2XAB6	97	K	Thioredoxin reductase	---	1	PFK(1)YSTEFSPEETHTADSVIIATGASAR_x000D_
Molecular Function	GO:0015036	4	disulfide oxidoreductase activity	0.00799069	A0A0D2XAB6	202	K	Thioredoxin reductase	---	1	LLNHPK(1)VTVK_x000D_
Molecular Function	GO:0015036	4	disulfide oxidoreductase activity	0.00799069	A0A0D2XKG6	89	K	Glutaredoxin domain-containing protein	---	1	QQHIGGNSDVQSLK(1)SGGK_x000D_
Molecular Function	GO:0015036	4	disulfide oxidoreductase activity	0.00799069	A0A0D2YBI5	158	K	Glutaredoxin	FOXG_13663	1	VILEGEPEQK(1)E_x000D_
Molecular Function	GO:0043022	4	ribosome binding	0.00912177	A0A0J9UVJ9	240	K	Uncharacterized protein	FOXG_05552	1	SGK(1)LASPDHR_x000D_
Molecular Function	GO:0043022	4	ribosome binding	0.00912177	A0A0J9UVJ9	1657	K	Uncharacterized protein	FOXG_05552	1	LLVK(1)NFAAR_x000D_
Molecular Function	GO:0043022	4	ribosome binding	0.00912177	A0A0J9UVJ9	1350	K	Uncharacterized protein	FOXG_05552	1	LSSYGVK(1)R_x000D_
Molecular Function	GO:0043022	4	ribosome binding	0.00912177	A0A0J9UVJ9	2489	K	Uncharacterized protein	FOXG_05552	1	FMAGPGADLPANTK(1)R_x000D_
Molecular Function	GO:0043022	4	ribosome binding	0.00912177	A0A0J9UVJ9	433	K	Uncharacterized protein	FOXG_05552	1	IYSK(1)VTADEDLK_x000D_
Molecular Function	GO:0043022	4	ribosome binding	0.00912177	A0A0J9UVJ9	107	K	Uncharacterized protein	FOXG_05552	1	SK(1)YYDFFAR_x000D_
Molecular Function	GO:0043022	4	ribosome binding	0.00912177	A0A0J9V7Z2	32	K	Translation initiation factor 2 subunit 1	FOXG_08491	1	SIQK(1)LIR_x000D_
Molecular Function	GO:0043022	4	ribosome binding	0.00912177	A0A0J9V7Z2	68	K	Translation initiation factor 2 subunit 1	FOXG_08491	1	VSPEDIVK(1)CEER_x000D_
Molecular Function	GO:0043022	4	ribosome binding	0.00912177	A0A0J9V7Z2	58	K	Translation initiation factor 2 subunit 1	FOXG_08491	1	GYIDLSK(1)R_x000D_
Molecular Function	GO:0043022	4	ribosome binding	0.00912177	A0A0D2XVU4	104	K	Eukaryotic translation initiation factor 2A	FOXG_08106	1	DENGDATK(1)NLK_x000D_
Molecular Function	GO:0043022	4	ribosome binding	0.00912177	A0A0D2XVU4	665	K	Eukaryotic translation initiation factor 2A	FOXG_08106	1	SSVLK(1)ELDGLEK_x000D_
Molecular Function	GO:0043022	4	ribosome binding	0.00912177	A0A0D2XW91	109	K	TPR_REGION domain-containing protein	FOXG_08255	1	SYADAK(1)EFYGK_x000D_
Molecular Function	GO:0043022	4	ribosome binding	0.00912177	A0A0D2XW91	259	K	TPR_REGION domain-containing protein	FOXG_08255	1	ALLIK(1)AALR_x000D_
Molecular Function	GO:0043022	4	ribosome binding	0.00912177	A0A0D2XW91	232	K	TPR_REGION domain-containing protein	FOXG_08255	1	AVADDIIK(1)R_x000D_
Molecular Function	GO:0043022	4	ribosome binding	0.00912177	A0A0D2XW91	167	K	TPR_REGION domain-containing protein	FOXG_08255	1	AACHLAVK(1)NYR_x000D_
Molecular Function	GO:0043022	4	ribosome binding	0.00912177	A0A0D2Y253	340	K	Protein DOM34 homolog	FOXG_10347	1	YVALVDK(1)VR_x000D_
Molecular Function	GO:0043022	4	ribosome binding	0.00912177	A0A0J9U4Z8	92	K	Translation machinery-associated protein 22	FOXG_00268	1	SVVTIK(1)R_x000D_
Molecular Function	GO:0043022	4	ribosome binding	0.00912177	A0A0J9VF77	188	K	Peroxiredoxin (Alkyl hydroperoxide reductase subunit C)	FOXG_10111	1	ADPK(1)GSLEYFSEQGENDSNETR_x000D_
Molecular Function	GO:0043022	4	ribosome binding	0.00912177	A0A0D2YH41	149	K	DnaJ like subfamily C member 2	FOXG_15632	1	TEDDQFFK(1)CIQK_x000D_
Molecular Function	GO:0043022	4	ribosome binding	0.00912177	A0A0D2YH41	339	K	DnaJ like subfamily C member 2	FOXG_15632	1	QEAEAAAK(1)ADR_x000D_
Molecular Function	GO:0043022	4	ribosome binding	0.00912177	A0A0D2YH41	181	K	DnaJ like subfamily C member 2	FOXG_15632	1	QFDSVDEEADVEPPTK(1)K_x000D_
Molecular Function	GO:0043022	4	ribosome binding	0.00912177	A0A0D2YH41	114	K	DnaJ like subfamily C member 2	FOXG_15632	1	WK(1)ATEDQIK_x000D_
Molecular Function	GO:0043022	4	ribosome binding	0.00912177	A0A0D2YH41	279	K	DnaJ like subfamily C member 2	FOXG_15632	1	K(1)LLDDASAGDER_x000D_
Molecular Function	GO:0043022	4	ribosome binding	0.00912177	A0A0D2YH41	163	K	DnaJ like subfamily C member 2	FOXG_15632	1	ATDVLLDPIK(1)R_x000D_
Molecular Function	GO:0043022	4	ribosome binding	0.00912177	A0A0D2YH41	191	K	DnaJ like subfamily C member 2	FOXG_15632	1	TDYYK(1)AWSK_x000D_
Molecular Function	GO:0043022	4	ribosome binding	0.00912177	A0A0D2YH41	434	K	DnaJ like subfamily C member 2	FOXG_15632	1	LVEAGK(1)LK_x000D_
Molecular Function	GO:0043022	4	ribosome binding	0.00912177	A0A0D2YH41	419	K	DnaJ like subfamily C member 2	FOXG_15632	1	VADEIK(1)AVWAGETK_x000D_
Molecular Function	GO:0043022	4	ribosome binding	0.00912177	A0A0D2YH41	186	K	DnaJ like subfamily C member 2	FOXG_15632	1	QLQK(1)TDYYK_x000D_
Molecular Function	GO:0043022	4	ribosome binding	0.00912177	A0A0D2YH41	255	K	DnaJ like subfamily C member 2	FOXG_15632	1	TFEYLDEDVPDDNENRDQK(1)R_x000D_
Molecular Function	GO:0043022	4	ribosome binding	0.00912177	A0A0D2YH41	29	K	DnaJ like subfamily C member 2	FOXG_15632	1	AIGK(1)LTEATQR_x000D_
Molecular Function	GO:0043022	4	ribosome binding	0.00912177	A0A0D2YH41	110	K	DnaJ like subfamily C member 2	FOXG_15632	1	ILGLSK(1)YR_x000D_
Molecular Function	GO:0043022	4	ribosome binding	0.00912177	A0A0D2Y8M2	162	K	Protein arginine N-methyltransferase 3	FOXG_12638	1	LTVQQTLDK(1)R_x000D_
Molecular Function	GO:0043022	4	ribosome binding	0.00912177	A0A0D2Y8M2	213	K	Protein arginine N-methyltransferase 3	FOXG_12638	1	DFIYNNK(1)HIFK_x000D_
Molecular Function	GO:0043022	4	ribosome binding	0.00912177	A0A0J9VAD6	362	K	Protein transporter SEC61 subunit alpha	FOXG_09081	1	QLK(1)DQGLVMAGHR_x000D_
Molecular Function	GO:0043022	4	ribosome binding	0.00912177	A0A0J9VAD6	378	K	Protein transporter SEC61 subunit alpha	FOXG_09081	1	DQSMYK(1)ELK_x000D_
Molecular Function	GO:0043022	4	ribosome binding	0.00912177	A0A0J9WJQ4	741	K	Translation initiation factor 5B	FOXG_04177	1	ALLTPAPMK(1)ELR_x000D_
Molecular Function	GO:0043022	4	ribosome binding	0.00912177	A0A0J9WJQ4	873	K	Translation initiation factor 5B	FOXG_04177	1	VDK(1)EAQQYAEDNGIK_x000D_
Molecular Function	GO:0043022	4	ribosome binding	0.00912177	A0A0J9WJQ4	832	K	Translation initiation factor 5B	FOXG_04177	1	DCK(1)IPVANVGIGPVYK_x000D_
Molecular Function	GO:0043022	4	ribosome binding	0.00912177	A0A0J9WJQ4	909	K	Translation initiation factor 5B	FOXG_04177	1	HMDEQLEK(1)K_x000D_
Molecular Function	GO:0043022	4	ribosome binding	0.00912177	A0A0J9WJQ4	1029	K	Translation initiation factor 5B	FOXG_04177	1	ASIDTLK(1)EYYR_x000D_
Molecular Function	GO:0043022	4	ribosome binding	0.00912177	A0A0J9WJQ4	965	K	Translation initiation factor 5B	FOXG_04177	1	NNPTTGAK(1)EIVK_x000D_
Molecular Function	GO:0043022	4	ribosome binding	0.00912177	A0A0J9WJQ4	520	K	Translation initiation factor 5B	FOXG_04177	1	TAVVNPDGK(1)FEFK_x000D_
Molecular Function	GO:0043022	4	ribosome binding	0.00912177	A0A0C4DHS7	130	K	G-protein beta like WD repeat protein	FOXG_05557	1	TIK(1)LWNTLGDCK_x000D_
Molecular Function	GO:0043022	4	ribosome binding	0.00912177	A0A0C4DHS7	183	K	G-protein beta like WD repeat protein	FOXG_05557	1	VWELSTCK(1)LQTDHIGHTGYINTVTISPDGSLCASGGK_x000D_
Molecular Function	GO:0043022	4	ribosome binding	0.00912177	A0A0C4DHS7	139	K	G-protein beta like WD repeat protein	FOXG_05557	1	LWNTLGDCK(1)YTITEK_x000D_
Molecular Function	GO:0043022	4	ribosome binding	0.00912177	A0A0C4DHS7	266	K	G-protein beta like WD repeat protein	FOXG_05557	1	SK(1)VDELKPEFPAVGK_x000D_
Molecular Function	GO:0043022	4	ribosome binding	0.00912177	A0A0C4DHS7	38	K	G-protein beta like WD repeat protein	FOXG_05557	1	DK(1)TLIIWNLTR_x000D_
Molecular Function	GO:0043022	4	ribosome binding	0.00912177	A0A0C4DHS7	212	K	G-protein beta like WD repeat protein	FOXG_05557	1	LQTDHIGHTGYINTVTISPDGSLCASGGK(1)DGTTMLWDLNESK_x000D_
Molecular Function	GO:0043022	4	ribosome binding	0.00912177	A0A0C4DHS7	56	K	G-protein beta like WD repeat protein	FOXG_05557	1	DETQYGYPK(1)R_x000D_
[truncated: 62,514 more rows]
