# Supplementary material for: Proteome-Wide Analysis of Lysine 2-Hydroxyisobutyrylated Proteins in Fusarium oxysporum
Source: Front Microbiol. 2021 Feb 10;12:623735. doi: 10.3389/fmicb.2021.623735 (PMC7902869; doi:10.3389/fmicb.2021.623735)
Supplement: Supplementary Table 9 — Protein GO enrichment based on cellular component in Fusarium oxysporum. [file Table_9.XLSX]

## Sheet: Table S9
Table S9. Protein GO enrichment based on cellular component.
GO Terms Level 1	GO Terms ID	GO Terms Level	GO Terms Description	Fisher's exact test P value	Protein accession	Position	Amino acid	Protein description	Gene name	Localization probability	Modified sequence_x000D_
Cellular Component	GO:0030691	4	Noc2p-Noc3p complex	0.0222204	A0A0D2XZK5	189	K	Nucleolar complex-associated protein 3	FOXG_09436	1	IRPQTDNGPK(1)EK_x000D_
Cellular Component	GO:0030691	4	Noc2p-Noc3p complex	0.0222204	A0A0D2XZK5	651	K	Nucleolar complex-associated protein 3	FOXG_09436	1	HYSPK(1)VR_x000D_
Cellular Component	GO:0030691	4	Noc2p-Noc3p complex	0.0222204	A0A0D2XZK5	65	K	Nucleolar complex-associated protein 3	FOXG_09436	1	LPIK(1)TADGR_x000D_
Cellular Component	GO:0030691	4	Noc2p-Noc3p complex	0.0222204	A0A0D2XB97	505	K	Uncharacterized protein	FOXG_01165	1	EAEAGK(1)ESQLK_x000D_
Cellular Component	GO:0098800	3	inner mitochondrial membrane protein complex	9.1614e-12	A0A0D2XW26	53	K	Mitochondrial import inner membrane translocase subunit tim-17	FOXG_08190	1	IGAITAIK(1)MR_x000D_
Cellular Component	GO:0098800	3	inner mitochondrial membrane protein complex	9.1614e-12	A0A0D2Y4N3	575	K	AAA domain-containing protein	---	1	VALGGK(1)MAEELR_x000D_
Cellular Component	GO:0098800	3	inner mitochondrial membrane protein complex	9.1614e-12	A0A0D2XZ87	135	K	Uncharacterized protein	FOXG_09313	1	SAGQPPK(1)LR_x000D_
Cellular Component	GO:0098800	3	inner mitochondrial membrane protein complex	9.1614e-12	A0A0D2XHH5	33	K	"ATP synthase subunit d, mitochondrial"	FOXG_03373	1	GQTVASLQAFK(1)K_x000D_
Cellular Component	GO:0098800	3	inner mitochondrial membrane protein complex	9.1614e-12	A0A0D2XHH5	155	K	"ATP synthase subunit d, mitochondrial"	FOXG_03373	1	TAQLVSK(1)GR_x000D_
Cellular Component	GO:0098800	3	inner mitochondrial membrane protein complex	9.1614e-12	A0A0D2XHH5	63	K	"ATP synthase subunit d, mitochondrial"	FOXG_03373	1	SVLK(1)NQAIIDEIEK_x000D_
Cellular Component	GO:0098800	3	inner mitochondrial membrane protein complex	9.1614e-12	A0A0D2XHH5	73	K	"ATP synthase subunit d, mitochondrial"	FOXG_03373	1	NQAIIDEIEK(1)R_x000D_
Cellular Component	GO:0098800	3	inner mitochondrial membrane protein complex	9.1614e-12	A0A0D2XHH5	164	K	"ATP synthase subunit d, mitochondrial"	FOXG_03373	1	WMVPGYK(1)EK_x000D_
Cellular Component	GO:0098800	3	inner mitochondrial membrane protein complex	9.1614e-12	A0A0D2XHH5	148	K	"ATP synthase subunit d, mitochondrial"	FOXG_03373	1	SIDEK(1)TAQLVSK_x000D_
Cellular Component	GO:0098800	3	inner mitochondrial membrane protein complex	9.1614e-12	A0A0D2XHH5	107	K	"ATP synthase subunit d, mitochondrial"	FOXG_03373	1	NAEATK(1)EAVDLELK_x000D_
Cellular Component	GO:0098800	3	inner mitochondrial membrane protein complex	9.1614e-12	A0A0D2XDH2	73	K	ATP synthase subunit gamma	FOXG_01951	1	K(1)YGQTSNEVYESAETK_x000D_
Cellular Component	GO:0098800	3	inner mitochondrial membrane protein complex	9.1614e-12	A0A0D2XDH2	138	K	ATP synthase subunit gamma	FOXG_01951	1	LHAEQPGFDLVLIGEK(1)AK_x000D_
Cellular Component	GO:0098800	3	inner mitochondrial membrane protein complex	9.1614e-12	A0A0D2XDH2	48	K	ATP synthase subunit gamma	FOXG_01951	1	NIEK(1)ITNTMK_x000D_
Cellular Component	GO:0098800	3	inner mitochondrial membrane protein complex	9.1614e-12	A0A0D2XZ56	172	K	"Succinate dehydrogenase [ubiquinone] iron-sulfur subunit, mitochondrial"	FOXG_09278	1	DTPAEDGK(1)EYR_x000D_
Cellular Component	GO:0098800	3	inner mitochondrial membrane protein complex	9.1614e-12	A0A0D2XZ56	60	K	"Succinate dehydrogenase [ubiquinone] iron-sulfur subunit, mitochondrial"	FOXG_09278	1	WNPDTPSEK(1)PR_x000D_
Cellular Component	GO:0098800	3	inner mitochondrial membrane protein complex	9.1614e-12	A0A0D2XZ56	45	K	"Succinate dehydrogenase [ubiquinone] iron-sulfur subunit, mitochondrial"	FOXG_09278	1	DSDANLK(1)SFQIYR_x000D_
Cellular Component	GO:0098800	3	inner mitochondrial membrane protein complex	9.1614e-12	A0A0D2XZ56	235	K	"Succinate dehydrogenase [ubiquinone] iron-sulfur subunit, mitochondrial"	FOXG_09278	1	K(1)TNLENSMSLYR_x000D_
Cellular Component	GO:0098800	3	inner mitochondrial membrane protein complex	9.1614e-12	A0A0D2XHI2	70	K	NADH dehydrogenase (Ubiquinone) 1 alpha subcomplex 2	FOXG_03380	1	GVEK(1)SQILEGLSDK_x000D_
Cellular Component	GO:0098800	3	inner mitochondrial membrane protein complex	9.1614e-12	A0A0D2XHI2	9	K	NADH dehydrogenase (Ubiquinone) 1 alpha subcomplex 2	FOXG_03380	1	YGFTK(1)SLR_x000D_
Cellular Component	GO:0098800	3	inner mitochondrial membrane protein complex	9.1614e-12	A0A0J9UKH0	62	K	Uncharacterized protein	FOXG_03330	1	LQQK(1)EAEALK_x000D_
Cellular Component	GO:0098800	3	inner mitochondrial membrane protein complex	9.1614e-12	A0A0D2XMH0	69	K	"NADH-ubiquinone oxidoreductase 24 kDa subunit, mitochondrial"	FOXG_05147	1	NQTVIAEILK(1)R_x000D_
Cellular Component	GO:0098800	3	inner mitochondrial membrane protein complex	9.1614e-12	A0A0D2XMH0	55	K	"NADH-ubiquinone oxidoreductase 24 kDa subunit, mitochondrial"	FOXG_05147	1	NTEDNNPNIPFK(1)FNEK_x000D_
Cellular Component	GO:0098800	3	inner mitochondrial membrane protein complex	9.1614e-12	A0A0D2XDI2	194	K	MICOS complex subunit	FOXG_01962	1	NISDLTWK(1)YEQR_x000D_
Cellular Component	GO:0098800	3	inner mitochondrial membrane protein complex	9.1614e-12	A0A0D2XDI2	234	K	MICOS complex subunit	FOXG_01962	1	YVDEK(1)VTDAR_x000D_
Cellular Component	GO:0098800	3	inner mitochondrial membrane protein complex	9.1614e-12	A0A0D2XDI2	248	K	MICOS complex subunit	FOXG_01962	1	EAVEGWVQK(1)GK_x000D_
Cellular Component	GO:0098800	3	inner mitochondrial membrane protein complex	9.1614e-12	A0A0D2XAU4	172	K	MICOS complex subunit MIC60	FOXG_01010	1	SK(1)TQATEDAVR_x000D_
Cellular Component	GO:0098800	3	inner mitochondrial membrane protein complex	9.1614e-12	A0A0D2XAU4	411	K	MICOS complex subunit MIC60	FOXG_01010	1	LQNQLAQQALALK(1)K_x000D_
Cellular Component	GO:0098800	3	inner mitochondrial membrane protein complex	9.1614e-12	A0A0D2XAU4	374	K	MICOS complex subunit MIC60	FOXG_01010	1	QDFEQEMK(1)K_x000D_
Cellular Component	GO:0098800	3	inner mitochondrial membrane protein complex	9.1614e-12	A0A0D2YC94	74	K	"Cytochrome c oxidase polypeptide 5, mitochondrial"	FOXG_13925	1	MQSNWTELTLQEK(1)K_x000D_
Cellular Component	GO:0098800	3	inner mitochondrial membrane protein complex	9.1614e-12	A0A0D2YC94	159	K	"Cytochrome c oxidase polypeptide 5, mitochondrial"	FOXG_13925	1	SDPFTGITSPGYAGK(1)GMVQSPPK_x000D_
Cellular Component	GO:0098800	3	inner mitochondrial membrane protein complex	9.1614e-12	A0A0D2YC94	75	K	"Cytochrome c oxidase polypeptide 5, mitochondrial"	FOXG_13925	1	K(1)AAYWIAFGPHGPR_x000D_
Cellular Component	GO:0098800	3	inner mitochondrial membrane protein complex	9.1614e-12	A0A0D2YC94	144	K	"Cytochrome c oxidase polypeptide 5, mitochondrial"	FOXG_13925	1	NQK(1)SDPFTGITSPGYAGK_x000D_
Cellular Component	GO:0098800	3	inner mitochondrial membrane protein complex	9.1614e-12	A0A0D2Y2D7	21	K	F-type H+-transporting ATPase subunit F	FOXG_10433	1	VASPK(1)AIGAAPDAIR_x000D_
Cellular Component	GO:0098800	3	inner mitochondrial membrane protein complex	9.1614e-12	A0A0D2Y2D7	41	K	F-type H+-transporting ATPase subunit F	FOXG_10433	1	VVSFYEK(1)LPR_x000D_
Cellular Component	GO:0098800	3	inner mitochondrial membrane protein complex	9.1614e-12	A0A0D2X9D3	306	K	"Cytochrome c1, heme protein, mitochondrial"	FOXG_00494	1	WAWLK(1)SR_x000D_
Cellular Component	GO:0098800	3	inner mitochondrial membrane protein complex	9.1614e-12	A0A0D2X9D3	160	K	"Cytochrome c1, heme protein, mitochondrial"	FOXG_00494	1	PGK(1)LADYMLPPYK_x000D_
Cellular Component	GO:0098800	3	inner mitochondrial membrane protein complex	9.1614e-12	A0A0D2X9D3	301	K	"Cytochrome c1, heme protein, mitochondrial"	FOXG_00494	1	YK(1)WAWLK_x000D_
Cellular Component	GO:0098800	3	inner mitochondrial membrane protein complex	9.1614e-12	A0A0D2XYI7	118	K	NADH dehydrogenase [ubiquinone] 1 alpha subcomplex subunit	---	1	SK(1)ISAWEPVAAPR_x000D_
Cellular Component	GO:0098800	3	inner mitochondrial membrane protein complex	9.1614e-12	A0A0D2XYI7	37	K	NADH dehydrogenase [ubiquinone] 1 alpha subcomplex subunit	---	1	AGNK(1)FFENNEELPLR_x000D_
Cellular Component	GO:0098800	3	inner mitochondrial membrane protein complex	9.1614e-12	A0A0D2XYI7	110	K	NADH dehydrogenase [ubiquinone] 1 alpha subcomplex subunit	---	1	GAFK(1)TYNTSK_x000D_
Cellular Component	GO:0098800	3	inner mitochondrial membrane protein complex	9.1614e-12	A0A0D2XAQ8	34	K	F-type H+-transporting ATPase subunit G	FOXG_00974	1	ATENAK(1)QAASK_x000D_
Cellular Component	GO:0098800	3	inner mitochondrial membrane protein complex	9.1614e-12	A0A0D2XAQ8	185	K	F-type H+-transporting ATPase subunit G	FOXG_00974	1	FK(1)LVGYR_x000D_
Cellular Component	GO:0098800	3	inner mitochondrial membrane protein complex	9.1614e-12	A0A0D2XAQ8	45	K	F-type H+-transporting ATPase subunit G	FOXG_00974	1	ATENAK(1)LAASR_x000D_
Cellular Component	GO:0098800	3	inner mitochondrial membrane protein complex	9.1614e-12	A0A0D2XAQ8	79	K	F-type H+-transporting ATPase subunit G	FOXG_00974	1	GVANTLGK(1)VGGR_x000D_
Cellular Component	GO:0098800	3	inner mitochondrial membrane protein complex	9.1614e-12	A0A0D2XVS7	191	K	Uncharacterized protein	FOXG_08089	1	LSEK(1)YGVEINPIK_x000D_
Cellular Component	GO:0098800	3	inner mitochondrial membrane protein complex	9.1614e-12	A0A0D2X937	83	K	NADH dehydrogenase	FOXG_00397	1	YLQLLK(1)TNK_x000D_
Cellular Component	GO:0098800	3	inner mitochondrial membrane protein complex	9.1614e-12	A0A0D2X937	91	K	NADH dehydrogenase	FOXG_00397	1	GTK(1)FLQQNYVDQK_x000D_
Cellular Component	GO:0098800	3	inner mitochondrial membrane protein complex	9.1614e-12	A0A0D2XPW8	33	K	Complex1_30kDa domain-containing protein	---	1	YQSK(1)SDNMHR_x000D_
Cellular Component	GO:0098800	3	inner mitochondrial membrane protein complex	9.1614e-12	A0A0D2XPW8	29	K	Complex1_30kDa domain-containing protein	---	1	APIVNPADK(1)YQSK_x000D_
Cellular Component	GO:0098800	3	inner mitochondrial membrane protein complex	9.1614e-12	A0A0J9WGI7	152	K	Mitochondrial-processing peptidase subunit beta	FOXG_00825	1	HFSGLPSSAPQTSAYLASK(1)QK_x000D_
Cellular Component	GO:0098800	3	inner mitochondrial membrane protein complex	9.1614e-12	A0A0J9WGI7	327	K	Mitochondrial-processing peptidase subunit beta	FOXG_00825	1	IDAITEK(1)DIMDFANR_x000D_
Cellular Component	GO:0098800	3	inner mitochondrial membrane protein complex	9.1614e-12	A0A0J9WGI7	99	K	Mitochondrial-processing peptidase subunit beta	FOXG_00825	1	K(1)ELTDYIK_x000D_
Cellular Component	GO:0098800	3	inner mitochondrial membrane protein complex	9.1614e-12	A0A0J9WGI7	154	K	Mitochondrial-processing peptidase subunit beta	FOXG_00825	1	QK(1)ADFMGSDVR_x000D_
Cellular Component	GO:0098800	3	inner mitochondrial membrane protein complex	9.1614e-12	A0A0J9WGI7	106	K	Mitochondrial-processing peptidase subunit beta	FOXG_00825	1	ELTDYIK(1)NNYTADR_x000D_
Cellular Component	GO:0098800	3	inner mitochondrial membrane protein complex	9.1614e-12	A0A0J9WGI7	320	K	Mitochondrial-processing peptidase subunit beta	FOXG_00825	1	K(1)IDAITEK_x000D_
Cellular Component	GO:0098800	3	inner mitochondrial membrane protein complex	9.1614e-12	A0A0J9WFZ0	238	K	ATP synthase subunit alpha	FOXG_00308	1	WNDGQDEK(1)K_x000D_
Cellular Component	GO:0098800	3	inner mitochondrial membrane protein complex	9.1614e-12	A0A0J9WFZ0	251	K	ATP synthase subunit alpha	FOXG_00308	1	LYCIYVAVGQK(1)R_x000D_
Cellular Component	GO:0098800	3	inner mitochondrial membrane protein complex	9.1614e-12	A0A0J9WFZ0	533	K	ATP synthase subunit alpha	FOXG_00308	1	EGAISK(1)DTEAK_x000D_
Cellular Component	GO:0098800	3	inner mitochondrial membrane protein complex	9.1614e-12	A0A0J9WFZ0	426	K	ATP synthase subunit alpha	FOXG_00308	1	AMK(1)QVAGSLK_x000D_
Cellular Component	GO:0098800	3	inner mitochondrial membrane protein complex	9.1614e-12	A0A0J9WFZ0	538	K	ATP synthase subunit alpha	FOXG_00308	1	DTEAK(1)LR_x000D_
Cellular Component	GO:0098800	3	inner mitochondrial membrane protein complex	9.1614e-12	A0A0J9WFZ0	131	K	ATP synthase subunit alpha	FOXG_00308	1	EGETVK(1)R_x000D_
Cellular Component	GO:0098800	3	inner mitochondrial membrane protein complex	9.1614e-12	A0A0J9WFZ0	182	K	ATP synthase subunit alpha	FOXG_00308	1	K(1)SVNEPVQTGLK_x000D_
Cellular Component	GO:0098800	3	inner mitochondrial membrane protein complex	9.1614e-12	A0A0J9WFZ0	217	K	ATP synthase subunit alpha	FOXG_00308	1	QTGK(1)TAVGLDTILNQK_x000D_
Cellular Component	GO:0098800	3	inner mitochondrial membrane protein complex	9.1614e-12	A0A0J9WFZ0	160	K	ATP synthase subunit alpha	FOXG_00308	1	VVDALGNPIDGK(1)GPINTK_x000D_
Cellular Component	GO:0098800	3	inner mitochondrial membrane protein complex	9.1614e-12	A0A0J9WFZ0	471	K	ATP synthase subunit alpha	FOXG_00308	1	LTELLK(1)QR_x000D_
Cellular Component	GO:0098800	3	inner mitochondrial membrane protein complex	9.1614e-12	A0A0J9WFZ0	193	K	ATP synthase subunit alpha	FOXG_00308	1	SVNEPVQTGLK(1)SIDAMVPIGR_x000D_
Cellular Component	GO:0098800	3	inner mitochondrial membrane protein complex	9.1614e-12	A0A0J9WFZ0	315	K	ATP synthase subunit alpha	FOXG_00308	1	HSLVIYDDLSK(1)QAVAYR_x000D_
Cellular Component	GO:0098800	3	inner mitochondrial membrane protein complex	9.1614e-12	A0A0J9WFZ0	527	K	ATP synthase subunit alpha	FOXG_00308	1	TNESELLATIDK(1)EGAISK_x000D_
Cellular Component	GO:0098800	3	inner mitochondrial membrane protein complex	9.1614e-12	A0A0J9WFZ0	166	K	ATP synthase subunit alpha	FOXG_00308	1	GPINTK(1)EK(1)R_x000D_
Cellular Component	GO:0098800	3	inner mitochondrial membrane protein complex	9.1614e-12	A0A0J9WFZ0	229	K	ATP synthase subunit alpha	FOXG_00308	1	TAVGLDTILNQK(1)R_x000D_
Cellular Component	GO:0098800	3	inner mitochondrial membrane protein complex	9.1614e-12	A0A0D2X9L8	61	K	F-type H+-transporting ATPase subunit H	FOXG_00583	1	IPAVK(1)ESDAEGNVQTFNVPK_x000D_
Cellular Component	GO:0098800	3	inner mitochondrial membrane protein complex	9.1614e-12	A0A0D2Y2D8	123	K	NADH dehydrogenase (Ubiquinone) Fe-S protein 4	FOXG_10434	1	MDWDILPK(1)GHR_x000D_
Cellular Component	GO:0098800	3	inner mitochondrial membrane protein complex	9.1614e-12	A0A0D2XWT9	52	K	"Cytochrome b-c1 complex subunit Rieske, mitochondrial"	FOXG_08455	1	FQGESK(1)GSQIPNFGK_x000D_
Cellular Component	GO:0098800	3	inner mitochondrial membrane protein complex	9.1614e-12	A0A0D2XWT9	61	K	"Cytochrome b-c1 complex subunit Rieske, mitochondrial"	FOXG_08455	1	GSQIPNFGK(1)YVSSGSETK_x000D_
Cellular Component	GO:0098800	3	inner mitochondrial membrane protein complex	9.1614e-12	A0A0D2XWT9	129	K	"Cytochrome b-c1 complex subunit Rieske, mitochondrial"	FOXG_08455	1	NVIIK(1)WR_x000D_
Cellular Component	GO:0098800	3	inner mitochondrial membrane protein complex	9.1614e-12	A0A0D2XWT9	133	K	"Cytochrome b-c1 complex subunit Rieske, mitochondrial"	FOXG_08455	1	GK(1)PVFIR_x000D_
Cellular Component	GO:0098800	3	inner mitochondrial membrane protein complex	9.1614e-12	A0A0J9UX52	159	K	"Altered inheritance-mitochondria protein 31, mitochondrial"	FOXG_06104	1	TAAQAVEDNASAK(1)K_x000D_
Cellular Component	GO:0098800	3	inner mitochondrial membrane protein complex	9.1614e-12	A0A0D2X9Q7	75	K	Uncharacterized protein	FOXG_00622	1	NNPTSGDSVITDPSDPK(1)FDLEK_x000D_
Cellular Component	GO:0098800	3	inner mitochondrial membrane protein complex	9.1614e-12	A0A0D2XCD3	116	K	"Cytochrome c oxidase subunit 6, mitochondrial"	FOXG_01556	1	VENK(1)GQYEQYLEELKPLR_x000D_
Cellular Component	GO:0098800	3	inner mitochondrial membrane protein complex	9.1614e-12	A0A0D2XCD3	110	K	"Cytochrome c oxidase subunit 6, mitochondrial"	FOXG_01556	1	IFEGIK(1)TK_x000D_
Cellular Component	GO:0098800	3	inner mitochondrial membrane protein complex	9.1614e-12	A0A0D2XAP5	402	K	Uncharacterized protein	---	1	QPSIALAGSGIVNSGK(1)PYDSATIAK_x000D_
Cellular Component	GO:0098800	3	inner mitochondrial membrane protein complex	9.1614e-12	A0A0D2XAP5	356	K	Uncharacterized protein	---	1	VLK(1)SIADGQASQEDVKK_x000D_
Cellular Component	GO:0098800	3	inner mitochondrial membrane protein complex	9.1614e-12	A0A0D2XAP5	254	K	Uncharacterized protein	---	1	TDATK(1)YFGGEQR_x000D_
Cellular Component	GO:0098800	3	inner mitochondrial membrane protein complex	9.1614e-12	A0A0D2XAP5	376	K	Uncharacterized protein	---	1	AVANAK(1)FNLLNQNQLR_x000D_
Cellular Component	GO:0098800	3	inner mitochondrial membrane protein complex	9.1614e-12	A0A0D2XAP5	62	K	Uncharacterized protein	---	1	LAVVAK(1)AGTR_x000D_
Cellular Component	GO:0098800	3	inner mitochondrial membrane protein complex	9.1614e-12	A0A0D2XQJ6	118	K	NADH-ubiquinone oxidoreductase	FOXG_06244	1	PAEWK(1)LNK_x000D_
Cellular Component	GO:0098800	3	inner mitochondrial membrane protein complex	9.1614e-12	A0A0D2XQJ6	121	K	NADH-ubiquinone oxidoreductase	FOXG_06244	1	LNK(1)CVYDNLK_x000D_
Cellular Component	GO:0098800	3	inner mitochondrial membrane protein complex	9.1614e-12	A0A0D2XPY2	19	K	Uncharacterized protein	FOXG_06021	1	PPVAPINAGQHGPSNVDK(1)LK_x000D_
Cellular Component	GO:0098800	3	inner mitochondrial membrane protein complex	9.1614e-12	A0A0D2XX39	346	K	Hsp70-like protein	FOXG_08555	1	AQLEK(1)MVDPLITR_x000D_
Cellular Component	GO:0098800	3	inner mitochondrial membrane protein complex	9.1614e-12	A0A0D2XX39	122	K	Hsp70-like protein	FOXG_08555	1	FK(1)DAEVQR_x000D_
Cellular Component	GO:0098800	3	inner mitochondrial membrane protein complex	9.1614e-12	A0A0D2XX39	617	K	Hsp70-like protein	FOXG_08555	1	EFVAK(1)NLSGEGTATAAEIK_x000D_
Cellular Component	GO:0098800	3	inner mitochondrial membrane protein complex	9.1614e-12	A0A0D2XX39	180	K	Hsp70-like protein	FOXG_08555	1	PIK(1)NAVVTVPAYFNDSQR_x000D_
Cellular Component	GO:0098800	3	inner mitochondrial membrane protein complex	9.1614e-12	A0A0D2XX39	598	K	Hsp70-like protein	FOXG_08555	1	LDK(1)TEADSIK_x000D_
Cellular Component	GO:0098800	3	inner mitochondrial membrane protein complex	9.1614e-12	A0A0D2XX39	136	K	Hsp70-like protein	FOXG_08555	1	EVPYK(1)IVQHTNGDAWVAAR_x000D_
Cellular Component	GO:0098800	3	inner mitochondrial membrane protein complex	9.1614e-12	A0A0D2XX39	364	K	Hsp70-like protein	FOXG_08555	1	ALK(1)DAGLSAK_x000D_
Cellular Component	GO:0098800	3	inner mitochondrial membrane protein complex	9.1614e-12	A0A0D2XX39	647	K	Hsp70-like protein	FOXG_08555	0.999996	EKTDELQVASLNLFDK(1)MHK_x000D_
Cellular Component	GO:0098800	3	inner mitochondrial membrane protein complex	9.1614e-12	A0A0D2XX39	595	K	Hsp70-like protein	FOXG_08555	1	ALNEYADK(1)LDK_x000D_
Cellular Component	GO:0098800	3	inner mitochondrial membrane protein complex	9.1614e-12	A0A0D2XX39	631	K	Hsp70-like protein	FOXG_08555	1	NLSGEGTATAAEIK(1)EK_x000D_
Cellular Component	GO:0098800	3	inner mitochondrial membrane protein complex	9.1614e-12	A0A0D2XX39	199	K	Hsp70-like protein	FOXG_08555	1	QSTK(1)DAGQIAGLNVLR_x000D_
Cellular Component	GO:0098800	3	inner mitochondrial membrane protein complex	9.1614e-12	A0A0D2XX39	114	K	Hsp70-like protein	FOXG_08555	1	QAVVNPENTLFATK(1)R_x000D_
Cellular Component	GO:0098800	3	inner mitochondrial membrane protein complex	9.1614e-12	A0A0D2XX39	168	K	Hsp70-like protein	FOXG_08555	1	MK(1)ETAEAYLSK_x000D_
Cellular Component	GO:0098800	3	inner mitochondrial membrane protein complex	9.1614e-12	A0A0D2XX39	284	K	Hsp70-like protein	FOXG_08555	1	HLVQDFK(1)K_x000D_
Cellular Component	GO:0098800	3	inner mitochondrial membrane protein complex	9.1614e-12	A0A0D2XX39	285	K	Hsp70-like protein	FOXG_08555	1	K(1)TSGIDLSGDR_x000D_
Cellular Component	GO:0098800	3	inner mitochondrial membrane protein complex	9.1614e-12	A0A0D2XX39	671	K	Hsp70-like protein	FOXG_08555	1	NESSGEQSSSSEQSQEGEK(1)K_x000D_
Cellular Component	GO:0098800	3	inner mitochondrial membrane protein complex	9.1614e-12	A0A0D2X9W8	119	K	Uncharacterized protein	---	1	EWAEAQNNK(1)IK_x000D_
Cellular Component	GO:0098800	3	inner mitochondrial membrane protein complex	9.1614e-12	A0A0D2X9W8	197	K	Uncharacterized protein	---	1	YEGQVK(1)QR_x000D_
Cellular Component	GO:0098800	3	inner mitochondrial membrane protein complex	9.1614e-12	A0A0D2X9W8	214	K	Uncharacterized protein	---	1	VQK(1)ELENPK_x000D_
Cellular Component	GO:0098800	3	inner mitochondrial membrane protein complex	9.1614e-12	A0A0D2X9W8	160	K	Uncharacterized protein	---	1	NLFEVSK(1)ETAK_x000D_
Cellular Component	GO:0098800	3	inner mitochondrial membrane protein complex	9.1614e-12	A0A0D2X9W8	202	K	Uncharacterized protein	---	1	QQK(1)ELAQSVIAK_x000D_
Cellular Component	GO:0098800	3	inner mitochondrial membrane protein complex	9.1614e-12	A0A0D2X9W8	211	K	Uncharacterized protein	---	1	ELAQSVIAK(1)VQK_x000D_
Cellular Component	GO:0098800	3	inner mitochondrial membrane protein complex	9.1614e-12	A0A0D2X9W8	121	K	Uncharacterized protein	---	1	IK(1)NILNSAR_x000D_
Cellular Component	GO:0098800	3	inner mitochondrial membrane protein complex	9.1614e-12	A0A0D2Y241	52	K	Cytochrome c oxidase subunit 5b	FOXG_10335	1	PATPNEQAAALAGTAEK(1)K_x000D_
Cellular Component	GO:0098800	3	inner mitochondrial membrane protein complex	9.1614e-12	A0A0D2Y241	118	K	Cytochrome c oxidase subunit 5b	FOXG_10335	1	LGTMK(1)DPIMVR_x000D_
Cellular Component	GO:0098800	3	inner mitochondrial membrane protein complex	9.1614e-12	A0A0D2Y241	58	K	Cytochrome c oxidase subunit 5b	FOXG_10335	1	VGSYK(1)TLK_x000D_
Cellular Component	GO:0098800	3	inner mitochondrial membrane protein complex	9.1614e-12	A0A0D2Y241	195	K	Cytochrome c oxidase subunit 5b	FOXG_10335	1	TFADYIK(1)PEYR_x000D_
Cellular Component	GO:0098800	3	inner mitochondrial membrane protein complex	9.1614e-12	A0A0D2YC97	388	K	ATP synthase subunit beta	FOXG_13928	1	GISELGIYPAVDPLDSK(1)SR_x000D_
Cellular Component	GO:0098800	3	inner mitochondrial membrane protein complex	9.1614e-12	A0A0D2YC97	58	K	ATP synthase subunit beta	FOXG_13928	1	IHQVIGAVVDVK(1)FDTQK_x000D_
Cellular Component	GO:0098800	3	inner mitochondrial membrane protein complex	9.1614e-12	A0A0D2YC97	469	K	ATP synthase subunit beta	FOXG_13928	1	LVDLK(1)ETINSFK_x000D_
Cellular Component	GO:0098800	3	inner mitochondrial membrane protein complex	9.1614e-12	A0A0D2XA53	112	K	"ATP synthase F1, delta subunit"	FOXG_00768	1	QINTK(1)DETVK_x000D_
Cellular Component	GO:0098800	3	inner mitochondrial membrane protein complex	9.1614e-12	A0A0D2XA53	98	K	"ATP synthase F1, delta subunit"	FOXG_00768	1	LAAVLSAPTLTAADK(1)K_x000D_
Cellular Component	GO:0098800	3	inner mitochondrial membrane protein complex	9.1614e-12	A0A0D2XA53	174	K	"ATP synthase F1, delta subunit"	FOXG_00768	1	LETAVSK(1)SAYVGQGQK_x000D_
Cellular Component	GO:0098800	3	inner mitochondrial membrane protein complex	9.1614e-12	A0A0D2XA53	162	K	"ATP synthase F1, delta subunit"	FOXG_00768	1	GEVELTVTSAQALDK(1)R_x000D_
Cellular Component	GO:0098800	3	inner mitochondrial membrane protein complex	9.1614e-12	A0A0D2XEG1	36	K	"ATP synthase subunit delta, mitochondrial"	FOXG_02293	1	IK(1)LSLALPHQSIYK_x000D_
Cellular Component	GO:0098800	3	inner mitochondrial membrane protein complex	9.1614e-12	A0A0D2X8I5	39	K	Uncharacterized protein	---	1	HK(1)FLEGGDEDEE_x000D_
Cellular Component	GO:0098800	3	inner mitochondrial membrane protein complex	9.1614e-12	A0A0D2Y1Z2	281	K	Tim44 domain-containing protein	FOXG_10285	1	NVK(1)NVIDDGSSSR_x000D_
Cellular Component	GO:0098800	3	inner mitochondrial membrane protein complex	9.1614e-12	A0A0D2Y1Z2	339	K	Tim44 domain-containing protein	FOXG_10285	1	DAAWK(1)EAWR_x000D_
Cellular Component	GO:0098800	3	inner mitochondrial membrane protein complex	9.1614e-12	A0A0D2Y1Z2	228	K	Tim44 domain-containing protein	FOXG_10285	1	STGAVSSTLGK(1)GAK_x000D_
Cellular Component	GO:0098800	3	inner mitochondrial membrane protein complex	9.1614e-12	A0A0D2Y1Z2	239	K	Tim44 domain-containing protein	FOXG_10285	1	VTAGAIGK(1)GASWTWDTSVVK_x000D_
Cellular Component	GO:0098800	3	inner mitochondrial membrane protein complex	9.1614e-12	A0A0D2Y1Z2	266	K	Tim44 domain-containing protein	FOXG_10285	1	AANVTGDAVDK(1)ATQPIR_x000D_
Cellular Component	GO:0098800	3	inner mitochondrial membrane protein complex	9.1614e-12	A0A0D2Y1Z2	361	K	Tim44 domain-containing protein	FOXG_10285	1	GK(1)YEESENPLVSTAR_x000D_
Cellular Component	GO:0098800	3	inner mitochondrial membrane protein complex	9.1614e-12	A0A0D2XA48	131	K	GrpE protein homolog	FOXG_00763	1	FAK(1)DLVDSVDNLDR_x000D_
Cellular Component	GO:0098800	3	inner mitochondrial membrane protein complex	9.1614e-12	A0A0D2XA48	89	K	GrpE protein homolog	FOXG_00763	1	ELAAK(1)ENEVK_x000D_
Cellular Component	GO:0098800	3	inner mitochondrial membrane protein complex	9.1614e-12	A0A0D2XA48	183	K	GrpE protein homolog	FOXG_00763	1	MTEDILMNTLK(1)K_x000D_
Cellular Component	GO:0098800	3	inner mitochondrial membrane protein complex	9.1614e-12	A0A0D2XMC2	93	K	Ubiquinol-cytochrome c reductase subunit 8	FOXG_05099	1	SEYLNSK(1)AGR_x000D_
Cellular Component	GO:0098800	3	inner mitochondrial membrane protein complex	9.1614e-12	A0A0D2XVH5	161	K	Uncharacterized protein	---	1	FHEIGGK(1)R_x000D_
Cellular Component	GO:0098800	3	inner mitochondrial membrane protein complex	9.1614e-12	A0A0D2XVH5	57	K	Uncharacterized protein	---	1	VSIEAGSALIQACEK(1)AGSTVPR_x000D_
Cellular Component	GO:0098800	3	inner mitochondrial membrane protein complex	9.1614e-12	A0A0D2XVH5	679	K	Uncharacterized protein	---	1	VQLVDQNK(1)GAQVTGTPLK_x000D_
Cellular Component	GO:0098800	3	inner mitochondrial membrane protein complex	9.1614e-12	A0A0D2XVH5	167	K	Uncharacterized protein	---	1	AVEDK(1)NIGPLIK_x000D_
Cellular Component	GO:0098800	3	inner mitochondrial membrane protein complex	9.1614e-12	A0A0D2XVH5	302	K	Uncharacterized protein	---	1	FACDGLK(1)TQR_x000D_
Cellular Component	GO:0098800	3	inner mitochondrial membrane protein complex	9.1614e-12	A0A0D2XVH5	689	K	Uncharacterized protein	---	1	GAQVTGTPLK(1)K_x000D_
Cellular Component	GO:0098800	3	inner mitochondrial membrane protein complex	9.1614e-12	A0A0D2XVH5	623	K	Uncharacterized protein	---	1	TDWK(1)ILR_x000D_
Cellular Component	GO:0098800	3	inner mitochondrial membrane protein complex	9.1614e-12	A0A0D2XVH5	105	K	Uncharacterized protein	---	1	PVASCAWPVQPGMVVK(1)TNSPLTHK_x000D_
Cellular Component	GO:0098800	3	inner mitochondrial membrane protein complex	9.1614e-12	A0A0D2XVH5	293	K	Uncharacterized protein	---	1	LNDDVNEEWINDK(1)TR_x000D_
Cellular Component	GO:0098800	3	inner mitochondrial membrane protein complex	9.1614e-12	A0A0D2XMD5	111	K	Cytochrome b-c1 complex subunit 7	FOXG_05112	1	AEK(1)NELDSIAVVR_x000D_
Cellular Component	GO:0098800	3	inner mitochondrial membrane protein complex	9.1614e-12	A0A0D2XQ74	10	K	F-type H+-transporting ATPase subunit J	FOXG_06116	1	SWLGVQPLK(1)K_x000D_
Cellular Component	GO:0098800	3	inner mitochondrial membrane protein complex	9.1614e-12	A0A0D2XDM8	390	K	AFG3 family protein	FOXG_02008	1	GGAGGGMFNFGK(1)SK_x000D_
Cellular Component	GO:0098800	3	inner mitochondrial membrane protein complex	9.1614e-12	A0A0D2XDM8	751	K	AFG3 family protein	FOXG_02008	1	VSEELHFPTVTTGASDDFK(1)K_x000D_
Cellular Component	GO:0005747	4	mitochondrial respiratory chain complex I	0.000575169	A0A0D2XYI7	118	K	NADH dehydrogenase [ubiquinone] 1 alpha subcomplex subunit	---	1	SK(1)ISAWEPVAAPR_x000D_
Cellular Component	GO:0005747	4	mitochondrial respiratory chain complex I	0.000575169	A0A0D2XYI7	37	K	NADH dehydrogenase [ubiquinone] 1 alpha subcomplex subunit	---	1	AGNK(1)FFENNEELPLR_x000D_
Cellular Component	GO:0005747	4	mitochondrial respiratory chain complex I	0.000575169	A0A0D2XYI7	110	K	NADH dehydrogenase [ubiquinone] 1 alpha subcomplex subunit	---	1	GAFK(1)TYNTSK_x000D_
Cellular Component	GO:0005747	4	mitochondrial respiratory chain complex I	0.000575169	A0A0D2XQJ6	118	K	NADH-ubiquinone oxidoreductase	FOXG_06244	1	PAEWK(1)LNK_x000D_
Cellular Component	GO:0005747	4	mitochondrial respiratory chain complex I	0.000575169	A0A0D2XQJ6	121	K	NADH-ubiquinone oxidoreductase	FOXG_06244	1	LNK(1)CVYDNLK_x000D_
Cellular Component	GO:0005747	4	mitochondrial respiratory chain complex I	0.000575169	A0A0D2X937	83	K	NADH dehydrogenase	FOXG_00397	1	YLQLLK(1)TNK_x000D_
Cellular Component	GO:0005747	4	mitochondrial respiratory chain complex I	0.000575169	A0A0D2X937	91	K	NADH dehydrogenase	FOXG_00397	1	GTK(1)FLQQNYVDQK_x000D_
Cellular Component	GO:0005747	4	mitochondrial respiratory chain complex I	0.000575169	A0A0D2XPW8	33	K	Complex1_30kDa domain-containing protein	---	1	YQSK(1)SDNMHR_x000D_
Cellular Component	GO:0005747	4	mitochondrial respiratory chain complex I	0.000575169	A0A0D2XPW8	29	K	Complex1_30kDa domain-containing protein	---	1	APIVNPADK(1)YQSK_x000D_
Cellular Component	GO:0005747	4	mitochondrial respiratory chain complex I	0.000575169	A0A0D2XHI2	70	K	NADH dehydrogenase (Ubiquinone) 1 alpha subcomplex 2	FOXG_03380	1	GVEK(1)SQILEGLSDK_x000D_
Cellular Component	GO:0005747	4	mitochondrial respiratory chain complex I	0.000575169	A0A0D2XHI2	9	K	NADH dehydrogenase (Ubiquinone) 1 alpha subcomplex 2	FOXG_03380	1	YGFTK(1)SLR_x000D_
Cellular Component	GO:0005747	4	mitochondrial respiratory chain complex I	0.000575169	A0A0D2XVH5	161	K	Uncharacterized protein	---	1	FHEIGGK(1)R_x000D_
Cellular Component	GO:0005747	4	mitochondrial respiratory chain complex I	0.000575169	A0A0D2XVH5	57	K	Uncharacterized protein	---	1	VSIEAGSALIQACEK(1)AGSTVPR_x000D_
Cellular Component	GO:0005747	4	mitochondrial respiratory chain complex I	0.000575169	A0A0D2XVH5	679	K	Uncharacterized protein	---	1	VQLVDQNK(1)GAQVTGTPLK_x000D_
Cellular Component	GO:0005747	4	mitochondrial respiratory chain complex I	0.000575169	A0A0D2XVH5	167	K	Uncharacterized protein	---	1	AVEDK(1)NIGPLIK_x000D_
Cellular Component	GO:0005747	4	mitochondrial respiratory chain complex I	0.000575169	A0A0D2XVH5	302	K	Uncharacterized protein	---	1	FACDGLK(1)TQR_x000D_
Cellular Component	GO:0005747	4	mitochondrial respiratory chain complex I	0.000575169	A0A0D2XVH5	689	K	Uncharacterized protein	---	1	GAQVTGTPLK(1)K_x000D_
Cellular Component	GO:0005747	4	mitochondrial respiratory chain complex I	0.000575169	A0A0D2XVH5	623	K	Uncharacterized protein	---	1	TDWK(1)ILR_x000D_
Cellular Component	GO:0005747	4	mitochondrial respiratory chain complex I	0.000575169	A0A0D2XVH5	105	K	Uncharacterized protein	---	1	PVASCAWPVQPGMVVK(1)TNSPLTHK_x000D_
Cellular Component	GO:0005747	4	mitochondrial respiratory chain complex I	0.000575169	A0A0D2XVH5	293	K	Uncharacterized protein	---	1	LNDDVNEEWINDK(1)TR_x000D_
Cellular Component	GO:0005747	4	mitochondrial respiratory chain complex I	0.000575169	A0A0D2XMH0	69	K	"NADH-ubiquinone oxidoreductase 24 kDa subunit, mitochondrial"	FOXG_05147	1	NQTVIAEILK(1)R_x000D_
Cellular Component	GO:0005747	4	mitochondrial respiratory chain complex I	0.000575169	A0A0D2XMH0	55	K	"NADH-ubiquinone oxidoreductase 24 kDa subunit, mitochondrial"	FOXG_05147	1	NTEDNNPNIPFK(1)FNEK_x000D_
Cellular Component	GO:0005747	4	mitochondrial respiratory chain complex I	0.000575169	A0A0D2Y2D8	123	K	NADH dehydrogenase (Ubiquinone) Fe-S protein 4	FOXG_10434	1	MDWDILPK(1)GHR_x000D_
Cellular Component	GO:1905368	3	peptidase complex	0.000380773	A0A0D2XH43	155	K	Uncharacterized protein	---	1	DK(1)AIAAYESLSEK_x000D_
Cellular Component	GO:1905368	3	peptidase complex	0.000380773	A0A0D2XH43	142	K	Uncharacterized protein	---	1	ELQEFQKEEDDAVEQAGDTEVMAAQGK(1)R_x000D_
Cellular Component	GO:1905368	3	peptidase complex	0.000380773	A0A0D2XE03	238	K	Proteasome subunit alpha type	FOXG_02134	1	EIEQEK(1)QEEAAK_x000D_
Cellular Component	GO:1905368	3	peptidase complex	0.000380773	A0A0D2XE03	49	K	Proteasome subunit alpha type	FOXG_02134	1	GADVVVLGCEK(1)R_x000D_
Cellular Component	GO:1905368	3	peptidase complex	0.000380773	A0A0D2XE03	89	K	Proteasome subunit alpha type	FOXG_02134	1	ILVDK(1)AR_x000D_
Cellular Component	GO:1905368	3	peptidase complex	0.000380773	A0A0D2XE03	29	K	Proteasome subunit alpha type	FOXG_02134	1	ALSVFSPDGHVFQVEYAGEAVK(1)R_x000D_
Cellular Component	GO:1905368	3	peptidase complex	0.000380773	A0A0D2X9X4	244	K	Proteasome component PUP1	FOXG_00689	1	GTTAVLNEK(1)IIK_x000D_
Cellular Component	GO:1905368	3	peptidase complex	0.000380773	A0A0D2XQ76	238	K	26S proteasome regulatory subunit N5	FOXG_06118	1	GEEVPEEK(1)EDDTTDLK_x000D_
Cellular Component	GO:1905368	3	peptidase complex	0.000380773	A0A0D2XQ76	127	K	26S proteasome regulatory subunit N5	FOXG_06118	1	TVTEGK(1)IFVEVER_x000D_
Cellular Component	GO:1905368	3	peptidase complex	0.000380773	A0A0D2XQ76	390	K	26S proteasome regulatory subunit N5	FOXG_06118	1	VIAK(1)YYTR_x000D_
Cellular Component	GO:1905368	3	peptidase complex	0.000380773	A0A0D2XQ76	139	K	26S proteasome regulatory subunit N5	FOXG_06118	1	VTK(1)ILSDIK_x000D_
Cellular Component	GO:1905368	3	peptidase complex	0.000380773	A0A0D2XQ76	262	K	26S proteasome regulatory subunit N5	FOXG_06118	1	HEEK(1)YLDVCK_x000D_
Cellular Component	GO:1905368	3	peptidase complex	0.000380773	A0A0D2XQ76	427	K	26S proteasome regulatory subunit N5	FOXG_06118	1	TVYAK(1)IDR_x000D_
Cellular Component	GO:1905368	3	peptidase complex	0.000380773	A0A0D2XQ76	439	K	26S proteasome regulatory subunit N5	FOXG_06118	1	IVSFAK(1)PR_x000D_
Cellular Component	GO:1905368	3	peptidase complex	0.000380773	A0A0D2XQ76	219	K	26S proteasome regulatory subunit N5	FOXG_06118	1	TAEQLEK(1)EQK_x000D_
Cellular Component	GO:1905368	3	peptidase complex	0.000380773	A0A0D2XQ76	10	K	26S proteasome regulatory subunit N5	FOXG_06118	0.994072	SDGVLK(0.006)PEK(0.994)DFSK_x000D_
Cellular Component	GO:1905368	3	peptidase complex	0.000380773	A0A0D2XQ76	285	K	26S proteasome regulatory subunit N5	FOXG_06118	1	QVLDTEAVEEDPAK(1)LRPVLQR_x000D_
Cellular Component	GO:1905368	3	peptidase complex	0.000380773	A0A0D2XQ76	44	K	26S proteasome regulatory subunit N5	FOXG_06118	1	LAALEK(1)QTR_x000D_
Cellular Component	GO:1905368	3	peptidase complex	0.000380773	A0A0D2XX35	204	K	Proteasome subunit alpha type	FOXG_08551	1	TLK(1)QVMEEK_x000D_
Cellular Component	GO:1905368	3	peptidase complex	0.000380773	A0A0D2XX35	214	K	Proteasome subunit alpha type	FOXG_08551	1	LDAK(1)NVQLASVTK_x000D_
Cellular Component	GO:1905368	3	peptidase complex	0.000380773	A0A0D2XX35	169	K	Proteasome subunit alpha type	FOXG_08551	1	YDAK(1)AIGSGSEGAQAELQNEYHK_x000D_
Cellular Component	GO:1905368	3	peptidase complex	0.000380773	A0A0D2XX35	223	K	Proteasome subunit alpha type	FOXG_08551	1	NVQLASVTK(1)EK_x000D_
Cellular Component	GO:1905368	3	peptidase complex	0.000380773	A0A0J9U4V0	104	K	Proteasome subunit beta	FOXG_00189	1	YLAK(1)LLYR_x000D_
Cellular Component	GO:1905368	3	peptidase complex	0.000380773	A0A0D2XWB2	174	K	26S proteasome regulatory subunit RPN1	FOXG_08277	1	HLALEIGEVYGK(1)R_x000D_
Cellular Component	GO:1905368	3	peptidase complex	0.000380773	A0A0D2XWB2	351	K	26S proteasome regulatory subunit RPN1	FOXG_08277	1	TTEDIYK(1)SHLESSR_x000D_
Cellular Component	GO:1905368	3	peptidase complex	0.000380773	A0A0D2XWB2	285	K	26S proteasome regulatory subunit RPN1	FOXG_08277	1	SDFDK(1)AEDPALQK_x000D_
Cellular Component	GO:1905368	3	peptidase complex	0.000380773	A0A0D2XWB2	336	K	26S proteasome regulatory subunit RPN1	FOXG_08277	1	SLGK(1)ELNILEPK_x000D_
Cellular Component	GO:1905368	3	peptidase complex	0.000380773	A0A0D2XIH5	32	K	26S proteasome regulatory subunit N12	FOXG_03730	1	AK(1)LALLK_x000D_
Cellular Component	GO:1905368	3	peptidase complex	0.000380773	A0A0J9WGU0	112	K	26S proteasome regulatory subunit rpn11	FOXG_01115	1	AVAVVIDPIQSVK(1)GK_x000D_
Cellular Component	GO:1905368	3	peptidase complex	0.000380773	A0A0J9WGU0	217	K	26S proteasome regulatory subunit rpn11	FOXG_01115	1	LQQLVSLADGYEK(1)R_x000D_
Cellular Component	GO:1905368	3	peptidase complex	0.000380773	A0A0J9WGU0	114	K	26S proteasome regulatory subunit rpn11	FOXG_01115	1	GK(1)VVIDAFR_x000D_
Cellular Component	GO:1905368	3	peptidase complex	0.000380773	A0A0J9WGU0	266	K	26S proteasome regulatory subunit rpn11	FOXG_01115	1	QMIDK(1)EATMPR_x000D_
Cellular Component	GO:1905368	3	peptidase complex	0.000380773	A0A0D2XDP0	148	K	Proteasome subunit beta	---	1	ILTMCTDELK(1)R_x000D_
Cellular Component	GO:1905368	3	peptidase complex	0.000380773	A0A0D2XIF7	348	K	26S proteasome regulatory subunit N9	FOXG_03710	1	VLDMK(1)QIAAMR_x000D_
Cellular Component	GO:1905368	3	peptidase complex	0.000380773	A0A0D2XIF7	103	K	26S proteasome regulatory subunit N9	FOXG_03710	1	LSFLQSVAK(1)K_x000D_
Cellular Component	GO:1905368	3	peptidase complex	0.000380773	A0A0D2XIF7	136	K	26S proteasome regulatory subunit N9	FOXG_03710	1	K(1)DLDTAER_x000D_
Cellular Component	GO:1905368	3	peptidase complex	0.000380773	A0A0D2Y1V9	320	K	26S protease regulatory subunit 6A	FOXG_10252	1	FDSEK(1)SGDR_x000D_
Cellular Component	GO:1905368	3	peptidase complex	0.000380773	A0A0D2XVF0	50	K	Proteasome subunit alpha type	FOXG_07962	1	THAVLCAVK(1)R_x000D_
Cellular Component	GO:1905368	3	peptidase complex	0.000380773	A0A0D2XVF0	125	K	Proteasome subunit alpha type	FOXG_07962	1	AQMNTQMYGK(1)R_x000D_
Cellular Component	GO:1905368	3	peptidase complex	0.000380773	A0A0D2XVF0	61	K	Proteasome subunit alpha type	FOXG_07962	1	NAEELSSYQK(1)K_x000D_
Cellular Component	GO:1905368	3	peptidase complex	0.000380773	A0A0J9UUP8	56	K	Proteasome endopeptidase complex	FOXG_05173	1	YGYEMPADALAK(1)R_x000D_
Cellular Component	GO:1905368	3	peptidase complex	0.000380773	A0A0D2XDP3	137	K	Signal peptidase subunit 3	FOXG_02023	1	SAEGK(1)SIDPER_x000D_
Cellular Component	GO:1905368	3	peptidase complex	0.000380773	A0A0D2X8I2	276	K	26S protease subunit rpt4	FOXG_00191	1	TK(1)IIMATNRPDTLDPALLR_x000D_
Cellular Component	GO:1905368	3	peptidase complex	0.000380773	A0A0D2X8I2	208	K	26S protease subunit rpt4	FOXG_00191	1	VVSSAIVDK(1)YIGESAR_x000D_
Cellular Component	GO:1905368	3	peptidase complex	0.000380773	A0A0D2X8I2	44	K	26S protease subunit rpt4	FOXG_00191	1	EFDK(1)TEDNIK_x000D_
Cellular Component	GO:1905368	3	peptidase complex	0.000380773	A0A0J9VPT8	36	K	26S proteasome regulatory subunit rpn-8	FOXG_12662	1	ASDLEINELFK(1)R_x000D_
Cellular Component	GO:1905368	3	peptidase complex	0.000380773	A0A0D2YGM3	956	K	26S proteasome regulatory subunit RPN2	---	1	MDVDEDK(1)K_x000D_
Cellular Component	GO:1905368	3	peptidase complex	0.000380773	A0A0D2YGM3	986	K	26S proteasome regulatory subunit RPN2	---	1	EK(1)VGYEIENMTR_x000D_
Cellular Component	GO:1905368	3	peptidase complex	0.000380773	A0A0D2YGM3	432	K	26S proteasome regulatory subunit RPN2	---	1	TDLSILNK(1)VR_x000D_
Cellular Component	GO:1905368	3	peptidase complex	0.000380773	A0A0D2Y8W9	8	K	Ubiquitin-conjugating enzyme E2-16 kDa	FOXG_12737	1	INK(1)ELTDLGR_x000D_
Cellular Component	GO:1905368	3	peptidase complex	0.000380773	A0A0D2XR40	180	K	Proteasome subunit alpha type	FOXG_06442	1	QDYK(1)EDCTLK_x000D_
Cellular Component	GO:1905368	3	peptidase complex	0.000380773	A0A0D2XR40	244	K	Proteasome subunit alpha type	FOXG_06442	1	EHDLAK(1)NEETEEK_x000D_
Cellular Component	GO:1905368	3	peptidase complex	0.000380773	A0A0D2XR40	204	K	Proteasome subunit alpha type	FOXG_06442	1	TMDSTK(1)LSSEK_x000D_
Cellular Component	GO:1905368	3	peptidase complex	0.000380773	A0A0D2XR40	222	K	Proteasome subunit alpha type	FOXG_06442	1	IEFATVGQTEDGK(1)IYHR_x000D_
Cellular Component	GO:1905368	3	peptidase complex	0.000380773	A0A0D2X9D5	123	K	26S protease regulatory subunit 7	FOXG_00496	1	YVINVK(1)QIAK_x000D_
Cellular Component	GO:1905368	3	peptidase complex	0.000380773	A0A0D2X9D5	11	K	26S protease regulatory subunit 7	FOXG_00496	1	PSATGSNWEK(1)YQK_x000D_
Cellular Component	GO:1905368	3	peptidase complex	0.000380773	A0A0D2X9D5	50	K	26S protease regulatory subunit 7	FOXG_00496	1	TYGAAPYGTSIK(1)K_x000D_
Cellular Component	GO:1905368	3	peptidase complex	0.000380773	A0A0D2X9D5	70	K	26S protease regulatory subunit 7	FOXG_00496	1	IGVK(1)ESDTGLAPPHLWDVAADR_x000D_
Cellular Component	GO:1905368	3	peptidase complex	0.000380773	A0A0D2X9D5	110	K	26S protease regulatory subunit 7	FOXG_00496	1	IIADEK(1)GDEAK_x000D_
Cellular Component	GO:1905368	3	peptidase complex	0.000380773	A0A0D2XDF7	225	K	Proteasome subunit beta	FOXG_01936	1	YDLSDEEALELGK(1)R_x000D_
Cellular Component	GO:1905368	3	peptidase complex	0.000380773	A0A0D2XZ34	194	K	Proteasome subunit beta	FOXG_09256	1	EAIK(1)WDGSSGGVIR_x000D_
Cellular Component	GO:1905368	3	peptidase complex	0.000380773	A0A0D2X8M2	113	K	20S proteasome subunit beta 6	FOXG_00231	1	DHLDTICK(1)IYR_x000D_
Cellular Component	GO:1905368	3	peptidase complex	0.000380773	A0A0D2XDS7	39	K	UV excision repair protein Rad23	FOXG_02057	1	GWEPK(1)LQK_x000D_
Cellular Component	GO:1905368	3	peptidase complex	0.000380773	A0A0D2XDS7	51	K	UV excision repair protein Rad23	FOXG_02057	1	ILK(1)DEETVGSYNIEEK_x000D_
Cellular Component	GO:1905368	3	peptidase complex	0.000380773	A0A0D2XI99	265	K	Ubiquitin carboxyl-terminal hydrolase	FOXG_03651	1	NAGEQPIINK(1)ESFAK_x000D_
Cellular Component	GO:1905368	3	peptidase complex	0.000380773	A0A0D2XI99	452	K	Ubiquitin carboxyl-terminal hydrolase	FOXG_03651	1	NASILEAK(1)K_x000D_
Cellular Component	GO:1905368	3	peptidase complex	0.000380773	A0A0D2XI99	9	K	Ubiquitin carboxyl-terminal hydrolase	FOXG_03651	1	SSISVVVK(1)HQGK_x000D_
Cellular Component	GO:1905368	3	peptidase complex	0.000380773	A0A0D2XI99	48	K	Ubiquitin carboxyl-terminal hydrolase	FOXG_03651	1	ILIK(1)GGQLK_x000D_
Cellular Component	GO:1905368	3	peptidase complex	0.000380773	A0A0D2XI99	195	K	Ubiquitin carboxyl-terminal hydrolase	FOXG_03651	1	VVFPQFAEK(1)SK_x000D_
Cellular Component	GO:1905368	3	peptidase complex	0.000380773	A0A0D2X8Q7	132	K	26S proteasome regulatory subunit N10	FOXG_00266	1	ELTTLAK(1)K_x000D_
Cellular Component	GO:1905368	3	peptidase complex	0.000380773	A0A0D2XK87	227	K	AAA domain-containing protein	---	1	ILFENPDQNTK(1)R_x000D_
Cellular Component	GO:1905368	3	peptidase complex	0.000380773	A0A0D2XK87	133	K	AAA domain-containing protein	---	1	GVILYGAPGTGK(1)TLLAK_x000D_
Cellular Component	GO:1905368	3	peptidase complex	0.000380773	A0A0D2XDM8	390	K	AFG3 family protein	FOXG_02008	1	GGAGGGMFNFGK(1)SK_x000D_
Cellular Component	GO:1905368	3	peptidase complex	0.000380773	A0A0D2XDM8	751	K	AFG3 family protein	FOXG_02008	1	VSEELHFPTVTTGASDDFK(1)K_x000D_
Cellular Component	GO:1905368	3	peptidase complex	0.000380773	A0A0D2YBZ4	49	K	Proteasome subunit alpha type	FOXG_13824	1	ATNGIVLATEK(1)K_x000D_
Cellular Component	GO:1905368	3	peptidase complex	0.000380773	A0A0D2YBZ4	199	K	Proteasome subunit alpha type	FOXG_13824	1	AK(1)TFLEK_x000D_
Cellular Component	GO:1905368	3	peptidase complex	0.000380773	A0A0D2XA47	282	K	26S proteasome regulatory subunit N6	FOXG_00762	1	YAGK(1)NLEAMK_x000D_
Cellular Component	GO:1905368	3	peptidase complex	0.000380773	A0A0D2XA47	82	K	26S proteasome regulatory subunit N6	FOXG_00762	1	TVFSSFAK(1)AK_x000D_
Cellular Component	GO:0033254	4	vacuolar transporter chaperone complex	0.340074	A0A0D2Y4S9	308	K	SPX domain-containing protein	FOXG_11282	1	TVDDK(1)GGSQDLK_x000D_
Cellular Component	GO:0033254	4	vacuolar transporter chaperone complex	0.340074	A0A0J9U5Y8	357	K	SPX domain-containing protein	FOXG_00554	1	LASEIQYSVIK(1)K_x000D_
Cellular Component	GO:0033254	4	vacuolar transporter chaperone complex	0.340074	A0A0J9U5Y8	177	K	SPX domain-containing protein	FOXG_00554	1	LSK(1)LYDLVR_x000D_
Cellular Component	GO:0033254	4	vacuolar transporter chaperone complex	0.340074	A0A0J9U5Y8	590	K	SPX domain-containing protein	FOXG_00554	1	YELAQAK(1)R_x000D_
Cellular Component	GO:0000786	3	nucleosome	0.015424	A0A0D2XW09	23	K	Histone H2A	FOXG_08173	1	SSK(1)AGLAFPVGR_x000D_
Cellular Component	GO:0000786	3	nucleosome	0.015424	A0A0C4DHX6	57	K	Histone H3	FOXG_13952	1	YQK(1)STELLIR_x000D_
Cellular Component	GO:0000786	3	nucleosome	0.015424	A0A0C4DHX6	80	K	Histone H3	FOXG_13952	1	EIAQDFK(1)SDLR_x000D_
Cellular Component	GO:0000786	3	nucleosome	0.015424	A0A0D2XW08	18	K	Histone H2B	---	1	LAAYNK(1)K_x000D_
Cellular Component	GO:0000786	3	nucleosome	0.015424	A0A0D2XW08	49	K	Histone H2B	---	1	HAVSEGTK(1)AVTK_x000D_
Cellular Component	GO:0000786	3	nucleosome	0.015424	A0A0D2XW08	19	K	Histone H2B	---	1	K(1)STISSR_x000D_
Cellular Component	GO:0000786	3	nucleosome	0.015424	A0A0D2XW08	41	K	Histone H2B	---	1	LILPGELAK(1)HAVSEGTK_x000D_
Cellular Component	GO:0000786	3	nucleosome	0.015424	A0A0D2XW08	12	K	Histone H2B	---	1	VASEASK(1)LAAYNK_x000D_
Cellular Component	GO:0000786	3	nucleosome	0.015424	A0A0D2XZH3	92	K	Histone H4	FOXG_09402	1	TVTSLDVVYALK(1)R_x000D_
Cellular Component	GO:0000786	3	nucleosome	0.015424	A0A0D2XZH3	32	K	Histone H4	FOXG_09402	1	DNIQGITK(1)PAIR_x000D_
Cellular Component	GO:0000786	3	nucleosome	0.015424	A0A0D2XZH3	80	K	Histone H4	FOXG_09402	1	K(1)TVTSLDVVYALK_x000D_
Cellular Component	GO:0000786	3	nucleosome	0.015424	A0A0D2Y474	131	K	Histone H2A	FOXG_11076	1	ALLLK(1)VEQK_x000D_
Cellular Component	GO:0000786	3	nucleosome	0.015424	A0A0D2Y474	48	K	Histone H2A	FOXG_11076	1	FLK(1)QNTQQK_x000D_
Cellular Component	GO:0030125	5	clathrin vesicle coat	0.222228	A0A0J9U9E1	82	K	ENTH domain-containing protein	FOXG_01110	1	FTEK(1)AAEEWR_x000D_
Cellular Component	GO:0030125	5	clathrin vesicle coat	0.222228	A0A0J9V474	69	K	AP complex subunit beta	FOXG_08069	1	NIATGDLDQK(1)K_x000D_
Cellular Component	GO:0030125	5	clathrin vesicle coat	0.222228	A0A0D2XZ45	1540	K	Clathrin heavy chain	---	1	LYK(1)DAIETAALSAK_x000D_
Cellular Component	GO:0030125	5	clathrin vesicle coat	0.222228	A0A0D2XZ45	95	K	Clathrin heavy chain	---	1	TLQIFDLEQK(1)K_x000D_
Cellular Component	GO:0030125	5	clathrin vesicle coat	0.222228	A0A0D2XZ45	245	K	Clathrin heavy chain	---	1	LHIVEVDHPESNPVFQK(1)K_x000D_
Cellular Component	GO:0030125	5	clathrin vesicle coat	0.222228	A0A0D2XZ45	1160	K	Clathrin heavy chain	---	1	NEDLVK(1)YLR_x000D_
Cellular Component	GO:0030125	5	clathrin vesicle coat	0.222228	A0A0D2XZ45	1442	K	Clathrin heavy chain	---	1	VVK(1)IFQK_x000D_
Cellular Component	GO:0030125	5	clathrin vesicle coat	0.222228	A0A0D2XZ45	900	K	Clathrin heavy chain	---	1	FLK(1)ENDQYDTLTVGK_x000D_
Cellular Component	GO:0030125	5	clathrin vesicle coat	0.222228	A0A0D2XZ45	1118	K	Clathrin heavy chain	---	1	VAK(1)AQLDGLR_x000D_
Cellular Component	GO:0030125	5	clathrin vesicle coat	0.222228	A0A0D2XZ45	1619	K	Clathrin heavy chain	---	1	DLALLK(1)ADNEAR_x000D_
Cellular Component	GO:0030125	5	clathrin vesicle coat	0.222228	A0A0D2XZ45	1506	K	Clathrin heavy chain	---	1	LEK(1)HDLIFFR_x000D_
Cellular Component	GO:0030125	5	clathrin vesicle coat	0.222228	A0A0D2XJX9	160	K	Clathrin light chain	FOXG_04246	1	EAQQNIDDFYENYNNK(1)K_x000D_
Cellular Component	GO:0030125	5	clathrin vesicle coat	0.222228	A0A0J9UNI9	610	K	AP-1 complex subunit gamma	FOXG_04241	1	VLGQAPTK(1)K_x000D_
Cellular Component	GO:0030125	5	clathrin vesicle coat	0.222228	A0A0J9UNI9	26	K	AP-1 complex subunit gamma	FOXG_04241	1	AVIQK(1)ESAAIR_x000D_
Cellular Component	GO:0030125	5	clathrin vesicle coat	0.222228	A0A0J9UNI9	469	K	AP-1 complex subunit gamma	FOXG_04241	1	LYINLK(1)K_x000D_
Cellular Component	GO:0030686	5	90S preribosome	8.6994e-16	A0A0D2XD54	775	K	Uncharacterized protein	FOXG_01829	1	LQVK(1)FDR_x000D_
Cellular Component	GO:0030686	5	90S preribosome	8.6994e-16	A0A0D2YC55	261	K	RNA helicase	---	1	NLK(1)SLVIDEADR_x000D_
Cellular Component	GO:0030686	5	90S preribosome	8.6994e-16	A0A0D2YC55	540	K	RNA helicase	---	1	LDLAK(1)VAK_x000D_
Cellular Component	GO:0030686	5	90S preribosome	8.6994e-16	A0A0D2YC55	509	K	RNA helicase	---	1	LISSNYYLNK(1)SAK_x000D_
Cellular Component	GO:0030686	5	90S preribosome	8.6994e-16	A0A0D2YC55	258	K	RNA helicase	---	1	LLDHLQNTPFVFK(1)NLK_x000D_
Cellular Component	GO:0030686	5	90S preribosome	8.6994e-16	A0A0D2XCY5	130	K	40S ribosomal protein S13	FOXG_01760	1	YYK(1)TVGVLPPTWK_x000D_
Cellular Component	GO:0030686	5	90S preribosome	8.6994e-16	A0A0D2XCY5	93	K	40S ribosomal protein S13	FOXG_01760	1	SSGLAPELPEDLYMLIK(1)K_x000D_
Cellular Component	GO:0030686	5	90S preribosome	8.6994e-16	A0A0D2XCY5	64	K	40S ribosomal protein S13	FOXG_01760	1	DSHGIAQVK(1)LVTGNR_x000D_
Cellular Component	GO:0030686	5	90S preribosome	8.6994e-16	A0A0D2Y1V7	351	K	Ribosome biogenesis protein ERB1	ERB1	1	EYLPAK(1)FDSLR_x000D_
Cellular Component	GO:0030686	5	90S preribosome	8.6994e-16	A0A0D2XZN4	233	K	40S ribosomal protein S3	FOXG_09465	1	EEQAVLQPVSQDYGAK(1)AAQAAQAAQDAR_x000D_
Cellular Component	GO:0030686	5	90S preribosome	8.6994e-16	A0A0D2XZN4	111	K	40S ribosomal protein S3	FOXG_09465	1	YK(1)LLNGLAVR_x000D_
Cellular Component	GO:0030686	5	90S preribosome	8.6994e-16	A0A0D2XZN4	78	K	40S ribosomal protein S3	FOXG_09465	1	ELTSLIQK(1)R_x000D_
Cellular Component	GO:0030686	5	90S preribosome	8.6994e-16	A0A0D2XZN4	168	K	40S ribosomal protein S3	FOXG_09465	1	FTDGFMIHSGQPAK(1)DFIDHATR_x000D_
Cellular Component	GO:0030686	5	90S preribosome	8.6994e-16	A0A0D2XZN4	135	K	40S ribosomal protein S3	FOXG_09465	1	FIMESGAK(1)GCEVVVSGK_x000D_
Cellular Component	GO:0030686	5	90S preribosome	8.6994e-16	A0A0D2XZN4	205	K	40S ribosomal protein S3	FOXG_09465	1	AGPQK(1)TLPDAVTIIEPK_x000D_
Cellular Component	GO:0030686	5	90S preribosome	8.6994e-16	A0A0D2XZN4	81	K	40S ribosomal protein S3	FOXG_09465	1	FK(1)FPENSVSLYAAK_x000D_
Cellular Component	GO:0030686	5	90S preribosome	8.6994e-16	A0A0D2XZN4	200	K	40S ribosomal protein S3	FOXG_09465	1	GSDPEGK(1)AGPQK_x000D_
Cellular Component	GO:0030686	5	90S preribosome	8.6994e-16	A0A0D2XZN4	93	K	40S ribosomal protein S3	FOXG_09465	1	FPENSVSLYAAK(1)VQNR_x000D_
Cellular Component	GO:0030686	5	90S preribosome	8.6994e-16	A0A0D2XZN4	144	K	40S ribosomal protein S3	FOXG_09465	1	GCEVVVSGK(1)LR_x000D_
Cellular Component	GO:0030686	5	90S preribosome	8.6994e-16	A0A0D2XZN4	10	K	40S ribosomal protein S3	FOXG_09465	1	AHPGSQISK(1)R_x000D_
Cellular Component	GO:0030686	5	90S preribosome	8.6994e-16	A0A0D2XDM4	225	K	Ribosome biogenesis protein YTM1	YTM1	1	EINSLDINGATK(1)R_x000D_
Cellular Component	GO:0030686	5	90S preribosome	8.6994e-16	A0A0D2XDM4	34	K	Ribosome biogenesis protein YTM1	YTM1	1	QQLLVPADIK(1)R_x000D_
Cellular Component	GO:0030686	5	90S preribosome	8.6994e-16	A0A0D2XDM4	213	K	Ribosome biogenesis protein YTM1	YTM1	1	SSMELWGHEK(1)EINSLDINGATK_x000D_
Cellular Component	GO:0030686	5	90S preribosome	8.6994e-16	A0A0D2XDM4	175	K	Ribosome biogenesis protein YTM1	YTM1	1	WISQK(1)QLASVGLDR_x000D_
Cellular Component	GO:0030686	5	90S preribosome	8.6994e-16	A0A0D2XDM4	235	K	Ribosome biogenesis protein YTM1	YTM1	1	ILTASSDGK(1)VGLWTSSK_x000D_
Cellular Component	GO:0030686	5	90S preribosome	8.6994e-16	A0A0D2XZG2	347	K	Kri1_C domain-containing protein	FOXG_09391	1	LDEAQEK(1)LR_x000D_
Cellular Component	GO:0030686	5	90S preribosome	8.6994e-16	A0A0D2XZG2	301	K	Kri1_C domain-containing protein	FOXG_09391	1	DVAAAK(1)SVR_x000D_
Cellular Component	GO:0030686	5	90S preribosome	8.6994e-16	A0A0D2XYS9	136	K	Uncharacterized protein	FOXG_09151	1	AK(1)YSQYEAQR_x000D_
Cellular Component	GO:0030686	5	90S preribosome	8.6994e-16	A0A0D2XYS9	337	K	Uncharacterized protein	FOXG_09151	1	SLDNTDETETPAAPTK(1)K_x000D_
Cellular Component	GO:0030686	5	90S preribosome	8.6994e-16	A0A0D2XYS9	165	K	Uncharacterized protein	FOXG_09151	1	LPK(1)ILGK_x000D_
Cellular Component	GO:0030686	5	90S preribosome	8.6994e-16	A0A0D2XYS9	318	K	Uncharacterized protein	FOXG_09151	0.999986	GEKPNIGK(1)K_x000D_
Cellular Component	GO:0030686	5	90S preribosome	8.6994e-16	A0A0D2XYS9	108	K	Uncharacterized protein	FOXG_09151	1	AYK(1)DIVASEDFPAELGK_x000D_
Cellular Component	GO:0030686	5	90S preribosome	8.6994e-16	A0A0D2XYS9	122	K	Uncharacterized protein	FOXG_09151	1	DIVASEDFPAELGK(1)R_x000D_
Cellular Component	GO:0030686	5	90S preribosome	8.6994e-16	A0A0D2YC01	567	K	Bms1-type G domain-containing protein	FOXG_13831	1	GISPIQEK(1)TYNPK_x000D_
Cellular Component	GO:0030686	5	90S preribosome	8.6994e-16	A0A0D2YC01	83	K	Bms1-type G domain-containing protein	FOXG_13831	1	ETSVFAGK(1)DGAPR_x000D_
Cellular Component	GO:0030686	5	90S preribosome	8.6994e-16	A0A0D2XAN2	166	K	40S ribosomal protein S8	FOXG_00948	1	VESAIEK(1)QFEAGR_x000D_
Cellular Component	GO:0030686	5	90S preribosome	8.6994e-16	A0A0D2XAN2	141	K	40S ribosomal protein S8	FOXG_00948	1	TEEEVK(1)K_x000D_
Cellular Component	GO:0030686	5	90S preribosome	8.6994e-16	A0A0D2XAN2	135	K	40S ribosomal protein S8	FOXG_00948	1	EGK(1)TEEEVKK_x000D_
Cellular Component	GO:0030686	5	90S preribosome	8.6994e-16	A0A0D2YC00	73	K	WD_REPEATS_REGION domain-containing protein	FOXG_13830	1	LEGK(1)YQDAALK_x000D_
Cellular Component	GO:0030686	5	90S preribosome	8.6994e-16	A0A0D2XN44	506	K	U3 small nucleolar ribonucleoprotein protein MPP10	---	1	GLVELDDTK(1)ATK_x000D_
Cellular Component	GO:0030686	5	90S preribosome	8.6994e-16	A0A0D2Y5E6	22	K	40S ribosomal protein S16	FOXG_11501	1	TATAVAHCK(1)AGR_x000D_
Cellular Component	GO:0030686	5	90S preribosome	8.6994e-16	A0A0D2Y5E6	11	K	40S ribosomal protein S16	FOXG_11501	1	STQSVQCFGK(1)K_x000D_
Cellular Component	GO:0030686	5	90S preribosome	8.6994e-16	A0A0D2XCI0	3	K	Centromere/microtubule-binding protein cbf5	FOXG_01603	1	SK(1)DVAVVK_x000D_
Cellular Component	GO:0030686	5	90S preribosome	8.6994e-16	A0A0D2XCI0	9	K	Centromere/microtubule-binding protein cbf5	FOXG_01603	1	DVAVVK(1)K_x000D_
Cellular Component	GO:0030686	5	90S preribosome	8.6994e-16	A0A0D2XCI0	400	K	Centromere/microtubule-binding protein cbf5	FOXG_01603	1	WSSEYK(1)DFSTSDASAAAAAAAPAK_x000D_
Cellular Component	GO:0030686	5	90S preribosome	8.6994e-16	A0A0D2XCI0	394	K	Centromere/microtubule-binding protein cbf5	FOXG_01603	1	YGRPNDATPAK(1)WSSEYK_x000D_
Cellular Component	GO:0030686	5	90S preribosome	8.6994e-16	A0A0D2XCI0	78	K	Centromere/microtubule-binding protein cbf5	FOXG_01603	1	QYISSGVINLDK(1)PSNPSSHEVVAWVK_x000D_
Cellular Component	GO:0030686	5	90S preribosome	8.6994e-16	A0A0D2XCI0	92	K	Centromere/microtubule-binding protein cbf5	FOXG_01603	0.99998	QYISSGVINLDKPSNPSSHEVVAWVK(1)R_x000D_
Cellular Component	GO:0030686	5	90S preribosome	8.6994e-16	A0A0D2XCI0	457	K	Centromere/microtubule-binding protein cbf5	FOXG_01603	1	HDGETAEEK(1)AER_x000D_
Cellular Component	GO:0030686	5	90S preribosome	8.6994e-16	A0A0D2XCI0	144	K	Centromere/microtubule-binding protein cbf5	FOXG_01603	1	LHDK(1)LPGGQAQFAR_x000D_
Cellular Component	GO:0030686	5	90S preribosome	8.6994e-16	A0A0D2XCI0	186	K	Centromere/microtubule-binding protein cbf5	FOXG_01603	1	TIHESK(1)LIEFDNDR_x000D_
Cellular Component	GO:0030686	5	90S preribosome	8.6994e-16	A0A0D2XCI0	383	K	Centromere/microtubule-binding protein cbf5	FOXG_01603	1	LDK(1)YGRPNDATPAK_x000D_
Cellular Component	GO:0030686	5	90S preribosome	8.6994e-16	A0A0D2XCI0	43	K	Centromere/microtubule-binding protein cbf5	FOXG_01603	1	NYDK(1)LLVR_x000D_
Cellular Component	GO:0030686	5	90S preribosome	8.6994e-16	A0A0D2XCI0	372	K	Centromere/microtubule-binding protein cbf5	FOXG_01603	1	RWGLGPVALEK(1)K_x000D_
Cellular Component	GO:0030686	5	90S preribosome	8.6994e-16	A0A0D2XCI0	133	K	Centromere/microtubule-binding protein cbf5	FOXG_01603	1	SQQGAGK(1)EYVAVIR_x000D_
Cellular Component	GO:0030686	5	90S preribosome	8.6994e-16	A0A0D2XCZ5	137	K	Uncharacterized protein	FOXG_01770	1	LIQLSNTAQK(1)K_x000D_
Cellular Component	GO:0030686	5	90S preribosome	8.6994e-16	A0A0D2XWZ0	20	K	KRR1 small subunit processome component	FOXG_08506	1	WK(1)IDAFTPK_x000D_
Cellular Component	GO:0030686	5	90S preribosome	8.6994e-16	A0A0D2XNG5	28	K	Brix domain-containing protein	FOXG_05495	1	DAEISEK(1)R_x000D_
Cellular Component	GO:0030686	5	90S preribosome	8.6994e-16	A0A0D2XCX6	627	K	WD_REPEATS_REGION domain-containing protein	FOXG_01751	1	LIVTSSADK(1)NIR_x000D_
Cellular Component	GO:0030686	5	90S preribosome	8.6994e-16	A0A0D2XCX6	683	K	WD_REPEATS_REGION domain-containing protein	FOXG_01751	1	YWDGDK(1)FEQIQR_x000D_
Cellular Component	GO:0030686	5	90S preribosome	8.6994e-16	A0A0D2Y2S1	86	K	40S ribosomal protein S14	FOXG_10570	1	CK(1)ELGINALHIK_x000D_
Cellular Component	GO:0030686	5	90S preribosome	8.6994e-16	A0A0D2Y2S1	96	K	40S ribosomal protein S14	FOXG_10570	1	ELGINALHIK(1)IR_x000D_
Cellular Component	GO:0030686	5	90S preribosome	8.6994e-16	A0A0D2XI69	152	K	40S ribosomal protein S9	FOXG_03620	1	LDSQK(1)HIDFALTSPFGGGR_x000D_
Cellular Component	GO:0030686	5	90S preribosome	8.6994e-16	A0A0D2XI69	174	K	40S ribosomal protein S9	FOXG_03620	1	K(1)AAAAAGGEGGEDEEDEE_x000D_
Cellular Component	GO:0030686	5	90S preribosome	8.6994e-16	A0A0D2XI69	90	K	40S ribosomal protein S9	FOXG_03620	1	MK(1)LDYVLALK_x000D_
Cellular Component	GO:0030686	5	90S preribosome	8.6994e-16	A0A0D2XI69	63	K	40S ribosomal protein S9	FOXG_03620	1	QLLTLDEK(1)DPK_x000D_
Cellular Component	GO:0030686	5	90S preribosome	8.6994e-16	A0A0D2XI69	49	K	40S ribosomal protein S9	FOXG_03620	1	VGLTLSK(1)IR_x000D_
Cellular Component	GO:0030686	5	90S preribosome	8.6994e-16	A0A0D2XI69	113	K	40S ribosomal protein S9	FOXG_03620	1	LQTCVWK(1)LGLAK_x000D_
Cellular Component	GO:0030686	5	90S preribosome	8.6994e-16	A0A0D2Y8R8	456	K	Pre-mRNA-splicing factor ATP-dependent RNA helicase prp43	FOXG_12684	1	K(1)ELIEQTYPEILR_x000D_
Cellular Component	GO:0030686	5	90S preribosome	8.6994e-16	A0A0D2Y8R8	479	K	Pre-mRNA-splicing factor ATP-dependent RNA helicase prp43	FOXG_12684	1	SNLANTVLELK(1)K_x000D_
Cellular Component	GO:0030686	5	90S preribosome	8.6994e-16	A0A0D2XVT0	558	K	U3 small nucleolar RNA-associated protein 22	FOXG_08092	1	QFWGEK(1)AELR_x000D_
Cellular Component	GO:0030686	5	90S preribosome	8.6994e-16	A0A0D2XVT0	465	K	U3 small nucleolar RNA-associated protein 22	FOXG_08092	1	DIAK(1)SNSSTDCR_x000D_
Cellular Component	GO:0030686	5	90S preribosome	8.6994e-16	A0A0D2Y973	495	K	Nop domain-containing protein	FOXG_12843	1	K(1)LSEADYER_x000D_
Cellular Component	GO:0030686	5	90S preribosome	8.6994e-16	A0A0D2Y973	411	K	Nop domain-containing protein	FOXG_12843	1	LEGK(1)PLLPK_x000D_
Cellular Component	GO:0030686	5	90S preribosome	8.6994e-16	A0A0D2Y973	368	K	Nop domain-containing protein	FOXG_12843	1	MLSAK(1)AALGLR_x000D_
Cellular Component	GO:0030686	5	90S preribosome	8.6994e-16	A0A0D2Y973	565	K	Nop domain-containing protein	FOXG_12843	1	SQPAAEETDGK(1)K_x000D_
Cellular Component	GO:0030686	5	90S preribosome	8.6994e-16	A0A0D2Y973	400	K	Nop domain-containing protein	FOXG_12843	1	IK(1)LENHLR_x000D_
Cellular Component	GO:0030686	5	90S preribosome	8.6994e-16	A0A0D2Y973	44	K	Nop domain-containing protein	FOXG_12843	1	VVEMLK(1)LK_x000D_
Cellular Component	GO:0030686	5	90S preribosome	8.6994e-16	A0A0D2Y973	435	K	Nop domain-containing protein	FOXG_12843	1	GANVTPSGEIVGAGQFTLK(1)ETR_x000D_
Cellular Component	GO:0030686	5	90S preribosome	8.6994e-16	A0A0D2XAN5	149	K	40S ribosomal protein S6	FOXG_00951	1	FFGLTK(1)DDDVRK_x000D_
Cellular Component	GO:0030686	5	90S preribosome	8.6994e-16	A0A0D2XAN5	217	K	40S ribosomal protein S6	FOXG_00951	1	DEANEYAQVLAK(1)R_x000D_
Cellular Component	GO:0030686	5	90S preribosome	8.6994e-16	A0A0D2XAN5	165	K	40S ribosomal protein S6	FOXG_00951	1	EVQPK(1)GEGK_x000D_
Cellular Component	GO:0030686	5	90S preribosome	8.6994e-16	A0A0D2XAN5	58	K	40S ribosomal protein S6	FOXG_00951	1	ITGGNDK(1)QGFPMK_x000D_
Cellular Component	GO:0030686	5	90S preribosome	8.6994e-16	A0A0D2XAN5	2	K	40S ribosomal protein S6	FOXG_00951	1	MK(1)LNISYPANGSQK_x000D_
Cellular Component	GO:0030686	5	90S preribosome	8.6994e-16	A0A0D2XAN5	226	K	40S ribosomal protein S6	FOXG_00951	1	VAEAK(1)ANK(1)ADAR_x000D_
Cellular Component	GO:0030686	5	90S preribosome	8.6994e-16	A0A0D2XAN5	143	K	40S ribosomal protein S6	FOXG_00951	1	K(1)FFGLTK_x000D_
Cellular Component	GO:0030686	5	90S preribosome	8.6994e-16	A0A0D2XAN5	14	K	40S ribosomal protein S6	FOXG_00951	1	LNISYPANGSQK(1)LIDIEDER_x000D_
Cellular Component	GO:0030686	5	90S preribosome	8.6994e-16	A0A0D2XAN5	205	K	40S ribosomal protein S6	FOXG_00951	1	VK(1)DEANEYAQVLAK_x000D_
Cellular Component	GO:0030686	5	90S preribosome	8.6994e-16	A0A0D2XAN5	174	K	40S ribosomal protein S6	FOXG_00951	1	SPYTK(1)APR_x000D_
Cellular Component	GO:0030686	5	90S preribosome	8.6994e-16	A0A0D2XAN5	46	K	40S ribosomal protein S6	FOXG_00951	1	MGAEVPGDSIGDEFK(1)GYIFR_x000D_
Cellular Component	GO:0030686	5	90S preribosome	8.6994e-16	A0A0D2XAN5	223	K	40S ribosomal protein S6	FOXG_00951	1	VAEAK(1)ANK(1)ADAR_x000D_
Cellular Component	GO:0030686	5	90S preribosome	8.6994e-16	A0A0D2XAT1	272	K	CMGC/CK2 protein kinase	FOXG_00997	1	K(1)PWHSFVTSENQR_x000D_
Cellular Component	GO:0030686	5	90S preribosome	8.6994e-16	A0A0D2XAT1	339	K	CMGC/CK2 protein kinase	FOXG_00997	1	QHLAAANGAANK(1)S_x000D_
Cellular Component	GO:0030686	5	90S preribosome	8.6994e-16	A0A0D2XAT1	120	K	CMGC/CK2 protein kinase	FOXG_00997	1	SLYPK(1)FNDIDVR_x000D_
Cellular Component	GO:0030686	5	90S preribosome	8.6994e-16	A0A0D2XX33	279	K	Ribosomal RNA-processing protein 8	FOXG_08549	1	LAEALQSDGK(1)K_x000D_
Cellular Component	GO:0030686	5	90S preribosome	8.6994e-16	A0A0D2XWW0	276	K	Uncharacterized protein	FOXG_08476	1	EDIYETK(1)K_x000D_
Cellular Component	GO:0030686	5	90S preribosome	8.6994e-16	A0A0D2XWW0	3	K	Uncharacterized protein	FOXG_08476	1	PK(1)ATTPSASR_x000D_
Cellular Component	GO:0030686	5	90S preribosome	8.6994e-16	A0A0D2XUS0	28	K	40S ribosomal protein S5	FOXG_07725	1	K(1)ANCPIIER_x000D_
Cellular Component	GO:0030686	5	90S preribosome	8.6994e-16	A0A0D2XDQ5	153	K	WD_REPEATS_REGION domain-containing protein	---	1	LSCGQQDGK(1)VR_x000D_
Cellular Component	GO:0030686	5	90S preribosome	8.6994e-16	A0A0D2Y4F4	1105	K	NUC173 domain-containing protein	FOXG_11157	1	AK(1)VDLDGK_x000D_
Cellular Component	GO:0030686	5	90S preribosome	8.6994e-16	A0A0D2Y970	59	K	40S ribosomal protein S0	RPS0	1	TWEK(1)IVLAAR_x000D_
Cellular Component	GO:0030686	5	90S preribosome	8.6994e-16	A0A0D2Y970	217	K	40S ribosomal protein S0	RPS0	1	DPEAEAEDK(1)VEEEK_x000D_
Cellular Component	GO:0030686	5	90S preribosome	8.6994e-16	A0A0D2Y970	91	K	40S ribosomal protein S0	RPS0	1	AVLK(1)FAAHTGATAIAGR_x000D_
Cellular Component	GO:0030686	5	90S preribosome	8.6994e-16	A0A0D2Y970	55	K	40S ribosomal protein S0	RPS0	1	ADGVNVINVGK(1)TWEK_x000D_
Cellular Component	GO:0030686	5	90S preribosome	8.6994e-16	A0A0D2XAZ8	109	K	RNA cytidine acetyltransferase	NAT10	1	YTYYK(1)ETDK_x000D_
Cellular Component	GO:0030686	5	90S preribosome	8.6994e-16	A0A0D2XAZ8	21	K	RNA cytidine acetyltransferase	NAT10	1	IPALIQNGLQEK(1)K_x000D_
Cellular Component	GO:0030686	5	90S preribosome	8.6994e-16	A0A0D2XAZ8	740	K	RNA cytidine acetyltransferase	NAT10	1	K(1)ASFAPVYLR_x000D_
Cellular Component	GO:0030686	5	90S preribosome	8.6994e-16	A0A0D2Y9B3	495	K	Nop domain-containing protein	FOXG_12883	1	DEEEADAVK(1)EDGEK_x000D_
Cellular Component	GO:0030686	5	90S preribosome	8.6994e-16	A0A0D2Y9B3	103	K	Nop domain-containing protein	FOXG_12883	1	VVLGVSEK(1)NLAGAIK_x000D_
Cellular Component	GO:0030686	5	90S preribosome	8.6994e-16	A0A0D2Y9B3	32	K	Nop domain-containing protein	FOXG_12883	1	LK(1)ETQAAVNDLAK_x000D_
Cellular Component	GO:0030686	5	90S preribosome	8.6994e-16	A0A0D2Y9B3	385	K	Nop domain-containing protein	FOXG_12883	1	YLANK(1)CSMASR_x000D_
Cellular Component	GO:0030686	5	90S preribosome	8.6994e-16	A0A0D2Y9B3	229	K	Nop domain-containing protein	FOXG_12883	1	LVLAIGDK(1)K_x000D_
Cellular Component	GO:0030686	5	90S preribosome	8.6994e-16	A0A0D2Y9B3	43	K	Nop domain-containing protein	FOXG_12883	1	ETQAAVNDLAK(1)FGK_x000D_
Cellular Component	GO:0030686	5	90S preribosome	8.6994e-16	A0A0D2Y9B3	146	K	Nop domain-containing protein	FOXG_12883	1	LLGGLK(1)YGDVEK_x000D_
Cellular Component	GO:0030686	5	90S preribosome	8.6994e-16	A0A0D2Y9B3	140	K	Nop domain-containing protein	FOXG_12883	1	LHADK(1)LLGGLK_x000D_
Cellular Component	GO:0030686	5	90S preribosome	8.6994e-16	A0A0D2Y9B3	297	K	Nop domain-containing protein	FOXG_12883	1	STSAYLEK(1)K_x000D_
Cellular Component	GO:0030686	5	90S preribosome	8.6994e-16	A0A0D2XI18	112	K	Uncharacterized protein	FOXG_03567	1	VSEDPEGLK(1)K_x000D_
Cellular Component	GO:0030686	5	90S preribosome	8.6994e-16	A0A0D2XI18	146	K	Uncharacterized protein	FOXG_03567	1	FQSK(1)ENSVAK_x000D_
Cellular Component	GO:0030686	5	90S preribosome	8.6994e-16	A0A0D2XAC2	653	K	ATP-dependent RNA helicase ROK1	FOXG_00837	1	ITSK(1)SGYER_x000D_
Cellular Component	GO:0030686	5	90S preribosome	8.6994e-16	A0A0D2XUL7	78	K	rRNA adenine N(6)-methyltransferase	FOXG_07670	1	ILEQAK(1)AVK_x000D_
Cellular Component	GO:0030686	5	90S preribosome	8.6994e-16	A0A0D2XAE9	142	K	WD_REPEATS_REGION domain-containing protein	FOXG_00864	1	IPITAAETSDDK(1)AAAPAHIVAMR_x000D_
Cellular Component	GO:0030686	5	90S preribosome	8.6994e-16	A0A0D2XAE9	742	K	WD_REPEATS_REGION domain-containing protein	FOXG_00864	1	TLEGQWK(1)GQLR_x000D_
Cellular Component	GO:0030686	5	90S preribosome	8.6994e-16	A0A0D2XAT5	84	K	40S ribosomal protein S11	FOXG_01001	1	ILTGTVVSTK(1)MHR_x000D_
Cellular Component	GO:0030686	5	90S preribosome	8.6994e-16	A0A0D2XAT5	61	K	40S ribosomal protein S11	FOXG_01001	1	AAIEGSYIDK(1)K_x000D_
Cellular Component	GO:0030686	5	90S preribosome	8.6994e-16	A0A0D2XAT5	138	K	40S ribosomal protein S11	FOXG_01001	1	VEEGDQVTVGQCRPLSK(1)TVR_x000D_
Cellular Component	GO:0030686	5	90S preribosome	8.6994e-16	A0A0D2XAT5	51	K	40S ribosomal protein S11	FOXG_01001	1	TPK(1)AAIEGSYIDK_x000D_
Cellular Component	GO:0030686	5	90S preribosome	8.6994e-16	A0A0D2XAT5	41	K	40S ribosomal protein S11	FOXG_01001	1	WYK(1)DVGLGFR_x000D_
Cellular Component	GO:0030686	5	90S preribosome	8.6994e-16	A0A0D2XCA8	751	K	Periodic tryptophan protein 2	FOXG_01531	1	LNEAGLIK(1)R_x000D_
Cellular Component	GO:0030686	5	90S preribosome	8.6994e-16	A0A0D2XDL8	104	K	60S acidic ribosomal protein P0	FOXG_01998	1	DIILANK(1)VAAPAR_x000D_
Cellular Component	GO:0030686	5	90S preribosome	8.6994e-16	A0A0D2XDL8	64	K	60S acidic ribosomal protein P0	FOXG_01998	1	ALK(1)TFIPDSPEYER_x000D_
Cellular Component	GO:0030686	5	90S preribosome	8.6994e-16	A0A0D2XDL8	94	K	60S acidic ribosomal protein P0	FOXG_01998	1	GNVGFVFTNDDLK(1)EVR_x000D_
Cellular Component	GO:0030686	5	90S preribosome	8.6994e-16	A0A0D2XDL8	48	K	60S acidic ribosomal protein P0	FOXG_01998	1	SK(1)GVVLMGK_x000D_
Cellular Component	GO:0030686	5	90S preribosome	8.6994e-16	A0A0D2XDL8	81	K	60S acidic ribosomal protein P0	FOXG_01998	1	LLPHVK(1)GNVGFVFTNDDLK_x000D_
Cellular Component	GO:0030686	5	90S preribosome	8.6994e-16	A0A0D2XDL8	8	K	60S acidic ribosomal protein P0	FOXG_01998	1	SENK(1)ANYFDK_x000D_
Cellular Component	GO:0030686	5	90S preribosome	8.6994e-16	A0A0D2XDL8	294	K	60S acidic ribosomal protein P0	FOXG_01998	1	IANPDAYASAAPAAAASGGAAAPAEAEK(1)K_x000D_
Cellular Component	GO:0030686	5	90S preribosome	8.6994e-16	A0A0D2XDL8	55	K	60S acidic ribosomal protein P0	FOXG_01998	1	GVVLMGK(1)NTMVR_x000D_
Cellular Component	GO:0030686	5	90S preribosome	8.6994e-16	A0A0D2XAD6	839	K	Uncharacterized protein	FOXG_00851	1	VALQQLTGK(1)GR_x000D_
Cellular Component	GO:0030686	5	90S preribosome	8.6994e-16	A0A0D2XAD6	405	K	Uncharacterized protein	FOXG_00851	1	ILHIIPASAK(1)R_x000D_
Cellular Component	GO:0030686	5	90S preribosome	8.6994e-16	A0A0D2XB97	505	K	Uncharacterized protein	FOXG_01165	1	EAEAGK(1)ESQLK_x000D_
Cellular Component	GO:0030686	5	90S preribosome	8.6994e-16	A0A0D2XEN0	161	K	40S ribosomal protein S7	FOXG_02366	1	LLK(1)VILDEK_x000D_
Cellular Component	GO:0030686	5	90S preribosome	8.6994e-16	A0A0D2XEN0	148	K	40S ribosomal protein S7	FOXG_02366	1	TLTAVHDAILEDLTYPVEIVGK(1)R_x000D_
Cellular Component	GO:0030686	5	90S preribosome	8.6994e-16	A0A0J9UMZ4	119	K	Uncharacterized protein	FOXG_18778	1	NTTPGESVYGEK(1)R_x000D_
Cellular Component	GO:0030686	5	90S preribosome	8.6994e-16	A0A0J9UMZ4	165	K	Uncharacterized protein	FOXG_18778	1	LCAAIAGGADEIYIK(1)PGSR_x000D_
Cellular Component	GO:0030686	5	90S preribosome	8.6994e-16	A0A0J9UMZ4	138	K	Uncharacterized protein	FOXG_18778	1	ISVDESVQNDDGTTTTTK(1)IEYR_x000D_
Cellular Component	GO:0030686	5	90S preribosome	8.6994e-16	A0A0J9UMZ4	301	K	Uncharacterized protein	FOXG_18778	0.824188	AESIK(0.176)PK(0.824)FQLTLEPFER_x000D_
Cellular Component	GO:0030686	5	90S preribosome	8.6994e-16	A0A0J9UMZ4	150	K	Uncharacterized protein	FOXG_18778	1	SK(1)LCAAIAGGADEIYIK_x000D_
Cellular Component	GO:0030686	5	90S preribosome	8.6994e-16	A0A0D2XGN9	22	K	40S ribosomal protein S4	FOXG_03083	1	LSAPSHWLLDK(1)LSGTYAPK_x000D_
Cellular Component	GO:0030686	5	90S preribosome	8.6994e-16	A0A0D2XGN9	161	K	40S ribosomal protein S4	FOXG_03083	1	VNDTVK(1)IDLATGK_x000D_
Cellular Component	GO:0030686	5	90S preribosome	8.6994e-16	A0A0D2XGN9	155	K	40S ribosomal protein S4	FOXG_03083	1	YPDPLIK(1)VNDTVK_x000D_
Cellular Component	GO:0030686	5	90S preribosome	8.6994e-16	A0A0D2XGN9	71	K	40S ribosomal protein S4	FOXG_03083	1	LVK(1)VDGK_x000D_
Cellular Component	GO:0030686	5	90S preribosome	8.6994e-16	A0A0D2XGN9	239	K	40S ribosomal protein S4	FOXG_03083	1	PWISLPK(1)GK_x000D_
Cellular Component	GO:0030686	5	90S preribosome	8.6994e-16	A0A0D2XGN9	122	K	40S ribosomal protein S4	FOXG_03083	1	IQAEEAEYK(1)LGK_x000D_
Cellular Component	GO:0030686	5	90S preribosome	8.6994e-16	A0A0D2XGN9	62	K	40S ribosomal protein S4	FOXG_03083	1	ETK(1)AILMQR_x000D_
Cellular Component	GO:0030686	5	90S preribosome	8.6994e-16	A0A0D2XGN9	211	K	40S ribosomal protein S4	FOXG_03083	1	HDGGFNIVHVK(1)DAIDNSFATR_x000D_
Cellular Component	GO:0030686	5	90S preribosome	8.6994e-16	A0A0D2XBZ0	27	K	40S ribosomal protein S1	RPS1	1	K(1)DWYSIK_x000D_
Cellular Component	GO:0030686	5	90S preribosome	8.6994e-16	A0A0D2XBZ0	152	K	40S ribosomal protein S1	RPS1	1	K(1)TTYAASSQIR_x000D_
Cellular Component	GO:0030686	5	90S preribosome	8.6994e-16	A0A0D2XBZ0	75	K	40S ribosomal protein S1	RPS1	1	ILEVSLADLQK(1)DEDHSFR_x000D_
Cellular Component	GO:0030686	5	90S preribosome	8.6994e-16	A0A0D2XBZ0	94	K	40S ribosomal protein S1	RPS1	1	VDEVQGK(1)NCLTAFHGLDFTSDK_x000D_
Cellular Component	GO:0030686	5	90S preribosome	8.6994e-16	A0A0D2XBZ0	199	K	40S ribosomal protein S1	RPS1	1	EIEK(1)STQGIYPLQNVHIR_x000D_
Cellular Component	GO:0030686	5	90S preribosome	8.6994e-16	A0A0D2XBZ0	167	K	40S ribosomal protein S1	RPS1	1	K(1)MTDIIQR_x000D_
Cellular Component	GO:0030686	5	90S preribosome	8.6994e-16	A0A0D2XBZ0	109	K	40S ribosomal protein S1	RPS1	1	NCLTAFHGLDFTSDK(1)LR_x000D_
Cellular Component	GO:0030686	5	90S preribosome	8.6994e-16	A0A0D2XBZ0	116	K	40S ribosomal protein S1	RPS1	1	K(1)WQTLIEANVTVK_x000D_
Cellular Component	GO:0030686	5	90S preribosome	8.6994e-16	A0A0D2XBZ0	45	K	40S ribosomal protein S1	RPS1	1	DVGK(1)TLVNR_x000D_
Cellular Component	GO:0030686	5	90S preribosome	8.6994e-16	A0A0D2XBZ0	19	K	40S ribosomal protein S1	RPS1	1	K(1)TVDPFSR_x000D_
Cellular Component	GO:0030686	5	90S preribosome	8.6994e-16	A0A0D2XBZ0	62	K	40S ribosomal protein S1	RPS1	1	TTGLK(1)NANDALK(1)GR_x000D_
Cellular Component	GO:0030686	5	90S preribosome	8.6994e-16	A0A0D2XBZ0	55	K	40S ribosomal protein S1	RPS1	1	TTGLK(1)NANDALK(1)GR_x000D_
Cellular Component	GO:0030686	5	90S preribosome	8.6994e-16	A0A0D2XBZ0	222	K	40S ribosomal protein S1	RPS1	1	APK(1)FDLGALMALHGESGTDDQGQK_x000D_
Cellular Component	GO:0044284	3	mitochondrial crista junction	0.0261375	A0A0J9UKH0	62	K	Uncharacterized protein	FOXG_03330	1	LQQK(1)EAEALK_x000D_
Cellular Component	GO:0044284	3	mitochondrial crista junction	0.0261375	A0A0D2XDI2	194	K	MICOS complex subunit	FOXG_01962	1	NISDLTWK(1)YEQR_x000D_
Cellular Component	GO:0044284	3	mitochondrial crista junction	0.0261375	A0A0D2XDI2	234	K	MICOS complex subunit	FOXG_01962	1	YVDEK(1)VTDAR_x000D_
Cellular Component	GO:0044284	3	mitochondrial crista junction	0.0261375	A0A0D2XDI2	248	K	MICOS complex subunit	FOXG_01962	1	EAVEGWVQK(1)GK_x000D_
Cellular Component	GO:0044284	3	mitochondrial crista junction	0.0261375	A0A0D2XAU4	172	K	MICOS complex subunit MIC60	FOXG_01010	1	SK(1)TQATEDAVR_x000D_
Cellular Component	GO:0044284	3	mitochondrial crista junction	0.0261375	A0A0D2XAU4	411	K	MICOS complex subunit MIC60	FOXG_01010	1	LQNQLAQQALALK(1)K_x000D_
Cellular Component	GO:0044284	3	mitochondrial crista junction	0.0261375	A0A0D2XAU4	374	K	MICOS complex subunit MIC60	FOXG_01010	1	QDFEQEMK(1)K_x000D_
Cellular Component	GO:0045252	4	oxoglutarate dehydrogenase complex	0.0600453	A0A0J9V5H9	212	K	Dihydrolipoyl dehydrogenase	FOXG_08155	1	LNTK(1)VVSGDK_x000D_
Cellular Component	GO:0045252	4	oxoglutarate dehydrogenase complex	0.0600453	A0A0J9V5H9	312	K	Dihydrolipoyl dehydrogenase	FOXG_08155	1	AEEEAVAVVEYIK(1)K_x000D_
Cellular Component	GO:0045252	4	oxoglutarate dehydrogenase complex	0.0600453	A0A0J9V5H9	374	K	Dihydrolipoyl dehydrogenase	FOXG_08155	1	TNQDTEGMVK(1)MLADPETDR_x000D_
Cellular Component	GO:0045252	4	oxoglutarate dehydrogenase complex	0.0600453	A0A0J9V5H9	86	K	Dihydrolipoyl dehydrogenase	FOXG_08155	1	NGVEYIK(1)GAGSFVNEHEIK_x000D_
Cellular Component	GO:0045252	4	oxoglutarate dehydrogenase complex	0.0600453	A0A0J9V5H9	364	K	Dihydrolipoyl dehydrogenase	FOXG_08155	1	AK(1)TNQDTEGMVK_x000D_
Cellular Component	GO:0045252	4	oxoglutarate dehydrogenase complex	0.0600453	A0A0J9V5H9	78	K	Dihydrolipoyl dehydrogenase	FOXG_08155	1	GIEYLFK(1)K_x000D_
Cellular Component	GO:0045252	4	oxoglutarate dehydrogenase complex	0.0600453	A0A0D2YCA1	1031	K	"2-oxoglutarate dehydrogenase, mitochondrial"	FOXG_13932	1	QVHMK(1)EER_x000D_
Cellular Component	GO:0045252	4	oxoglutarate dehydrogenase complex	0.0600453	A0A0D2YCA1	252	K	"2-oxoglutarate dehydrogenase, mitochondrial"	FOXG_13932	1	DK(1)CDWLR_x000D_
Cellular Component	GO:0045252	4	oxoglutarate dehydrogenase complex	0.0600453	A0A0D2YCA1	936	K	"2-oxoglutarate dehydrogenase, mitochondrial"	FOXG_13932	1	VILCSGQVWAALHK(1)HR_x000D_
Cellular Component	GO:0045252	4	oxoglutarate dehydrogenase complex	0.0600453	A0A0D2YCA1	273	K	"2-oxoglutarate dehydrogenase, mitochondrial"	FOXG_13932	1	YSVDEK(1)R_x000D_
Cellular Component	GO:0045252	4	oxoglutarate dehydrogenase complex	0.0600453	A0A0D2YCA1	555	K	"2-oxoglutarate dehydrogenase, mitochondrial"	FOXG_13932	1	ITEK(1)EPQIDIYVNK_x000D_
Cellular Component	GO:0045252	4	oxoglutarate dehydrogenase complex	0.0600453	A0A0D2YCA1	835	K	"2-oxoglutarate dehydrogenase, mitochondrial"	FOXG_13932	1	DFPTGEK(1)LVR_x000D_
Cellular Component	GO:0045252	4	oxoglutarate dehydrogenase complex	0.0600453	A0A0D2YCA1	408	K	"2-oxoglutarate dehydrogenase, mitochondrial"	FOXG_13932	1	VQLSLVANPSHLEAEDPVVLGK(1)TR_x000D_
Cellular Component	GO:0045252	4	oxoglutarate dehydrogenase complex	0.0600453	A0A0D2YCA1	325	K	"2-oxoglutarate dehydrogenase, mitochondrial"	FOXG_13932	1	SVDYGVK(1)DIVIGMPHR_x000D_
Cellular Component	GO:0031502	2	dolichyl-phosphate-mannose-protein mannosyltransferase complex	0.163134	A0A0D2Y4H3	331	K	Uncharacterized protein	---	1	GTQVGK(1)DSPLEIAIGSR_x000D_
Cellular Component	GO:0031502	2	dolichyl-phosphate-mannose-protein mannosyltransferase complex	0.163134	A0A0D2XIB5	940	K	Dolichyl-phosphate-mannose-protein mannosyltransferase	FOXG_03668	1	DGEK(1)EAEEAK_x000D_
Cellular Component	GO:0005682	6	U5 snRNP	0.166877	A0A0D2Y2X9	294	K	WD_REPEATS_REGION domain-containing protein	FOXG_10628	1	NLLGASWDSEGK(1)R_x000D_
Cellular Component	GO:0005682	6	U5 snRNP	0.166877	A0A0D2Y4Y1	25	K	Small nuclear ribonucleoprotein F	FOXG_11335	1	LK(1)WGEVEYK_x000D_
Cellular Component	GO:0005682	6	U5 snRNP	0.166877	A0A0D2X8G9	1557	K	Uncharacterized protein	FOXG_00178	1	DIGEWIDAK(1)K_x000D_
Cellular Component	GO:0005682	6	U5 snRNP	0.166877	A0A0D2XB32	9	K	Small nuclear ribonucleoprotein G	FOXG_01099	1	APAQPELK(1)K_x000D_
Cellular Component	GO:0005682	6	U5 snRNP	0.166877	A0A0D2XD14	104	K	Small nuclear ribonucleoprotein Sm D2	FOXG_01789	1	FISK(1)MFLR_x000D_
Cellular Component	GO:0005682	6	U5 snRNP	0.166877	A0A0D2XD14	13	K	Small nuclear ribonucleoprotein Sm D2	FOXG_01789	1	IQELLSK(1)SR_x000D_
Cellular Component	GO:0045239	3	tricarboxylic acid cycle enzyme complex	0.00132658	A0A0D2XQN4	367	K	"Isocitrate dehydrogenase [NAD] subunit, mitochondrial"	FOXG_06282	1	ALTGDLGGK(1)AK_x000D_
Cellular Component	GO:0045239	3	tricarboxylic acid cycle enzyme complex	0.00132658	A0A0D2XQN4	123	K	"Isocitrate dehydrogenase [NAD] subunit, mitochondrial"	FOXG_06282	1	GPLATPVGK(1)GHVSLNLTLR_x000D_
Cellular Component	GO:0045239	3	tricarboxylic acid cycle enzyme complex	0.00132658	A0A0D2XQN4	95	K	"Isocitrate dehydrogenase [NAD] subunit, mitochondrial"	FOXG_06282	1	DGK(1)TAIPDAAIENIQK_x000D_
Cellular Component	GO:0045239	3	tricarboxylic acid cycle enzyme complex	0.00132658	A0A0D2XQN4	40	K	"Isocitrate dehydrogenase [NAD] subunit, mitochondrial"	FOXG_06282	1	VAK(1)YNGTK_x000D_
Cellular Component	GO:0045239	3	tricarboxylic acid cycle enzyme complex	0.00132658	A0A0D2XQN4	114	K	"Isocitrate dehydrogenase [NAD] subunit, mitochondrial"	FOXG_06282	1	IALK(1)GPLATPVGK_x000D_
Cellular Component	GO:0045239	3	tricarboxylic acid cycle enzyme complex	0.00132658	A0A0D2XK89	49	K	"Succinate--CoA ligase [ADP-forming] subunit alpha, mitochondrial"	FOXG_04362	1	VIYQGFTGK(1)QGTFHAQQAIEYGTK_x000D_
Cellular Component	GO:0045239	3	tricarboxylic acid cycle enzyme complex	0.00132658	A0A0D2XK89	40	K	"Succinate--CoA ligase [ADP-forming] subunit alpha, mitochondrial"	FOXG_04362	1	INADTK(1)VIYQGFTGK_x000D_
Cellular Component	GO:0045239	3	tricarboxylic acid cycle enzyme complex	0.00132658	A0A0D2XK89	291	K	"Succinate--CoA ligase [ADP-forming] subunit alpha, mitochondrial"	FOXG_04362	1	MGHAGAIVSGGK(1)GGADTK_x000D_
Cellular Component	GO:0045239	3	tricarboxylic acid cycle enzyme complex	0.00132658	A0A0D2XK89	64	K	"Succinate--CoA ligase [ADP-forming] subunit alpha, mitochondrial"	FOXG_04362	1	QGTFHAQQAIEYGTK(1)VVGGTNPK_x000D_
Cellular Component	GO:0045239	3	tricarboxylic acid cycle enzyme complex	0.00132658	A0A0D2XK89	175	K	"Succinate--CoA ligase [ADP-forming] subunit alpha, mitochondrial"	FOXG_04362	1	IGIMPGFIHK(1)R_x000D_
Cellular Component	GO:0045239	3	tricarboxylic acid cycle enzyme complex	0.00132658	A0A0D2XK89	299	K	"Succinate--CoA ligase [ADP-forming] subunit alpha, mitochondrial"	FOXG_04362	1	IK(1)ALEDAGVIVER_x000D_
Cellular Component	GO:0045239	3	tricarboxylic acid cycle enzyme complex	0.00132658	A0A0D2XK89	143	K	"Succinate--CoA ligase [ADP-forming] subunit alpha, mitochondrial"	FOXG_04362	1	ITDMLK(1)TQSK_x000D_
Cellular Component	GO:0045239	3	tricarboxylic acid cycle enzyme complex	0.00132658	A0A0J9VRH1	234	K	"Succinate--CoA ligase [ADP-forming] subunit beta, mitochondrial"	FOXG_12819	1	IFTEK(1)DSTQIEINPLSETSDHK_x000D_
Cellular Component	GO:0045239	3	tricarboxylic acid cycle enzyme complex	0.00132658	A0A0J9VRH1	68	K	"Succinate--CoA ligase [ADP-forming] subunit beta, mitochondrial"	FOXG_12819	1	EAK(1)EIAEK_x000D_
Cellular Component	GO:0045239	3	tricarboxylic acid cycle enzyme complex	0.00132658	A0A0J9VRH1	226	K	"Succinate--CoA ligase [ADP-forming] subunit beta, mitochondrial"	FOXG_12819	1	DTIQK(1)LYK_x000D_
Cellular Component	GO:0045239	3	tricarboxylic acid cycle enzyme complex	0.00132658	A0A0J9VRH1	92	K	"Succinate--CoA ligase [ADP-forming] subunit beta, mitochondrial"	FOXG_12819	1	GK(1)GTFDNGLK_x000D_
Cellular Component	GO:0045239	3	tricarboxylic acid cycle enzyme complex	0.00132658	A0A0J9VRH1	209	K	"Succinate--CoA ligase [ADP-forming] subunit beta, mitochondrial"	FOXG_12819	1	EIATK(1)LGFSEQCIEEAK_x000D_
Cellular Component	GO:0045239	3	tricarboxylic acid cycle enzyme complex	0.00132658	A0A0J9VRH1	73	K	"Succinate--CoA ligase [ADP-forming] subunit beta, mitochondrial"	FOXG_12819	1	EIAEK(1)IGNDDMVIK_x000D_
Cellular Component	GO:0045239	3	tricarboxylic acid cycle enzyme complex	0.00132658	A0A0J9VRH1	229	K	"Succinate--CoA ligase [ADP-forming] subunit beta, mitochondrial"	FOXG_12819	1	LYK(1)IFTEK_x000D_
Cellular Component	GO:0045239	3	tricarboxylic acid cycle enzyme complex	0.00132658	A0A0J9VRH1	100	K	"Succinate--CoA ligase [ADP-forming] subunit beta, mitochondrial"	FOXG_12819	1	GTFDNGLK(1)GGVR_x000D_
Cellular Component	GO:0045239	3	tricarboxylic acid cycle enzyme complex	0.00132658	A0A0D2XXN9	310	K	"Isocitrate dehydrogenase [NAD] subunit, mitochondrial"	FOXG_08758	1	HVGLDIK(1)GK_x000D_
Cellular Component	GO:0045239	3	tricarboxylic acid cycle enzyme complex	0.00132658	A0A0D2XXN9	101	K	"Isocitrate dehydrogenase [NAD] subunit, mitochondrial"	FOXG_08758	1	ESVASLK(1)R_x000D_
Cellular Component	GO:0045239	3	tricarboxylic acid cycle enzyme complex	0.00132658	A0A0D2XXN9	151	K	"Isocitrate dehydrogenase [NAD] subunit, mitochondrial"	FOXG_08758	1	HK(1)DVDLCIIR_x000D_
Cellular Component	GO:0045239	3	tricarboxylic acid cycle enzyme complex	0.00132658	A0A0J9V5H9	212	K	Dihydrolipoyl dehydrogenase	FOXG_08155	1	LNTK(1)VVSGDK_x000D_
Cellular Component	GO:0045239	3	tricarboxylic acid cycle enzyme complex	0.00132658	A0A0J9V5H9	312	K	Dihydrolipoyl dehydrogenase	FOXG_08155	1	AEEEAVAVVEYIK(1)K_x000D_
Cellular Component	GO:0045239	3	tricarboxylic acid cycle enzyme complex	0.00132658	A0A0J9V5H9	374	K	Dihydrolipoyl dehydrogenase	FOXG_08155	1	TNQDTEGMVK(1)MLADPETDR_x000D_
Cellular Component	GO:0045239	3	tricarboxylic acid cycle enzyme complex	0.00132658	A0A0J9V5H9	86	K	Dihydrolipoyl dehydrogenase	FOXG_08155	1	NGVEYIK(1)GAGSFVNEHEIK_x000D_
Cellular Component	GO:0045239	3	tricarboxylic acid cycle enzyme complex	0.00132658	A0A0J9V5H9	364	K	Dihydrolipoyl dehydrogenase	FOXG_08155	1	AK(1)TNQDTEGMVK_x000D_
Cellular Component	GO:0045239	3	tricarboxylic acid cycle enzyme complex	0.00132658	A0A0J9V5H9	78	K	Dihydrolipoyl dehydrogenase	FOXG_08155	1	GIEYLFK(1)K_x000D_
Cellular Component	GO:0045239	3	tricarboxylic acid cycle enzyme complex	0.00132658	A0A0D2YCA1	1031	K	"2-oxoglutarate dehydrogenase, mitochondrial"	FOXG_13932	1	QVHMK(1)EER_x000D_
Cellular Component	GO:0045239	3	tricarboxylic acid cycle enzyme complex	0.00132658	A0A0D2YCA1	252	K	"2-oxoglutarate dehydrogenase, mitochondrial"	FOXG_13932	1	DK(1)CDWLR_x000D_
Cellular Component	GO:0045239	3	tricarboxylic acid cycle enzyme complex	0.00132658	A0A0D2YCA1	936	K	"2-oxoglutarate dehydrogenase, mitochondrial"	FOXG_13932	1	VILCSGQVWAALHK(1)HR_x000D_
Cellular Component	GO:0045239	3	tricarboxylic acid cycle enzyme complex	0.00132658	A0A0D2YCA1	273	K	"2-oxoglutarate dehydrogenase, mitochondrial"	FOXG_13932	1	YSVDEK(1)R_x000D_
Cellular Component	GO:0045239	3	tricarboxylic acid cycle enzyme complex	0.00132658	A0A0D2YCA1	555	K	"2-oxoglutarate dehydrogenase, mitochondrial"	FOXG_13932	1	ITEK(1)EPQIDIYVNK_x000D_
Cellular Component	GO:0045239	3	tricarboxylic acid cycle enzyme complex	0.00132658	A0A0D2YCA1	835	K	"2-oxoglutarate dehydrogenase, mitochondrial"	FOXG_13932	1	DFPTGEK(1)LVR_x000D_
Cellular Component	GO:0045239	3	tricarboxylic acid cycle enzyme complex	0.00132658	A0A0D2YCA1	408	K	"2-oxoglutarate dehydrogenase, mitochondrial"	FOXG_13932	1	VQLSLVANPSHLEAEDPVVLGK(1)TR_x000D_
Cellular Component	GO:0045239	3	tricarboxylic acid cycle enzyme complex	0.00132658	A0A0D2YCA1	325	K	"2-oxoglutarate dehydrogenase, mitochondrial"	FOXG_13932	1	SVDYGVK(1)DIVIGMPHR_x000D_
Cellular Component	GO:0070469	2	respiratory chain	3.10712e-08	A0A0D2XCD3	116	K	"Cytochrome c oxidase subunit 6, mitochondrial"	FOXG_01556	1	VENK(1)GQYEQYLEELKPLR_x000D_
Cellular Component	GO:0070469	2	respiratory chain	3.10712e-08	A0A0D2XCD3	110	K	"Cytochrome c oxidase subunit 6, mitochondrial"	FOXG_01556	1	IFEGIK(1)TK_x000D_
Cellular Component	GO:0070469	2	respiratory chain	3.10712e-08	A0A0D2XAP5	402	K	Uncharacterized protein	---	1	QPSIALAGSGIVNSGK(1)PYDSATIAK_x000D_
Cellular Component	GO:0070469	2	respiratory chain	3.10712e-08	A0A0D2XAP5	356	K	Uncharacterized protein	---	1	VLK(1)SIADGQASQEDVKK_x000D_
Cellular Component	GO:0070469	2	respiratory chain	3.10712e-08	A0A0D2XAP5	254	K	Uncharacterized protein	---	1	TDATK(1)YFGGEQR_x000D_
Cellular Component	GO:0070469	2	respiratory chain	3.10712e-08	A0A0D2XAP5	376	K	Uncharacterized protein	---	1	AVANAK(1)FNLLNQNQLR_x000D_
Cellular Component	GO:0070469	2	respiratory chain	3.10712e-08	A0A0D2XAP5	62	K	Uncharacterized protein	---	1	LAVVAK(1)AGTR_x000D_
Cellular Component	GO:0070469	2	respiratory chain	3.10712e-08	A0A0D2XQJ6	118	K	NADH-ubiquinone oxidoreductase	FOXG_06244	1	PAEWK(1)LNK_x000D_
Cellular Component	GO:0070469	2	respiratory chain	3.10712e-08	A0A0D2XQJ6	121	K	NADH-ubiquinone oxidoreductase	FOXG_06244	1	LNK(1)CVYDNLK_x000D_
Cellular Component	GO:0070469	2	respiratory chain	3.10712e-08	A0A0D2XZ56	172	K	"Succinate dehydrogenase [ubiquinone] iron-sulfur subunit, mitochondrial"	FOXG_09278	1	DTPAEDGK(1)EYR_x000D_
Cellular Component	GO:0070469	2	respiratory chain	3.10712e-08	A0A0D2XZ56	60	K	"Succinate dehydrogenase [ubiquinone] iron-sulfur subunit, mitochondrial"	FOXG_09278	1	WNPDTPSEK(1)PR_x000D_
Cellular Component	GO:0070469	2	respiratory chain	3.10712e-08	A0A0D2XZ56	45	K	"Succinate dehydrogenase [ubiquinone] iron-sulfur subunit, mitochondrial"	FOXG_09278	1	DSDANLK(1)SFQIYR_x000D_
Cellular Component	GO:0070469	2	respiratory chain	3.10712e-08	A0A0D2XZ56	235	K	"Succinate dehydrogenase [ubiquinone] iron-sulfur subunit, mitochondrial"	FOXG_09278	1	K(1)TNLENSMSLYR_x000D_
Cellular Component	GO:0070469	2	respiratory chain	3.10712e-08	A0A0D2XHI2	70	K	NADH dehydrogenase (Ubiquinone) 1 alpha subcomplex 2	FOXG_03380	1	GVEK(1)SQILEGLSDK_x000D_
Cellular Component	GO:0070469	2	respiratory chain	3.10712e-08	A0A0D2XHI2	9	K	NADH dehydrogenase (Ubiquinone) 1 alpha subcomplex 2	FOXG_03380	1	YGFTK(1)SLR_x000D_
Cellular Component	GO:0070469	2	respiratory chain	3.10712e-08	A0A0D2XMH0	69	K	"NADH-ubiquinone oxidoreductase 24 kDa subunit, mitochondrial"	FOXG_05147	1	NQTVIAEILK(1)R_x000D_
Cellular Component	GO:0070469	2	respiratory chain	3.10712e-08	A0A0D2XMH0	55	K	"NADH-ubiquinone oxidoreductase 24 kDa subunit, mitochondrial"	FOXG_05147	1	NTEDNNPNIPFK(1)FNEK_x000D_
Cellular Component	GO:0070469	2	respiratory chain	3.10712e-08	A0A0C4DHW6	42	K	Cytochrome c	FOXG_12815	1	K(1)TGSVEGYAYTDANK_x000D_
Cellular Component	GO:0070469	2	respiratory chain	3.10712e-08	A0A0C4DHW6	89	K	Cytochrome c	FOXG_12815	1	MAFGGLK(1)K_x000D_
Cellular Component	GO:0070469	2	respiratory chain	3.10712e-08	A0A0D2YC94	74	K	"Cytochrome c oxidase polypeptide 5, mitochondrial"	FOXG_13925	1	MQSNWTELTLQEK(1)K_x000D_
Cellular Component	GO:0070469	2	respiratory chain	3.10712e-08	A0A0D2YC94	159	K	"Cytochrome c oxidase polypeptide 5, mitochondrial"	FOXG_13925	1	SDPFTGITSPGYAGK(1)GMVQSPPK_x000D_
Cellular Component	GO:0070469	2	respiratory chain	3.10712e-08	A0A0D2YC94	75	K	"Cytochrome c oxidase polypeptide 5, mitochondrial"	FOXG_13925	1	K(1)AAYWIAFGPHGPR_x000D_
Cellular Component	GO:0070469	2	respiratory chain	3.10712e-08	A0A0D2YC94	144	K	"Cytochrome c oxidase polypeptide 5, mitochondrial"	FOXG_13925	1	NQK(1)SDPFTGITSPGYAGK_x000D_
Cellular Component	GO:0070469	2	respiratory chain	3.10712e-08	A0A0D2Y241	52	K	Cytochrome c oxidase subunit 5b	FOXG_10335	1	PATPNEQAAALAGTAEK(1)K_x000D_
Cellular Component	GO:0070469	2	respiratory chain	3.10712e-08	A0A0D2Y241	118	K	Cytochrome c oxidase subunit 5b	FOXG_10335	1	LGTMK(1)DPIMVR_x000D_
Cellular Component	GO:0070469	2	respiratory chain	3.10712e-08	A0A0D2Y241	58	K	Cytochrome c oxidase subunit 5b	FOXG_10335	1	VGSYK(1)TLK_x000D_
Cellular Component	GO:0070469	2	respiratory chain	3.10712e-08	A0A0D2Y241	195	K	Cytochrome c oxidase subunit 5b	FOXG_10335	1	TFADYIK(1)PEYR_x000D_
Cellular Component	GO:0070469	2	respiratory chain	3.10712e-08	A0A0D2X8I5	39	K	Uncharacterized protein	---	1	HK(1)FLEGGDEDEE_x000D_
Cellular Component	GO:0070469	2	respiratory chain	3.10712e-08	A0A0D2XYI7	118	K	NADH dehydrogenase [ubiquinone] 1 alpha subcomplex subunit	---	1	SK(1)ISAWEPVAAPR_x000D_
Cellular Component	GO:0070469	2	respiratory chain	3.10712e-08	A0A0D2XYI7	37	K	NADH dehydrogenase [ubiquinone] 1 alpha subcomplex subunit	---	1	AGNK(1)FFENNEELPLR_x000D_
Cellular Component	GO:0070469	2	respiratory chain	3.10712e-08	A0A0D2XYI7	110	K	NADH dehydrogenase [ubiquinone] 1 alpha subcomplex subunit	---	1	GAFK(1)TYNTSK_x000D_
Cellular Component	GO:0070469	2	respiratory chain	3.10712e-08	A0A0D2X9D3	306	K	"Cytochrome c1, heme protein, mitochondrial"	FOXG_00494	1	WAWLK(1)SR_x000D_
Cellular Component	GO:0070469	2	respiratory chain	3.10712e-08	A0A0D2X9D3	160	K	"Cytochrome c1, heme protein, mitochondrial"	FOXG_00494	1	PGK(1)LADYMLPPYK_x000D_
Cellular Component	GO:0070469	2	respiratory chain	3.10712e-08	A0A0D2X9D3	301	K	"Cytochrome c1, heme protein, mitochondrial"	FOXG_00494	1	YK(1)WAWLK_x000D_
Cellular Component	GO:0070469	2	respiratory chain	3.10712e-08	A0A0D2XMC2	93	K	Ubiquinol-cytochrome c reductase subunit 8	FOXG_05099	1	SEYLNSK(1)AGR_x000D_
Cellular Component	GO:0070469	2	respiratory chain	3.10712e-08	A0A0D2X937	83	K	NADH dehydrogenase	FOXG_00397	1	YLQLLK(1)TNK_x000D_
Cellular Component	GO:0070469	2	respiratory chain	3.10712e-08	A0A0D2X937	91	K	NADH dehydrogenase	FOXG_00397	1	GTK(1)FLQQNYVDQK_x000D_
Cellular Component	GO:0070469	2	respiratory chain	3.10712e-08	A0A0D2XPW8	33	K	Complex1_30kDa domain-containing protein	---	1	YQSK(1)SDNMHR_x000D_
Cellular Component	GO:0070469	2	respiratory chain	3.10712e-08	A0A0D2XPW8	29	K	Complex1_30kDa domain-containing protein	---	1	APIVNPADK(1)YQSK_x000D_
Cellular Component	GO:0070469	2	respiratory chain	3.10712e-08	A0A0J9WGI7	152	K	Mitochondrial-processing peptidase subunit beta	FOXG_00825	1	HFSGLPSSAPQTSAYLASK(1)QK_x000D_
Cellular Component	GO:0070469	2	respiratory chain	3.10712e-08	A0A0J9WGI7	327	K	Mitochondrial-processing peptidase subunit beta	FOXG_00825	1	IDAITEK(1)DIMDFANR_x000D_
Cellular Component	GO:0070469	2	respiratory chain	3.10712e-08	A0A0J9WGI7	99	K	Mitochondrial-processing peptidase subunit beta	FOXG_00825	1	K(1)ELTDYIK_x000D_
Cellular Component	GO:0070469	2	respiratory chain	3.10712e-08	A0A0J9WGI7	154	K	Mitochondrial-processing peptidase subunit beta	FOXG_00825	1	QK(1)ADFMGSDVR_x000D_
Cellular Component	GO:0070469	2	respiratory chain	3.10712e-08	A0A0J9WGI7	106	K	Mitochondrial-processing peptidase subunit beta	FOXG_00825	1	ELTDYIK(1)NNYTADR_x000D_
Cellular Component	GO:0070469	2	respiratory chain	3.10712e-08	A0A0J9WGI7	320	K	Mitochondrial-processing peptidase subunit beta	FOXG_00825	1	K(1)IDAITEK_x000D_
Cellular Component	GO:0070469	2	respiratory chain	3.10712e-08	A0A0D2XVH5	161	K	Uncharacterized protein	---	1	FHEIGGK(1)R_x000D_
Cellular Component	GO:0070469	2	respiratory chain	3.10712e-08	A0A0D2XVH5	57	K	Uncharacterized protein	---	1	VSIEAGSALIQACEK(1)AGSTVPR_x000D_
Cellular Component	GO:0070469	2	respiratory chain	3.10712e-08	A0A0D2XVH5	679	K	Uncharacterized protein	---	1	VQLVDQNK(1)GAQVTGTPLK_x000D_
Cellular Component	GO:0070469	2	respiratory chain	3.10712e-08	A0A0D2XVH5	167	K	Uncharacterized protein	---	1	AVEDK(1)NIGPLIK_x000D_
Cellular Component	GO:0070469	2	respiratory chain	3.10712e-08	A0A0D2XVH5	302	K	Uncharacterized protein	---	1	FACDGLK(1)TQR_x000D_
Cellular Component	GO:0070469	2	respiratory chain	3.10712e-08	A0A0D2XVH5	689	K	Uncharacterized protein	---	1	GAQVTGTPLK(1)K_x000D_
Cellular Component	GO:0070469	2	respiratory chain	3.10712e-08	A0A0D2XVH5	623	K	Uncharacterized protein	---	1	TDWK(1)ILR_x000D_
Cellular Component	GO:0070469	2	respiratory chain	3.10712e-08	A0A0D2XVH5	105	K	Uncharacterized protein	---	1	PVASCAWPVQPGMVVK(1)TNSPLTHK_x000D_
Cellular Component	GO:0070469	2	respiratory chain	3.10712e-08	A0A0D2XVH5	293	K	Uncharacterized protein	---	1	LNDDVNEEWINDK(1)TR_x000D_
Cellular Component	GO:0070469	2	respiratory chain	3.10712e-08	A0A0D2Y2D8	123	K	NADH dehydrogenase (Ubiquinone) Fe-S protein 4	FOXG_10434	1	MDWDILPK(1)GHR_x000D_
Cellular Component	GO:0070469	2	respiratory chain	3.10712e-08	A0A0D2XMD5	111	K	Cytochrome b-c1 complex subunit 7	FOXG_05112	1	AEK(1)NELDSIAVVR_x000D_
Cellular Component	GO:0070469	2	respiratory chain	3.10712e-08	A0A0D2XWT9	52	K	"Cytochrome b-c1 complex subunit Rieske, mitochondrial"	FOXG_08455	1	FQGESK(1)GSQIPNFGK_x000D_
Cellular Component	GO:0070469	2	respiratory chain	3.10712e-08	A0A0D2XWT9	61	K	"Cytochrome b-c1 complex subunit Rieske, mitochondrial"	FOXG_08455	1	GSQIPNFGK(1)YVSSGSETK_x000D_
Cellular Component	GO:0070469	2	respiratory chain	3.10712e-08	A0A0D2XWT9	129	K	"Cytochrome b-c1 complex subunit Rieske, mitochondrial"	FOXG_08455	1	NVIIK(1)WR_x000D_
Cellular Component	GO:0070469	2	respiratory chain	3.10712e-08	A0A0D2XWT9	133	K	"Cytochrome b-c1 complex subunit Rieske, mitochondrial"	FOXG_08455	1	GK(1)PVFIR_x000D_
Cellular Component	GO:0017102	3	methionyl glutamyl tRNA synthetase complex	0.0222204	A0A0D2YBG4	149	K	Glutamyl-tRNA synthetase	FOXG_13642	1	TAPDGNGK(1)LLVR_x000D_
Cellular Component	GO:0017102	3	methionyl glutamyl tRNA synthetase complex	0.0222204	A0A0D2YBG4	468	K	Glutamyl-tRNA synthetase	FOXG_13642	1	NPDVGTK(1)QVTFGPK_x000D_
Cellular Component	GO:0017102	3	methionyl glutamyl tRNA synthetase complex	0.0222204	A0A0D2YBG4	341	K	Glutamyl-tRNA synthetase	FOXG_13642	1	K(1)VNLWEFAR_x000D_
Cellular Component	GO:0017102	3	methionyl glutamyl tRNA synthetase complex	0.0222204	A0A0D2YBG4	453	K	Glutamyl-tRNA synthetase	FOXG_13642	1	SYK(1)EDRPK_x000D_
Cellular Component	GO:0017102	3	methionyl glutamyl tRNA synthetase complex	0.0222204	A0A0D2YBG4	450	K	Glutamyl-tRNA synthetase	FOXG_13642	1	DAVTVTVTGGPEK(1)SYK_x000D_
Cellular Component	GO:0017102	3	methionyl glutamyl tRNA synthetase complex	0.0222204	A0A0D2YBG4	461	K	Glutamyl-tRNA synthetase	FOXG_13642	1	HVK(1)NPDVGTK_x000D_
Cellular Component	GO:0017102	3	methionyl glutamyl tRNA synthetase complex	0.0222204	A0A0D2YBG4	141	K	Glutamyl-tRNA synthetase	FOXG_13642	1	AALLNDYFAK(1)TAPDGNGK_x000D_
Cellular Component	GO:0017102	3	methionyl glutamyl tRNA synthetase complex	0.0222204	A0A0D2YBG4	338	K	Glutamyl-tRNA synthetase	FOXG_13642	1	NEQYHWFIDNLK(1)LR_x000D_
Cellular Component	GO:0017102	3	methionyl glutamyl tRNA synthetase complex	0.0222204	A0A0D2YBG4	507	K	Glutamyl-tRNA synthetase	FOXG_13642	1	GLDK(1)SASPIK_x000D_
Cellular Component	GO:0017102	3	methionyl glutamyl tRNA synthetase complex	0.0222204	A0A0D2XYW2	384	K	Methionyl-tRNA synthetase	FOXG_09184	1	LVTESGGVCTVPSLK(1)DAVVR_x000D_
Cellular Component	GO:0017102	3	methionyl glutamyl tRNA synthetase complex	0.0222204	A0A0D2XYW2	33	K	Methionyl-tRNA synthetase	FOXG_09184	1	SPEDK(1)STILETLNNHLSSR_x000D_
Cellular Component	GO:0017102	3	methionyl glutamyl tRNA synthetase complex	0.0222204	A0A0D2XYW2	228	K	Methionyl-tRNA synthetase	FOXG_09184	1	AINHPDADSLYVSTIAVGDK(1)PGNEDYVEYEGQICR_x000D_
Cellular Component	GO:0017102	3	methionyl glutamyl tRNA synthetase complex	0.0222204	A0A0D2XYW2	165	K	Methionyl-tRNA synthetase	FOXG_09184	1	EVVETAK(1)EK_x000D_
Cellular Component	GO:0017102	3	methionyl glutamyl tRNA synthetase complex	0.0222204	A0A0D2XYW2	291	K	Methionyl-tRNA synthetase	FOXG_09184	1	IK(1)EGEVDDHK_x000D_
Cellular Component	GO:0017102	3	methionyl glutamyl tRNA synthetase complex	0.0222204	A0A0D2XYW2	299	K	Methionyl-tRNA synthetase	FOXG_09184	1	EGEVDDHK(1)GPVELVTPPEGAK_x000D_
Cellular Component	GO:0017102	3	methionyl glutamyl tRNA synthetase complex	0.0222204	A0A0D2XYW2	135	K	Methionyl-tRNA synthetase	FOXG_09184	1	K(1)EAAAAAATGGEASLVDR_x000D_
Cellular Component	GO:0017102	3	methionyl glutamyl tRNA synthetase complex	0.0222204	A0A0D2XYW2	109	K	Methionyl-tRNA synthetase	FOXG_09184	1	DENK(1)VQVDR_x000D_
Cellular Component	GO:0017102	3	methionyl glutamyl tRNA synthetase complex	0.0222204	A0A0D2XYW2	312	K	Methionyl-tRNA synthetase	FOXG_09184	1	GPVELVTPPEGAK(1)AGDR_x000D_
Cellular Component	GO:0017102	3	methionyl glutamyl tRNA synthetase complex	0.0222204	A0A0D2XYW2	270	K	Methionyl-tRNA synthetase	FOXG_09184	1	VVVVCNLK(1)PVK_x000D_
Cellular Component	GO:0017102	3	methionyl glutamyl tRNA synthetase complex	0.0222204	A0A0D2XYW2	82	K	Methionyl-tRNA synthetase	FOXG_09184	1	TGEK(1)GHPHIVR_x000D_
Cellular Component	GO:0005854	3	nascent polypeptide-associated complex	0.0600453	A0A0D2XHH6	79	K	Nascent polypeptide-associated complex subunit alpha	FOXG_03374	1	RPK(1)NILFVINNPEVYK_x000D_
Cellular Component	GO:0005854	3	nascent polypeptide-associated complex	0.0600453	A0A0D2XHH6	15	K	Nascent polypeptide-associated complex subunit alpha	FOXG_03374	1	VEELPDEEPK(1)K_x000D_
Cellular Component	GO:0005854	3	nascent polypeptide-associated complex	0.0600453	A0A0J9ULB2	49	K	Nascent polypeptide-associated complex subunit beta	FOXG_03126	1	LQLALK(1)K_x000D_
Cellular Component	GO:0015030	6	Cajal body	0.163134	A0A0J9V9W6	39	K	H/ACA ribonucleoprotein complex subunit 3	FOXG_19954	1	FSPDDK(1)WSR_x000D_
Cellular Component	GO:0015030	6	Cajal body	0.163134	A0A0J9UMZ4	119	K	Uncharacterized protein	FOXG_18778	1	NTTPGESVYGEK(1)R_x000D_
Cellular Component	GO:0015030	6	Cajal body	0.163134	A0A0J9UMZ4	165	K	Uncharacterized protein	FOXG_18778	1	LCAAIAGGADEIYIK(1)PGSR_x000D_
Cellular Component	GO:0015030	6	Cajal body	0.163134	A0A0J9UMZ4	138	K	Uncharacterized protein	FOXG_18778	1	ISVDESVQNDDGTTTTTK(1)IEYR_x000D_
Cellular Component	GO:0015030	6	Cajal body	0.163134	A0A0J9UMZ4	301	K	Uncharacterized protein	FOXG_18778	0.824188	AESIK(0.176)PK(0.824)FQLTLEPFER_x000D_
Cellular Component	GO:0015030	6	Cajal body	0.163134	A0A0J9UMZ4	150	K	Uncharacterized protein	FOXG_18778	1	SK(1)LCAAIAGGADEIYIK_x000D_
Cellular Component	GO:0030662	3	coated vesicle membrane	0.00298328	A0A0D2XZ45	1540	K	Clathrin heavy chain	---	1	LYK(1)DAIETAALSAK_x000D_
Cellular Component	GO:0030662	3	coated vesicle membrane	0.00298328	A0A0D2XZ45	95	K	Clathrin heavy chain	---	1	TLQIFDLEQK(1)K_x000D_
Cellular Component	GO:0030662	3	coated vesicle membrane	0.00298328	A0A0D2XZ45	245	K	Clathrin heavy chain	---	1	LHIVEVDHPESNPVFQK(1)K_x000D_
Cellular Component	GO:0030662	3	coated vesicle membrane	0.00298328	A0A0D2XZ45	1160	K	Clathrin heavy chain	---	1	NEDLVK(1)YLR_x000D_
Cellular Component	GO:0030662	3	coated vesicle membrane	0.00298328	A0A0D2XZ45	1442	K	Clathrin heavy chain	---	1	VVK(1)IFQK_x000D_
Cellular Component	GO:0030662	3	coated vesicle membrane	0.00298328	A0A0D2XZ45	900	K	Clathrin heavy chain	---	1	FLK(1)ENDQYDTLTVGK_x000D_
Cellular Component	GO:0030662	3	coated vesicle membrane	0.00298328	A0A0D2XZ45	1118	K	Clathrin heavy chain	---	1	VAK(1)AQLDGLR_x000D_
Cellular Component	GO:0030662	3	coated vesicle membrane	0.00298328	A0A0D2XZ45	1619	K	Clathrin heavy chain	---	1	DLALLK(1)ADNEAR_x000D_
Cellular Component	GO:0030662	3	coated vesicle membrane	0.00298328	A0A0D2XZ45	1506	K	Clathrin heavy chain	---	1	LEK(1)HDLIFFR_x000D_
Cellular Component	GO:0030662	3	coated vesicle membrane	0.00298328	A0A0D2XI04	431	K	Coatomer subunit gamma	FOXG_03553	1	DEGGYEFK(1)R_x000D_
Cellular Component	GO:0030662	3	coated vesicle membrane	0.00298328	A0A0D2XI04	75	K	Coatomer subunit gamma	FOXG_03553	1	LFQNK(1)DASLR_x000D_
Cellular Component	GO:0030662	3	coated vesicle membrane	0.00298328	A0A0D2XI04	279	K	Coatomer subunit gamma	FOXG_03553	1	HK(1)SEMVNFEAAK_x000D_
Cellular Component	GO:0030662	3	coated vesicle membrane	0.00298328	A0A0D2Y1W8	38	K	Coatomer subunit beta	FOXG_10261	1	GTDETK(1)VETMK_x000D_
Cellular Component	GO:0030662	3	coated vesicle membrane	0.00298328	A0A0D2Y1W8	427	K	Coatomer subunit beta	FOXG_10261	1	EVVEK(1)FPNLR_x000D_
Cellular Component	GO:0030662	3	coated vesicle membrane	0.00298328	A0A0D2Y1W8	32	K	Coatomer subunit beta	FOXG_10261	1	MQLEK(1)GTDETK_x000D_
Cellular Component	GO:0030662	3	coated vesicle membrane	0.00298328	A0A0D2Y1W8	662	K	Coatomer subunit beta	FOXG_10261	1	AMVQVEEK(1)K_x000D_
Cellular Component	GO:0030662	3	coated vesicle membrane	0.00298328	A0A0D2Y1W8	298	K	Coatomer subunit beta	FOXG_10261	1	EADNNVK(1)LIVLDR_x000D_
Cellular Component	GO:0030662	3	coated vesicle membrane	0.00298328	A0A0D2Y1W8	284	K	Coatomer subunit beta	FOXG_10261	1	AAAAK(1)FIELSIK_x000D_
Cellular Component	GO:0030662	3	coated vesicle membrane	0.00298328	A0A0D2Y1W8	364	K	Coatomer subunit beta	FOXG_10261	1	ELSK(1)TVDQEYEK_x000D_
Cellular Component	GO:0030662	3	coated vesicle membrane	0.00298328	A0A0J9VR80	68	K	Vesicle transport through interaction with t-SNAREs 1	FOXG_12782	1	LEK(1)QNIPTSSR_x000D_
Cellular Component	GO:0030662	3	coated vesicle membrane	0.00298328	A0A0D2XU70	416	K	Coatomer subunit beta'	FOXG_07522	1	IFK(1)NFVEK_x000D_
Cellular Component	GO:0030662	3	coated vesicle membrane	0.00298328	A0A0D2XJX9	160	K	Clathrin light chain	FOXG_04246	1	EAQQNIDDFYENYNNK(1)K_x000D_
Cellular Component	GO:0030662	3	coated vesicle membrane	0.00298328	A0A0D2XIH4	950	K	Coatomer subunit alpha	FOXG_03729	1	QVGAVDFAPLK(1)SR_x000D_
Cellular Component	GO:0030662	3	coated vesicle membrane	0.00298328	A0A0D2XIH4	612	K	Coatomer subunit alpha	FOXG_03729	1	FK(1)LALVK_x000D_
Cellular Component	GO:0030662	3	coated vesicle membrane	0.00298328	A0A0D2XIH4	370	K	Coatomer subunit alpha	FOXG_03729	1	NIESPTLLSLK(1)K_x000D_
Cellular Component	GO:0030662	3	coated vesicle membrane	0.00298328	A0A0D2XIH4	1080	K	Coatomer subunit alpha	FOXG_03729	1	DAEK(1)LQR_x000D_
Cellular Component	GO:0030662	3	coated vesicle membrane	0.00298328	A0A0D2XIH4	1016	K	Coatomer subunit alpha	FOXG_03729	1	ANK(1)LEAGIGIFK_x000D_
Cellular Component	GO:0030662	3	coated vesicle membrane	0.00298328	A0A0D2XIH4	1142	K	Coatomer subunit alpha	FOXG_03729	1	IVENAK(1)K_x000D_
Cellular Component	GO:0030662	3	coated vesicle membrane	0.00298328	A0A0D2XIH4	248	K	Coatomer subunit alpha	FOXG_03729	1	MSETK(1)AWEVDTCR_x000D_
Cellular Component	GO:0030662	3	coated vesicle membrane	0.00298328	A0A0D2XIH4	290	K	Coatomer subunit alpha	FOXG_03729	1	VWDLNK(1)R_x000D_
Cellular Component	GO:0030662	3	coated vesicle membrane	0.00298328	A0A0J9U9E1	82	K	ENTH domain-containing protein	FOXG_01110	1	FTEK(1)AAEEWR_x000D_
Cellular Component	GO:0030662	3	coated vesicle membrane	0.00298328	A0A0D2Y8W3	963	K	Uncharacterized protein	FOXG_12731	1	GSK(1)GLTIQLAR_x000D_
Cellular Component	GO:0030662	3	coated vesicle membrane	0.00298328	A0A0D2XVE6	123	K	Vesicle transporter SEC22	FOXG_07958	1	TK(1)TTYADSR_x000D_
Cellular Component	GO:0030662	3	coated vesicle membrane	0.00298328	A0A0J9V474	69	K	AP complex subunit beta	FOXG_08069	1	NIATGDLDQK(1)K_x000D_
Cellular Component	GO:0030662	3	coated vesicle membrane	0.00298328	A0A0D2XVK2	344	K	WD_REPEATS_REGION domain-containing protein	FOXG_08014	1	AAAEK(1)NLDDEDFFR_x000D_
Cellular Component	GO:0030662	3	coated vesicle membrane	0.00298328	A0A0D2XVK2	400	K	WD_REPEATS_REGION domain-containing protein	FOXG_08014	1	IVVFKPNATQPGQK(1)R_x000D_
Cellular Component	GO:0030662	3	coated vesicle membrane	0.00298328	A0A0J9UNI9	610	K	AP-1 complex subunit gamma	FOXG_04241	1	VLGQAPTK(1)K_x000D_
Cellular Component	GO:0030662	3	coated vesicle membrane	0.00298328	A0A0J9UNI9	26	K	AP-1 complex subunit gamma	FOXG_04241	1	AVIQK(1)ESAAIR_x000D_
Cellular Component	GO:0030662	3	coated vesicle membrane	0.00298328	A0A0J9UNI9	469	K	AP-1 complex subunit gamma	FOXG_04241	1	LYINLK(1)K_x000D_
Cellular Component	GO:0030662	3	coated vesicle membrane	0.00298328	A0A0D2X9I6	63	K	Coatomer subunit zeta	FOXG_00551	1	GLIDK(1)TAK_x000D_
Cellular Component	GO:0030662	3	coated vesicle membrane	0.00298328	A0A0D2X9I6	188	K	Coatomer subunit zeta	FOXG_00551	1	SK(1)LADWLR_x000D_
Cellular Component	GO:0030662	3	coated vesicle membrane	0.00298328	A0A0D2X9I6	51	K	Coatomer subunit zeta	FOXG_00551	1	YFQPPHSAPNAPTSTSANPYSDAK(1)SQK_x000D_
Cellular Component	GO:0030662	3	coated vesicle membrane	0.00298328	A0A0D2X9I6	58	K	Coatomer subunit zeta	FOXG_00551	1	AFEK(1)GLIDK_x000D_
Cellular Component	GO:0030662	3	coated vesicle membrane	0.00298328	A0A0D2XVF9	1161	K	Protein transport protein sec16	FOXG_07971	1	DK(1)AVWALVDK_x000D_
Cellular Component	GO:0030662	3	coated vesicle membrane	0.00298328	A0A0D2XVX7	434	K	Uncharacterized protein	---	1	K(1)SSQIPSDIR_x000D_
Cellular Component	GO:0030662	3	coated vesicle membrane	0.00298328	A0A0D2XMQ1	83	K	Coatomer subunit epsilon	FOXG_05228	1	LGK(1)ADSAVQTIEK_x000D_
Cellular Component	GO:0030662	3	coated vesicle membrane	0.00298328	A0A0D2XMQ1	153	K	Coatomer subunit epsilon	FOXG_05228	1	TDLALK(1)EVSAAR_x000D_
Cellular Component	GO:0032151	4	mitotic septin complex	0.0725924	A0A0D2XQY3	221	K	Peanut-like protein 1 (Cell division control like protein 1)	FOXG_06384	1	ADTLTDEEIAAFK(1)SR_x000D_
Cellular Component	GO:0032151	4	mitotic septin complex	0.0725924	A0A0D2XQY3	385	K	Peanut-like protein 1 (Cell division control like protein 1)	FOXG_06384	1	LK(1)QSEEELYAR_x000D_
Cellular Component	GO:0032151	4	mitotic septin complex	0.0725924	A0A0D2XQY3	376	K	Peanut-like protein 1 (Cell division control like protein 1)	FOXG_06384	1	MVFQQK(1)VAEK_x000D_
Cellular Component	GO:0032151	4	mitotic septin complex	0.0725924	A0A0D2XQY3	160	K	Peanut-like protein 1 (Cell division control like protein 1)	FOXG_06384	1	FDSYLDAENK(1)VNR_x000D_
Cellular Component	GO:0032151	4	mitotic septin complex	0.0725924	A0A0D2XQY3	199	K	Peanut-like protein 1 (Cell division control like protein 1)	FOXG_06384	1	LHTK(1)VNLIPVIAK_x000D_
Cellular Component	GO:0032151	4	mitotic septin complex	0.0725924	A0A0D2XCA9	189	K	Septin-type G domain-containing protein	FOXG_01532	1	ADTLSPADLAK(1)FK_x000D_
Cellular Component	GO:0032151	4	mitotic septin complex	0.0725924	A0A0D2XCA9	136	K	Septin-type G domain-containing protein	FOXG_01532	1	RQDK(1)IDLR_x000D_
Cellular Component	GO:0032151	4	mitotic septin complex	0.0725924	A0A0D2XCA9	316	K	Septin-type G domain-containing protein	FOXG_01532	1	LDNPK(1)FK_x000D_
Cellular Component	GO:0032151	4	mitotic septin complex	0.0725924	A0A0J9WMF7	280	K	Septin-type G domain-containing protein	FOXG_07741	1	AK(1)QLLALK_x000D_
Cellular Component	GO:0031414	4	N-terminal protein acetyltransferase complex	0.280965	A0A0D2Y1X8	811	K	Acetyltransferase	FOXG_10271	1	AAQEK(1)FPDVTR_x000D_
Cellular Component	GO:0031414	4	N-terminal protein acetyltransferase complex	0.280965	A0A0D2Y1X8	384	K	Acetyltransferase	FOXG_10271	1	DLTK(1)AMEYVEK_x000D_
Cellular Component	GO:0031414	4	N-terminal protein acetyltransferase complex	0.280965	A0A0D2Y1X8	452	K	Acetyltransferase	FOXG_10271	1	NNENDK(1)ALK_x000D_
Cellular Component	GO:0031414	4	N-terminal protein acetyltransferase complex	0.280965	A0A0D2Y1X8	455	K	Acetyltransferase	FOXG_10271	1	ALK(1)TVGLFTR_x000D_
Cellular Component	GO:0031414	4	N-terminal protein acetyltransferase complex	0.280965	A0A0D2Y1X8	442	K	Acetyltransferase	FOXG_10271	1	AAK(1)YQLR_x000D_
Cellular Component	GO:0031414	4	N-terminal protein acetyltransferase complex	0.280965	A0A0D2Y1X8	765	K	Acetyltransferase	FOXG_10271	1	LLGQDK(1)AK_x000D_
Cellular Component	GO:0031414	4	N-terminal protein acetyltransferase complex	0.280965	A0A0D2Y1X8	745	K	Acetyltransferase	FOXG_10271	1	FNNEFLAANK(1)GSPR_x000D_
Cellular Component	GO:0031414	4	N-terminal protein acetyltransferase complex	0.280965	A0A0D2Y1X8	337	K	Acetyltransferase	FOXG_10271	1	HLYSDSFK(1)K_x000D_
Cellular Component	GO:0031414	4	N-terminal protein acetyltransferase complex	0.280965	A0A0D2Y1X8	285	K	Acetyltransferase	FOXG_10271	1	AIYDEYAEK(1)SPR_x000D_
Cellular Component	GO:0031414	4	N-terminal protein acetyltransferase complex	0.280965	A0A0D2Y1X8	242	K	Acetyltransferase	FOXG_10271	1	EEAAK(1)AYR_x000D_
Cellular Component	GO:0031414	4	N-terminal protein acetyltransferase complex	0.280965	A0A0D2XMC9	165	K	Acetyltransferase	FOXG_05106	1	LDLGGIK(1)K_x000D_
Cellular Component	GO:0031414	4	N-terminal protein acetyltransferase complex	0.280965	A0A0D2XMC9	146	K	Acetyltransferase	FOXG_05106	1	TESK(1)YYADGEDAFCMR_x000D_
Cellular Component	GO:0031414	4	N-terminal protein acetyltransferase complex	0.280965	A0A0D2XMC9	222	K	Acetyltransferase	FOXG_05106	1	SLGVGSLVEK(1)DDSK_x000D_
Cellular Component	GO:0019866	3	organelle inner membrane	8.88154e-05	A0A0D2XCP6	154	K	Uncharacterized protein	FOXG_01669	1	IYIGNK(1)K_x000D_
Cellular Component	GO:0019866	3	organelle inner membrane	8.88154e-05	A0A0D2XCP6	681	K	Uncharacterized protein	FOXG_01669	1	LPNEK(1)GWR_x000D_
Cellular Component	GO:0019866	3	organelle inner membrane	8.88154e-05	A0A0D2XDH2	73	K	ATP synthase subunit gamma	FOXG_01951	1	K(1)YGQTSNEVYESAETK_x000D_
Cellular Component	GO:0019866	3	organelle inner membrane	8.88154e-05	A0A0D2XDH2	138	K	ATP synthase subunit gamma	FOXG_01951	1	LHAEQPGFDLVLIGEK(1)AK_x000D_
Cellular Component	GO:0019866	3	organelle inner membrane	8.88154e-05	A0A0D2XDH2	48	K	ATP synthase subunit gamma	FOXG_01951	1	NIEK(1)ITNTMK_x000D_
Cellular Component	GO:0019866	3	organelle inner membrane	8.88154e-05	A0A0D2XZ56	172	K	"Succinate dehydrogenase [ubiquinone] iron-sulfur subunit, mitochondrial"	FOXG_09278	1	DTPAEDGK(1)EYR_x000D_
Cellular Component	GO:0019866	3	organelle inner membrane	8.88154e-05	A0A0D2XZ56	60	K	"Succinate dehydrogenase [ubiquinone] iron-sulfur subunit, mitochondrial"	FOXG_09278	1	WNPDTPSEK(1)PR_x000D_
Cellular Component	GO:0019866	3	organelle inner membrane	8.88154e-05	A0A0D2XZ56	45	K	"Succinate dehydrogenase [ubiquinone] iron-sulfur subunit, mitochondrial"	FOXG_09278	1	DSDANLK(1)SFQIYR_x000D_
Cellular Component	GO:0019866	3	organelle inner membrane	8.88154e-05	A0A0D2XZ56	235	K	"Succinate dehydrogenase [ubiquinone] iron-sulfur subunit, mitochondrial"	FOXG_09278	1	K(1)TNLENSMSLYR_x000D_
Cellular Component	GO:0019866	3	organelle inner membrane	8.88154e-05	A0A0D2XHI2	70	K	NADH dehydrogenase (Ubiquinone) 1 alpha subcomplex 2	FOXG_03380	1	GVEK(1)SQILEGLSDK_x000D_
Cellular Component	GO:0019866	3	organelle inner membrane	8.88154e-05	A0A0D2XHI2	9	K	NADH dehydrogenase (Ubiquinone) 1 alpha subcomplex 2	FOXG_03380	1	YGFTK(1)SLR_x000D_
Cellular Component	GO:0019866	3	organelle inner membrane	8.88154e-05	A0A0D2XMH0	69	K	"NADH-ubiquinone oxidoreductase 24 kDa subunit, mitochondrial"	FOXG_05147	1	NQTVIAEILK(1)R_x000D_
Cellular Component	GO:0019866	3	organelle inner membrane	8.88154e-05	A0A0D2XMH0	55	K	"NADH-ubiquinone oxidoreductase 24 kDa subunit, mitochondrial"	FOXG_05147	1	NTEDNNPNIPFK(1)FNEK_x000D_
Cellular Component	GO:0019866	3	organelle inner membrane	8.88154e-05	A0A0D2Y2D7	21	K	F-type H+-transporting ATPase subunit F	FOXG_10433	1	VASPK(1)AIGAAPDAIR_x000D_
Cellular Component	GO:0019866	3	organelle inner membrane	8.88154e-05	A0A0D2Y2D7	41	K	F-type H+-transporting ATPase subunit F	FOXG_10433	1	VVSFYEK(1)LPR_x000D_
Cellular Component	GO:0019866	3	organelle inner membrane	8.88154e-05	A0A0D2X9D3	306	K	"Cytochrome c1, heme protein, mitochondrial"	FOXG_00494	1	WAWLK(1)SR_x000D_
Cellular Component	GO:0019866	3	organelle inner membrane	8.88154e-05	A0A0D2X9D3	160	K	"Cytochrome c1, heme protein, mitochondrial"	FOXG_00494	1	PGK(1)LADYMLPPYK_x000D_
Cellular Component	GO:0019866	3	organelle inner membrane	8.88154e-05	A0A0D2X9D3	301	K	"Cytochrome c1, heme protein, mitochondrial"	FOXG_00494	1	YK(1)WAWLK_x000D_
Cellular Component	GO:0019866	3	organelle inner membrane	8.88154e-05	A0A0D2XHI3	165	K	Mitochondrial pyruvate carrier	FOXG_03381	1	SLGGVVEDIK(1)ADAK_x000D_
Cellular Component	GO:0019866	3	organelle inner membrane	8.88154e-05	A0A0D2XYI7	118	K	NADH dehydrogenase [ubiquinone] 1 alpha subcomplex subunit	---	1	SK(1)ISAWEPVAAPR_x000D_
Cellular Component	GO:0019866	3	organelle inner membrane	8.88154e-05	A0A0D2XYI7	37	K	NADH dehydrogenase [ubiquinone] 1 alpha subcomplex subunit	---	1	AGNK(1)FFENNEELPLR_x000D_
Cellular Component	GO:0019866	3	organelle inner membrane	8.88154e-05	A0A0D2XYI7	110	K	NADH dehydrogenase [ubiquinone] 1 alpha subcomplex subunit	---	1	GAFK(1)TYNTSK_x000D_
Cellular Component	GO:0019866	3	organelle inner membrane	8.88154e-05	A0A0D2XPW8	33	K	Complex1_30kDa domain-containing protein	---	1	YQSK(1)SDNMHR_x000D_
Cellular Component	GO:0019866	3	organelle inner membrane	8.88154e-05	A0A0D2XPW8	29	K	Complex1_30kDa domain-containing protein	---	1	APIVNPADK(1)YQSK_x000D_
Cellular Component	GO:0019866	3	organelle inner membrane	8.88154e-05	A0A0J9WGI7	152	K	Mitochondrial-processing peptidase subunit beta	FOXG_00825	1	HFSGLPSSAPQTSAYLASK(1)QK_x000D_
Cellular Component	GO:0019866	3	organelle inner membrane	8.88154e-05	A0A0J9WGI7	327	K	Mitochondrial-processing peptidase subunit beta	FOXG_00825	1	IDAITEK(1)DIMDFANR_x000D_
Cellular Component	GO:0019866	3	organelle inner membrane	8.88154e-05	A0A0J9WGI7	99	K	Mitochondrial-processing peptidase subunit beta	FOXG_00825	1	K(1)ELTDYIK_x000D_
Cellular Component	GO:0019866	3	organelle inner membrane	8.88154e-05	A0A0J9WGI7	154	K	Mitochondrial-processing peptidase subunit beta	FOXG_00825	1	QK(1)ADFMGSDVR_x000D_
Cellular Component	GO:0019866	3	organelle inner membrane	8.88154e-05	A0A0J9WGI7	106	K	Mitochondrial-processing peptidase subunit beta	FOXG_00825	1	ELTDYIK(1)NNYTADR_x000D_
Cellular Component	GO:0019866	3	organelle inner membrane	8.88154e-05	A0A0J9WGI7	320	K	Mitochondrial-processing peptidase subunit beta	FOXG_00825	1	K(1)IDAITEK_x000D_
Cellular Component	GO:0019866	3	organelle inner membrane	8.88154e-05	A0A0J9WFZ0	238	K	ATP synthase subunit alpha	FOXG_00308	1	WNDGQDEK(1)K_x000D_
Cellular Component	GO:0019866	3	organelle inner membrane	8.88154e-05	A0A0J9WFZ0	251	K	ATP synthase subunit alpha	FOXG_00308	1	LYCIYVAVGQK(1)R_x000D_
Cellular Component	GO:0019866	3	organelle inner membrane	8.88154e-05	A0A0J9WFZ0	533	K	ATP synthase subunit alpha	FOXG_00308	1	EGAISK(1)DTEAK_x000D_
Cellular Component	GO:0019866	3	organelle inner membrane	8.88154e-05	A0A0J9WFZ0	426	K	ATP synthase subunit alpha	FOXG_00308	1	AMK(1)QVAGSLK_x000D_
Cellular Component	GO:0019866	3	organelle inner membrane	8.88154e-05	A0A0J9WFZ0	538	K	ATP synthase subunit alpha	FOXG_00308	1	DTEAK(1)LR_x000D_
Cellular Component	GO:0019866	3	organelle inner membrane	8.88154e-05	A0A0J9WFZ0	131	K	ATP synthase subunit alpha	FOXG_00308	1	EGETVK(1)R_x000D_
Cellular Component	GO:0019866	3	organelle inner membrane	8.88154e-05	A0A0J9WFZ0	182	K	ATP synthase subunit alpha	FOXG_00308	1	K(1)SVNEPVQTGLK_x000D_
Cellular Component	GO:0019866	3	organelle inner membrane	8.88154e-05	A0A0J9WFZ0	217	K	ATP synthase subunit alpha	FOXG_00308	1	QTGK(1)TAVGLDTILNQK_x000D_
Cellular Component	GO:0019866	3	organelle inner membrane	8.88154e-05	A0A0J9WFZ0	160	K	ATP synthase subunit alpha	FOXG_00308	1	VVDALGNPIDGK(1)GPINTK_x000D_
Cellular Component	GO:0019866	3	organelle inner membrane	8.88154e-05	A0A0J9WFZ0	471	K	ATP synthase subunit alpha	FOXG_00308	1	LTELLK(1)QR_x000D_
Cellular Component	GO:0019866	3	organelle inner membrane	8.88154e-05	A0A0J9WFZ0	193	K	ATP synthase subunit alpha	FOXG_00308	1	SVNEPVQTGLK(1)SIDAMVPIGR_x000D_
Cellular Component	GO:0019866	3	organelle inner membrane	8.88154e-05	A0A0J9WFZ0	315	K	ATP synthase subunit alpha	FOXG_00308	1	HSLVIYDDLSK(1)QAVAYR_x000D_
Cellular Component	GO:0019866	3	organelle inner membrane	8.88154e-05	A0A0J9WFZ0	527	K	ATP synthase subunit alpha	FOXG_00308	1	TNESELLATIDK(1)EGAISK_x000D_
Cellular Component	GO:0019866	3	organelle inner membrane	8.88154e-05	A0A0J9WFZ0	166	K	ATP synthase subunit alpha	FOXG_00308	1	GPINTK(1)EK(1)R_x000D_
Cellular Component	GO:0019866	3	organelle inner membrane	8.88154e-05	A0A0J9WFZ0	229	K	ATP synthase subunit alpha	FOXG_00308	1	TAVGLDTILNQK(1)R_x000D_
Cellular Component	GO:0019866	3	organelle inner membrane	8.88154e-05	A0A0D2X9L8	61	K	F-type H+-transporting ATPase subunit H	FOXG_00583	1	IPAVK(1)ESDAEGNVQTFNVPK_x000D_
Cellular Component	GO:0019866	3	organelle inner membrane	8.88154e-05	A0A0D2Y2D8	123	K	NADH dehydrogenase (Ubiquinone) Fe-S protein 4	FOXG_10434	1	MDWDILPK(1)GHR_x000D_
Cellular Component	GO:0019866	3	organelle inner membrane	8.88154e-05	A0A0D2XWT9	52	K	"Cytochrome b-c1 complex subunit Rieske, mitochondrial"	FOXG_08455	1	FQGESK(1)GSQIPNFGK_x000D_
Cellular Component	GO:0019866	3	organelle inner membrane	8.88154e-05	A0A0D2XWT9	61	K	"Cytochrome b-c1 complex subunit Rieske, mitochondrial"	FOXG_08455	1	GSQIPNFGK(1)YVSSGSETK_x000D_
Cellular Component	GO:0019866	3	organelle inner membrane	8.88154e-05	A0A0D2XWT9	129	K	"Cytochrome b-c1 complex subunit Rieske, mitochondrial"	FOXG_08455	1	NVIIK(1)WR_x000D_
Cellular Component	GO:0019866	3	organelle inner membrane	8.88154e-05	A0A0D2XWT9	133	K	"Cytochrome b-c1 complex subunit Rieske, mitochondrial"	FOXG_08455	1	GK(1)PVFIR_x000D_
Cellular Component	GO:0019866	3	organelle inner membrane	8.88154e-05	A0A0D2X9Q7	75	K	Uncharacterized protein	FOXG_00622	1	NNPTSGDSVITDPSDPK(1)FDLEK_x000D_
Cellular Component	GO:0019866	3	organelle inner membrane	8.88154e-05	A0A0D2XCD3	116	K	"Cytochrome c oxidase subunit 6, mitochondrial"	FOXG_01556	1	VENK(1)GQYEQYLEELKPLR_x000D_
Cellular Component	GO:0019866	3	organelle inner membrane	8.88154e-05	A0A0D2XCD3	110	K	"Cytochrome c oxidase subunit 6, mitochondrial"	FOXG_01556	1	IFEGIK(1)TK_x000D_
Cellular Component	GO:0019866	3	organelle inner membrane	8.88154e-05	A0A0D2XWQ8	173	K	HTH APSES-type domain-containing protein	---	1	ITVTTTPDSSSPK(1)K_x000D_
Cellular Component	GO:0019866	3	organelle inner membrane	8.88154e-05	A0A0D2XPY2	19	K	Uncharacterized protein	FOXG_06021	1	PPVAPINAGQHGPSNVDK(1)LK_x000D_
Cellular Component	GO:0019866	3	organelle inner membrane	8.88154e-05	A0A0D2XX39	346	K	Hsp70-like protein	FOXG_08555	1	AQLEK(1)MVDPLITR_x000D_
Cellular Component	GO:0019866	3	organelle inner membrane	8.88154e-05	A0A0D2XX39	122	K	Hsp70-like protein	FOXG_08555	1	FK(1)DAEVQR_x000D_
Cellular Component	GO:0019866	3	organelle inner membrane	8.88154e-05	A0A0D2XX39	617	K	Hsp70-like protein	FOXG_08555	1	EFVAK(1)NLSGEGTATAAEIK_x000D_
Cellular Component	GO:0019866	3	organelle inner membrane	8.88154e-05	A0A0D2XX39	180	K	Hsp70-like protein	FOXG_08555	1	PIK(1)NAVVTVPAYFNDSQR_x000D_
Cellular Component	GO:0019866	3	organelle inner membrane	8.88154e-05	A0A0D2XX39	598	K	Hsp70-like protein	FOXG_08555	1	LDK(1)TEADSIK_x000D_
Cellular Component	GO:0019866	3	organelle inner membrane	8.88154e-05	A0A0D2XX39	136	K	Hsp70-like protein	FOXG_08555	1	EVPYK(1)IVQHTNGDAWVAAR_x000D_
Cellular Component	GO:0019866	3	organelle inner membrane	8.88154e-05	A0A0D2XX39	364	K	Hsp70-like protein	FOXG_08555	1	ALK(1)DAGLSAK_x000D_
Cellular Component	GO:0019866	3	organelle inner membrane	8.88154e-05	A0A0D2XX39	647	K	Hsp70-like protein	FOXG_08555	0.999996	EKTDELQVASLNLFDK(1)MHK_x000D_
Cellular Component	GO:0019866	3	organelle inner membrane	8.88154e-05	A0A0D2XX39	595	K	Hsp70-like protein	FOXG_08555	1	ALNEYADK(1)LDK_x000D_
Cellular Component	GO:0019866	3	organelle inner membrane	8.88154e-05	A0A0D2XX39	631	K	Hsp70-like protein	FOXG_08555	1	NLSGEGTATAAEIK(1)EK_x000D_
Cellular Component	GO:0019866	3	organelle inner membrane	8.88154e-05	A0A0D2XX39	199	K	Hsp70-like protein	FOXG_08555	1	QSTK(1)DAGQIAGLNVLR_x000D_
Cellular Component	GO:0019866	3	organelle inner membrane	8.88154e-05	A0A0D2XX39	114	K	Hsp70-like protein	FOXG_08555	1	QAVVNPENTLFATK(1)R_x000D_
Cellular Component	GO:0019866	3	organelle inner membrane	8.88154e-05	A0A0D2XX39	168	K	Hsp70-like protein	FOXG_08555	1	MK(1)ETAEAYLSK_x000D_
Cellular Component	GO:0019866	3	organelle inner membrane	8.88154e-05	A0A0D2XX39	284	K	Hsp70-like protein	FOXG_08555	1	HLVQDFK(1)K_x000D_
Cellular Component	GO:0019866	3	organelle inner membrane	8.88154e-05	A0A0D2XX39	285	K	Hsp70-like protein	FOXG_08555	1	K(1)TSGIDLSGDR_x000D_
Cellular Component	GO:0019866	3	organelle inner membrane	8.88154e-05	A0A0D2XX39	671	K	Hsp70-like protein	FOXG_08555	1	NESSGEQSSSSEQSQEGEK(1)K_x000D_
Cellular Component	GO:0019866	3	organelle inner membrane	8.88154e-05	A0A0D2X9W8	119	K	Uncharacterized protein	---	1	EWAEAQNNK(1)IK_x000D_
Cellular Component	GO:0019866	3	organelle inner membrane	8.88154e-05	A0A0D2X9W8	197	K	Uncharacterized protein	---	1	YEGQVK(1)QR_x000D_
Cellular Component	GO:0019866	3	organelle inner membrane	8.88154e-05	A0A0D2X9W8	214	K	Uncharacterized protein	---	1	VQK(1)ELENPK_x000D_
Cellular Component	GO:0019866	3	organelle inner membrane	8.88154e-05	A0A0D2X9W8	160	K	Uncharacterized protein	---	1	NLFEVSK(1)ETAK_x000D_
Cellular Component	GO:0019866	3	organelle inner membrane	8.88154e-05	A0A0D2X9W8	202	K	Uncharacterized protein	---	1	QQK(1)ELAQSVIAK_x000D_
Cellular Component	GO:0019866	3	organelle inner membrane	8.88154e-05	A0A0D2X9W8	211	K	Uncharacterized protein	---	1	ELAQSVIAK(1)VQK_x000D_
Cellular Component	GO:0019866	3	organelle inner membrane	8.88154e-05	A0A0D2X9W8	121	K	Uncharacterized protein	---	1	IK(1)NILNSAR_x000D_
Cellular Component	GO:0019866	3	organelle inner membrane	8.88154e-05	A0A0D2YC97	388	K	ATP synthase subunit beta	FOXG_13928	1	GISELGIYPAVDPLDSK(1)SR_x000D_
Cellular Component	GO:0019866	3	organelle inner membrane	8.88154e-05	A0A0D2YC97	58	K	ATP synthase subunit beta	FOXG_13928	1	IHQVIGAVVDVK(1)FDTQK_x000D_
Cellular Component	GO:0019866	3	organelle inner membrane	8.88154e-05	A0A0D2YC97	469	K	ATP synthase subunit beta	FOXG_13928	1	LVDLK(1)ETINSFK_x000D_
Cellular Component	GO:0019866	3	organelle inner membrane	8.88154e-05	A0A0D2XEG1	36	K	"ATP synthase subunit delta, mitochondrial"	FOXG_02293	1	IK(1)LSLALPHQSIYK_x000D_
Cellular Component	GO:0019866	3	organelle inner membrane	8.88154e-05	A0A0D2X8I5	39	K	Uncharacterized protein	---	1	HK(1)FLEGGDEDEE_x000D_
Cellular Component	GO:0019866	3	organelle inner membrane	8.88154e-05	A0A0D2Y1Z2	281	K	Tim44 domain-containing protein	FOXG_10285	1	NVK(1)NVIDDGSSSR_x000D_
Cellular Component	GO:0019866	3	organelle inner membrane	8.88154e-05	A0A0D2Y1Z2	339	K	Tim44 domain-containing protein	FOXG_10285	1	DAAWK(1)EAWR_x000D_
Cellular Component	GO:0019866	3	organelle inner membrane	8.88154e-05	A0A0D2Y1Z2	228	K	Tim44 domain-containing protein	FOXG_10285	1	STGAVSSTLGK(1)GAK_x000D_
Cellular Component	GO:0019866	3	organelle inner membrane	8.88154e-05	A0A0D2Y1Z2	239	K	Tim44 domain-containing protein	FOXG_10285	1	VTAGAIGK(1)GASWTWDTSVVK_x000D_
Cellular Component	GO:0019866	3	organelle inner membrane	8.88154e-05	A0A0D2Y1Z2	266	K	Tim44 domain-containing protein	FOXG_10285	1	AANVTGDAVDK(1)ATQPIR_x000D_
Cellular Component	GO:0019866	3	organelle inner membrane	8.88154e-05	A0A0D2Y1Z2	361	K	Tim44 domain-containing protein	FOXG_10285	1	GK(1)YEESENPLVSTAR_x000D_
Cellular Component	GO:0019866	3	organelle inner membrane	8.88154e-05	A0A0D2XA48	131	K	GrpE protein homolog	FOXG_00763	1	FAK(1)DLVDSVDNLDR_x000D_
Cellular Component	GO:0019866	3	organelle inner membrane	8.88154e-05	A0A0D2XA48	89	K	GrpE protein homolog	FOXG_00763	1	ELAAK(1)ENEVK_x000D_
Cellular Component	GO:0019866	3	organelle inner membrane	8.88154e-05	A0A0D2XA48	183	K	GrpE protein homolog	FOXG_00763	1	MTEDILMNTLK(1)K_x000D_
Cellular Component	GO:0019866	3	organelle inner membrane	8.88154e-05	A0A0D2XQJ2	110	K	Uncharacterized protein	FOXG_06240	1	IAEAAK(1)GVGR_x000D_
Cellular Component	GO:0019866	3	organelle inner membrane	8.88154e-05	A0A0D2XVZ6	155	K	"Solute carrier family 25, member 46"	FOXG_08160	1	MQIQNSSK(1)MYR_x000D_
Cellular Component	GO:0019866	3	organelle inner membrane	8.88154e-05	A0A0D2XMD5	111	K	Cytochrome b-c1 complex subunit 7	FOXG_05112	1	AEK(1)NELDSIAVVR_x000D_
Cellular Component	GO:0019866	3	organelle inner membrane	8.88154e-05	A0A0D2XQ74	10	K	F-type H+-transporting ATPase subunit J	FOXG_06116	1	SWLGVQPLK(1)K_x000D_
Cellular Component	GO:0019866	3	organelle inner membrane	8.88154e-05	A0A0D2XEC2	159	K	Endonuclease	FOXG_02254	1	ALLK(1)DYYR_x000D_
Cellular Component	GO:0019866	3	organelle inner membrane	8.88154e-05	A0A0D2XEC2	234	K	Endonuclease	FOXG_02254	1	IVTGPLYLPK(1)K_x000D_
Cellular Component	GO:0019866	3	organelle inner membrane	8.88154e-05	A0A0D2XDM8	390	K	AFG3 family protein	FOXG_02008	1	GGAGGGMFNFGK(1)SK_x000D_
Cellular Component	GO:0019866	3	organelle inner membrane	8.88154e-05	A0A0D2XDM8	751	K	AFG3 family protein	FOXG_02008	1	VSEELHFPTVTTGASDDFK(1)K_x000D_
Cellular Component	GO:0019866	3	organelle inner membrane	8.88154e-05	A0A0J9WIN7	22	K	Uncharacterized protein	FOXG_03072	1	EPLVNTLPLK(1)CR_x000D_
Cellular Component	GO:0019866	3	organelle inner membrane	8.88154e-05	A0A0D2XUF3	445	K	CAAX prenyl protease	FOXG_07606	1	GSEGVTDGVTDK(1)SIGNEK_x000D_
Cellular Component	GO:0019866	3	organelle inner membrane	8.88154e-05	A0A0D2XUF3	428	K	CAAX prenyl protease	FOXG_07606	1	LK(1)ALGWK_x000D_
Cellular Component	GO:0019866	3	organelle inner membrane	8.88154e-05	A0A0D2XUF3	19	K	CAAX prenyl protease	FOXG_07606	1	PLFPWK(1)K_x000D_
Cellular Component	GO:0019866	3	organelle inner membrane	8.88154e-05	A0A0D2XUF3	451	K	CAAX prenyl protease	FOXG_07606	1	SIGNEK(1)EGVVK_x000D_
Cellular Component	GO:0019866	3	organelle inner membrane	8.88154e-05	A0A0D2XUF3	258	K	CAAX prenyl protease	FOXG_07606	1	FPLHELYVIDGSK(1)R_x000D_
Cellular Component	GO:0019866	3	organelle inner membrane	8.88154e-05	A0A0D2XW26	53	K	Mitochondrial import inner membrane translocase subunit tim-17	FOXG_08190	1	IGAITAIK(1)MR_x000D_
Cellular Component	GO:0019866	3	organelle inner membrane	8.88154e-05	A0A0D2Y4N3	575	K	AAA domain-containing protein	---	1	VALGGK(1)MAEELR_x000D_
Cellular Component	GO:0019866	3	organelle inner membrane	8.88154e-05	A0A0D2XZ87	135	K	Uncharacterized protein	FOXG_09313	1	SAGQPPK(1)LR_x000D_
Cellular Component	GO:0019866	3	organelle inner membrane	8.88154e-05	A0A0D2XHH5	33	K	"ATP synthase subunit d, mitochondrial"	FOXG_03373	1	GQTVASLQAFK(1)K_x000D_
Cellular Component	GO:0019866	3	organelle inner membrane	8.88154e-05	A0A0D2XHH5	155	K	"ATP synthase subunit d, mitochondrial"	FOXG_03373	1	TAQLVSK(1)GR_x000D_
Cellular Component	GO:0019866	3	organelle inner membrane	8.88154e-05	A0A0D2XHH5	63	K	"ATP synthase subunit d, mitochondrial"	FOXG_03373	1	SVLK(1)NQAIIDEIEK_x000D_
Cellular Component	GO:0019866	3	organelle inner membrane	8.88154e-05	A0A0D2XHH5	73	K	"ATP synthase subunit d, mitochondrial"	FOXG_03373	1	NQAIIDEIEK(1)R_x000D_
Cellular Component	GO:0019866	3	organelle inner membrane	8.88154e-05	A0A0D2XHH5	164	K	"ATP synthase subunit d, mitochondrial"	FOXG_03373	1	WMVPGYK(1)EK_x000D_
Cellular Component	GO:0019866	3	organelle inner membrane	8.88154e-05	A0A0D2XHH5	148	K	"ATP synthase subunit d, mitochondrial"	FOXG_03373	1	SIDEK(1)TAQLVSK_x000D_
Cellular Component	GO:0019866	3	organelle inner membrane	8.88154e-05	A0A0D2XHH5	107	K	"ATP synthase subunit d, mitochondrial"	FOXG_03373	1	NAEATK(1)EAVDLELK_x000D_
Cellular Component	GO:0019866	3	organelle inner membrane	8.88154e-05	A0A0D2Y5F2	112	K	NADH dehydrogenase	FOXG_11507	1	HPQEQYQPDPSK(1)K_x000D_
Cellular Component	GO:0019866	3	organelle inner membrane	8.88154e-05	A0A0D2Y5F2	304	K	NADH dehydrogenase	FOXG_11507	1	DFFEDDIK(1)K_x000D_
Cellular Component	GO:0019866	3	organelle inner membrane	8.88154e-05	A0A0D2Y5F2	373	K	NADH dehydrogenase	FOXG_11507	1	VTEDFVEAECAGPDGTK(1)QTLR_x000D_
Cellular Component	GO:0019866	3	organelle inner membrane	8.88154e-05	A0A0D2Y5F2	500	K	NADH dehydrogenase	FOXG_11507	0.999982	IK(1)DVKPFR_x000D_
Cellular Component	GO:0019866	3	organelle inner membrane	8.88154e-05	A0A0D2X9U7	81	K	Uncharacterized protein	FOXG_00662	1	GK(1)DWEDINALHTK_x000D_
Cellular Component	GO:0019866	3	organelle inner membrane	8.88154e-05	A0A0J9UKH0	62	K	Uncharacterized protein	FOXG_03330	1	LQQK(1)EAEALK_x000D_
Cellular Component	GO:0019866	3	organelle inner membrane	8.88154e-05	A0A0D2XDI2	194	K	MICOS complex subunit	FOXG_01962	1	NISDLTWK(1)YEQR_x000D_
Cellular Component	GO:0019866	3	organelle inner membrane	8.88154e-05	A0A0D2XDI2	234	K	MICOS complex subunit	FOXG_01962	1	YVDEK(1)VTDAR_x000D_
Cellular Component	GO:0019866	3	organelle inner membrane	8.88154e-05	A0A0D2XDI2	248	K	MICOS complex subunit	FOXG_01962	1	EAVEGWVQK(1)GK_x000D_
Cellular Component	GO:0019866	3	organelle inner membrane	8.88154e-05	A0A0D2XGH4	352	K	Cytochrome c oxidase assembly protein subunit 15	FOXG_03017	1	K(1)EDQSDLWWR_x000D_
Cellular Component	GO:0019866	3	organelle inner membrane	8.88154e-05	A0A0D2YC94	74	K	"Cytochrome c oxidase polypeptide 5, mitochondrial"	FOXG_13925	1	MQSNWTELTLQEK(1)K_x000D_
Cellular Component	GO:0019866	3	organelle inner membrane	8.88154e-05	A0A0D2YC94	159	K	"Cytochrome c oxidase polypeptide 5, mitochondrial"	FOXG_13925	1	SDPFTGITSPGYAGK(1)GMVQSPPK_x000D_
Cellular Component	GO:0019866	3	organelle inner membrane	8.88154e-05	A0A0D2YC94	75	K	"Cytochrome c oxidase polypeptide 5, mitochondrial"	FOXG_13925	1	K(1)AAYWIAFGPHGPR_x000D_
Cellular Component	GO:0019866	3	organelle inner membrane	8.88154e-05	A0A0D2YC94	144	K	"Cytochrome c oxidase polypeptide 5, mitochondrial"	FOXG_13925	1	NQK(1)SDPFTGITSPGYAGK_x000D_
Cellular Component	GO:0019866	3	organelle inner membrane	8.88154e-05	A0A0D2XAU4	172	K	MICOS complex subunit MIC60	FOXG_01010	1	SK(1)TQATEDAVR_x000D_
Cellular Component	GO:0019866	3	organelle inner membrane	8.88154e-05	A0A0D2XAU4	411	K	MICOS complex subunit MIC60	FOXG_01010	1	LQNQLAQQALALK(1)K_x000D_
Cellular Component	GO:0019866	3	organelle inner membrane	8.88154e-05	A0A0D2XAU4	374	K	MICOS complex subunit MIC60	FOXG_01010	1	QDFEQEMK(1)K_x000D_
Cellular Component	GO:0019866	3	organelle inner membrane	8.88154e-05	A0A0D2XAQ8	34	K	F-type H+-transporting ATPase subunit G	FOXG_00974	1	ATENAK(1)QAASK_x000D_
Cellular Component	GO:0019866	3	organelle inner membrane	8.88154e-05	A0A0D2XAQ8	185	K	F-type H+-transporting ATPase subunit G	FOXG_00974	1	FK(1)LVGYR_x000D_
Cellular Component	GO:0019866	3	organelle inner membrane	8.88154e-05	A0A0D2XAQ8	45	K	F-type H+-transporting ATPase subunit G	FOXG_00974	1	ATENAK(1)LAASR_x000D_
Cellular Component	GO:0019866	3	organelle inner membrane	8.88154e-05	A0A0D2XAQ8	79	K	F-type H+-transporting ATPase subunit G	FOXG_00974	1	GVANTLGK(1)VGGR_x000D_
Cellular Component	GO:0019866	3	organelle inner membrane	8.88154e-05	A0A0D2XP83	264	K	"GTP:AMP phosphotransferase, mitochondrial"	ADK2	1	LFAEFEK(1)R_x000D_
Cellular Component	GO:0019866	3	organelle inner membrane	8.88154e-05	A0A0J9VII7	25	K	Uncharacterized protein	FOXG_11113	1	K(1)TGLALYSR_x000D_
Cellular Component	GO:0019866	3	organelle inner membrane	8.88154e-05	A0A0J9VII7	56	K	Uncharacterized protein	FOXG_11113	1	FALAGAVCCSVTHGGLTPVDVVK(1)TR_x000D_
Cellular Component	GO:0019866	3	organelle inner membrane	8.88154e-05	A0A0J9VII7	9	K	Uncharacterized protein	FOXG_11113	1	AASTGSAK(1)VDAVVQNIK_x000D_
Cellular Component	GO:0019866	3	organelle inner membrane	8.88154e-05	A0A0J9VII7	275	K	Uncharacterized protein	FOXG_11113	1	IGK(1)ELGLR_x000D_
Cellular Component	GO:0019866	3	organelle inner membrane	8.88154e-05	A0A0J9VII7	126	K	Uncharacterized protein	FOXG_11113	1	QQWIDALGYETASK(1)NR_x000D_
Cellular Component	GO:0019866	3	organelle inner membrane	8.88154e-05	A0A0D2XVS7	191	K	Uncharacterized protein	FOXG_08089	1	LSEK(1)YGVEINPIK_x000D_
Cellular Component	GO:0019866	3	organelle inner membrane	8.88154e-05	A0A0D2X937	83	K	NADH dehydrogenase	FOXG_00397	1	YLQLLK(1)TNK_x000D_
Cellular Component	GO:0019866	3	organelle inner membrane	8.88154e-05	A0A0D2X937	91	K	NADH dehydrogenase	FOXG_00397	1	GTK(1)FLQQNYVDQK_x000D_
Cellular Component	GO:0019866	3	organelle inner membrane	8.88154e-05	A0A0D2XIA2	190	K	Uncharacterized protein	FOXG_03654	1	IDPK(1)DAALR_x000D_
Cellular Component	GO:0019866	3	organelle inner membrane	8.88154e-05	A0A0J9UX52	159	K	"Altered inheritance-mitochondria protein 31, mitochondrial"	FOXG_06104	1	TAAQAVEDNASAK(1)K_x000D_
Cellular Component	GO:0019866	3	organelle inner membrane	8.88154e-05	A0A0D2XMD2	172	K	NADH dehydrogenase	FOXG_05109	1	WDVHK(1)YEVTER_x000D_
Cellular Component	GO:0019866	3	organelle inner membrane	8.88154e-05	A0A0D2XMD2	141	K	NADH dehydrogenase	FOXG_05109	1	ALEK(1)ATDATK_x000D_
Cellular Component	GO:0019866	3	organelle inner membrane	8.88154e-05	A0A0D2XMD2	7	K	NADH dehydrogenase	FOXG_05109	1	SSQAAK(1)AASNVVSIAK_x000D_
Cellular Component	GO:0019866	3	organelle inner membrane	8.88154e-05	A0A0D2XMD2	122	K	NADH dehydrogenase	FOXG_05109	1	VELIGEAGEK(1)QLVAVK_x000D_
Cellular Component	GO:0019866	3	organelle inner membrane	8.88154e-05	A0A0J9WNA0	422	K	Molecular chaperone DnaJ	FOXG_08295	1	ITLPGMGMK(1)R_x000D_
Cellular Component	GO:0019866	3	organelle inner membrane	8.88154e-05	A0A0D2XAP5	402	K	Uncharacterized protein	---	1	QPSIALAGSGIVNSGK(1)PYDSATIAK_x000D_
Cellular Component	GO:0019866	3	organelle inner membrane	8.88154e-05	A0A0D2XAP5	356	K	Uncharacterized protein	---	1	VLK(1)SIADGQASQEDVKK_x000D_
Cellular Component	GO:0019866	3	organelle inner membrane	8.88154e-05	A0A0D2XAP5	254	K	Uncharacterized protein	---	1	TDATK(1)YFGGEQR_x000D_
Cellular Component	GO:0019866	3	organelle inner membrane	8.88154e-05	A0A0D2XAP5	376	K	Uncharacterized protein	---	1	AVANAK(1)FNLLNQNQLR_x000D_
Cellular Component	GO:0019866	3	organelle inner membrane	8.88154e-05	A0A0D2XAP5	62	K	Uncharacterized protein	---	1	LAVVAK(1)AGTR_x000D_
Cellular Component	GO:0019866	3	organelle inner membrane	8.88154e-05	A0A0D2XQJ6	118	K	NADH-ubiquinone oxidoreductase	FOXG_06244	1	PAEWK(1)LNK_x000D_
Cellular Component	GO:0019866	3	organelle inner membrane	8.88154e-05	A0A0D2XQJ6	121	K	NADH-ubiquinone oxidoreductase	FOXG_06244	1	LNK(1)CVYDNLK_x000D_
Cellular Component	GO:0019866	3	organelle inner membrane	8.88154e-05	A0A0D2XC11	716	K	Dynamin GTPase	FOXG_01434	1	DHVGGVLK(1)K_x000D_
Cellular Component	GO:0019866	3	organelle inner membrane	8.88154e-05	A0A0D2XPV4	402	K	"NADH dehydrogenase [ubiquinone] flavoprotein 1, mitochondrial"	FOXG_05992	1	WTEQMMK(1)R_x000D_
Cellular Component	GO:0019866	3	organelle inner membrane	8.88154e-05	A0A0D2XPV4	131	K	"NADH dehydrogenase [ubiquinone] flavoprotein 1, mitochondrial"	FOXG_05992	1	YLVVNADEGEPGTCK(1)DR_x000D_
Cellular Component	GO:0019866	3	organelle inner membrane	8.88154e-05	A0A0D2XPV4	83	K	"NADH dehydrogenase [ubiquinone] flavoprotein 1, mitochondrial"	FOXG_05992	1	GHDWIISEVK(1)ASGLR_x000D_
Cellular Component	GO:0019866	3	organelle inner membrane	8.88154e-05	A0A0D2XPV4	68	K	"NADH dehydrogenase [ubiquinone] flavoprotein 1, mitochondrial"	FOXG_05992	1	TK(1)EIILK_x000D_
Cellular Component	GO:0019866	3	organelle inner membrane	8.88154e-05	A0A0C4DHW6	42	K	Cytochrome c	FOXG_12815	1	K(1)TGSVEGYAYTDANK_x000D_
Cellular Component	GO:0019866	3	organelle inner membrane	8.88154e-05	A0A0C4DHW6	89	K	Cytochrome c	FOXG_12815	1	MAFGGLK(1)K_x000D_
Cellular Component	GO:0019866	3	organelle inner membrane	8.88154e-05	A0A0D2XVN7	82	K	Uncharacterized protein	FOXG_08049	1	SSSPAEVEK(1)K_x000D_
Cellular Component	GO:0019866	3	organelle inner membrane	8.88154e-05	A0A0D2X9W6	77	K	"Ubiquinone biosynthesis monooxygenase COQ6, mitochondrial"	COQ6	1	VALIEAQDLSK(1)TK_x000D_
Cellular Component	GO:0019866	3	organelle inner membrane	8.88154e-05	A0A0D2Y241	52	K	Cytochrome c oxidase subunit 5b	FOXG_10335	1	PATPNEQAAALAGTAEK(1)K_x000D_
Cellular Component	GO:0019866	3	organelle inner membrane	8.88154e-05	A0A0D2Y241	118	K	Cytochrome c oxidase subunit 5b	FOXG_10335	1	LGTMK(1)DPIMVR_x000D_
Cellular Component	GO:0019866	3	organelle inner membrane	8.88154e-05	A0A0D2Y241	58	K	Cytochrome c oxidase subunit 5b	FOXG_10335	1	VGSYK(1)TLK_x000D_
Cellular Component	GO:0019866	3	organelle inner membrane	8.88154e-05	A0A0D2Y241	195	K	Cytochrome c oxidase subunit 5b	FOXG_10335	1	TFADYIK(1)PEYR_x000D_
Cellular Component	GO:0019866	3	organelle inner membrane	8.88154e-05	A0A0D2XA53	112	K	"ATP synthase F1, delta subunit"	FOXG_00768	1	QINTK(1)DETVK_x000D_
Cellular Component	GO:0019866	3	organelle inner membrane	8.88154e-05	A0A0D2XA53	98	K	"ATP synthase F1, delta subunit"	FOXG_00768	1	LAAVLSAPTLTAADK(1)K_x000D_
Cellular Component	GO:0019866	3	organelle inner membrane	8.88154e-05	A0A0D2XA53	174	K	"ATP synthase F1, delta subunit"	FOXG_00768	1	LETAVSK(1)SAYVGQGQK_x000D_
Cellular Component	GO:0019866	3	organelle inner membrane	8.88154e-05	A0A0D2XA53	162	K	"ATP synthase F1, delta subunit"	FOXG_00768	1	GEVELTVTSAQALDK(1)R_x000D_
Cellular Component	GO:0019866	3	organelle inner membrane	8.88154e-05	A0A0D2XPN7	206	K	Xaa-Pro aminopeptidase	FOXG_05925	1	SAK(1)LIYADSPPSK_x000D_
Cellular Component	GO:0019866	3	organelle inner membrane	8.88154e-05	A0A0D2XUS2	67	K	"ADP,ATP carrier protein"	FOXG_07727	1	YAGIGDCFK(1)R_x000D_
Cellular Component	GO:0019866	3	organelle inner membrane	8.88154e-05	A0A0D2XUS2	259	K	"ADP,ATP carrier protein"	FOXG_07727	1	YK(1)NTMDAAR_x000D_
Cellular Component	GO:0019866	3	organelle inner membrane	8.88154e-05	A0A0D2XUS2	40	K	"ADP,ATP carrier protein"	FOXG_07727	1	VK(1)LLIQNQDEMLK_x000D_
Cellular Component	GO:0019866	3	organelle inner membrane	8.88154e-05	A0A0D2XUS2	51	K	"ADP,ATP carrier protein"	FOXG_07727	1	LLIQNQDEMLK(1)TGR_x000D_
Cellular Component	GO:0019866	3	organelle inner membrane	8.88154e-05	A0A0D2XUS2	58	K	"ADP,ATP carrier protein"	FOXG_07727	1	K(1)YAGIGDCFK_x000D_
Cellular Component	GO:0019866	3	organelle inner membrane	8.88154e-05	A0A0D2XUS2	153	K	"ADP,ATP carrier protein"	FOXG_07727	1	LANDAK(1)NAK_x000D_
Cellular Component	GO:0019866	3	organelle inner membrane	8.88154e-05	A0A0D2XUS2	172	K	"ADP,ATP carrier protein"	FOXG_07727	1	K(1)TLASDGIAGLYR_x000D_
Cellular Component	GO:0019866	3	organelle inner membrane	8.88154e-05	A0A0D2XUS2	275	K	"ADP,ATP carrier protein"	FOXG_07727	1	EGVK(1)SLFK_x000D_
Cellular Component	GO:0019866	3	organelle inner membrane	8.88154e-05	A0A0D2XUS2	257	K	"ADP,ATP carrier protein"	FOXG_07727	1	MMMTSGEAVK(1)YK_x000D_
Cellular Component	GO:0019866	3	organelle inner membrane	8.88154e-05	A0A0D2XUS2	171	K	"ADP,ATP carrier protein"	FOXG_07727	1	QFNGLVDVYK(1)K_x000D_
Cellular Component	GO:0019866	3	organelle inner membrane	8.88154e-05	A0A0D2XMC2	93	K	Ubiquinol-cytochrome c reductase subunit 8	FOXG_05099	1	SEYLNSK(1)AGR_x000D_
Cellular Component	GO:0019866	3	organelle inner membrane	8.88154e-05	A0A0D2XH23	462	K	Electron transfer flavoprotein-ubiquinone oxidoreductase	FOXG_03221	1	DSPIWK(1)ELK_x000D_
Cellular Component	GO:0019866	3	organelle inner membrane	8.88154e-05	A0A0C4DHW0	317	K	Mitochondrial DNA replication protein YHM2	FOXG_11292	1	LTGESVTAK(1)H_x000D_
Cellular Component	GO:0019866	3	organelle inner membrane	8.88154e-05	A0A0D2XVH5	161	K	Uncharacterized protein	---	1	FHEIGGK(1)R_x000D_
Cellular Component	GO:0019866	3	organelle inner membrane	8.88154e-05	A0A0D2XVH5	57	K	Uncharacterized protein	---	1	VSIEAGSALIQACEK(1)AGSTVPR_x000D_
Cellular Component	GO:0019866	3	organelle inner membrane	8.88154e-05	A0A0D2XVH5	679	K	Uncharacterized protein	---	1	VQLVDQNK(1)GAQVTGTPLK_x000D_
Cellular Component	GO:0019866	3	organelle inner membrane	8.88154e-05	A0A0D2XVH5	167	K	Uncharacterized protein	---	1	AVEDK(1)NIGPLIK_x000D_
Cellular Component	GO:0019866	3	organelle inner membrane	8.88154e-05	A0A0D2XVH5	302	K	Uncharacterized protein	---	1	FACDGLK(1)TQR_x000D_
Cellular Component	GO:0019866	3	organelle inner membrane	8.88154e-05	A0A0D2XVH5	689	K	Uncharacterized protein	---	1	GAQVTGTPLK(1)K_x000D_
Cellular Component	GO:0019866	3	organelle inner membrane	8.88154e-05	A0A0D2XVH5	623	K	Uncharacterized protein	---	1	TDWK(1)ILR_x000D_
Cellular Component	GO:0019866	3	organelle inner membrane	8.88154e-05	A0A0D2XVH5	105	K	Uncharacterized protein	---	1	PVASCAWPVQPGMVVK(1)TNSPLTHK_x000D_
Cellular Component	GO:0019866	3	organelle inner membrane	8.88154e-05	A0A0D2XVH5	293	K	Uncharacterized protein	---	1	LNDDVNEEWINDK(1)TR_x000D_
Cellular Component	GO:0019866	3	organelle inner membrane	8.88154e-05	A0A0J9U972	64	K	Mitochondrial GTP/GDP carrier protein 1	FOXG_00963	1	DYLSK(1)HYGADFENAFGK_x000D_
Cellular Component	GO:0019866	3	organelle inner membrane	8.88154e-05	A0A0J9U972	51	K	Mitochondrial GTP/GDP carrier protein 1	FOXG_00963	1	VYK(1)YGGQPVAR_x000D_
Cellular Component	GO:0019866	3	organelle inner membrane	8.88154e-05	A0A0J9U972	15	K	Mitochondrial GTP/GDP carrier protein 1	FOXG_00963	1	ISSASELNK(1)VIFK_x000D_
Cellular Component	GO:0005751	4	mitochondrial respiratory chain complex IV	0.0465411	A0A0D2XCD3	116	K	"Cytochrome c oxidase subunit 6, mitochondrial"	FOXG_01556	1	VENK(1)GQYEQYLEELKPLR_x000D_
Cellular Component	GO:0005751	4	mitochondrial respiratory chain complex IV	0.0465411	A0A0D2XCD3	110	K	"Cytochrome c oxidase subunit 6, mitochondrial"	FOXG_01556	1	IFEGIK(1)TK_x000D_
Cellular Component	GO:0005751	4	mitochondrial respiratory chain complex IV	0.0465411	A0A0D2YC94	74	K	"Cytochrome c oxidase polypeptide 5, mitochondrial"	FOXG_13925	1	MQSNWTELTLQEK(1)K_x000D_
Cellular Component	GO:0005751	4	mitochondrial respiratory chain complex IV	0.0465411	A0A0D2YC94	159	K	"Cytochrome c oxidase polypeptide 5, mitochondrial"	FOXG_13925	1	SDPFTGITSPGYAGK(1)GMVQSPPK_x000D_
Cellular Component	GO:0005751	4	mitochondrial respiratory chain complex IV	0.0465411	A0A0D2YC94	75	K	"Cytochrome c oxidase polypeptide 5, mitochondrial"	FOXG_13925	1	K(1)AAYWIAFGPHGPR_x000D_
Cellular Component	GO:0005751	4	mitochondrial respiratory chain complex IV	0.0465411	A0A0D2YC94	144	K	"Cytochrome c oxidase polypeptide 5, mitochondrial"	FOXG_13925	1	NQK(1)SDPFTGITSPGYAGK_x000D_
Cellular Component	GO:0005751	4	mitochondrial respiratory chain complex IV	0.0465411	A0A0D2Y241	52	K	Cytochrome c oxidase subunit 5b	FOXG_10335	1	PATPNEQAAALAGTAEK(1)K_x000D_
Cellular Component	GO:0005751	4	mitochondrial respiratory chain complex IV	0.0465411	A0A0D2Y241	118	K	Cytochrome c oxidase subunit 5b	FOXG_10335	1	LGTMK(1)DPIMVR_x000D_
Cellular Component	GO:0005751	4	mitochondrial respiratory chain complex IV	0.0465411	A0A0D2Y241	58	K	Cytochrome c oxidase subunit 5b	FOXG_10335	1	VGSYK(1)TLK_x000D_
Cellular Component	GO:0005751	4	mitochondrial respiratory chain complex IV	0.0465411	A0A0D2Y241	195	K	Cytochrome c oxidase subunit 5b	FOXG_10335	1	TFADYIK(1)PEYR_x000D_
Cellular Component	GO:0005761	3	mitochondrial ribosome	0.00243729	A0A0D2XQI1	87	K	Uncharacterized protein	---	1	DLTSYK(1)K_x000D_
Cellular Component	GO:0005761	3	mitochondrial ribosome	0.00243729	A0A0D2XQI1	132	K	Uncharacterized protein	---	1	VVSLNVQDTDAK(1)DQK_x000D_
Cellular Component	GO:0005761	3	mitochondrial ribosome	0.00243729	A0A0D2Y8Q3	138	K	Uncharacterized protein	FOXG_12669	1	IK(1)ELGPGGWNLR_x000D_
Cellular Component	GO:0005761	3	mitochondrial ribosome	0.00243729	A0A0D2XDU1	142	K	MRP-L46 domain-containing protein	---	1	ELGVYNGK(1)SSK_x000D_
Cellular Component	GO:0005761	3	mitochondrial ribosome	0.00243729	A0A0D2XUA8	216	K	Uncharacterized protein	FOXG_07560	1	FHSQK(1)FHER_x000D_
Cellular Component	GO:0005761	3	mitochondrial ribosome	0.00243729	A0A0D2XBP0	109	K	Uncharacterized protein	FOXG_01312	1	MEAMAGNLPGVK(1)R_x000D_
Cellular Component	GO:0005761	3	mitochondrial ribosome	0.00243729	A0A0J9UTL0	112	K	Uncharacterized protein	FOXG_05548	1	SVDDAIVQMK(1)WSK_x000D_
Cellular Component	GO:0005761	3	mitochondrial ribosome	0.00243729	A0A0J9UTL0	161	K	Uncharacterized protein	FOXG_05548	1	IQTVDGK(1)WIEIEDPTR_x000D_
Cellular Component	GO:0005761	3	mitochondrial ribosome	0.00243729	A0A0J9UTL0	90	K	Uncharacterized protein	FOXG_05548	1	SEFMPTSVK(1)K_x000D_
Cellular Component	GO:0005761	3	mitochondrial ribosome	0.00243729	A0A0D2XID0	281	K	Uncharacterized protein	FOXG_03683	1	FK(1)EINVDDVGR_x000D_
Cellular Component	GO:0005761	3	mitochondrial ribosome	0.00243729	A0A0D2Y449	162	K	Uncharacterized protein	FOXG_11051	1	MHK(1)AYDITR_x000D_
Cellular Component	GO:0005761	3	mitochondrial ribosome	0.00243729	A0A0D2Y449	114	K	Uncharacterized protein	FOXG_11051	1	DYQHCDWSK(1)GLR_x000D_
Cellular Component	GO:0005761	3	mitochondrial ribosome	0.00243729	A0A0D2Y449	80	K	Uncharacterized protein	FOXG_11051	1	IFYIEDK(1)LR_x000D_
Cellular Component	GO:0005761	3	mitochondrial ribosome	0.00243729	A0A0D2Y449	105	K	Uncharacterized protein	FOXG_11051	1	VILESDGK(1)DYQHCDWSK_x000D_
Cellular Component	GO:0005761	3	mitochondrial ribosome	0.00243729	A0A0D2XNB1	57	K	Uncharacterized protein	FOXG_05441	1	LITLAK(1)R_x000D_
Cellular Component	GO:0005761	3	mitochondrial ribosome	0.00243729	A0A0D2XNB1	51	K	Uncharacterized protein	FOXG_05441	1	MAEK(1)LITLAK_x000D_
Cellular Component	GO:0005761	3	mitochondrial ribosome	0.00243729	A0A0D2XYI9	171	K	Uncharacterized protein	FOXG_09061	1	VYDK(1)AWR_x000D_
Cellular Component	GO:0005761	3	mitochondrial ribosome	0.00243729	A0A0D2XEA0	133	K	L51_S25_CI-B8 domain-containing protein	FOXG_02232	1	GVWSPYHGK(1)GMVV_x000D_
Cellular Component	GO:0005761	3	mitochondrial ribosome	0.00243729	A0A0D2XC68	141	K	Uncharacterized protein	FOXG_01491	1	ASHYAK(1)VIR_x000D_
Cellular Component	GO:0005761	3	mitochondrial ribosome	0.00243729	A0A0D2XC68	169	K	Uncharacterized protein	FOXG_01491	1	VALEDFK(1)R_x000D_
Cellular Component	GO:0005761	3	mitochondrial ribosome	0.00243729	A0A0D2XC68	279	K	Uncharacterized protein	FOXG_01491	1	ALIVHEPALK(1)TALR_x000D_
Cellular Component	GO:0005761	3	mitochondrial ribosome	0.00243729	A0A0D2XC68	313	K	Uncharacterized protein	FOXG_01491	1	MPAWVK(1)R_x000D_
Cellular Component	GO:0005761	3	mitochondrial ribosome	0.00243729	A0A0D2XUC6	185	K	Ribosomal protein L1	FOXG_07578	1	AGLGK(1)ILGPK_x000D_
Cellular Component	GO:0005761	3	mitochondrial ribosome	0.00243729	A0A0J9U977	192	K	30S ribosomal protein S5	FOXG_00966	1	HAVDPEDQGQDDSGK(1)YQEIK_x000D_
Cellular Component	GO:0005761	3	mitochondrial ribosome	0.00243729	A0A0J9U977	168	K	30S ribosomal protein S5	FOXG_00966	1	TYTAEAPDLGK(1)VPGVK_x000D_
Cellular Component	GO:0005761	3	mitochondrial ribosome	0.00243729	A0A0D2XYJ0	152	K	Uncharacterized protein	---	1	ILADANDPIVK(1)K_x000D_
Cellular Component	GO:0005761	3	mitochondrial ribosome	0.00243729	A0A0D2XYJ0	174	K	Uncharacterized protein	---	1	HYAEAK(1)WR_x000D_
Cellular Component	GO:0005761	3	mitochondrial ribosome	0.00243729	A0A0D2XYJ0	239	K	Uncharacterized protein	---	1	VQVFDK(1)GER_x000D_
Cellular Component	GO:0005761	3	mitochondrial ribosome	0.00243729	A0A0D2XYJ0	329	K	Uncharacterized protein	---	1	LK(1)GLYSQR_x000D_
Cellular Component	GO:0005761	3	mitochondrial ribosome	0.00243729	A0A0D2XE29	145	K	Uncharacterized protein	FOXG_02160	1	NMLGLSLVDSK(1)K_x000D_
Cellular Component	GO:0005761	3	mitochondrial ribosome	0.00243729	A0A0D2XQ97	669	K	Uncharacterized protein	---	1	SIMPPLK(1)K_x000D_
Cellular Component	GO:0005761	3	mitochondrial ribosome	0.00243729	A0A0D2YC04	102	K	Uncharacterized protein	FOXG_13834	1	PRPEVLAK(1)R_x000D_
Cellular Component	GO:0005761	3	mitochondrial ribosome	0.00243729	A0A0D2YC04	31	K	Uncharacterized protein	FOXG_13834	1	SEENNYK(1)LR_x000D_
Cellular Component	GO:0005761	3	mitochondrial ribosome	0.00243729	A0A0D2YC04	301	K	Uncharacterized protein	FOXG_13834	1	EAEAAAK(1)EAEK_x000D_
Cellular Component	GO:0005761	3	mitochondrial ribosome	0.00243729	A0A0D2Y4G8	93	K	Uncharacterized protein	---	1	GMTSVFVGK(1)TR_x000D_
Cellular Component	GO:0005761	3	mitochondrial ribosome	0.00243729	A0A0D2Y4G8	185	K	Uncharacterized protein	---	1	GQYVDVK(1)GR_x000D_
Cellular Component	GO:0005761	3	mitochondrial ribosome	0.00243729	A0A0D2Y4G8	198	K	Uncharacterized protein	---	1	GMGFAGGMK(1)R_x000D_
Cellular Component	GO:0005761	3	mitochondrial ribosome	0.00243729	A0A0D2Y4G8	157	K	Uncharacterized protein	---	1	AELAEFK(1)VR_x000D_
Cellular Component	GO:0005761	3	mitochondrial ribosome	0.00243729	A0A0D2XUX5	120	K	Uncharacterized protein	FOXG_07782	1	MIVIIK(1)K_x000D_
Cellular Component	GO:0005761	3	mitochondrial ribosome	0.00243729	A0A0D2XUU0	82	K	Ribosomal_L30 domain-containing protein	FOXG_07745	1	TPDPGFYIEK(1)AVPR_x000D_
Cellular Component	GO:1904949	3	ATPase complex	0.0390337	A0A0D2XVJ7	413	K	RuvB-like helicase	FOXG_08009	1	YASNLISTSQLVSAK(1)R_x000D_
Cellular Component	GO:1904949	3	ATPase complex	0.0390337	A0A0D2XVJ7	446	K	RuvB-like helicase	FOXG_08009	1	FVAESEK(1)R_x000D_
Cellular Component	GO:1904949	3	ATPase complex	0.0390337	A0A0D2XVJ7	277	K	RuvB-like helicase	FOXG_08009	1	DQINTK(1)VGEWK_x000D_
Cellular Component	GO:1904949	3	ATPase complex	0.0390337	A0A0D2XJU2	243	K	Uncharacterized protein	FOXG_04208	1	GLQAWQPSADPVVLEGK(1)K_x000D_
Cellular Component	GO:1904949	3	ATPase complex	0.0390337	A0A0D2XJU2	575	K	Uncharacterized protein	FOXG_04208	1	LVSAASNVTLQK(1)LELK_x000D_
Cellular Component	GO:1904949	3	ATPase complex	0.0390337	A0A0D2XJU2	150	K	Uncharacterized protein	FOXG_04208	1	TPAVYK(1)DYR_x000D_
Cellular Component	GO:1904949	3	ATPase complex	0.0390337	A0A0C4DHP8	137	K	S-phase kinase-associated protein 1	FOXG_01898	1	GK(1)SPEEIR_x000D_
Cellular Component	GO:1904949	3	ATPase complex	0.0390337	A0A0C4DHP8	144	K	S-phase kinase-associated protein 1	FOXG_01898	1	K(1)TFNITNDFTPEEEEQIR_x000D_
Cellular Component	GO:1904949	3	ATPase complex	0.0390337	A0A0D2XDX6	315	K	Uncharacterized protein	---	1	ETLEADDSLK(1)R_x000D_
Cellular Component	GO:1904949	3	ATPase complex	0.0390337	A0A0D2XDX6	464	K	Uncharacterized protein	---	1	LLDQAK(1)DTR_x000D_
Cellular Component	GO:1904949	3	ATPase complex	0.0390337	A0A0D2XDX6	330	K	Uncharacterized protein	---	1	SIALYAK(1)QR_x000D_
Cellular Component	GO:1904949	3	ATPase complex	0.0390337	A0A0D2X8I7	489	K	Uncharacterized protein	FOXG_00196	1	AAFDGAVAK(1)EASYR_x000D_
Cellular Component	GO:1904949	3	ATPase complex	0.0390337	A0A0D2XML0	702	K	Adenosinetriphosphatase	FOXG_05187	1	ELNAK(1)YEK_x000D_
Cellular Component	GO:1904949	3	ATPase complex	0.0390337	A0A0D2XML0	900	K	Adenosinetriphosphatase	FOXG_05187	1	AYAK(1)VFWQR_x000D_
Cellular Component	GO:1904949	3	ATPase complex	0.0390337	A0A0D2XML0	83	K	Adenosinetriphosphatase	FOXG_05187	1	LGESK(1)EDDTIR_x000D_
Cellular Component	GO:1904949	3	ATPase complex	0.0390337	A0A0D2XML0	862	K	Adenosinetriphosphatase	FOXG_05187	1	LSLQGFGDWNK(1)R_x000D_
Cellular Component	GO:1904949	3	ATPase complex	0.0390337	A0A0D2XML0	914	K	Adenosinetriphosphatase	FOXG_05187	1	YTEIADYPK(1)YIK_x000D_
Cellular Component	GO:1904949	3	ATPase complex	0.0390337	A0A0D2XAB9	320	K	Actin-like protein 4	FOXG_00834	1	YSVSGNEDYVK(1)TQPGR_x000D_
Cellular Component	GO:1904949	3	ATPase complex	0.0390337	A0A0D2XAB9	82	K	Actin-like protein 4	FOXG_00834	1	NYMNK(1)DSVVEDWDVAAR_x000D_
Cellular Component	GO:1904949	3	ATPase complex	0.0390337	A0A0D2Y474	131	K	Histone H2A	FOXG_11076	1	ALLLK(1)VEQK_x000D_
Cellular Component	GO:1904949	3	ATPase complex	0.0390337	A0A0D2Y474	48	K	Histone H2A	FOXG_11076	1	FLK(1)QNTQQK_x000D_
Cellular Component	GO:1904949	3	ATPase complex	0.0390337	A0A0D2XX22	679	K	Uncharacterized protein	---	1	VDYNELGPK(1)GIR_x000D_
Cellular Component	GO:1904949	3	ATPase complex	0.0390337	A0A0D2XA20	48	K	Replication factor C subunit 5	FOXG_00735	1	SLAQSGDFPHLLVYGPSGAGK(1)K_x000D_
Cellular Component	GO:1904949	3	ATPase complex	0.0390337	A0A0D2YBX8	731	K	Uncharacterized protein	---	1	AIDIIK(1)R_x000D_
Cellular Component	GO:1904949	3	ATPase complex	0.0390337	A0A0D2XW56	338	K	Uncharacterized protein	FOXG_08220	1	K(1)EQDLEYYK_x000D_
Cellular Component	GO:1904949	3	ATPase complex	0.0390337	A0A0D2XW56	357	K	Uncharacterized protein	FOXG_08220	1	NITDQTK(1)K_x000D_
Cellular Component	GO:1904949	3	ATPase complex	0.0390337	A0A0D2Y8N0	318	K	26S proteasome regulatory subunit N6	FOXG_12646	1	LLGLQEDEEK(1)R_x000D_
Cellular Component	GO:1904949	3	ATPase complex	0.0390337	A0A0J9URW8	566	K	DNA helicase INO80	FOXG_04350	1	AAFATSTGK(1)K_x000D_
Cellular Component	GO:1904949	3	ATPase complex	0.0390337	A0A0D2XCE6	315	K	Actin beta/gamma 1	FOXG_01569	1	MQK(1)EITALAPSSMK_x000D_
Cellular Component	GO:1904949	3	ATPase complex	0.0390337	A0A0D2XCE6	50	K	Actin beta/gamma 1	FOXG_01569	1	HHGIMIGMGQK(1)DSYVGDEAQSK_x000D_
Cellular Component	GO:1904949	3	ATPase complex	0.0390337	A0A0D2XCE6	291	K	Actin beta/gamma 1	FOXG_01569	1	K(1)DLYGNIVMSGGTTMYPGLSDR_x000D_
Cellular Component	GO:1904949	3	ATPase complex	0.0390337	A0A0D2XCE6	328	K	Actin beta/gamma 1	FOXG_01569	1	VK(1)IIAPPER_x000D_
Cellular Component	GO:1904949	3	ATPase complex	0.0390337	A0A0D2XCE6	61	K	Actin beta/gamma 1	FOXG_01569	1	DSYVGDEAQSK(1)R_x000D_
Cellular Component	GO:1904949	3	ATPase complex	0.0390337	A0A0D2XCE6	113	K	Actin beta/gamma 1	FOXG_01569	1	VAPEEHPVLLTEAPINPK(1)SNR_x000D_
Cellular Component	GO:1904949	3	ATPase complex	0.0390337	A0A0D2XV91	124	K	RuvB-like helicase	FOXG_07899	1	AIGLK(1)VR_x000D_
Cellular Component	GO:1904949	3	ATPase complex	0.0390337	A0A0D2XV91	35	K	RuvB-like helicase	FOXG_07899	0.998999	GLGLK(0.001)PDGYAEK(0.999)QAAGFVGQVGAR_x000D_
Cellular Component	GO:1904949	3	ATPase complex	0.0390337	A0A0D2XV91	183	K	RuvB-like helicase	FOXG_07899	1	LDPSIYEAIQK(1)ER_x000D_
Cellular Component	GO:1904949	3	ATPase complex	0.0390337	A0A0D2XV91	275	K	RuvB-like helicase	FOXG_07899	1	MTEITDK(1)LR_x000D_
Cellular Component	GO:0000788	4	nuclear nucleosome	0.00544982	A0A0D2XW09	23	K	Histone H2A	FOXG_08173	1	SSK(1)AGLAFPVGR_x000D_
Cellular Component	GO:0000788	4	nuclear nucleosome	0.00544982	A0A0C4DHX6	57	K	Histone H3	FOXG_13952	1	YQK(1)STELLIR_x000D_
Cellular Component	GO:0000788	4	nuclear nucleosome	0.00544982	A0A0C4DHX6	80	K	Histone H3	FOXG_13952	1	EIAQDFK(1)SDLR_x000D_
Cellular Component	GO:0000788	4	nuclear nucleosome	0.00544982	A0A0D2XW08	18	K	Histone H2B	---	1	LAAYNK(1)K_x000D_
Cellular Component	GO:0000788	4	nuclear nucleosome	0.00544982	A0A0D2XW08	49	K	Histone H2B	---	1	HAVSEGTK(1)AVTK_x000D_
Cellular Component	GO:0000788	4	nuclear nucleosome	0.00544982	A0A0D2XW08	19	K	Histone H2B	---	1	K(1)STISSR_x000D_
Cellular Component	GO:0000788	4	nuclear nucleosome	0.00544982	A0A0D2XW08	41	K	Histone H2B	---	1	LILPGELAK(1)HAVSEGTK_x000D_
Cellular Component	GO:0000788	4	nuclear nucleosome	0.00544982	A0A0D2XW08	12	K	Histone H2B	---	1	VASEASK(1)LAAYNK_x000D_
Cellular Component	GO:0000788	4	nuclear nucleosome	0.00544982	A0A0D2XZH3	92	K	Histone H4	FOXG_09402	1	TVTSLDVVYALK(1)R_x000D_
Cellular Component	GO:0000788	4	nuclear nucleosome	0.00544982	A0A0D2XZH3	32	K	Histone H4	FOXG_09402	1	DNIQGITK(1)PAIR_x000D_
Cellular Component	GO:0000788	4	nuclear nucleosome	0.00544982	A0A0D2XZH3	80	K	Histone H4	FOXG_09402	1	K(1)TVTSLDVVYALK_x000D_
Cellular Component	GO:0000788	4	nuclear nucleosome	0.00544982	A0A0D2Y474	131	K	Histone H2A	FOXG_11076	1	ALLLK(1)VEQK_x000D_
Cellular Component	GO:0000788	4	nuclear nucleosome	0.00544982	A0A0D2Y474	48	K	Histone H2A	FOXG_11076	1	FLK(1)QNTQQK_x000D_
Cellular Component	GO:0016282	5	eukaryotic 43S preinitiation complex	4.44223e-06	A0A0J9UW30	93	K	Translation initiation factor 2 subunit 2	FOXG_05455	1	QLEK(1)LELK_x000D_
Cellular Component	GO:0016282	5	eukaryotic 43S preinitiation complex	4.44223e-06	A0A0J9UW30	181	K	Translation initiation factor 2 subunit 2	FOXG_05455	1	TVFANIADISK(1)R_x000D_
Cellular Component	GO:0016282	5	eukaryotic 43S preinitiation complex	4.44223e-06	A0A0J9UW30	219	K	Translation initiation factor 2 subunit 2	FOXG_05455	1	FQQK(1)QIENVVR_x000D_
Cellular Component	GO:0016282	5	eukaryotic 43S preinitiation complex	4.44223e-06	A0A0J9UW30	73	K	Translation initiation factor 2 subunit 2	FOXG_05455	1	KVDDADADADAAPADDAAPAEDGGLDLTLK(1)K_x000D_
Cellular Component	GO:0016282	5	eukaryotic 43S preinitiation complex	4.44223e-06	A0A0J9UW30	89	K	Translation initiation factor 2 subunit 2	FOXG_05455	1	GDDDFTK(1)QLEK_x000D_
Cellular Component	GO:0016282	5	eukaryotic 43S preinitiation complex	4.44223e-06	A0A0J9UW30	239	K	Translation initiation factor 2 subunit 2	FOXG_05455	1	TCK(1)SPDTELNK_x000D_
Cellular Component	GO:0016282	5	eukaryotic 43S preinitiation complex	4.44223e-06	A0A0J9UW30	227	K	Translation initiation factor 2 subunit 2	FOXG_05455	1	K(1)YIIEYVTCK_x000D_
Cellular Component	GO:0016282	5	eukaryotic 43S preinitiation complex	4.44223e-06	A0A0J9UW30	247	K	Translation initiation factor 2 subunit 2	FOXG_05455	1	SPDTELNK(1)GENR_x000D_
Cellular Component	GO:0016282	5	eukaryotic 43S preinitiation complex	4.44223e-06	A0A0D2XDK3	315	K	Eukaryotic translation initiation factor 2 subunit gamma	FOXG_01983	0.999942	SFDVNKPGSEIDDLK(1)GGVAGGSILHGVVK_x000D_
Cellular Component	GO:0016282	5	eukaryotic 43S preinitiation complex	4.44223e-06	A0A0D2XDK3	350	K	Eukaryotic translation initiation factor 2 subunit gamma	FOXG_01983	1	DDSGALK(1)CTPIFSR_x000D_
Cellular Component	GO:0016282	5	eukaryotic 43S preinitiation complex	4.44223e-06	A0A0D2XDK3	149	K	Eukaryotic translation initiation factor 2 subunit gamma	FOXG_01983	1	SEK(1)EVDPPCER_x000D_
Cellular Component	GO:0016282	5	eukaryotic 43S preinitiation complex	4.44223e-06	A0A0D2XDK3	99	K	Eukaryotic translation initiation factor 2 subunit gamma	FOXG_01983	1	STVVK(1)AISGVQTVR_x000D_
Cellular Component	GO:0016282	5	eukaryotic 43S preinitiation complex	4.44223e-06	A0A0D2XDK3	130	K	Eukaryotic translation initiation factor 2 subunit gamma	FOXG_01983	1	IYK(1)CDNQACPR_x000D_
Cellular Component	GO:0016282	5	eukaryotic 43S preinitiation complex	4.44223e-06	A0A0D2XDK3	306	K	Eukaryotic translation initiation factor 2 subunit gamma	FOXG_01983	1	SFDVNK(1)PGSEIDDLK_x000D_
Cellular Component	GO:0016282	5	eukaryotic 43S preinitiation complex	4.44223e-06	A0A0D2XDK3	120	K	Eukaryotic translation initiation factor 2 subunit gamma	FOXG_01983	1	NITIK(1)LGYANAK_x000D_
Cellular Component	GO:0016282	5	eukaryotic 43S preinitiation complex	4.44223e-06	A0A0D2XMK9	97	K	Eukaryotic translation initiation factor 3 subunit I	TIF34	1	TWEFPTAVK(1)R_x000D_
Cellular Component	GO:0016282	5	eukaryotic 43S preinitiation complex	4.44223e-06	A0A0D2XMK9	20	K	Eukaryotic translation initiation factor 3 subunit I	TIF34	1	FNK(1)DGDLIFSVAK_x000D_
Cellular Component	GO:0016282	5	eukaryotic 43S preinitiation complex	4.44223e-06	A0A0D2XMK9	211	K	Eukaryotic translation initiation factor 3 subunit I	TIF34	1	TYFITACK(1)DK_x000D_
Cellular Component	GO:0016282	5	eukaryotic 43S preinitiation complex	4.44223e-06	A0A0D2XMK9	243	K	Eukaryotic translation initiation factor 3 subunit I	TIF34	1	TYTADTPLNSATITPK(1)K_x000D_
Cellular Component	GO:0016282	5	eukaryotic 43S preinitiation complex	4.44223e-06	A0A0D2XMK9	319	K	Eukaryotic translation initiation factor 3 subunit I	TIF34	1	VHHFDK(1)GYFDFNYEVER_x000D_
Cellular Component	GO:0016282	5	eukaryotic 43S preinitiation complex	4.44223e-06	A0A0D2XMK9	275	K	Eukaryotic translation initiation factor 3 subunit I	TIF34	1	FYHK(1)IFEDEIGR_x000D_
Cellular Component	GO:0016282	5	eukaryotic 43S preinitiation complex	4.44223e-06	A0A0D2XMK9	301	K	Eukaryotic translation initiation factor 3 subunit I	TIF34	1	GHFGPLNTVAADPTGK(1)SYASGGEDGYVR_x000D_
Cellular Component	GO:0016282	5	eukaryotic 43S preinitiation complex	4.44223e-06	A0A0D2XMK9	82	K	Eukaryotic translation initiation factor 3 subunit I	TIF34	1	LWEVK(1)TGR_x000D_
Cellular Component	GO:0016282	5	eukaryotic 43S preinitiation complex	4.44223e-06	A0A0D2XCQ6	36	K	Eukaryotic translation initiation factor 3 subunit M	FOXG_01679	1	AEDAK(1)QLLSQEKPPSQEEVISK_x000D_
Cellular Component	GO:0016282	5	eukaryotic 43S preinitiation complex	4.44223e-06	A0A0D2XCQ6	340	K	Eukaryotic translation initiation factor 3 subunit M	FOXG_01679	1	AGLVEGK(1)LSQQR_x000D_
Cellular Component	GO:0016282	5	eukaryotic 43S preinitiation complex	4.44223e-06	A0A0D2XCQ6	361	K	Eukaryotic translation initiation factor 3 subunit M	FOXG_01679	1	VFGQK(1)QYQELANR_x000D_
Cellular Component	GO:0016282	5	eukaryotic 43S preinitiation complex	4.44223e-06	A0A0D2XGV1	104	K	Translation initiation factor 1A	FOXG_03145	1	TLK(1)SYGELPENAK_x000D_
Cellular Component	GO:0016282	5	eukaryotic 43S preinitiation complex	4.44223e-06	A0A0D2XGV1	56	K	Translation initiation factor 1A	FOXG_03145	1	LEALCFDGSK(1)R_x000D_
Cellular Component	GO:0016282	5	eukaryotic 43S preinitiation complex	4.44223e-06	A0A0D2XGV1	94	K	Translation initiation factor 1A	FOXG_03145	1	GDVILK(1)YTADEAR_x000D_
Cellular Component	GO:0016282	5	eukaryotic 43S preinitiation complex	4.44223e-06	A0A0D2XGV1	151	K	Translation initiation factor 1A	FOXG_03145	1	K(1)EVDIDDI_x000D_
Cellular Component	GO:0016282	5	eukaryotic 43S preinitiation complex	4.44223e-06	A0A0D2XGV1	29	K	Translation initiation factor 1A	FOXG_03145	1	ELTFK(1)EDGQEYAQVVK_x000D_
Cellular Component	GO:0016282	5	eukaryotic 43S preinitiation complex	4.44223e-06	A0A0J9VGG5	497	K	Eukaryotic translation initiation factor 3 subunit C	NIP1	1	VISK(1)TYR_x000D_
Cellular Component	GO:0016282	5	eukaryotic 43S preinitiation complex	4.44223e-06	A0A0J9VGG5	91	K	Eukaryotic translation initiation factor 3 subunit C	NIP1	1	VSLQVDAAPTEEGDDDGFATVGK(1)GGR_x000D_
Cellular Component	GO:0016282	5	eukaryotic 43S preinitiation complex	4.44223e-06	A0A0J9VGG5	270	K	Eukaryotic translation initiation factor 3 subunit C	NIP1	1	K(1)DDSLEIPQDSVNR_x000D_
Cellular Component	GO:0016282	5	eukaryotic 43S preinitiation complex	4.44223e-06	A0A0D2XZ52	170	K	Eukaryotic translation initiation factor 3 subunit H	---	1	LSPAFMSAYK(1)EGK_x000D_
Cellular Component	GO:0016282	5	eukaryotic 43S preinitiation complex	4.44223e-06	A0A0D2XZ52	334	K	Eukaryotic translation initiation factor 3 subunit H	---	1	LEGMLNAK(1)QVEQYSK_x000D_
Cellular Component	GO:0016282	5	eukaryotic 43S preinitiation complex	4.44223e-06	A0A0D2XZ52	181	K	Eukaryotic translation initiation factor 3 subunit H	---	1	FTTESLQK(1)SK_x000D_
Cellular Component	GO:0016282	5	eukaryotic 43S preinitiation complex	4.44223e-06	A0A0D2XZ52	305	K	Eukaryotic translation initiation factor 3 subunit H	---	1	AAAK(1)QAPLPEDEWQR_x000D_
Cellular Component	GO:0016282	5	eukaryotic 43S preinitiation complex	4.44223e-06	A0A0D2XE49	934	K	Eukaryotic translation initiation factor 3 subunit A	TIF32	1	RPPVFGAGK(1)WR_x000D_
Cellular Component	GO:0016282	5	eukaryotic 43S preinitiation complex	4.44223e-06	A0A0D2XE49	70	K	Eukaryotic translation initiation factor 3 subunit A	TIF32	1	LAK(1)DALYQYK_x000D_
Cellular Component	GO:0016282	5	eukaryotic 43S preinitiation complex	4.44223e-06	A0A0D2XE49	289	K	Eukaryotic translation initiation factor 3 subunit A	TIF32	1	NVMMANYYEK(1)LTR_x000D_
Cellular Component	GO:0016282	5	eukaryotic 43S preinitiation complex	4.44223e-06	A0A0D2XE49	327	K	Eukaryotic translation initiation factor 3 subunit A	TIF32	1	QSSVLVATGQGK(1)K_x000D_
Cellular Component	GO:0016282	5	eukaryotic 43S preinitiation complex	4.44223e-06	A0A0D2XE49	761	K	Eukaryotic translation initiation factor 3 subunit A	TIF32	1	IYETVK(1)AQTLK_x000D_
Cellular Component	GO:0016282	5	eukaryotic 43S preinitiation complex	4.44223e-06	A0A0D2XE49	979	K	Eukaryotic translation initiation factor 3 subunit A	TIF32	1	LNLSGGK(1)PSWR_x000D_
Cellular Component	GO:0016282	5	eukaryotic 43S preinitiation complex	4.44223e-06	A0A0D2XE49	653	K	Eukaryotic translation initiation factor 3 subunit A	TIF32	1	LANEQK(1)ER_x000D_
Cellular Component	GO:0016282	5	eukaryotic 43S preinitiation complex	4.44223e-06	A0A0D2XE49	817	K	Eukaryotic translation initiation factor 3 subunit A	TIF32	1	ELEK(1)QIAQR_x000D_
Cellular Component	GO:0016282	5	eukaryotic 43S preinitiation complex	4.44223e-06	A0A0D2XE49	437	K	Eukaryotic translation initiation factor 3 subunit A	TIF32	1	ISPILTK(1)IGADSEMEK_x000D_
Cellular Component	GO:0016282	5	eukaryotic 43S preinitiation complex	4.44223e-06	A0A0D2XE49	94	K	Eukaryotic translation initiation factor 3 subunit A	TIF32	1	K(1)FIELAVEK_x000D_
Cellular Component	GO:0016282	5	eukaryotic 43S preinitiation complex	4.44223e-06	A0A0D2XE49	748	K	Eukaryotic translation initiation factor 3 subunit A	TIF32	1	LHEDYAK(1)QIEQDR_x000D_
Cellular Component	GO:0016282	5	eukaryotic 43S preinitiation complex	4.44223e-06	A0A0D2XE49	527	K	Eukaryotic translation initiation factor 3 subunit A	TIF32	1	MAHATGVLSFDNDVFSSSK(1)ASHGGSSAGSAESETGTVQR_x000D_
Cellular Component	GO:0016282	5	eukaryotic 43S preinitiation complex	4.44223e-06	A0A0D2XE49	766	K	Eukaryotic translation initiation factor 3 subunit A	TIF32	1	AQTLK(1)DAEQK_x000D_
Cellular Component	GO:0016282	5	eukaryotic 43S preinitiation complex	4.44223e-06	A0A0D2XE49	886	K	Eukaryotic translation initiation factor 3 subunit A	TIF32	1	QEMLEK(1)AALQQR_x000D_
Cellular Component	GO:0016282	5	eukaryotic 43S preinitiation complex	4.44223e-06	A0A0D2XE49	624	K	Eukaryotic translation initiation factor 3 subunit A	TIF32	1	EVASEIQAK(1)K_x000D_
Cellular Component	GO:0016282	5	eukaryotic 43S preinitiation complex	4.44223e-06	A0A0D2XE49	705	K	Eukaryotic translation initiation factor 3 subunit A	TIF32	1	AMK(1)LAQLER_x000D_
Cellular Component	GO:0016282	5	eukaryotic 43S preinitiation complex	4.44223e-06	A0A0D2XXB4	35	K	Eukaryotic translation initiation factor 3 subunit G	TIF35	1	HDWADDDDIEETSTDLPEPQTISNK(1)DGTK_x000D_
Cellular Component	GO:0016282	5	eukaryotic 43S preinitiation complex	4.44223e-06	A0A0D2XXB4	185	K	Eukaryotic translation initiation factor 3 subunit G	TIF35	1	DTMAPIGETGAADVAAGMGDEPSAAGAGAAGAK(1)K_x000D_
Cellular Component	GO:0016282	5	eukaryotic 43S preinitiation complex	4.44223e-06	A0A0D2XXB4	207	K	Eukaryotic translation initiation factor 3 subunit G	TIF35	1	MGSK(1)FGER_x000D_
Cellular Component	GO:0016282	5	eukaryotic 43S preinitiation complex	4.44223e-06	A0A0D2XXB4	248	K	Eukaryotic translation initiation factor 3 subunit G	TIF35	1	VFLAK(1)DR_x000D_
Cellular Component	GO:0016282	5	eukaryotic 43S preinitiation complex	4.44223e-06	A0A0D2XXB4	275	K	Eukaryotic translation initiation factor 3 subunit G	TIF35	1	ACAK(1)MDGFGFK_x000D_
Cellular Component	GO:0016282	5	eukaryotic 43S preinitiation complex	4.44223e-06	A0A0D2XXB4	10	K	Eukaryotic translation initiation factor 3 subunit G	TIF35	1	AAAVANQPK(1)HDWADDDDIEETSTDLPEPQTISNK_x000D_
Cellular Component	GO:0016282	5	eukaryotic 43S preinitiation complex	4.44223e-06	A0A0D2XXB4	115	K	Eukaryotic translation initiation factor 3 subunit G	TIF35	0.83464	K(0.165)AEK(0.835)DESADANAQSMK_x000D_
Cellular Component	GO:0016282	5	eukaryotic 43S preinitiation complex	4.44223e-06	A0A0D2XUX6	398	K	Eukaryotic translation initiation factor 3 subunit E	INT6	1	LDAK(1)IDSQDGTVVMNHPPNNVYQQVIEK_x000D_
Cellular Component	GO:0016282	5	eukaryotic 43S preinitiation complex	4.44223e-06	A0A0D2XUX6	123	K	Eukaryotic translation initiation factor 3 subunit E	INT6	1	SDK(1)VANLEFLK_x000D_
Cellular Component	GO:0016282	5	eukaryotic 43S preinitiation complex	4.44223e-06	A0A0D2XUX6	211	K	Eukaryotic translation initiation factor 3 subunit E	INT6	1	ENIDSK(1)LFNNPR_x000D_
Cellular Component	GO:0016282	5	eukaryotic 43S preinitiation complex	4.44223e-06	A0A0D2XUX6	422	K	Eukaryotic translation initiation factor 3 subunit E	INT6	1	IDSQDGTVVMNHPPNNVYQQVIEK(1)TK_x000D_
Cellular Component	GO:0016282	5	eukaryotic 43S preinitiation complex	4.44223e-06	A0A0D2XUX6	176	K	Eukaryotic translation initiation factor 3 subunit E	INT6	1	VLSTDNDK(1)VSAATWGK_x000D_
Cellular Component	GO:0016282	5	eukaryotic 43S preinitiation complex	4.44223e-06	A0A0D2XI55	98	K	Eukaryotic translation initiation factor eIF-1	FOXG_03605	1	DVQEFLIDK(1)K_x000D_
Cellular Component	GO:0016282	5	eukaryotic 43S preinitiation complex	4.44223e-06	A0A0D2XI55	50	K	Eukaryotic translation initiation factor eIF-1	FOXG_03605	1	TLTTVQGLPK(1)K_x000D_
Cellular Component	GO:0016282	5	eukaryotic 43S preinitiation complex	4.44223e-06	A0A0D2XI55	23	K	Eukaryotic translation initiation factor eIF-1	FOXG_03605	1	TYDPFAEADEDTGETK(1)QTQNYIHIR_x000D_
Cellular Component	GO:0016282	5	eukaryotic 43S preinitiation complex	4.44223e-06	A0A0D2XI55	110	K	Eukaryotic translation initiation factor eIF-1	FOXG_03605	1	TIK(1)VHGF_x000D_
Cellular Component	GO:0016282	5	eukaryotic 43S preinitiation complex	4.44223e-06	A0A0D2XNA9	315	K	Eukaryotic translation initiation factor 3 subunit F	FOXG_05439	1	LAVANLTSNEK(1)EGEGK_x000D_
Cellular Component	GO:0016282	5	eukaryotic 43S preinitiation complex	4.44223e-06	A0A0D2XNA9	207	K	Eukaryotic translation initiation factor 3 subunit F	FOXG_05439	1	SALEAIASAK(1)DAESR_x000D_
Cellular Component	GO:0016282	5	eukaryotic 43S preinitiation complex	4.44223e-06	A0A0D2XNA9	107	K	Eukaryotic translation initiation factor 3 subunit F	FOXG_05439	1	NMLALTLK(1)ANR_x000D_
Cellular Component	GO:0016282	5	eukaryotic 43S preinitiation complex	4.44223e-06	A0A0D2X864	181	K	Eukaryotic translation initiation factor 3 subunit D	FOXG_00072	1	DASINVK(1)AEWK_x000D_
Cellular Component	GO:0016282	5	eukaryotic 43S preinitiation complex	4.44223e-06	A0A0D2X864	165	K	Eukaryotic translation initiation factor 3 subunit D	FOXG_00072	1	FGWK(1)DYDK_x000D_
Cellular Component	GO:0016282	5	eukaryotic 43S preinitiation complex	4.44223e-06	A0A0D2X864	169	K	Eukaryotic translation initiation factor 3 subunit D	FOXG_00072	1	DYDK(1)PAR_x000D_
Cellular Component	GO:0016282	5	eukaryotic 43S preinitiation complex	4.44223e-06	A0A0D2X864	502	K	Eukaryotic translation initiation factor 3 subunit D	FOXG_00072	1	HVVLGVIGWK(1)PR_x000D_
Cellular Component	GO:0016282	5	eukaryotic 43S preinitiation complex	4.44223e-06	A0A0D2X864	378	K	Eukaryotic translation initiation factor 3 subunit D	FOXG_00072	1	VTMAHGNPFYNSSEDTDPPASK(1)AYK_x000D_
Cellular Component	GO:0016282	5	eukaryotic 43S preinitiation complex	4.44223e-06	A0A0D2X864	429	K	Eukaryotic translation initiation factor 3 subunit D	FOXG_00072	1	NAISGEDQHVSIHALNEFDSK(1)AQGSGGALDWR_x000D_
Cellular Component	GO:0016282	5	eukaryotic 43S preinitiation complex	4.44223e-06	A0A0D2X864	55	K	Eukaryotic translation initiation factor 3 subunit D	FOXG_00072	1	MADWTAEGK(1)DR_x000D_
Cellular Component	GO:0033178	3	proton-transporting two-sector ATPase complex, catalytic domain	0.000478789	A0A0D2XEG1	36	K	"ATP synthase subunit delta, mitochondrial"	FOXG_02293	1	IK(1)LSLALPHQSIYK_x000D_
Cellular Component	GO:0033178	3	proton-transporting two-sector ATPase complex, catalytic domain	0.000478789	A0A0D2XAN8	186	K	Vacuolar proton pump subunit B	FOXG_00954	1	QAGLVQK(1)QGITNK_x000D_
Cellular Component	GO:0033178	3	proton-transporting two-sector ATPase complex, catalytic domain	0.000478789	A0A0D2XHL0	45	K	V-type proton ATPase subunit E	FOXG_03408	1	ANEEFEIEK(1)SK_x000D_
Cellular Component	GO:0033178	3	proton-transporting two-sector ATPase complex, catalytic domain	0.000478789	A0A0D2XHL0	29	K	V-type proton ATPase subunit E	FOXG_03408	1	QEAMEK(1)AR_x000D_
Cellular Component	GO:0033178	3	proton-transporting two-sector ATPase complex, catalytic domain	0.000478789	A0A0D2XDH2	73	K	ATP synthase subunit gamma	FOXG_01951	1	K(1)YGQTSNEVYESAETK_x000D_
Cellular Component	GO:0033178	3	proton-transporting two-sector ATPase complex, catalytic domain	0.000478789	A0A0D2XDH2	138	K	ATP synthase subunit gamma	FOXG_01951	1	LHAEQPGFDLVLIGEK(1)AK_x000D_
Cellular Component	GO:0033178	3	proton-transporting two-sector ATPase complex, catalytic domain	0.000478789	A0A0D2XDH2	48	K	ATP synthase subunit gamma	FOXG_01951	1	NIEK(1)ITNTMK_x000D_
Cellular Component	GO:0033178	3	proton-transporting two-sector ATPase complex, catalytic domain	0.000478789	A0A0J9UFA2	112	K	V-type proton ATPase catalytic subunit A	FOXG_01804	1	K(1)WEFTPSVK_x000D_
Cellular Component	GO:0033178	3	proton-transporting two-sector ATPase complex, catalytic domain	0.000478789	A0A0J9UFA2	571	K	V-type proton ATPase catalytic subunit A	FOXG_01804	1	FEVPTDGQDVISK(1)R_x000D_
Cellular Component	GO:0033178	3	proton-transporting two-sector ATPase complex, catalytic domain	0.000478789	A0A0J9UFA2	542	K	V-type proton ATPase catalytic subunit A	FOXG_01804	1	VIAQGQSWAK(1)VR_x000D_
Cellular Component	GO:0033178	3	proton-transporting two-sector ATPase complex, catalytic domain	0.000478789	A0A0J9UFA2	94	K	V-type proton ATPase catalytic subunit A	FOXG_01804	1	MAK(1)SIYIPR_x000D_
Cellular Component	GO:0033178	3	proton-transporting two-sector ATPase complex, catalytic domain	0.000478789	A0A0J9UFA2	442	K	V-type proton ATPase catalytic subunit A	FOXG_01804	1	YNTILDK(1)YYEK_x000D_
Cellular Component	GO:0033178	3	proton-transporting two-sector ATPase complex, catalytic domain	0.000478789	A0A0J9UFA2	435	K	V-type proton ATPase catalytic subunit A	FOXG_01804	1	HFPSINTSLSYSK(1)YNTILDK_x000D_
Cellular Component	GO:0033178	3	proton-transporting two-sector ATPase complex, catalytic domain	0.000478789	A0A0C4DHN8	140	K	V-type proton ATPase subunit C	---	1	ELANVDTDVK(1)TK_x000D_
Cellular Component	GO:0033178	3	proton-transporting two-sector ATPase complex, catalytic domain	0.000478789	A0A0J9WFZ0	238	K	ATP synthase subunit alpha	FOXG_00308	1	WNDGQDEK(1)K_x000D_
Cellular Component	GO:0033178	3	proton-transporting two-sector ATPase complex, catalytic domain	0.000478789	A0A0J9WFZ0	251	K	ATP synthase subunit alpha	FOXG_00308	1	LYCIYVAVGQK(1)R_x000D_
Cellular Component	GO:0033178	3	proton-transporting two-sector ATPase complex, catalytic domain	0.000478789	A0A0J9WFZ0	533	K	ATP synthase subunit alpha	FOXG_00308	1	EGAISK(1)DTEAK_x000D_
Cellular Component	GO:0033178	3	proton-transporting two-sector ATPase complex, catalytic domain	0.000478789	A0A0J9WFZ0	426	K	ATP synthase subunit alpha	FOXG_00308	1	AMK(1)QVAGSLK_x000D_
Cellular Component	GO:0033178	3	proton-transporting two-sector ATPase complex, catalytic domain	0.000478789	A0A0J9WFZ0	538	K	ATP synthase subunit alpha	FOXG_00308	1	DTEAK(1)LR_x000D_
Cellular Component	GO:0033178	3	proton-transporting two-sector ATPase complex, catalytic domain	0.000478789	A0A0J9WFZ0	131	K	ATP synthase subunit alpha	FOXG_00308	1	EGETVK(1)R_x000D_
Cellular Component	GO:0033178	3	proton-transporting two-sector ATPase complex, catalytic domain	0.000478789	A0A0J9WFZ0	182	K	ATP synthase subunit alpha	FOXG_00308	1	K(1)SVNEPVQTGLK_x000D_
Cellular Component	GO:0033178	3	proton-transporting two-sector ATPase complex, catalytic domain	0.000478789	A0A0J9WFZ0	217	K	ATP synthase subunit alpha	FOXG_00308	1	QTGK(1)TAVGLDTILNQK_x000D_
Cellular Component	GO:0033178	3	proton-transporting two-sector ATPase complex, catalytic domain	0.000478789	A0A0J9WFZ0	160	K	ATP synthase subunit alpha	FOXG_00308	1	VVDALGNPIDGK(1)GPINTK_x000D_
Cellular Component	GO:0033178	3	proton-transporting two-sector ATPase complex, catalytic domain	0.000478789	A0A0J9WFZ0	471	K	ATP synthase subunit alpha	FOXG_00308	1	LTELLK(1)QR_x000D_
Cellular Component	GO:0033178	3	proton-transporting two-sector ATPase complex, catalytic domain	0.000478789	A0A0J9WFZ0	193	K	ATP synthase subunit alpha	FOXG_00308	1	SVNEPVQTGLK(1)SIDAMVPIGR_x000D_
Cellular Component	GO:0033178	3	proton-transporting two-sector ATPase complex, catalytic domain	0.000478789	A0A0J9WFZ0	315	K	ATP synthase subunit alpha	FOXG_00308	1	HSLVIYDDLSK(1)QAVAYR_x000D_
Cellular Component	GO:0033178	3	proton-transporting two-sector ATPase complex, catalytic domain	0.000478789	A0A0J9WFZ0	527	K	ATP synthase subunit alpha	FOXG_00308	1	TNESELLATIDK(1)EGAISK_x000D_
Cellular Component	GO:0033178	3	proton-transporting two-sector ATPase complex, catalytic domain	0.000478789	A0A0J9WFZ0	166	K	ATP synthase subunit alpha	FOXG_00308	1	GPINTK(1)EK(1)R_x000D_
Cellular Component	GO:0033178	3	proton-transporting two-sector ATPase complex, catalytic domain	0.000478789	A0A0J9WFZ0	229	K	ATP synthase subunit alpha	FOXG_00308	1	TAVGLDTILNQK(1)R_x000D_
Cellular Component	GO:0033178	3	proton-transporting two-sector ATPase complex, catalytic domain	0.000478789	A0A0D2X8N0	73	K	V-type proton ATPase subunit H	FOXG_00239	1	VLFVGDDGK(1)TSVLETAGK_x000D_
Cellular Component	GO:0033178	3	proton-transporting two-sector ATPase complex, catalytic domain	0.000478789	A0A0D2YC97	388	K	ATP synthase subunit beta	FOXG_13928	1	GISELGIYPAVDPLDSK(1)SR_x000D_
Cellular Component	GO:0033178	3	proton-transporting two-sector ATPase complex, catalytic domain	0.000478789	A0A0D2YC97	58	K	ATP synthase subunit beta	FOXG_13928	1	IHQVIGAVVDVK(1)FDTQK_x000D_
Cellular Component	GO:0033178	3	proton-transporting two-sector ATPase complex, catalytic domain	0.000478789	A0A0D2YC97	469	K	ATP synthase subunit beta	FOXG_13928	1	LVDLK(1)ETINSFK_x000D_
Cellular Component	GO:0000235	5	astral microtubule	0.17742	A0A0C4DHT3	324	K	Tubulin beta chain	FOXG_06228	1	VAMK(1)EVEDQMR_x000D_
Cellular Component	GO:0000235	5	astral microtubule	0.17742	A0A0C4DHT3	58	K	Tubulin beta chain	FOXG_06228	1	MSVYFNEASGNK(1)YVPR_x000D_
Cellular Component	GO:0000235	5	astral microtubule	0.17742	A0A0D2XEI6	187	K	RP/EB family microtubule-associated protein	FOXG_02318	1	DFYFSK(1)LR_x000D_
Cellular Component	GO:0000235	5	astral microtubule	0.17742	A0A0D2XAP0	112	K	Tubulin alpha chain	FOXG_00956	1	GHYTVGK(1)ELIDGVLDK_x000D_
Cellular Component	GO:0000235	5	astral microtubule	0.17742	A0A0D2XAP0	163	K	Tubulin alpha chain	FOXG_00956	1	LSVDYGK(1)K_x000D_
Cellular Component	GO:0000235	5	astral microtubule	0.17742	A0A0D2XAP0	311	K	Tubulin alpha chain	FOXG_00956	1	HGK(1)YMATCLLYR_x000D_
Cellular Component	GO:0000235	5	astral microtubule	0.17742	A0A0D2XAP0	96	K	Tubulin alpha chain	FOXG_00956	1	NLFHPEMMITGK(1)EDASNNYAR_x000D_
Cellular Component	GO:0031429	3	box H/ACA snoRNP complex	0.0117555	A0A0J9V9W6	39	K	H/ACA ribonucleoprotein complex subunit 3	FOXG_19954	1	FSPDDK(1)WSR_x000D_
Cellular Component	GO:0031429	3	box H/ACA snoRNP complex	0.0117555	A0A0J9V3E8	99	K	H/ACA ribonucleoprotein complex subunit	FOXG_08125	1	EGDK(1)FYIGSEK_x000D_
Cellular Component	GO:0031429	3	box H/ACA snoRNP complex	0.0117555	A0A0D2XCI0	3	K	Centromere/microtubule-binding protein cbf5	FOXG_01603	1	SK(1)DVAVVK_x000D_
Cellular Component	GO:0031429	3	box H/ACA snoRNP complex	0.0117555	A0A0D2XCI0	9	K	Centromere/microtubule-binding protein cbf5	FOXG_01603	1	DVAVVK(1)K_x000D_
Cellular Component	GO:0031429	3	box H/ACA snoRNP complex	0.0117555	A0A0D2XCI0	400	K	Centromere/microtubule-binding protein cbf5	FOXG_01603	1	WSSEYK(1)DFSTSDASAAAAAAAPAK_x000D_
Cellular Component	GO:0031429	3	box H/ACA snoRNP complex	0.0117555	A0A0D2XCI0	394	K	Centromere/microtubule-binding protein cbf5	FOXG_01603	1	YGRPNDATPAK(1)WSSEYK_x000D_
Cellular Component	GO:0031429	3	box H/ACA snoRNP complex	0.0117555	A0A0D2XCI0	78	K	Centromere/microtubule-binding protein cbf5	FOXG_01603	1	QYISSGVINLDK(1)PSNPSSHEVVAWVK_x000D_
Cellular Component	GO:0031429	3	box H/ACA snoRNP complex	0.0117555	A0A0D2XCI0	92	K	Centromere/microtubule-binding protein cbf5	FOXG_01603	0.99998	QYISSGVINLDKPSNPSSHEVVAWVK(1)R_x000D_
Cellular Component	GO:0031429	3	box H/ACA snoRNP complex	0.0117555	A0A0D2XCI0	457	K	Centromere/microtubule-binding protein cbf5	FOXG_01603	1	HDGETAEEK(1)AER_x000D_
Cellular Component	GO:0031429	3	box H/ACA snoRNP complex	0.0117555	A0A0D2XCI0	144	K	Centromere/microtubule-binding protein cbf5	FOXG_01603	1	LHDK(1)LPGGQAQFAR_x000D_
Cellular Component	GO:0031429	3	box H/ACA snoRNP complex	0.0117555	A0A0D2XCI0	186	K	Centromere/microtubule-binding protein cbf5	FOXG_01603	1	TIHESK(1)LIEFDNDR_x000D_
Cellular Component	GO:0031429	3	box H/ACA snoRNP complex	0.0117555	A0A0D2XCI0	383	K	Centromere/microtubule-binding protein cbf5	FOXG_01603	1	LDK(1)YGRPNDATPAK_x000D_
Cellular Component	GO:0031429	3	box H/ACA snoRNP complex	0.0117555	A0A0D2XCI0	43	K	Centromere/microtubule-binding protein cbf5	FOXG_01603	1	NYDK(1)LLVR_x000D_
Cellular Component	GO:0031429	3	box H/ACA snoRNP complex	0.0117555	A0A0D2XCI0	372	K	Centromere/microtubule-binding protein cbf5	FOXG_01603	1	RWGLGPVALEK(1)K_x000D_
Cellular Component	GO:0031429	3	box H/ACA snoRNP complex	0.0117555	A0A0D2XCI0	133	K	Centromere/microtubule-binding protein cbf5	FOXG_01603	1	SQQGAGK(1)EYVAVIR_x000D_
Cellular Component	GO:0008180	3	COP9 signalosome	0.115859	A0A0D2Y2G2	21	K	COP9 signalosome complex subunit 5	FOXG_10459	1	AWELDNNVQLVDPK(1)R_x000D_
Cellular Component	GO:0008180	3	COP9 signalosome	0.115859	A0A0D2XQ76	238	K	26S proteasome regulatory subunit N5	FOXG_06118	1	GEEVPEEK(1)EDDTTDLK_x000D_
Cellular Component	GO:0008180	3	COP9 signalosome	0.115859	A0A0D2XQ76	127	K	26S proteasome regulatory subunit N5	FOXG_06118	1	TVTEGK(1)IFVEVER_x000D_
Cellular Component	GO:0008180	3	COP9 signalosome	0.115859	A0A0D2XQ76	390	K	26S proteasome regulatory subunit N5	FOXG_06118	1	VIAK(1)YYTR_x000D_
Cellular Component	GO:0008180	3	COP9 signalosome	0.115859	A0A0D2XQ76	139	K	26S proteasome regulatory subunit N5	FOXG_06118	1	VTK(1)ILSDIK_x000D_
Cellular Component	GO:0008180	3	COP9 signalosome	0.115859	A0A0D2XQ76	262	K	26S proteasome regulatory subunit N5	FOXG_06118	1	HEEK(1)YLDVCK_x000D_
Cellular Component	GO:0008180	3	COP9 signalosome	0.115859	A0A0D2XQ76	427	K	26S proteasome regulatory subunit N5	FOXG_06118	1	TVYAK(1)IDR_x000D_
Cellular Component	GO:0008180	3	COP9 signalosome	0.115859	A0A0D2XQ76	439	K	26S proteasome regulatory subunit N5	FOXG_06118	1	IVSFAK(1)PR_x000D_
Cellular Component	GO:0008180	3	COP9 signalosome	0.115859	A0A0D2XQ76	219	K	26S proteasome regulatory subunit N5	FOXG_06118	1	TAEQLEK(1)EQK_x000D_
Cellular Component	GO:0008180	3	COP9 signalosome	0.115859	A0A0D2XQ76	10	K	26S proteasome regulatory subunit N5	FOXG_06118	0.994072	SDGVLK(0.006)PEK(0.994)DFSK_x000D_
Cellular Component	GO:0008180	3	COP9 signalosome	0.115859	A0A0D2XQ76	285	K	26S proteasome regulatory subunit N5	FOXG_06118	1	QVLDTEAVEEDPAK(1)LRPVLQR_x000D_
Cellular Component	GO:0008180	3	COP9 signalosome	0.115859	A0A0D2XQ76	44	K	26S proteasome regulatory subunit N5	FOXG_06118	1	LAALEK(1)QTR_x000D_
Cellular Component	GO:0008180	3	COP9 signalosome	0.115859	A0A0D2X963	147	K	PCI domain-containing protein	FOXG_00423	1	ITDEEK(1)AR_x000D_
Cellular Component	GO:0008180	3	COP9 signalosome	0.115859	A0A0D2XZ52	170	K	Eukaryotic translation initiation factor 3 subunit H	---	1	LSPAFMSAYK(1)EGK_x000D_
Cellular Component	GO:0008180	3	COP9 signalosome	0.115859	A0A0D2XZ52	334	K	Eukaryotic translation initiation factor 3 subunit H	---	1	LEGMLNAK(1)QVEQYSK_x000D_
Cellular Component	GO:0008180	3	COP9 signalosome	0.115859	A0A0D2XZ52	181	K	Eukaryotic translation initiation factor 3 subunit H	---	1	FTTESLQK(1)SK_x000D_
Cellular Component	GO:0008180	3	COP9 signalosome	0.115859	A0A0D2XZ52	305	K	Eukaryotic translation initiation factor 3 subunit H	---	1	AAAK(1)QAPLPEDEWQR_x000D_
Cellular Component	GO:0070603	3	SWI/SNF superfamily-type complex	0.0239161	A0A0D2XVJ7	413	K	RuvB-like helicase	FOXG_08009	1	YASNLISTSQLVSAK(1)R_x000D_
Cellular Component	GO:0070603	3	SWI/SNF superfamily-type complex	0.0239161	A0A0D2XVJ7	446	K	RuvB-like helicase	FOXG_08009	1	FVAESEK(1)R_x000D_
Cellular Component	GO:0070603	3	SWI/SNF superfamily-type complex	0.0239161	A0A0D2XVJ7	277	K	RuvB-like helicase	FOXG_08009	1	DQINTK(1)VGEWK_x000D_
Cellular Component	GO:0070603	3	SWI/SNF superfamily-type complex	0.0239161	A0A0D2XJU2	243	K	Uncharacterized protein	FOXG_04208	1	GLQAWQPSADPVVLEGK(1)K_x000D_
Cellular Component	GO:0070603	3	SWI/SNF superfamily-type complex	0.0239161	A0A0D2XJU2	575	K	Uncharacterized protein	FOXG_04208	1	LVSAASNVTLQK(1)LELK_x000D_
Cellular Component	GO:0070603	3	SWI/SNF superfamily-type complex	0.0239161	A0A0D2XJU2	150	K	Uncharacterized protein	FOXG_04208	1	TPAVYK(1)DYR_x000D_
Cellular Component	GO:0070603	3	SWI/SNF superfamily-type complex	0.0239161	A0A0D2XDX6	315	K	Uncharacterized protein	---	1	ETLEADDSLK(1)R_x000D_
Cellular Component	GO:0070603	3	SWI/SNF superfamily-type complex	0.0239161	A0A0D2XDX6	464	K	Uncharacterized protein	---	1	LLDQAK(1)DTR_x000D_
Cellular Component	GO:0070603	3	SWI/SNF superfamily-type complex	0.0239161	A0A0D2XDX6	330	K	Uncharacterized protein	---	1	SIALYAK(1)QR_x000D_
Cellular Component	GO:0070603	3	SWI/SNF superfamily-type complex	0.0239161	A0A0D2X8I7	489	K	Uncharacterized protein	FOXG_00196	1	AAFDGAVAK(1)EASYR_x000D_
Cellular Component	GO:0070603	3	SWI/SNF superfamily-type complex	0.0239161	A0A0D2XML0	702	K	Adenosinetriphosphatase	FOXG_05187	1	ELNAK(1)YEK_x000D_
Cellular Component	GO:0070603	3	SWI/SNF superfamily-type complex	0.0239161	A0A0D2XML0	900	K	Adenosinetriphosphatase	FOXG_05187	1	AYAK(1)VFWQR_x000D_
Cellular Component	GO:0070603	3	SWI/SNF superfamily-type complex	0.0239161	A0A0D2XML0	83	K	Adenosinetriphosphatase	FOXG_05187	1	LGESK(1)EDDTIR_x000D_
Cellular Component	GO:0070603	3	SWI/SNF superfamily-type complex	0.0239161	A0A0D2XML0	862	K	Adenosinetriphosphatase	FOXG_05187	1	LSLQGFGDWNK(1)R_x000D_
Cellular Component	GO:0070603	3	SWI/SNF superfamily-type complex	0.0239161	A0A0D2XML0	914	K	Adenosinetriphosphatase	FOXG_05187	1	YTEIADYPK(1)YIK_x000D_
Cellular Component	GO:0070603	3	SWI/SNF superfamily-type complex	0.0239161	A0A0D2XAB9	320	K	Actin-like protein 4	FOXG_00834	1	YSVSGNEDYVK(1)TQPGR_x000D_
Cellular Component	GO:0070603	3	SWI/SNF superfamily-type complex	0.0239161	A0A0D2XAB9	82	K	Actin-like protein 4	FOXG_00834	1	NYMNK(1)DSVVEDWDVAAR_x000D_
Cellular Component	GO:0070603	3	SWI/SNF superfamily-type complex	0.0239161	A0A0D2Y474	131	K	Histone H2A	FOXG_11076	1	ALLLK(1)VEQK_x000D_
Cellular Component	GO:0070603	3	SWI/SNF superfamily-type complex	0.0239161	A0A0D2Y474	48	K	Histone H2A	FOXG_11076	1	FLK(1)QNTQQK_x000D_
Cellular Component	GO:0070603	3	SWI/SNF superfamily-type complex	0.0239161	A0A0D2XX22	679	K	Uncharacterized protein	---	1	VDYNELGPK(1)GIR_x000D_
Cellular Component	GO:0070603	3	SWI/SNF superfamily-type complex	0.0239161	A0A0D2YBX8	731	K	Uncharacterized protein	---	1	AIDIIK(1)R_x000D_
Cellular Component	GO:0070603	3	SWI/SNF superfamily-type complex	0.0239161	A0A0D2XW56	338	K	Uncharacterized protein	FOXG_08220	1	K(1)EQDLEYYK_x000D_
Cellular Component	GO:0070603	3	SWI/SNF superfamily-type complex	0.0239161	A0A0D2XW56	357	K	Uncharacterized protein	FOXG_08220	1	NITDQTK(1)K_x000D_
Cellular Component	GO:0070603	3	SWI/SNF superfamily-type complex	0.0239161	A0A0D2Y8N0	318	K	26S proteasome regulatory subunit N6	FOXG_12646	1	LLGLQEDEEK(1)R_x000D_
Cellular Component	GO:0070603	3	SWI/SNF superfamily-type complex	0.0239161	A0A0J9URW8	566	K	DNA helicase INO80	FOXG_04350	1	AAFATSTGK(1)K_x000D_
Cellular Component	GO:0070603	3	SWI/SNF superfamily-type complex	0.0239161	A0A0D2XCE6	315	K	Actin beta/gamma 1	FOXG_01569	1	MQK(1)EITALAPSSMK_x000D_
Cellular Component	GO:0070603	3	SWI/SNF superfamily-type complex	0.0239161	A0A0D2XCE6	50	K	Actin beta/gamma 1	FOXG_01569	1	HHGIMIGMGQK(1)DSYVGDEAQSK_x000D_
Cellular Component	GO:0070603	3	SWI/SNF superfamily-type complex	0.0239161	A0A0D2XCE6	291	K	Actin beta/gamma 1	FOXG_01569	1	K(1)DLYGNIVMSGGTTMYPGLSDR_x000D_
Cellular Component	GO:0070603	3	SWI/SNF superfamily-type complex	0.0239161	A0A0D2XCE6	328	K	Actin beta/gamma 1	FOXG_01569	1	VK(1)IIAPPER_x000D_
Cellular Component	GO:0070603	3	SWI/SNF superfamily-type complex	0.0239161	A0A0D2XCE6	61	K	Actin beta/gamma 1	FOXG_01569	1	DSYVGDEAQSK(1)R_x000D_
Cellular Component	GO:0070603	3	SWI/SNF superfamily-type complex	0.0239161	A0A0D2XCE6	113	K	Actin beta/gamma 1	FOXG_01569	1	VAPEEHPVLLTEAPINPK(1)SNR_x000D_
Cellular Component	GO:0070603	3	SWI/SNF superfamily-type complex	0.0239161	A0A0D2XV91	124	K	RuvB-like helicase	FOXG_07899	1	AIGLK(1)VR_x000D_
Cellular Component	GO:0070603	3	SWI/SNF superfamily-type complex	0.0239161	A0A0D2XV91	35	K	RuvB-like helicase	FOXG_07899	0.998999	GLGLK(0.001)PDGYAEK(0.999)QAAGFVGQVGAR_x000D_
Cellular Component	GO:0070603	3	SWI/SNF superfamily-type complex	0.0239161	A0A0D2XV91	183	K	RuvB-like helicase	FOXG_07899	1	LDPSIYEAIQK(1)ER_x000D_
Cellular Component	GO:0070603	3	SWI/SNF superfamily-type complex	0.0239161	A0A0D2XV91	275	K	RuvB-like helicase	FOXG_07899	1	MTEITDK(1)LR_x000D_
Cellular Component	GO:0000274	4	mitochondrial proton-transporting ATP synthase, stator stalk	0.0117555	A0A0D2XA53	112	K	"ATP synthase F1, delta subunit"	FOXG_00768	1	QINTK(1)DETVK_x000D_
Cellular Component	GO:0000274	4	mitochondrial proton-transporting ATP synthase, stator stalk	0.0117555	A0A0D2XA53	98	K	"ATP synthase F1, delta subunit"	FOXG_00768	1	LAAVLSAPTLTAADK(1)K_x000D_
Cellular Component	GO:0000274	4	mitochondrial proton-transporting ATP synthase, stator stalk	0.0117555	A0A0D2XA53	174	K	"ATP synthase F1, delta subunit"	FOXG_00768	1	LETAVSK(1)SAYVGQGQK_x000D_
Cellular Component	GO:0000274	4	mitochondrial proton-transporting ATP synthase, stator stalk	0.0117555	A0A0D2XA53	162	K	"ATP synthase F1, delta subunit"	FOXG_00768	1	GEVELTVTSAQALDK(1)R_x000D_
Cellular Component	GO:0000274	4	mitochondrial proton-transporting ATP synthase, stator stalk	0.0117555	A0A0D2XHH5	33	K	"ATP synthase subunit d, mitochondrial"	FOXG_03373	1	GQTVASLQAFK(1)K_x000D_
Cellular Component	GO:0000274	4	mitochondrial proton-transporting ATP synthase, stator stalk	0.0117555	A0A0D2XHH5	155	K	"ATP synthase subunit d, mitochondrial"	FOXG_03373	1	TAQLVSK(1)GR_x000D_
Cellular Component	GO:0000274	4	mitochondrial proton-transporting ATP synthase, stator stalk	0.0117555	A0A0D2XHH5	63	K	"ATP synthase subunit d, mitochondrial"	FOXG_03373	1	SVLK(1)NQAIIDEIEK_x000D_
Cellular Component	GO:0000274	4	mitochondrial proton-transporting ATP synthase, stator stalk	0.0117555	A0A0D2XHH5	73	K	"ATP synthase subunit d, mitochondrial"	FOXG_03373	1	NQAIIDEIEK(1)R_x000D_
Cellular Component	GO:0000274	4	mitochondrial proton-transporting ATP synthase, stator stalk	0.0117555	A0A0D2XHH5	164	K	"ATP synthase subunit d, mitochondrial"	FOXG_03373	1	WMVPGYK(1)EK_x000D_
Cellular Component	GO:0000274	4	mitochondrial proton-transporting ATP synthase, stator stalk	0.0117555	A0A0D2XHH5	148	K	"ATP synthase subunit d, mitochondrial"	FOXG_03373	1	SIDEK(1)TAQLVSK_x000D_
Cellular Component	GO:0000274	4	mitochondrial proton-transporting ATP synthase, stator stalk	0.0117555	A0A0D2XHH5	107	K	"ATP synthase subunit d, mitochondrial"	FOXG_03373	1	NAEATK(1)EAVDLELK_x000D_
Cellular Component	GO:0000274	4	mitochondrial proton-transporting ATP synthase, stator stalk	0.0117555	A0A0D2X9W8	119	K	Uncharacterized protein	---	1	EWAEAQNNK(1)IK_x000D_
Cellular Component	GO:0000274	4	mitochondrial proton-transporting ATP synthase, stator stalk	0.0117555	A0A0D2X9W8	197	K	Uncharacterized protein	---	1	YEGQVK(1)QR_x000D_
Cellular Component	GO:0000274	4	mitochondrial proton-transporting ATP synthase, stator stalk	0.0117555	A0A0D2X9W8	214	K	Uncharacterized protein	---	1	VQK(1)ELENPK_x000D_
Cellular Component	GO:0000274	4	mitochondrial proton-transporting ATP synthase, stator stalk	0.0117555	A0A0D2X9W8	160	K	Uncharacterized protein	---	1	NLFEVSK(1)ETAK_x000D_
Cellular Component	GO:0000274	4	mitochondrial proton-transporting ATP synthase, stator stalk	0.0117555	A0A0D2X9W8	202	K	Uncharacterized protein	---	1	QQK(1)ELAQSVIAK_x000D_
Cellular Component	GO:0000274	4	mitochondrial proton-transporting ATP synthase, stator stalk	0.0117555	A0A0D2X9W8	211	K	Uncharacterized protein	---	1	ELAQSVIAK(1)VQK_x000D_
Cellular Component	GO:0000274	4	mitochondrial proton-transporting ATP synthase, stator stalk	0.0117555	A0A0D2X9W8	121	K	Uncharacterized protein	---	1	IK(1)NILNSAR_x000D_
Cellular Component	GO:0033177	3	proton-transporting two-sector ATPase complex, proton-transporting domain	0.00793317	A0A0D2XA53	112	K	"ATP synthase F1, delta subunit"	FOXG_00768	1	QINTK(1)DETVK_x000D_
Cellular Component	GO:0033177	3	proton-transporting two-sector ATPase complex, proton-transporting domain	0.00793317	A0A0D2XA53	98	K	"ATP synthase F1, delta subunit"	FOXG_00768	1	LAAVLSAPTLTAADK(1)K_x000D_
Cellular Component	GO:0033177	3	proton-transporting two-sector ATPase complex, proton-transporting domain	0.00793317	A0A0D2XA53	174	K	"ATP synthase F1, delta subunit"	FOXG_00768	1	LETAVSK(1)SAYVGQGQK_x000D_
Cellular Component	GO:0033177	3	proton-transporting two-sector ATPase complex, proton-transporting domain	0.00793317	A0A0D2XA53	162	K	"ATP synthase F1, delta subunit"	FOXG_00768	1	GEVELTVTSAQALDK(1)R_x000D_
Cellular Component	GO:0033177	3	proton-transporting two-sector ATPase complex, proton-transporting domain	0.00793317	A0A0D2X9Q7	75	K	Uncharacterized protein	FOXG_00622	1	NNPTSGDSVITDPSDPK(1)FDLEK_x000D_
Cellular Component	GO:0033177	3	proton-transporting two-sector ATPase complex, proton-transporting domain	0.00793317	A0A0D2XAQ8	34	K	F-type H+-transporting ATPase subunit G	FOXG_00974	1	ATENAK(1)QAASK_x000D_
Cellular Component	GO:0033177	3	proton-transporting two-sector ATPase complex, proton-transporting domain	0.00793317	A0A0D2XAQ8	185	K	F-type H+-transporting ATPase subunit G	FOXG_00974	1	FK(1)LVGYR_x000D_
Cellular Component	GO:0033177	3	proton-transporting two-sector ATPase complex, proton-transporting domain	0.00793317	A0A0D2XAQ8	45	K	F-type H+-transporting ATPase subunit G	FOXG_00974	1	ATENAK(1)LAASR_x000D_
Cellular Component	GO:0033177	3	proton-transporting two-sector ATPase complex, proton-transporting domain	0.00793317	A0A0D2XAQ8	79	K	F-type H+-transporting ATPase subunit G	FOXG_00974	1	GVANTLGK(1)VGGR_x000D_
Cellular Component	GO:0033177	3	proton-transporting two-sector ATPase complex, proton-transporting domain	0.00793317	A0A0D2XHH5	33	K	"ATP synthase subunit d, mitochondrial"	FOXG_03373	1	GQTVASLQAFK(1)K_x000D_
Cellular Component	GO:0033177	3	proton-transporting two-sector ATPase complex, proton-transporting domain	0.00793317	A0A0D2XHH5	155	K	"ATP synthase subunit d, mitochondrial"	FOXG_03373	1	TAQLVSK(1)GR_x000D_
Cellular Component	GO:0033177	3	proton-transporting two-sector ATPase complex, proton-transporting domain	0.00793317	A0A0D2XHH5	63	K	"ATP synthase subunit d, mitochondrial"	FOXG_03373	1	SVLK(1)NQAIIDEIEK_x000D_
Cellular Component	GO:0033177	3	proton-transporting two-sector ATPase complex, proton-transporting domain	0.00793317	A0A0D2XHH5	73	K	"ATP synthase subunit d, mitochondrial"	FOXG_03373	1	NQAIIDEIEK(1)R_x000D_
Cellular Component	GO:0033177	3	proton-transporting two-sector ATPase complex, proton-transporting domain	0.00793317	A0A0D2XHH5	164	K	"ATP synthase subunit d, mitochondrial"	FOXG_03373	1	WMVPGYK(1)EK_x000D_
Cellular Component	GO:0033177	3	proton-transporting two-sector ATPase complex, proton-transporting domain	0.00793317	A0A0D2XHH5	148	K	"ATP synthase subunit d, mitochondrial"	FOXG_03373	1	SIDEK(1)TAQLVSK_x000D_
Cellular Component	GO:0033177	3	proton-transporting two-sector ATPase complex, proton-transporting domain	0.00793317	A0A0D2XHH5	107	K	"ATP synthase subunit d, mitochondrial"	FOXG_03373	1	NAEATK(1)EAVDLELK_x000D_
Cellular Component	GO:0033177	3	proton-transporting two-sector ATPase complex, proton-transporting domain	0.00793317	A0A0D2X9L8	61	K	F-type H+-transporting ATPase subunit H	FOXG_00583	1	IPAVK(1)ESDAEGNVQTFNVPK_x000D_
Cellular Component	GO:0033177	3	proton-transporting two-sector ATPase complex, proton-transporting domain	0.00793317	A0A0D2XQ74	10	K	F-type H+-transporting ATPase subunit J	FOXG_06116	1	SWLGVQPLK(1)K_x000D_
Cellular Component	GO:0033177	3	proton-transporting two-sector ATPase complex, proton-transporting domain	0.00793317	A0A0D2Y2D7	21	K	F-type H+-transporting ATPase subunit F	FOXG_10433	1	VASPK(1)AIGAAPDAIR_x000D_
Cellular Component	GO:0033177	3	proton-transporting two-sector ATPase complex, proton-transporting domain	0.00793317	A0A0D2Y2D7	41	K	F-type H+-transporting ATPase subunit F	FOXG_10433	1	VVSFYEK(1)LPR_x000D_
Cellular Component	GO:0033177	3	proton-transporting two-sector ATPase complex, proton-transporting domain	0.00793317	A0A0D2X9W8	119	K	Uncharacterized protein	---	1	EWAEAQNNK(1)IK_x000D_
Cellular Component	GO:0033177	3	proton-transporting two-sector ATPase complex, proton-transporting domain	0.00793317	A0A0D2X9W8	197	K	Uncharacterized protein	---	1	YEGQVK(1)QR_x000D_
Cellular Component	GO:0033177	3	proton-transporting two-sector ATPase complex, proton-transporting domain	0.00793317	A0A0D2X9W8	214	K	Uncharacterized protein	---	1	VQK(1)ELENPK_x000D_
Cellular Component	GO:0033177	3	proton-transporting two-sector ATPase complex, proton-transporting domain	0.00793317	A0A0D2X9W8	160	K	Uncharacterized protein	---	1	NLFEVSK(1)ETAK_x000D_
Cellular Component	GO:0033177	3	proton-transporting two-sector ATPase complex, proton-transporting domain	0.00793317	A0A0D2X9W8	202	K	Uncharacterized protein	---	1	QQK(1)ELAQSVIAK_x000D_
Cellular Component	GO:0033177	3	proton-transporting two-sector ATPase complex, proton-transporting domain	0.00793317	A0A0D2X9W8	211	K	Uncharacterized protein	---	1	ELAQSVIAK(1)VQK_x000D_
Cellular Component	GO:0033177	3	proton-transporting two-sector ATPase complex, proton-transporting domain	0.00793317	A0A0D2X9W8	121	K	Uncharacterized protein	---	1	IK(1)NILNSAR_x000D_
Cellular Component	GO:0005947	4	mitochondrial alpha-ketoglutarate dehydrogenase complex	0.0600453	A0A0J9V5H9	212	K	Dihydrolipoyl dehydrogenase	FOXG_08155	1	LNTK(1)VVSGDK_x000D_
Cellular Component	GO:0005947	4	mitochondrial alpha-ketoglutarate dehydrogenase complex	0.0600453	A0A0J9V5H9	312	K	Dihydrolipoyl dehydrogenase	FOXG_08155	1	AEEEAVAVVEYIK(1)K_x000D_
Cellular Component	GO:0005947	4	mitochondrial alpha-ketoglutarate dehydrogenase complex	0.0600453	A0A0J9V5H9	374	K	Dihydrolipoyl dehydrogenase	FOXG_08155	1	TNQDTEGMVK(1)MLADPETDR_x000D_
Cellular Component	GO:0005947	4	mitochondrial alpha-ketoglutarate dehydrogenase complex	0.0600453	A0A0J9V5H9	86	K	Dihydrolipoyl dehydrogenase	FOXG_08155	1	NGVEYIK(1)GAGSFVNEHEIK_x000D_
Cellular Component	GO:0005947	4	mitochondrial alpha-ketoglutarate dehydrogenase complex	0.0600453	A0A0J9V5H9	364	K	Dihydrolipoyl dehydrogenase	FOXG_08155	1	AK(1)TNQDTEGMVK_x000D_
Cellular Component	GO:0005947	4	mitochondrial alpha-ketoglutarate dehydrogenase complex	0.0600453	A0A0J9V5H9	78	K	Dihydrolipoyl dehydrogenase	FOXG_08155	1	GIEYLFK(1)K_x000D_
Cellular Component	GO:0005947	4	mitochondrial alpha-ketoglutarate dehydrogenase complex	0.0600453	A0A0D2YCA1	1031	K	"2-oxoglutarate dehydrogenase, mitochondrial"	FOXG_13932	1	QVHMK(1)EER_x000D_
Cellular Component	GO:0005947	4	mitochondrial alpha-ketoglutarate dehydrogenase complex	0.0600453	A0A0D2YCA1	252	K	"2-oxoglutarate dehydrogenase, mitochondrial"	FOXG_13932	1	DK(1)CDWLR_x000D_
Cellular Component	GO:0005947	4	mitochondrial alpha-ketoglutarate dehydrogenase complex	0.0600453	A0A0D2YCA1	936	K	"2-oxoglutarate dehydrogenase, mitochondrial"	FOXG_13932	1	VILCSGQVWAALHK(1)HR_x000D_
Cellular Component	GO:0005947	4	mitochondrial alpha-ketoglutarate dehydrogenase complex	0.0600453	A0A0D2YCA1	273	K	"2-oxoglutarate dehydrogenase, mitochondrial"	FOXG_13932	1	YSVDEK(1)R_x000D_
Cellular Component	GO:0005947	4	mitochondrial alpha-ketoglutarate dehydrogenase complex	0.0600453	A0A0D2YCA1	555	K	"2-oxoglutarate dehydrogenase, mitochondrial"	FOXG_13932	1	ITEK(1)EPQIDIYVNK_x000D_
Cellular Component	GO:0005947	4	mitochondrial alpha-ketoglutarate dehydrogenase complex	0.0600453	A0A0D2YCA1	835	K	"2-oxoglutarate dehydrogenase, mitochondrial"	FOXG_13932	1	DFPTGEK(1)LVR_x000D_
Cellular Component	GO:0005947	4	mitochondrial alpha-ketoglutarate dehydrogenase complex	0.0600453	A0A0D2YCA1	408	K	"2-oxoglutarate dehydrogenase, mitochondrial"	FOXG_13932	1	VQLSLVANPSHLEAEDPVVLGK(1)TR_x000D_
Cellular Component	GO:0005947	4	mitochondrial alpha-ketoglutarate dehydrogenase complex	0.0600453	A0A0D2YCA1	325	K	"2-oxoglutarate dehydrogenase, mitochondrial"	FOXG_13932	1	SVDYGVK(1)DIVIGMPHR_x000D_
Cellular Component	GO:0016281	3	eukaryotic translation initiation factor 4F complex	0.00216753	A0A0D2XZP5	1101	K	MIF4G domain-containing protein	---	0.999987	GWTVNLPDKPDEEEDAAGK(1)K_x000D_
Cellular Component	GO:0016281	3	eukaryotic translation initiation factor 4F complex	0.00216753	A0A0D2XZP5	1182	K	MIF4G domain-containing protein	---	1	TIGGNLDSTEK(1)GR_x000D_
Cellular Component	GO:0016281	3	eukaryotic translation initiation factor 4F complex	0.00216753	A0A0D2XZP5	1120	K	MIF4G domain-containing protein	---	1	TAEAALLSDEYYAAAAAK(1)R_x000D_
Cellular Component	GO:0016281	3	eukaryotic translation initiation factor 4F complex	0.00216753	A0A0D2XZP5	631	K	MIF4G domain-containing protein	---	1	AIAK(1)EQAEK_x000D_
Cellular Component	GO:0016281	3	eukaryotic translation initiation factor 4F complex	0.00216753	A0A0D2XZP5	1155	K	MIF4G domain-containing protein	---	1	LVDYK(1)GVPDEAEVESLSK_x000D_
Cellular Component	GO:0016281	3	eukaryotic translation initiation factor 4F complex	0.00216753	A0A0D2XZP5	783	K	MIF4G domain-containing protein	---	1	SPNPALNAAVQK(1)K_x000D_
Cellular Component	GO:0016281	3	eukaryotic translation initiation factor 4F complex	0.00216753	A0A0D2XDK5	306	K	ATP-dependent RNA helicase eIF4A	FOXG_01985	1	DLIMK(1)EFR_x000D_
Cellular Component	GO:0016281	3	eukaryotic translation initiation factor 4F complex	0.00216753	A0A0D2XDK5	228	K	ATP-dependent RNA helicase eIF4A	FOXG_01985	1	K(1)DELTLEGIK_x000D_
Cellular Component	GO:0016281	3	eukaryotic translation initiation factor 4F complex	0.00216753	A0A0D2XDK5	245	K	ATP-dependent RNA helicase eIF4A	FOXG_01985	1	QFYIAVEK(1)EEWK_x000D_
Cellular Component	GO:0016281	3	eukaryotic translation initiation factor 4F complex	0.00216753	A0A0D2XDK5	59	K	ATP-dependent RNA helicase eIF4A	FOXG_01985	1	AIMPVIK(1)GHDVIAQAQSGTGK_x000D_
Cellular Component	GO:0016281	3	eukaryotic translation initiation factor 4F complex	0.00216753	A0A0D2XDK5	281	K	ATP-dependent RNA helicase eIF4A	FOXG_01985	0.999987	KVDWLTDK(1)LTAR_x000D_
Cellular Component	GO:0016281	3	eukaryotic translation initiation factor 4F complex	0.00216753	A0A0D2XDK5	136	K	ATP-dependent RNA helicase eIF4A	FOXG_01985	1	EDMK(1)ALQDGPQVVVGTPGR_x000D_
Cellular Component	GO:0016281	3	eukaryotic translation initiation factor 4F complex	0.00216753	A0A0D2XDK5	162	K	ATP-dependent RNA helicase eIF4A	FOXG_01985	1	FLK(1)TDSMK_x000D_
Cellular Component	GO:0016281	3	eukaryotic translation initiation factor 4F complex	0.00216753	A0A0D2XDK5	73	K	ATP-dependent RNA helicase eIF4A	FOXG_01985	1	GHDVIAQAQSGTGK(1)TATFSISVLQK_x000D_
Cellular Component	GO:0016281	3	eukaryotic translation initiation factor 4F complex	0.00216753	A0A0D2XBA4	38	K	Translation initiation factor 4E	FOXG_01172	1	DDDK(1)PVTVFHDK_x000D_
Cellular Component	GO:0016281	3	eukaryotic translation initiation factor 4F complex	0.00216753	A0A0D2XBA4	212	K	Translation initiation factor 4E	FOXG_01172	1	GK(1)EILLSIGR_x000D_
Cellular Component	GO:0016281	3	eukaryotic translation initiation factor 4F complex	0.00216753	A0A0D2XBA4	130	K	Translation initiation factor 4E	FOXG_01172	1	HGGK(1)WSYQYK_x000D_
Cellular Component	GO:0016281	3	eukaryotic translation initiation factor 4F complex	0.00216753	A0A0D2XBA4	204	K	Translation initiation factor 4E	FOXG_01172	1	GEGDVAGGK(1)GR_x000D_
Cellular Component	GO:0016281	3	eukaryotic translation initiation factor 4F complex	0.00216753	A0A0D2XBA4	136	K	Translation initiation factor 4E	FOXG_01172	1	WSYQYK(1)DK_x000D_
Cellular Component	GO:0016281	3	eukaryotic translation initiation factor 4F complex	0.00216753	A0A0D2XBA4	58	K	Translation initiation factor 4E	FOXG_01172	1	HPLQNK(1)WTLWFTKPPSGK_x000D_
Cellular Component	GO:0016281	3	eukaryotic translation initiation factor 4F complex	0.00216753	A0A0D2XBA4	223	K	Translation initiation factor 4E	FOXG_01172	1	FK(1)EVLELPASEQVEFSGHTDSAHSGSTR_x000D_
Cellular Component	GO:0016281	3	eukaryotic translation initiation factor 4F complex	0.00216753	A0A0D2Y2H5	352	K	RRM domain-containing protein	FOXG_10472	1	TVSEAPDASSASQGSDAK(1)ASPFGAAR_x000D_
Cellular Component	GO:0016281	3	eukaryotic translation initiation factor 4F complex	0.00216753	A0A0D2Y2H5	288	K	RRM domain-containing protein	FOXG_10472	1	TATAAEK(1)DMQWR_x000D_
Cellular Component	GO:0016281	3	eukaryotic translation initiation factor 4F complex	0.00216753	A0A0D2Y2H5	135	K	RRM domain-containing protein	FOXG_10472	1	K(1)ALTFDGENFNGR_x000D_
Cellular Component	GO:0033202	3	DNA helicase complex	0.0308078	A0A0D2XVJ7	413	K	RuvB-like helicase	FOXG_08009	1	YASNLISTSQLVSAK(1)R_x000D_
Cellular Component	GO:0033202	3	DNA helicase complex	0.0308078	A0A0D2XVJ7	446	K	RuvB-like helicase	FOXG_08009	1	FVAESEK(1)R_x000D_
Cellular Component	GO:0033202	3	DNA helicase complex	0.0308078	A0A0D2XVJ7	277	K	RuvB-like helicase	FOXG_08009	1	DQINTK(1)VGEWK_x000D_
Cellular Component	GO:0033202	3	DNA helicase complex	0.0308078	A0A0C4DHP8	137	K	S-phase kinase-associated protein 1	FOXG_01898	1	GK(1)SPEEIR_x000D_
Cellular Component	GO:0033202	3	DNA helicase complex	0.0308078	A0A0C4DHP8	144	K	S-phase kinase-associated protein 1	FOXG_01898	1	K(1)TFNITNDFTPEEEEQIR_x000D_
Cellular Component	GO:0033202	3	DNA helicase complex	0.0308078	A0A0D2XAB9	320	K	Actin-like protein 4	FOXG_00834	1	YSVSGNEDYVK(1)TQPGR_x000D_
Cellular Component	GO:0033202	3	DNA helicase complex	0.0308078	A0A0D2XAB9	82	K	Actin-like protein 4	FOXG_00834	1	NYMNK(1)DSVVEDWDVAAR_x000D_
Cellular Component	GO:0033202	3	DNA helicase complex	0.0308078	A0A0D2Y474	131	K	Histone H2A	FOXG_11076	1	ALLLK(1)VEQK_x000D_
Cellular Component	GO:0033202	3	DNA helicase complex	0.0308078	A0A0D2Y474	48	K	Histone H2A	FOXG_11076	1	FLK(1)QNTQQK_x000D_
Cellular Component	GO:0033202	3	DNA helicase complex	0.0308078	A0A0D2XW56	338	K	Uncharacterized protein	FOXG_08220	1	K(1)EQDLEYYK_x000D_
Cellular Component	GO:0033202	3	DNA helicase complex	0.0308078	A0A0D2XW56	357	K	Uncharacterized protein	FOXG_08220	1	NITDQTK(1)K_x000D_
Cellular Component	GO:0033202	3	DNA helicase complex	0.0308078	A0A0D2XCE6	315	K	Actin beta/gamma 1	FOXG_01569	1	MQK(1)EITALAPSSMK_x000D_
Cellular Component	GO:0033202	3	DNA helicase complex	0.0308078	A0A0D2XCE6	50	K	Actin beta/gamma 1	FOXG_01569	1	HHGIMIGMGQK(1)DSYVGDEAQSK_x000D_
Cellular Component	GO:0033202	3	DNA helicase complex	0.0308078	A0A0D2XCE6	291	K	Actin beta/gamma 1	FOXG_01569	1	K(1)DLYGNIVMSGGTTMYPGLSDR_x000D_
Cellular Component	GO:0033202	3	DNA helicase complex	0.0308078	A0A0D2XCE6	328	K	Actin beta/gamma 1	FOXG_01569	1	VK(1)IIAPPER_x000D_
Cellular Component	GO:0033202	3	DNA helicase complex	0.0308078	A0A0D2XCE6	61	K	Actin beta/gamma 1	FOXG_01569	1	DSYVGDEAQSK(1)R_x000D_
Cellular Component	GO:0033202	3	DNA helicase complex	0.0308078	A0A0D2XCE6	113	K	Actin beta/gamma 1	FOXG_01569	1	VAPEEHPVLLTEAPINPK(1)SNR_x000D_
Cellular Component	GO:0033202	3	DNA helicase complex	0.0308078	A0A0J9URW8	566	K	DNA helicase INO80	FOXG_04350	1	AAFATSTGK(1)K_x000D_
Cellular Component	GO:0033202	3	DNA helicase complex	0.0308078	A0A0D2XV91	124	K	RuvB-like helicase	FOXG_07899	1	AIGLK(1)VR_x000D_
Cellular Component	GO:0033202	3	DNA helicase complex	0.0308078	A0A0D2XV91	35	K	RuvB-like helicase	FOXG_07899	0.998999	GLGLK(0.001)PDGYAEK(0.999)QAAGFVGQVGAR_x000D_
Cellular Component	GO:0033202	3	DNA helicase complex	0.0308078	A0A0D2XV91	183	K	RuvB-like helicase	FOXG_07899	1	LDPSIYEAIQK(1)ER_x000D_
Cellular Component	GO:0033202	3	DNA helicase complex	0.0308078	A0A0D2XV91	275	K	RuvB-like helicase	FOXG_07899	1	MTEITDK(1)LR_x000D_
Cellular Component	GO:0031011	4	Ino80 complex	0.0447553	A0A0D2XVJ7	413	K	RuvB-like helicase	FOXG_08009	1	YASNLISTSQLVSAK(1)R_x000D_
Cellular Component	GO:0031011	4	Ino80 complex	0.0447553	A0A0D2XVJ7	446	K	RuvB-like helicase	FOXG_08009	1	FVAESEK(1)R_x000D_
Cellular Component	GO:0031011	4	Ino80 complex	0.0447553	A0A0D2XVJ7	277	K	RuvB-like helicase	FOXG_08009	1	DQINTK(1)VGEWK_x000D_
Cellular Component	GO:0031011	4	Ino80 complex	0.0447553	A0A0D2XW56	338	K	Uncharacterized protein	FOXG_08220	1	K(1)EQDLEYYK_x000D_
Cellular Component	GO:0031011	4	Ino80 complex	0.0447553	A0A0D2XW56	357	K	Uncharacterized protein	FOXG_08220	1	NITDQTK(1)K_x000D_
Cellular Component	GO:0031011	4	Ino80 complex	0.0447553	A0A0D2XAB9	320	K	Actin-like protein 4	FOXG_00834	1	YSVSGNEDYVK(1)TQPGR_x000D_
Cellular Component	GO:0031011	4	Ino80 complex	0.0447553	A0A0D2XAB9	82	K	Actin-like protein 4	FOXG_00834	1	NYMNK(1)DSVVEDWDVAAR_x000D_
Cellular Component	GO:0031011	4	Ino80 complex	0.0447553	A0A0J9URW8	566	K	DNA helicase INO80	FOXG_04350	1	AAFATSTGK(1)K_x000D_
Cellular Component	GO:0031011	4	Ino80 complex	0.0447553	A0A0D2XCE6	315	K	Actin beta/gamma 1	FOXG_01569	1	MQK(1)EITALAPSSMK_x000D_
Cellular Component	GO:0031011	4	Ino80 complex	0.0447553	A0A0D2XCE6	50	K	Actin beta/gamma 1	FOXG_01569	1	HHGIMIGMGQK(1)DSYVGDEAQSK_x000D_
Cellular Component	GO:0031011	4	Ino80 complex	0.0447553	A0A0D2XCE6	291	K	Actin beta/gamma 1	FOXG_01569	1	K(1)DLYGNIVMSGGTTMYPGLSDR_x000D_
Cellular Component	GO:0031011	4	Ino80 complex	0.0447553	A0A0D2XCE6	328	K	Actin beta/gamma 1	FOXG_01569	1	VK(1)IIAPPER_x000D_
Cellular Component	GO:0031011	4	Ino80 complex	0.0447553	A0A0D2XCE6	61	K	Actin beta/gamma 1	FOXG_01569	1	DSYVGDEAQSK(1)R_x000D_
Cellular Component	GO:0031011	4	Ino80 complex	0.0447553	A0A0D2XCE6	113	K	Actin beta/gamma 1	FOXG_01569	1	VAPEEHPVLLTEAPINPK(1)SNR_x000D_
Cellular Component	GO:0031011	4	Ino80 complex	0.0447553	A0A0D2Y474	131	K	Histone H2A	FOXG_11076	1	ALLLK(1)VEQK_x000D_
Cellular Component	GO:0031011	4	Ino80 complex	0.0447553	A0A0D2Y474	48	K	Histone H2A	FOXG_11076	1	FLK(1)QNTQQK_x000D_
Cellular Component	GO:0031011	4	Ino80 complex	0.0447553	A0A0D2XV91	124	K	RuvB-like helicase	FOXG_07899	1	AIGLK(1)VR_x000D_
Cellular Component	GO:0031011	4	Ino80 complex	0.0447553	A0A0D2XV91	35	K	RuvB-like helicase	FOXG_07899	0.998999	GLGLK(0.001)PDGYAEK(0.999)QAAGFVGQVGAR_x000D_
Cellular Component	GO:0031011	4	Ino80 complex	0.0447553	A0A0D2XV91	183	K	RuvB-like helicase	FOXG_07899	1	LDPSIYEAIQK(1)ER_x000D_
Cellular Component	GO:0031011	4	Ino80 complex	0.0447553	A0A0D2XV91	275	K	RuvB-like helicase	FOXG_07899	1	MTEITDK(1)LR_x000D_
Cellular Component	GO:0071014	5	post-mRNA release spliceosomal complex	0.020243	A0A0D2YH39	191	K	RRM domain-containing protein	---	1	DSK(1)AAAAAGAR_x000D_
Cellular Component	GO:0071014	5	post-mRNA release spliceosomal complex	0.020243	A0A0D2Y4Y5	689	K	Pre-mRNA-splicing factor SYF1	FOXG_11339	1	FADMEK(1)R_x000D_
Cellular Component	GO:0071014	5	post-mRNA release spliceosomal complex	0.020243	A0A0D2Y4Y5	478	K	Pre-mRNA-splicing factor SYF1	FOXG_11339	1	AVQAPK(1)R_x000D_
Cellular Component	GO:0071014	5	post-mRNA release spliceosomal complex	0.020243	A0A0D2XYV3	38	K	Adenosinetriphosphatase	FOXG_09175	1	TVAEFLIDK(1)R_x000D_
Cellular Component	GO:0071014	5	post-mRNA release spliceosomal complex	0.020243	A0A0D2XV20	296	K	SNW protein 1	FOXG_07828	1	GLQDVVISDK(1)HAQLAEAVK_x000D_
Cellular Component	GO:0071014	5	post-mRNA release spliceosomal complex	0.020243	A0A0D2X8G9	1557	K	Uncharacterized protein	FOXG_00178	1	DIGEWIDAK(1)K_x000D_
Cellular Component	GO:0071014	5	post-mRNA release spliceosomal complex	0.020243	A0A0D2Y2X9	294	K	WD_REPEATS_REGION domain-containing protein	FOXG_10628	1	NLLGASWDSEGK(1)R_x000D_
Cellular Component	GO:0071014	5	post-mRNA release spliceosomal complex	0.020243	A0A0D2XH20	403	K	Polyadenylate-binding protein	FOXG_03218	1	EEAK(1)EEANEETK_x000D_
Cellular Component	GO:0071014	5	post-mRNA release spliceosomal complex	0.020243	A0A0D2XH20	339	K	Polyadenylate-binding protein	FOXG_03218	1	ANK(1)YQGVNLYIK_x000D_
Cellular Component	GO:0071014	5	post-mRNA release spliceosomal complex	0.020243	A0A0D2XH20	476	K	Polyadenylate-binding protein	FOXG_03218	1	K(1)SQLEASIQAR_x000D_
Cellular Component	GO:0071014	5	post-mRNA release spliceosomal complex	0.020243	A0A0D2XH20	303	K	Polyadenylate-binding protein	FOXG_03218	1	AVDDLNGK(1)DFHGQDLYVGR_x000D_
Cellular Component	GO:0071014	5	post-mRNA release spliceosomal complex	0.020243	A0A0D2XH20	236	K	Polyadenylate-binding protein	FOXG_03218	1	FEEMK(1)ANFTNVYVK_x000D_
Cellular Component	GO:0071014	5	post-mRNA release spliceosomal complex	0.020243	A0A0D2XH20	358	K	Polyadenylate-binding protein	FOXG_03218	1	NLDDDVDDDK(1)LR_x000D_
Cellular Component	GO:0071014	5	post-mRNA release spliceosomal complex	0.020243	A0A0D2XH20	348	K	Polyadenylate-binding protein	FOXG_03218	0.999994	YQGVNLYIK(1)NLDDDVDDDKLR_x000D_
Cellular Component	GO:0071014	5	post-mRNA release spliceosomal complex	0.020243	A0A0D2XH20	434	K	Polyadenylate-binding protein	FOXG_03218	1	SK(1)GFGFVCFSNPDDATK_x000D_
Cellular Component	GO:0071014	5	post-mRNA release spliceosomal complex	0.020243	A0A0D2XH20	215	K	Polyadenylate-binding protein	FOXG_03218	1	HVNGMLLNEK(1)K_x000D_
Cellular Component	GO:0071014	5	post-mRNA release spliceosomal complex	0.020243	A0A0D2XH20	462	K	Polyadenylate-binding protein	FOXG_03218	1	MINNK(1)PLYVALAQR_x000D_
Cellular Component	GO:0071014	5	post-mRNA release spliceosomal complex	0.020243	A0A0D2XH20	187	K	Polyadenylate-binding protein	FOXG_03218	1	VAQDENGNSK(1)GYGFVHYETDEAASQAIK_x000D_
Cellular Component	GO:0071014	5	post-mRNA release spliceosomal complex	0.020243	A0A0D2XH20	126	K	Polyadenylate-binding protein	FOXG_03218	1	ALEELNYTLIK(1)GR_x000D_
Cellular Component	GO:0071014	5	post-mRNA release spliceosomal complex	0.020243	A0A0D2Y4Y1	25	K	Small nuclear ribonucleoprotein F	FOXG_11335	1	LK(1)WGEVEYK_x000D_
Cellular Component	GO:0071014	5	post-mRNA release spliceosomal complex	0.020243	A0A0D2Y249	25	K	Pre-mRNA-processing factor 19	FOXG_10343	1	SGVVYEK(1)R_x000D_
Cellular Component	GO:0071014	5	post-mRNA release spliceosomal complex	0.020243	A0A0D2XW86	57	K	Pre-mRNA-splicing factor cef-1	FOXG_08250	1	WNEWLDPSIK(1)K_x000D_
Cellular Component	GO:0071014	5	post-mRNA release spliceosomal complex	0.020243	A0A0D2XA80	523	K	Hsp70-like protein	FOXG_00795	1	MLNDAEK(1)YK_x000D_
Cellular Component	GO:0071014	5	post-mRNA release spliceosomal complex	0.020243	A0A0D2XA80	346	K	Hsp70-like protein	FOXG_00795	1	VQK(1)LITDYFNGK_x000D_
Cellular Component	GO:0071014	5	post-mRNA release spliceosomal complex	0.020243	A0A0D2XA80	511	K	Hsp70-like protein	FOXG_00795	1	LSK(1)EEIER_x000D_
Cellular Component	GO:0071014	5	post-mRNA release spliceosomal complex	0.020243	A0A0D2XA80	457	K	Hsp70-like protein	FOXG_00795	1	DNNLMGK(1)FELTGIPPAPR_x000D_
Cellular Component	GO:0071014	5	post-mRNA release spliceosomal complex	0.020243	A0A0D2XA80	560	K	Hsp70-like protein	FOXG_00795	1	VEEK(1)IEASDK_x000D_
Cellular Component	GO:0071014	5	post-mRNA release spliceosomal complex	0.020243	A0A0D2XA80	244	K	Hsp70-like protein	FOXG_00795	1	LVNHFVNEFK(1)R_x000D_
Cellular Component	GO:0071014	5	post-mRNA release spliceosomal complex	0.020243	A0A0D2XA80	506	K	Hsp70-like protein	FOXG_00795	1	SNK(1)IVITNDK(1)GR_x000D_
Cellular Component	GO:0071014	5	post-mRNA release spliceosomal complex	0.020243	A0A0D2XA80	566	K	Hsp70-like protein	FOXG_00795	1	IEASDK(1)ETLTAEIDK_x000D_
Cellular Component	GO:0071014	5	post-mRNA release spliceosomal complex	0.020243	A0A0D2XA80	525	K	Hsp70-like protein	FOXG_00795	1	YK(1)EEDEAEGK_x000D_
Cellular Component	GO:0071014	5	post-mRNA release spliceosomal complex	0.020243	A0A0D2XA80	422	K	Hsp70-like protein	FOXG_00795	1	NTTIPTK(1)K_x000D_
Cellular Component	GO:0071014	5	post-mRNA release spliceosomal complex	0.020243	A0A0D2XA80	533	K	Hsp70-like protein	FOXG_00795	1	EEDEAEGK(1)R_x000D_
Cellular Component	GO:0071014	5	post-mRNA release spliceosomal complex	0.020243	A0A0D2XA80	75	K	Hsp70-like protein	FOXG_00795	1	K(1)FADPEVQADMK_x000D_
Cellular Component	GO:0071014	5	post-mRNA release spliceosomal complex	0.020243	A0A0D2XA80	326	K	Hsp70-like protein	FOXG_00795	1	IDK(1)SLVHEIVLVGGSTR_x000D_
Cellular Component	GO:0071014	5	post-mRNA release spliceosomal complex	0.020243	A0A0D2XA80	249	K	Hsp70-like protein	FOXG_00795	1	K(1)DLSTNVR_x000D_
Cellular Component	GO:0071014	5	post-mRNA release spliceosomal complex	0.020243	A0A0D2XA80	601	K	Hsp70-like protein	FOXG_00795	1	ELEGK(1)ANPIMMK_x000D_
Cellular Component	GO:0071014	5	post-mRNA release spliceosomal complex	0.020243	A0A0D2XA80	69	K	Hsp70-like protein	FOXG_00795	1	NQVAMNPQNTVFDAK(1)R_x000D_
Cellular Component	GO:0071014	5	post-mRNA release spliceosomal complex	0.020243	A0A0D2XA80	596	K	Hsp70-like protein	FOXG_00795	1	EEYEEHQK(1)ELEGK_x000D_
Cellular Component	GO:0071014	5	post-mRNA release spliceosomal complex	0.020243	A0A0D2XA80	556	K	Hsp70-like protein	FOXG_00795	1	NTLSDPK(1)VEEK_x000D_
Cellular Component	GO:0071014	5	post-mRNA release spliceosomal complex	0.020243	A0A0D2XA80	499	K	Hsp70-like protein	FOXG_00795	1	SNK(1)IVITNDK(1)GR_x000D_
Cellular Component	GO:0071014	5	post-mRNA release spliceosomal complex	0.020243	A0A0D2XA80	86	K	Hsp70-like protein	FOXG_00795	1	FADPEVQADMK(1)HFPFK_x000D_
Cellular Component	GO:0071014	5	post-mRNA release spliceosomal complex	0.020243	A0A0D2XA80	54	K	Hsp70-like protein	FOXG_00795	1	LIGDAAK(1)NQVAMNPQNTVFDAK_x000D_
Cellular Component	GO:0071014	5	post-mRNA release spliceosomal complex	0.020243	A0A0D2XVI4	240	K	"Heat shock protein 60, mitochondrial"	FOXG_07996	1	GFVSPYFITDTK(1)SQK_x000D_
Cellular Component	GO:0071014	5	post-mRNA release spliceosomal complex	0.020243	A0A0D2XVI4	512	K	"Heat shock protein 60, mitochondrial"	FOXG_07996	1	LTDEHAGDFNK(1)GFDSSK_x000D_
Cellular Component	GO:0071014	5	post-mRNA release spliceosomal complex	0.020243	A0A0D2XVI4	370	K	"Heat shock protein 60, mitochondrial"	FOXG_07996	1	EDTIVLNGSGSK(1)DAIAQR_x000D_
Cellular Component	GO:0071014	5	post-mRNA release spliceosomal complex	0.020243	A0A0D2XVI4	342	K	"Heat shock protein 60, mitochondrial"	FOXG_07996	1	LDK(1)ATPDMLGSTGSITITK_x000D_
Cellular Component	GO:0071014	5	post-mRNA release spliceosomal complex	0.020243	A0A0D2XVI4	424	K	"Heat shock protein 60, mitochondrial"	FOXG_07996	1	VGGSSEVEVGEK(1)K_x000D_
Cellular Component	GO:0071014	5	post-mRNA release spliceosomal complex	0.020243	A0A0D2XVI4	111	K	"Heat shock protein 60, mitochondrial"	FOXG_07996	1	LLQDVASK(1)TNEVAGDGTTTATVLAR_x000D_
Cellular Component	GO:0071014	5	post-mRNA release spliceosomal complex	0.020243	A0A0D2XVI4	79	K	"Heat shock protein 60, mitochondrial"	FOXG_07996	1	NVLIESSFGSPK(1)ITK_x000D_
Cellular Component	GO:0071014	5	post-mRNA release spliceosomal complex	0.020243	A0A0D2XVI4	308	K	"Heat shock protein 60, mitochondrial"	FOXG_07996	1	GQLQVAAVK(1)APGFGDNR_x000D_
Cellular Component	GO:0071014	5	post-mRNA release spliceosomal complex	0.020243	A0A0D2XVI4	209	K	"Heat shock protein 60, mitochondrial"	FOXG_07996	1	EGVITCK(1)EGK_x000D_
Cellular Component	GO:0071014	5	post-mRNA release spliceosomal complex	0.020243	A0A0D2XVI4	212	K	"Heat shock protein 60, mitochondrial"	FOXG_07996	1	EGK(1)TVADELEVTEGMR_x000D_
Cellular Component	GO:0071014	5	post-mRNA release spliceosomal complex	0.020243	A0A0D2XVI4	256	K	"Heat shock protein 60, mitochondrial"	FOXG_07996	1	VEFENPLILLSEK(1)K_x000D_
Cellular Component	GO:0071014	5	post-mRNA release spliceosomal complex	0.020243	A0A0D2XVI4	65	K	"Heat shock protein 60, mitochondrial"	FOXG_07996	1	AVATTLGPK(1)GR_x000D_
Cellular Component	GO:0071014	5	post-mRNA release spliceosomal complex	0.020243	A0A0D2Y8R8	456	K	Pre-mRNA-splicing factor ATP-dependent RNA helicase prp43	FOXG_12684	1	K(1)ELIEQTYPEILR_x000D_
Cellular Component	GO:0071014	5	post-mRNA release spliceosomal complex	0.020243	A0A0D2Y8R8	479	K	Pre-mRNA-splicing factor ATP-dependent RNA helicase prp43	FOXG_12684	1	SNLANTVLELK(1)K_x000D_
Cellular Component	GO:0071014	5	post-mRNA release spliceosomal complex	0.020243	A0A0D2XD14	104	K	Small nuclear ribonucleoprotein Sm D2	FOXG_01789	1	FISK(1)MFLR_x000D_
Cellular Component	GO:0071014	5	post-mRNA release spliceosomal complex	0.020243	A0A0D2XD14	13	K	Small nuclear ribonucleoprotein Sm D2	FOXG_01789	1	IQELLSK(1)SR_x000D_
Cellular Component	GO:0071014	5	post-mRNA release spliceosomal complex	0.020243	A0A0D2XB32	9	K	Small nuclear ribonucleoprotein G	FOXG_01099	1	APAQPELK(1)K_x000D_
Cellular Component	GO:0070971	4	endoplasmic reticulum exit site	0.108335	A0A0D2XVX7	434	K	Uncharacterized protein	---	1	K(1)SSQIPSDIR_x000D_
Cellular Component	GO:0070971	4	endoplasmic reticulum exit site	0.108335	A0A0D2XVF9	1161	K	Protein transport protein sec16	FOXG_07971	1	DK(1)AVWALVDK_x000D_
Cellular Component	GO:0030118	4	clathrin coat	0.222228	A0A0J9U9E1	82	K	ENTH domain-containing protein	FOXG_01110	1	FTEK(1)AAEEWR_x000D_
Cellular Component	GO:0030118	4	clathrin coat	0.222228	A0A0J9V474	69	K	AP complex subunit beta	FOXG_08069	1	NIATGDLDQK(1)K_x000D_
Cellular Component	GO:0030118	4	clathrin coat	0.222228	A0A0D2XZ45	1540	K	Clathrin heavy chain	---	1	LYK(1)DAIETAALSAK_x000D_
Cellular Component	GO:0030118	4	clathrin coat	0.222228	A0A0D2XZ45	95	K	Clathrin heavy chain	---	1	TLQIFDLEQK(1)K_x000D_
Cellular Component	GO:0030118	4	clathrin coat	0.222228	A0A0D2XZ45	245	K	Clathrin heavy chain	---	1	LHIVEVDHPESNPVFQK(1)K_x000D_
Cellular Component	GO:0030118	4	clathrin coat	0.222228	A0A0D2XZ45	1160	K	Clathrin heavy chain	---	1	NEDLVK(1)YLR_x000D_
Cellular Component	GO:0030118	4	clathrin coat	0.222228	A0A0D2XZ45	1442	K	Clathrin heavy chain	---	1	VVK(1)IFQK_x000D_
Cellular Component	GO:0030118	4	clathrin coat	0.222228	A0A0D2XZ45	900	K	Clathrin heavy chain	---	1	FLK(1)ENDQYDTLTVGK_x000D_
Cellular Component	GO:0030118	4	clathrin coat	0.222228	A0A0D2XZ45	1118	K	Clathrin heavy chain	---	1	VAK(1)AQLDGLR_x000D_
Cellular Component	GO:0030118	4	clathrin coat	0.222228	A0A0D2XZ45	1619	K	Clathrin heavy chain	---	1	DLALLK(1)ADNEAR_x000D_
Cellular Component	GO:0030118	4	clathrin coat	0.222228	A0A0D2XZ45	1506	K	Clathrin heavy chain	---	1	LEK(1)HDLIFFR_x000D_
Cellular Component	GO:0030118	4	clathrin coat	0.222228	A0A0D2XJX9	160	K	Clathrin light chain	FOXG_04246	1	EAQQNIDDFYENYNNK(1)K_x000D_
Cellular Component	GO:0030118	4	clathrin coat	0.222228	A0A0J9UNI9	610	K	AP-1 complex subunit gamma	FOXG_04241	1	VLGQAPTK(1)K_x000D_
Cellular Component	GO:0030118	4	clathrin coat	0.222228	A0A0J9UNI9	26	K	AP-1 complex subunit gamma	FOXG_04241	1	AVIQK(1)ESAAIR_x000D_
Cellular Component	GO:0030118	4	clathrin coat	0.222228	A0A0J9UNI9	469	K	AP-1 complex subunit gamma	FOXG_04241	1	LYINLK(1)K_x000D_
Cellular Component	GO:0030133	5	transport vesicle	0.0129125	A0A0J9V474	69	K	AP complex subunit beta	FOXG_08069	1	NIATGDLDQK(1)K_x000D_
Cellular Component	GO:0030133	5	transport vesicle	0.0129125	A0A0D2XGV2	239	K	Uncharacterized protein	FOXG_03146	1	AVESNIPVVRPEWVEACEK(1)SGR_x000D_
Cellular Component	GO:0030133	5	transport vesicle	0.0129125	A0A0J9VR80	68	K	Vesicle transport through interaction with t-SNAREs 1	FOXG_12782	1	LEK(1)QNIPTSSR_x000D_
Cellular Component	GO:0030133	5	transport vesicle	0.0129125	A0A0J9UNI9	610	K	AP-1 complex subunit gamma	FOXG_04241	1	VLGQAPTK(1)K_x000D_
Cellular Component	GO:0030133	5	transport vesicle	0.0129125	A0A0J9UNI9	26	K	AP-1 complex subunit gamma	FOXG_04241	1	AVIQK(1)ESAAIR_x000D_
Cellular Component	GO:0030133	5	transport vesicle	0.0129125	A0A0J9UNI9	469	K	AP-1 complex subunit gamma	FOXG_04241	1	LYINLK(1)K_x000D_
Cellular Component	GO:0030133	5	transport vesicle	0.0129125	A0A0D2XVK2	344	K	WD_REPEATS_REGION domain-containing protein	FOXG_08014	1	AAAEK(1)NLDDEDFFR_x000D_
Cellular Component	GO:0030133	5	transport vesicle	0.0129125	A0A0D2XVK2	400	K	WD_REPEATS_REGION domain-containing protein	FOXG_08014	1	IVVFKPNATQPGQK(1)R_x000D_
Cellular Component	GO:0030133	5	transport vesicle	0.0129125	A0A0D2XWY5	124	K	GTP-binding protein ypt2	FOXG_08501	1	ILIGNK(1)CDWEEK_x000D_
Cellular Component	GO:0030133	5	transport vesicle	0.0129125	A0A0D2XWY5	172	K	GTP-binding protein ypt2	FOXG_08501	1	AFYSLAADIK(1)K_x000D_
Cellular Component	GO:0030133	5	transport vesicle	0.0129125	A0A0D2Y8W3	963	K	Uncharacterized protein	FOXG_12731	1	GSK(1)GLTIQLAR_x000D_
Cellular Component	GO:0030133	5	transport vesicle	0.0129125	A0A0D2XVE6	123	K	Vesicle transporter SEC22	FOXG_07958	1	TK(1)TTYADSR_x000D_
Cellular Component	GO:0030133	5	transport vesicle	0.0129125	A0A0D2XVF9	1161	K	Protein transport protein sec16	FOXG_07971	1	DK(1)AVWALVDK_x000D_
Cellular Component	GO:0030133	5	transport vesicle	0.0129125	A0A0D2XVX7	434	K	Uncharacterized protein	---	1	K(1)SSQIPSDIR_x000D_
Cellular Component	GO:0030133	5	transport vesicle	0.0129125	A0A0J9VLH4	564	K	Uncharacterized protein	FOXG_11623	1	TLIEDEGAVK(1)VR_x000D_
Cellular Component	GO:0005960	3	glycine cleavage complex	0.280965	A0A0D2XYF9	44	K	Glycine cleavage system H protein	FOXG_09031	1	YTK(1)DHEWIDLSADK_x000D_
Cellular Component	GO:0005960	3	glycine cleavage complex	0.280965	A0A0J9V5H9	212	K	Dihydrolipoyl dehydrogenase	FOXG_08155	1	LNTK(1)VVSGDK_x000D_
Cellular Component	GO:0005960	3	glycine cleavage complex	0.280965	A0A0J9V5H9	312	K	Dihydrolipoyl dehydrogenase	FOXG_08155	1	AEEEAVAVVEYIK(1)K_x000D_
Cellular Component	GO:0005960	3	glycine cleavage complex	0.280965	A0A0J9V5H9	374	K	Dihydrolipoyl dehydrogenase	FOXG_08155	1	TNQDTEGMVK(1)MLADPETDR_x000D_
Cellular Component	GO:0005960	3	glycine cleavage complex	0.280965	A0A0J9V5H9	86	K	Dihydrolipoyl dehydrogenase	FOXG_08155	1	NGVEYIK(1)GAGSFVNEHEIK_x000D_
Cellular Component	GO:0005960	3	glycine cleavage complex	0.280965	A0A0J9V5H9	364	K	Dihydrolipoyl dehydrogenase	FOXG_08155	1	AK(1)TNQDTEGMVK_x000D_
Cellular Component	GO:0005960	3	glycine cleavage complex	0.280965	A0A0J9V5H9	78	K	Dihydrolipoyl dehydrogenase	FOXG_08155	1	GIEYLFK(1)K_x000D_
Cellular Component	GO:0098796	2	membrane protein complex	2.27513e-06	A0A0D2XZ45	1540	K	Clathrin heavy chain	---	1	LYK(1)DAIETAALSAK_x000D_
Cellular Component	GO:0098796	2	membrane protein complex	2.27513e-06	A0A0D2XZ45	95	K	Clathrin heavy chain	---	1	TLQIFDLEQK(1)K_x000D_
Cellular Component	GO:0098796	2	membrane protein complex	2.27513e-06	A0A0D2XZ45	245	K	Clathrin heavy chain	---	1	LHIVEVDHPESNPVFQK(1)K_x000D_
Cellular Component	GO:0098796	2	membrane protein complex	2.27513e-06	A0A0D2XZ45	1160	K	Clathrin heavy chain	---	1	NEDLVK(1)YLR_x000D_
Cellular Component	GO:0098796	2	membrane protein complex	2.27513e-06	A0A0D2XZ45	1442	K	Clathrin heavy chain	---	1	VVK(1)IFQK_x000D_
Cellular Component	GO:0098796	2	membrane protein complex	2.27513e-06	A0A0D2XZ45	900	K	Clathrin heavy chain	---	1	FLK(1)ENDQYDTLTVGK_x000D_
Cellular Component	GO:0098796	2	membrane protein complex	2.27513e-06	A0A0D2XZ45	1118	K	Clathrin heavy chain	---	1	VAK(1)AQLDGLR_x000D_
Cellular Component	GO:0098796	2	membrane protein complex	2.27513e-06	A0A0D2XZ45	1619	K	Clathrin heavy chain	---	1	DLALLK(1)ADNEAR_x000D_
Cellular Component	GO:0098796	2	membrane protein complex	2.27513e-06	A0A0D2XZ45	1506	K	Clathrin heavy chain	---	1	LEK(1)HDLIFFR_x000D_
Cellular Component	GO:0098796	2	membrane protein complex	2.27513e-06	A0A0D2XJX9	160	K	Clathrin light chain	FOXG_04246	1	EAQQNIDDFYENYNNK(1)K_x000D_
Cellular Component	GO:0098796	2	membrane protein complex	2.27513e-06	A0A0D2XDH2	73	K	ATP synthase subunit gamma	FOXG_01951	1	K(1)YGQTSNEVYESAETK_x000D_
Cellular Component	GO:0098796	2	membrane protein complex	2.27513e-06	A0A0D2XDH2	138	K	ATP synthase subunit gamma	FOXG_01951	1	LHAEQPGFDLVLIGEK(1)AK_x000D_
Cellular Component	GO:0098796	2	membrane protein complex	2.27513e-06	A0A0D2XDH2	48	K	ATP synthase subunit gamma	FOXG_01951	1	NIEK(1)ITNTMK_x000D_
Cellular Component	GO:0098796	2	membrane protein complex	2.27513e-06	A0A0D2XGE3	444	K	Bac_surface_Ag domain-containing protein	FOXG_02986	1	LVALK(1)DSK_x000D_
Cellular Component	GO:0098796	2	membrane protein complex	2.27513e-06	A0A0D2XZ56	172	K	"Succinate dehydrogenase [ubiquinone] iron-sulfur subunit, mitochondrial"	FOXG_09278	1	DTPAEDGK(1)EYR_x000D_
Cellular Component	GO:0098796	2	membrane protein complex	2.27513e-06	A0A0D2XZ56	60	K	"Succinate dehydrogenase [ubiquinone] iron-sulfur subunit, mitochondrial"	FOXG_09278	1	WNPDTPSEK(1)PR_x000D_
Cellular Component	GO:0098796	2	membrane protein complex	2.27513e-06	A0A0D2XZ56	45	K	"Succinate dehydrogenase [ubiquinone] iron-sulfur subunit, mitochondrial"	FOXG_09278	1	DSDANLK(1)SFQIYR_x000D_
Cellular Component	GO:0098796	2	membrane protein complex	2.27513e-06	A0A0D2XZ56	235	K	"Succinate dehydrogenase [ubiquinone] iron-sulfur subunit, mitochondrial"	FOXG_09278	1	K(1)TNLENSMSLYR_x000D_
Cellular Component	GO:0098796	2	membrane protein complex	2.27513e-06	A0A0D2Y8W3	963	K	Uncharacterized protein	FOXG_12731	1	GSK(1)GLTIQLAR_x000D_
Cellular Component	GO:0098796	2	membrane protein complex	2.27513e-06	A0A0D2XHI2	70	K	NADH dehydrogenase (Ubiquinone) 1 alpha subcomplex 2	FOXG_03380	1	GVEK(1)SQILEGLSDK_x000D_
Cellular Component	GO:0098796	2	membrane protein complex	2.27513e-06	A0A0D2XHI2	9	K	NADH dehydrogenase (Ubiquinone) 1 alpha subcomplex 2	FOXG_03380	1	YGFTK(1)SLR_x000D_
Cellular Component	GO:0098796	2	membrane protein complex	2.27513e-06	A0A0C4DHV0	141	K	Guanine nucleotide-binding protein alpha subunit	FOXG_09359	1	GVQECFK(1)R_x000D_
Cellular Component	GO:0098796	2	membrane protein complex	2.27513e-06	A0A0D2XMH0	69	K	"NADH-ubiquinone oxidoreductase 24 kDa subunit, mitochondrial"	FOXG_05147	1	NQTVIAEILK(1)R_x000D_
Cellular Component	GO:0098796	2	membrane protein complex	2.27513e-06	A0A0D2XMH0	55	K	"NADH-ubiquinone oxidoreductase 24 kDa subunit, mitochondrial"	FOXG_05147	1	NTEDNNPNIPFK(1)FNEK_x000D_
Cellular Component	GO:0098796	2	membrane protein complex	2.27513e-06	A0A0D2Y2D7	21	K	F-type H+-transporting ATPase subunit F	FOXG_10433	1	VASPK(1)AIGAAPDAIR_x000D_
Cellular Component	GO:0098796	2	membrane protein complex	2.27513e-06	A0A0D2Y2D7	41	K	F-type H+-transporting ATPase subunit F	FOXG_10433	1	VVSFYEK(1)LPR_x000D_
Cellular Component	GO:0098796	2	membrane protein complex	2.27513e-06	A0A0D2X9D3	306	K	"Cytochrome c1, heme protein, mitochondrial"	FOXG_00494	1	WAWLK(1)SR_x000D_
Cellular Component	GO:0098796	2	membrane protein complex	2.27513e-06	A0A0D2X9D3	160	K	"Cytochrome c1, heme protein, mitochondrial"	FOXG_00494	1	PGK(1)LADYMLPPYK_x000D_
Cellular Component	GO:0098796	2	membrane protein complex	2.27513e-06	A0A0D2X9D3	301	K	"Cytochrome c1, heme protein, mitochondrial"	FOXG_00494	1	YK(1)WAWLK_x000D_
Cellular Component	GO:0098796	2	membrane protein complex	2.27513e-06	A0A0C4DHX5	137	K	GTP-binding protein rhoA	FOXG_13835	1	TSQK(1)PVSPEEGEEVR_x000D_
Cellular Component	GO:0098796	2	membrane protein complex	2.27513e-06	A0A0C4DHX5	155	K	GTP-binding protein rhoA	FOXG_13835	1	IAAYK(1)YLECSAK_x000D_
Cellular Component	GO:0098796	2	membrane protein complex	2.27513e-06	A0A0C4DHX5	162	K	GTP-binding protein rhoA	FOXG_13835	1	YLECSAK(1)TNEGVR_x000D_
Cellular Component	GO:0098796	2	membrane protein complex	2.27513e-06	A0A0C4DHX5	126	K	GTP-binding protein rhoA	FOXG_13835	1	YDQK(1)TIEELRK_x000D_
Cellular Component	GO:0098796	2	membrane protein complex	2.27513e-06	A0A0D2XYI7	118	K	NADH dehydrogenase [ubiquinone] 1 alpha subcomplex subunit	---	1	SK(1)ISAWEPVAAPR_x000D_
Cellular Component	GO:0098796	2	membrane protein complex	2.27513e-06	A0A0D2XYI7	37	K	NADH dehydrogenase [ubiquinone] 1 alpha subcomplex subunit	---	1	AGNK(1)FFENNEELPLR_x000D_
Cellular Component	GO:0098796	2	membrane protein complex	2.27513e-06	A0A0D2XYI7	110	K	NADH dehydrogenase [ubiquinone] 1 alpha subcomplex subunit	---	1	GAFK(1)TYNTSK_x000D_
Cellular Component	GO:0098796	2	membrane protein complex	2.27513e-06	A0A0D2XVK2	344	K	WD_REPEATS_REGION domain-containing protein	FOXG_08014	1	AAAEK(1)NLDDEDFFR_x000D_
Cellular Component	GO:0098796	2	membrane protein complex	2.27513e-06	A0A0D2XVK2	400	K	WD_REPEATS_REGION domain-containing protein	FOXG_08014	1	IVVFKPNATQPGQK(1)R_x000D_
Cellular Component	GO:0098796	2	membrane protein complex	2.27513e-06	A0A0D2XPW8	33	K	Complex1_30kDa domain-containing protein	---	1	YQSK(1)SDNMHR_x000D_
Cellular Component	GO:0098796	2	membrane protein complex	2.27513e-06	A0A0D2XPW8	29	K	Complex1_30kDa domain-containing protein	---	1	APIVNPADK(1)YQSK_x000D_
Cellular Component	GO:0098796	2	membrane protein complex	2.27513e-06	A0A0J9WGI7	152	K	Mitochondrial-processing peptidase subunit beta	FOXG_00825	1	HFSGLPSSAPQTSAYLASK(1)QK_x000D_
Cellular Component	GO:0098796	2	membrane protein complex	2.27513e-06	A0A0J9WGI7	327	K	Mitochondrial-processing peptidase subunit beta	FOXG_00825	1	IDAITEK(1)DIMDFANR_x000D_
Cellular Component	GO:0098796	2	membrane protein complex	2.27513e-06	A0A0J9WGI7	99	K	Mitochondrial-processing peptidase subunit beta	FOXG_00825	1	K(1)ELTDYIK_x000D_
Cellular Component	GO:0098796	2	membrane protein complex	2.27513e-06	A0A0J9WGI7	154	K	Mitochondrial-processing peptidase subunit beta	FOXG_00825	1	QK(1)ADFMGSDVR_x000D_
Cellular Component	GO:0098796	2	membrane protein complex	2.27513e-06	A0A0J9WGI7	106	K	Mitochondrial-processing peptidase subunit beta	FOXG_00825	1	ELTDYIK(1)NNYTADR_x000D_
Cellular Component	GO:0098796	2	membrane protein complex	2.27513e-06	A0A0J9WGI7	320	K	Mitochondrial-processing peptidase subunit beta	FOXG_00825	1	K(1)IDAITEK_x000D_
Cellular Component	GO:0098796	2	membrane protein complex	2.27513e-06	A0A0J9WFZ0	238	K	ATP synthase subunit alpha	FOXG_00308	1	WNDGQDEK(1)K_x000D_
Cellular Component	GO:0098796	2	membrane protein complex	2.27513e-06	A0A0J9WFZ0	251	K	ATP synthase subunit alpha	FOXG_00308	1	LYCIYVAVGQK(1)R_x000D_
Cellular Component	GO:0098796	2	membrane protein complex	2.27513e-06	A0A0J9WFZ0	533	K	ATP synthase subunit alpha	FOXG_00308	1	EGAISK(1)DTEAK_x000D_
Cellular Component	GO:0098796	2	membrane protein complex	2.27513e-06	A0A0J9WFZ0	426	K	ATP synthase subunit alpha	FOXG_00308	1	AMK(1)QVAGSLK_x000D_
Cellular Component	GO:0098796	2	membrane protein complex	2.27513e-06	A0A0J9WFZ0	538	K	ATP synthase subunit alpha	FOXG_00308	1	DTEAK(1)LR_x000D_
Cellular Component	GO:0098796	2	membrane protein complex	2.27513e-06	A0A0J9WFZ0	131	K	ATP synthase subunit alpha	FOXG_00308	1	EGETVK(1)R_x000D_
Cellular Component	GO:0098796	2	membrane protein complex	2.27513e-06	A0A0J9WFZ0	182	K	ATP synthase subunit alpha	FOXG_00308	1	K(1)SVNEPVQTGLK_x000D_
Cellular Component	GO:0098796	2	membrane protein complex	2.27513e-06	A0A0J9WFZ0	217	K	ATP synthase subunit alpha	FOXG_00308	1	QTGK(1)TAVGLDTILNQK_x000D_
Cellular Component	GO:0098796	2	membrane protein complex	2.27513e-06	A0A0J9WFZ0	160	K	ATP synthase subunit alpha	FOXG_00308	1	VVDALGNPIDGK(1)GPINTK_x000D_
Cellular Component	GO:0098796	2	membrane protein complex	2.27513e-06	A0A0J9WFZ0	471	K	ATP synthase subunit alpha	FOXG_00308	1	LTELLK(1)QR_x000D_
Cellular Component	GO:0098796	2	membrane protein complex	2.27513e-06	A0A0J9WFZ0	193	K	ATP synthase subunit alpha	FOXG_00308	1	SVNEPVQTGLK(1)SIDAMVPIGR_x000D_
Cellular Component	GO:0098796	2	membrane protein complex	2.27513e-06	A0A0J9WFZ0	315	K	ATP synthase subunit alpha	FOXG_00308	1	HSLVIYDDLSK(1)QAVAYR_x000D_
Cellular Component	GO:0098796	2	membrane protein complex	2.27513e-06	A0A0J9WFZ0	527	K	ATP synthase subunit alpha	FOXG_00308	1	TNESELLATIDK(1)EGAISK_x000D_
Cellular Component	GO:0098796	2	membrane protein complex	2.27513e-06	A0A0J9WFZ0	166	K	ATP synthase subunit alpha	FOXG_00308	1	GPINTK(1)EK(1)R_x000D_
Cellular Component	GO:0098796	2	membrane protein complex	2.27513e-06	A0A0J9WFZ0	229	K	ATP synthase subunit alpha	FOXG_00308	1	TAVGLDTILNQK(1)R_x000D_
Cellular Component	GO:0098796	2	membrane protein complex	2.27513e-06	A0A0D2X9L8	61	K	F-type H+-transporting ATPase subunit H	FOXG_00583	1	IPAVK(1)ESDAEGNVQTFNVPK_x000D_
Cellular Component	GO:0098796	2	membrane protein complex	2.27513e-06	A0A0D2Y2D8	123	K	NADH dehydrogenase (Ubiquinone) Fe-S protein 4	FOXG_10434	1	MDWDILPK(1)GHR_x000D_
Cellular Component	GO:0098796	2	membrane protein complex	2.27513e-06	A0A0D2XWT9	52	K	"Cytochrome b-c1 complex subunit Rieske, mitochondrial"	FOXG_08455	1	FQGESK(1)GSQIPNFGK_x000D_
Cellular Component	GO:0098796	2	membrane protein complex	2.27513e-06	A0A0D2XWT9	61	K	"Cytochrome b-c1 complex subunit Rieske, mitochondrial"	FOXG_08455	1	GSQIPNFGK(1)YVSSGSETK_x000D_
Cellular Component	GO:0098796	2	membrane protein complex	2.27513e-06	A0A0D2XWT9	129	K	"Cytochrome b-c1 complex subunit Rieske, mitochondrial"	FOXG_08455	1	NVIIK(1)WR_x000D_
Cellular Component	GO:0098796	2	membrane protein complex	2.27513e-06	A0A0D2XWT9	133	K	"Cytochrome b-c1 complex subunit Rieske, mitochondrial"	FOXG_08455	1	GK(1)PVFIR_x000D_
Cellular Component	GO:0098796	2	membrane protein complex	2.27513e-06	A0A0D2X9Q7	75	K	Uncharacterized protein	FOXG_00622	1	NNPTSGDSVITDPSDPK(1)FDLEK_x000D_
Cellular Component	GO:0098796	2	membrane protein complex	2.27513e-06	A0A0D2XCD3	116	K	"Cytochrome c oxidase subunit 6, mitochondrial"	FOXG_01556	1	VENK(1)GQYEQYLEELKPLR_x000D_
Cellular Component	GO:0098796	2	membrane protein complex	2.27513e-06	A0A0D2XCD3	110	K	"Cytochrome c oxidase subunit 6, mitochondrial"	FOXG_01556	1	IFEGIK(1)TK_x000D_
Cellular Component	GO:0098796	2	membrane protein complex	2.27513e-06	A0A0D2XWQ8	173	K	HTH APSES-type domain-containing protein	---	1	ITVTTTPDSSSPK(1)K_x000D_
Cellular Component	GO:0098796	2	membrane protein complex	2.27513e-06	A0A0J9VR80	68	K	Vesicle transport through interaction with t-SNAREs 1	FOXG_12782	1	LEK(1)QNIPTSSR_x000D_
Cellular Component	GO:0098796	2	membrane protein complex	2.27513e-06	A0A0D2XCF0	296	K	Mitochondrial import receptor subunit tom-40	FOXG_01573	1	GK(1)LSCVLEK_x000D_
Cellular Component	GO:0098796	2	membrane protein complex	2.27513e-06	A0A0D2XCF0	279	K	Mitochondrial import receptor subunit tom-40	FOXG_01573	1	EGVTTIGAK(1)YDFR_x000D_
Cellular Component	GO:0098796	2	membrane protein complex	2.27513e-06	A0A0J9UFA2	112	K	V-type proton ATPase catalytic subunit A	FOXG_01804	1	K(1)WEFTPSVK_x000D_
Cellular Component	GO:0098796	2	membrane protein complex	2.27513e-06	A0A0J9UFA2	571	K	V-type proton ATPase catalytic subunit A	FOXG_01804	1	FEVPTDGQDVISK(1)R_x000D_
Cellular Component	GO:0098796	2	membrane protein complex	2.27513e-06	A0A0J9UFA2	542	K	V-type proton ATPase catalytic subunit A	FOXG_01804	1	VIAQGQSWAK(1)VR_x000D_
Cellular Component	GO:0098796	2	membrane protein complex	2.27513e-06	A0A0J9UFA2	94	K	V-type proton ATPase catalytic subunit A	FOXG_01804	1	MAK(1)SIYIPR_x000D_
Cellular Component	GO:0098796	2	membrane protein complex	2.27513e-06	A0A0J9UFA2	442	K	V-type proton ATPase catalytic subunit A	FOXG_01804	1	YNTILDK(1)YYEK_x000D_
Cellular Component	GO:0098796	2	membrane protein complex	2.27513e-06	A0A0J9UFA2	435	K	V-type proton ATPase catalytic subunit A	FOXG_01804	1	HFPSINTSLSYSK(1)YNTILDK_x000D_
Cellular Component	GO:0098796	2	membrane protein complex	2.27513e-06	A0A0D2XPY2	19	K	Uncharacterized protein	FOXG_06021	1	PPVAPINAGQHGPSNVDK(1)LK_x000D_
Cellular Component	GO:0098796	2	membrane protein complex	2.27513e-06	A0A0D2XX39	346	K	Hsp70-like protein	FOXG_08555	1	AQLEK(1)MVDPLITR_x000D_
Cellular Component	GO:0098796	2	membrane protein complex	2.27513e-06	A0A0D2XX39	122	K	Hsp70-like protein	FOXG_08555	1	FK(1)DAEVQR_x000D_
Cellular Component	GO:0098796	2	membrane protein complex	2.27513e-06	A0A0D2XX39	617	K	Hsp70-like protein	FOXG_08555	1	EFVAK(1)NLSGEGTATAAEIK_x000D_
Cellular Component	GO:0098796	2	membrane protein complex	2.27513e-06	A0A0D2XX39	180	K	Hsp70-like protein	FOXG_08555	1	PIK(1)NAVVTVPAYFNDSQR_x000D_
Cellular Component	GO:0098796	2	membrane protein complex	2.27513e-06	A0A0D2XX39	598	K	Hsp70-like protein	FOXG_08555	1	LDK(1)TEADSIK_x000D_
Cellular Component	GO:0098796	2	membrane protein complex	2.27513e-06	A0A0D2XX39	136	K	Hsp70-like protein	FOXG_08555	1	EVPYK(1)IVQHTNGDAWVAAR_x000D_
Cellular Component	GO:0098796	2	membrane protein complex	2.27513e-06	A0A0D2XX39	364	K	Hsp70-like protein	FOXG_08555	1	ALK(1)DAGLSAK_x000D_
Cellular Component	GO:0098796	2	membrane protein complex	2.27513e-06	A0A0D2XX39	647	K	Hsp70-like protein	FOXG_08555	0.999996	EKTDELQVASLNLFDK(1)MHK_x000D_
Cellular Component	GO:0098796	2	membrane protein complex	2.27513e-06	A0A0D2XX39	595	K	Hsp70-like protein	FOXG_08555	1	ALNEYADK(1)LDK_x000D_
Cellular Component	GO:0098796	2	membrane protein complex	2.27513e-06	A0A0D2XX39	631	K	Hsp70-like protein	FOXG_08555	1	NLSGEGTATAAEIK(1)EK_x000D_
Cellular Component	GO:0098796	2	membrane protein complex	2.27513e-06	A0A0D2XX39	199	K	Hsp70-like protein	FOXG_08555	1	QSTK(1)DAGQIAGLNVLR_x000D_
Cellular Component	GO:0098796	2	membrane protein complex	2.27513e-06	A0A0D2XX39	114	K	Hsp70-like protein	FOXG_08555	1	QAVVNPENTLFATK(1)R_x000D_
Cellular Component	GO:0098796	2	membrane protein complex	2.27513e-06	A0A0D2XX39	168	K	Hsp70-like protein	FOXG_08555	1	MK(1)ETAEAYLSK_x000D_
Cellular Component	GO:0098796	2	membrane protein complex	2.27513e-06	A0A0D2XX39	284	K	Hsp70-like protein	FOXG_08555	1	HLVQDFK(1)K_x000D_
Cellular Component	GO:0098796	2	membrane protein complex	2.27513e-06	A0A0D2XX39	285	K	Hsp70-like protein	FOXG_08555	1	K(1)TSGIDLSGDR_x000D_
Cellular Component	GO:0098796	2	membrane protein complex	2.27513e-06	A0A0D2XX39	671	K	Hsp70-like protein	FOXG_08555	1	NESSGEQSSSSEQSQEGEK(1)K_x000D_
Cellular Component	GO:0098796	2	membrane protein complex	2.27513e-06	A0A0D2XVE6	123	K	Vesicle transporter SEC22	FOXG_07958	1	TK(1)TTYADSR_x000D_
Cellular Component	GO:0098796	2	membrane protein complex	2.27513e-06	A0A0D2X8N0	73	K	V-type proton ATPase subunit H	FOXG_00239	1	VLFVGDDGK(1)TSVLETAGK_x000D_
Cellular Component	GO:0098796	2	membrane protein complex	2.27513e-06	A0A0D2X9W8	119	K	Uncharacterized protein	---	1	EWAEAQNNK(1)IK_x000D_
Cellular Component	GO:0098796	2	membrane protein complex	2.27513e-06	A0A0D2X9W8	197	K	Uncharacterized protein	---	1	YEGQVK(1)QR_x000D_
Cellular Component	GO:0098796	2	membrane protein complex	2.27513e-06	A0A0D2X9W8	214	K	Uncharacterized protein	---	1	VQK(1)ELENPK_x000D_
Cellular Component	GO:0098796	2	membrane protein complex	2.27513e-06	A0A0D2X9W8	160	K	Uncharacterized protein	---	1	NLFEVSK(1)ETAK_x000D_
Cellular Component	GO:0098796	2	membrane protein complex	2.27513e-06	A0A0D2X9W8	202	K	Uncharacterized protein	---	1	QQK(1)ELAQSVIAK_x000D_
Cellular Component	GO:0098796	2	membrane protein complex	2.27513e-06	A0A0D2X9W8	211	K	Uncharacterized protein	---	1	ELAQSVIAK(1)VQK_x000D_
Cellular Component	GO:0098796	2	membrane protein complex	2.27513e-06	A0A0D2X9W8	121	K	Uncharacterized protein	---	1	IK(1)NILNSAR_x000D_
Cellular Component	GO:0098796	2	membrane protein complex	2.27513e-06	A0A0D2YC97	388	K	ATP synthase subunit beta	FOXG_13928	1	GISELGIYPAVDPLDSK(1)SR_x000D_
Cellular Component	GO:0098796	2	membrane protein complex	2.27513e-06	A0A0D2YC97	58	K	ATP synthase subunit beta	FOXG_13928	1	IHQVIGAVVDVK(1)FDTQK_x000D_
Cellular Component	GO:0098796	2	membrane protein complex	2.27513e-06	A0A0D2YC97	469	K	ATP synthase subunit beta	FOXG_13928	1	LVDLK(1)ETINSFK_x000D_
Cellular Component	GO:0098796	2	membrane protein complex	2.27513e-06	A0A0D2XDP3	137	K	Signal peptidase subunit 3	FOXG_02023	1	SAEGK(1)SIDPER_x000D_
Cellular Component	GO:0098796	2	membrane protein complex	2.27513e-06	A0A0J9V474	69	K	AP complex subunit beta	FOXG_08069	1	NIATGDLDQK(1)K_x000D_
Cellular Component	GO:0098796	2	membrane protein complex	2.27513e-06	A0A0D2XEG1	36	K	"ATP synthase subunit delta, mitochondrial"	FOXG_02293	1	IK(1)LSLALPHQSIYK_x000D_
Cellular Component	GO:0098796	2	membrane protein complex	2.27513e-06	A0A0D2X8I5	39	K	Uncharacterized protein	---	1	HK(1)FLEGGDEDEE_x000D_
Cellular Component	GO:0098796	2	membrane protein complex	2.27513e-06	A0A0D2Y1Z2	281	K	Tim44 domain-containing protein	FOXG_10285	1	NVK(1)NVIDDGSSSR_x000D_
Cellular Component	GO:0098796	2	membrane protein complex	2.27513e-06	A0A0D2Y1Z2	339	K	Tim44 domain-containing protein	FOXG_10285	1	DAAWK(1)EAWR_x000D_
Cellular Component	GO:0098796	2	membrane protein complex	2.27513e-06	A0A0D2Y1Z2	228	K	Tim44 domain-containing protein	FOXG_10285	1	STGAVSSTLGK(1)GAK_x000D_
Cellular Component	GO:0098796	2	membrane protein complex	2.27513e-06	A0A0D2Y1Z2	239	K	Tim44 domain-containing protein	FOXG_10285	1	VTAGAIGK(1)GASWTWDTSVVK_x000D_
Cellular Component	GO:0098796	2	membrane protein complex	2.27513e-06	A0A0D2Y1Z2	266	K	Tim44 domain-containing protein	FOXG_10285	1	AANVTGDAVDK(1)ATQPIR_x000D_
Cellular Component	GO:0098796	2	membrane protein complex	2.27513e-06	A0A0D2Y1Z2	361	K	Tim44 domain-containing protein	FOXG_10285	1	GK(1)YEESENPLVSTAR_x000D_
Cellular Component	GO:0098796	2	membrane protein complex	2.27513e-06	A0A0D2XA48	131	K	GrpE protein homolog	FOXG_00763	1	FAK(1)DLVDSVDNLDR_x000D_
Cellular Component	GO:0098796	2	membrane protein complex	2.27513e-06	A0A0D2XA48	89	K	GrpE protein homolog	FOXG_00763	1	ELAAK(1)ENEVK_x000D_
Cellular Component	GO:0098796	2	membrane protein complex	2.27513e-06	A0A0D2XA48	183	K	GrpE protein homolog	FOXG_00763	1	MTEDILMNTLK(1)K_x000D_
Cellular Component	GO:0098796	2	membrane protein complex	2.27513e-06	A0A0J9UNI9	610	K	AP-1 complex subunit gamma	FOXG_04241	1	VLGQAPTK(1)K_x000D_
Cellular Component	GO:0098796	2	membrane protein complex	2.27513e-06	A0A0J9UNI9	26	K	AP-1 complex subunit gamma	FOXG_04241	1	AVIQK(1)ESAAIR_x000D_
Cellular Component	GO:0098796	2	membrane protein complex	2.27513e-06	A0A0J9UNI9	469	K	AP-1 complex subunit gamma	FOXG_04241	1	LYINLK(1)K_x000D_
Cellular Component	GO:0098796	2	membrane protein complex	2.27513e-06	A0A0J9UVM2	43	K	Uncharacterized protein	FOXG_05558	1	LK(1)ESTYK_x000D_
Cellular Component	GO:0098796	2	membrane protein complex	2.27513e-06	A0A0D2X9I6	63	K	Coatomer subunit zeta	FOXG_00551	1	GLIDK(1)TAK_x000D_
Cellular Component	GO:0098796	2	membrane protein complex	2.27513e-06	A0A0D2X9I6	188	K	Coatomer subunit zeta	FOXG_00551	1	SK(1)LADWLR_x000D_
Cellular Component	GO:0098796	2	membrane protein complex	2.27513e-06	A0A0D2X9I6	51	K	Coatomer subunit zeta	FOXG_00551	1	YFQPPHSAPNAPTSTSANPYSDAK(1)SQK_x000D_
Cellular Component	GO:0098796	2	membrane protein complex	2.27513e-06	A0A0D2X9I6	58	K	Coatomer subunit zeta	FOXG_00551	1	AFEK(1)GLIDK_x000D_
Cellular Component	GO:0098796	2	membrane protein complex	2.27513e-06	A0A0D2X9J2	181	K	Dolichyl-diphosphooligosaccharide--protein glycosyltransferase subunit 1	---	1	LPGSGEVK(1)EFPVK_x000D_
Cellular Component	GO:0098796	2	membrane protein complex	2.27513e-06	A0A0D2XMD5	111	K	Cytochrome b-c1 complex subunit 7	FOXG_05112	1	AEK(1)NELDSIAVVR_x000D_
Cellular Component	GO:0098796	2	membrane protein complex	2.27513e-06	A0A0D2XQ74	10	K	F-type H+-transporting ATPase subunit J	FOXG_06116	1	SWLGVQPLK(1)K_x000D_
Cellular Component	GO:0098796	2	membrane protein complex	2.27513e-06	A0A0D2XDM8	390	K	AFG3 family protein	FOXG_02008	1	GGAGGGMFNFGK(1)SK_x000D_
Cellular Component	GO:0098796	2	membrane protein complex	2.27513e-06	A0A0D2XDM8	751	K	AFG3 family protein	FOXG_02008	1	VSEELHFPTVTTGASDDFK(1)K_x000D_
Cellular Component	GO:0098796	2	membrane protein complex	2.27513e-06	A0A0C4DHW2	36	K	G protein beta subunit	FOXG_11532	1	K(1)DDLADTTLR_x000D_
Cellular Component	GO:0098796	2	membrane protein complex	2.27513e-06	A0A0D2XMQ1	83	K	Coatomer subunit epsilon	FOXG_05228	1	LGK(1)ADSAVQTIEK_x000D_
Cellular Component	GO:0098796	2	membrane protein complex	2.27513e-06	A0A0D2XMQ1	153	K	Coatomer subunit epsilon	FOXG_05228	1	TDLALK(1)EVSAAR_x000D_
Cellular Component	GO:0098796	2	membrane protein complex	2.27513e-06	A0A0D2X9Q6	457	K	Dolichyl-diphosphooligosaccharide-protein glycosyltransferase	FOXG_00621	1	VNQPEPTQAAQGEAVDGSK(1)K_x000D_
Cellular Component	GO:0098796	2	membrane protein complex	2.27513e-06	A0A0D2XNG7	158	K	Mitochondrial import receptor subunit tom-70	FOXG_05497	1	AILCK(1)ADPVFYSNR_x000D_
Cellular Component	GO:0098796	2	membrane protein complex	2.27513e-06	A0A0D2XNG7	137	K	Mitochondrial import receptor subunit tom-70	FOXG_05497	1	QAGNK(1)AYGDK_x000D_
Cellular Component	GO:0098796	2	membrane protein complex	2.27513e-06	A0A0D2XNG7	605	K	Mitochondrial import receptor subunit tom-70	FOXG_05497	1	LAAK(1)LAGGAGPGGLR_x000D_
Cellular Component	GO:0098796	2	membrane protein complex	2.27513e-06	A0A0D2XNG7	499	K	Mitochondrial import receptor subunit tom-70	FOXG_05497	1	FDTAMEMEK(1)QTK_x000D_
Cellular Component	GO:0098796	2	membrane protein complex	2.27513e-06	A0A0D2XNG7	526	K	Mitochondrial import receptor subunit tom-70	FOXG_05497	1	QDFK(1)EAEALCQK_x000D_
Cellular Component	GO:0098796	2	membrane protein complex	2.27513e-06	A0A0D2XNG7	146	K	Mitochondrial import receptor subunit tom-70	FOXG_05497	1	SYNK(1)AIDLYSK_x000D_
Cellular Component	GO:0098796	2	membrane protein complex	2.27513e-06	A0A0D2XNG7	293	K	Mitochondrial import receptor subunit tom-70	FOXG_05497	1	PRPEGLEDSEELDPDTGK(1)GQVQIGLQALEK_x000D_
Cellular Component	GO:0098796	2	membrane protein complex	2.27513e-06	A0A0D2Y4H3	331	K	Uncharacterized protein	---	1	GTQVGK(1)DSPLEIAIGSR_x000D_
Cellular Component	GO:0098796	2	membrane protein complex	2.27513e-06	A0A0D2XW26	53	K	Mitochondrial import inner membrane translocase subunit tim-17	FOXG_08190	1	IGAITAIK(1)MR_x000D_
Cellular Component	GO:0098796	2	membrane protein complex	2.27513e-06	A0A0D2XDJ1	162	K	Mannan polymerase complexes MNN9 subunit	FOXG_01971	1	FK(1)SIIILR_x000D_
Cellular Component	GO:0098796	2	membrane protein complex	2.27513e-06	A0A0D2Y4N3	575	K	AAA domain-containing protein	---	1	VALGGK(1)MAEELR_x000D_
Cellular Component	GO:0098796	2	membrane protein complex	2.27513e-06	A0A0D2XZ87	135	K	Uncharacterized protein	FOXG_09313	1	SAGQPPK(1)LR_x000D_
Cellular Component	GO:0098796	2	membrane protein complex	2.27513e-06	A0A0D2XHH5	33	K	"ATP synthase subunit d, mitochondrial"	FOXG_03373	1	GQTVASLQAFK(1)K_x000D_
Cellular Component	GO:0098796	2	membrane protein complex	2.27513e-06	A0A0D2XHH5	155	K	"ATP synthase subunit d, mitochondrial"	FOXG_03373	1	TAQLVSK(1)GR_x000D_
Cellular Component	GO:0098796	2	membrane protein complex	2.27513e-06	A0A0D2XHH5	63	K	"ATP synthase subunit d, mitochondrial"	FOXG_03373	1	SVLK(1)NQAIIDEIEK_x000D_
Cellular Component	GO:0098796	2	membrane protein complex	2.27513e-06	A0A0D2XHH5	73	K	"ATP synthase subunit d, mitochondrial"	FOXG_03373	1	NQAIIDEIEK(1)R_x000D_
Cellular Component	GO:0098796	2	membrane protein complex	2.27513e-06	A0A0D2XHH5	164	K	"ATP synthase subunit d, mitochondrial"	FOXG_03373	1	WMVPGYK(1)EK_x000D_
Cellular Component	GO:0098796	2	membrane protein complex	2.27513e-06	A0A0D2XHH5	148	K	"ATP synthase subunit d, mitochondrial"	FOXG_03373	1	SIDEK(1)TAQLVSK_x000D_
Cellular Component	GO:0098796	2	membrane protein complex	2.27513e-06	A0A0D2XHH5	107	K	"ATP synthase subunit d, mitochondrial"	FOXG_03373	1	NAEATK(1)EAVDLELK_x000D_
Cellular Component	GO:0098796	2	membrane protein complex	2.27513e-06	A0A0D2XIH4	950	K	Coatomer subunit alpha	FOXG_03729	1	QVGAVDFAPLK(1)SR_x000D_
Cellular Component	GO:0098796	2	membrane protein complex	2.27513e-06	A0A0D2XIH4	612	K	Coatomer subunit alpha	FOXG_03729	1	FK(1)LALVK_x000D_
Cellular Component	GO:0098796	2	membrane protein complex	2.27513e-06	A0A0D2XIH4	370	K	Coatomer subunit alpha	FOXG_03729	1	NIESPTLLSLK(1)K_x000D_
Cellular Component	GO:0098796	2	membrane protein complex	2.27513e-06	A0A0D2XIH4	1080	K	Coatomer subunit alpha	FOXG_03729	1	DAEK(1)LQR_x000D_
Cellular Component	GO:0098796	2	membrane protein complex	2.27513e-06	A0A0D2XIH4	1016	K	Coatomer subunit alpha	FOXG_03729	1	ANK(1)LEAGIGIFK_x000D_
Cellular Component	GO:0098796	2	membrane protein complex	2.27513e-06	A0A0D2XIH4	1142	K	Coatomer subunit alpha	FOXG_03729	1	IVENAK(1)K_x000D_
Cellular Component	GO:0098796	2	membrane protein complex	2.27513e-06	A0A0D2XIH4	248	K	Coatomer subunit alpha	FOXG_03729	1	MSETK(1)AWEVDTCR_x000D_
Cellular Component	GO:0098796	2	membrane protein complex	2.27513e-06	A0A0D2XIH4	290	K	Coatomer subunit alpha	FOXG_03729	1	VWDLNK(1)R_x000D_
Cellular Component	GO:0098796	2	membrane protein complex	2.27513e-06	A0A0D2XU70	416	K	Coatomer subunit beta'	FOXG_07522	1	IFK(1)NFVEK_x000D_
Cellular Component	GO:0098796	2	membrane protein complex	2.27513e-06	A0A0D2Y1Z6	329	K	Vacuolar protein sorting-associated protein 35	FOXG_10289	1	LLEK(1)VNLQK_x000D_
Cellular Component	GO:0098796	2	membrane protein complex	2.27513e-06	A0A0J9UKH0	62	K	Uncharacterized protein	FOXG_03330	1	LQQK(1)EAEALK_x000D_
Cellular Component	GO:0098796	2	membrane protein complex	2.27513e-06	A0A0D2XBL6	399	K	Dolichyl-diphosphooligosaccharide--protein glycosyltransferase subunit WBP1	FOXG_01288	1	RPFLTNLEEK(1)R_x000D_
Cellular Component	GO:0098796	2	membrane protein complex	2.27513e-06	A0A0J9VAD6	362	K	Protein transporter SEC61 subunit alpha	FOXG_09081	1	QLK(1)DQGLVMAGHR_x000D_
Cellular Component	GO:0098796	2	membrane protein complex	2.27513e-06	A0A0J9VAD6	378	K	Protein transporter SEC61 subunit alpha	FOXG_09081	1	DQSMYK(1)ELK_x000D_
Cellular Component	GO:0098796	2	membrane protein complex	2.27513e-06	A0A0D2X816	393	K	"Synaptosomal-associated protein, 23kDa"	FOXG_00022	1	EVDSQNK(1)QIDR_x000D_
Cellular Component	GO:0098796	2	membrane protein complex	2.27513e-06	A0A0D2X816	206	K	"Synaptosomal-associated protein, 23kDa"	FOXG_00022	1	ELTAEEQEEAEYQSILAEK(1)R_x000D_
Cellular Component	GO:0098796	2	membrane protein complex	2.27513e-06	A0A0D2X816	386	K	"Synaptosomal-associated protein, 23kDa"	FOXG_00022	1	AIGK(1)EVDSQNK_x000D_
Cellular Component	GO:0098796	2	membrane protein complex	2.27513e-06	A0A0D2XDI2	194	K	MICOS complex subunit	FOXG_01962	1	NISDLTWK(1)YEQR_x000D_
Cellular Component	GO:0098796	2	membrane protein complex	2.27513e-06	A0A0D2XDI2	234	K	MICOS complex subunit	FOXG_01962	1	YVDEK(1)VTDAR_x000D_
Cellular Component	GO:0098796	2	membrane protein complex	2.27513e-06	A0A0D2XDI2	248	K	MICOS complex subunit	FOXG_01962	1	EAVEGWVQK(1)GK_x000D_
Cellular Component	GO:0098796	2	membrane protein complex	2.27513e-06	A0A0D2YC94	74	K	"Cytochrome c oxidase polypeptide 5, mitochondrial"	FOXG_13925	1	MQSNWTELTLQEK(1)K_x000D_
Cellular Component	GO:0098796	2	membrane protein complex	2.27513e-06	A0A0D2YC94	159	K	"Cytochrome c oxidase polypeptide 5, mitochondrial"	FOXG_13925	1	SDPFTGITSPGYAGK(1)GMVQSPPK_x000D_
Cellular Component	GO:0098796	2	membrane protein complex	2.27513e-06	A0A0D2YC94	75	K	"Cytochrome c oxidase polypeptide 5, mitochondrial"	FOXG_13925	1	K(1)AAYWIAFGPHGPR_x000D_
Cellular Component	GO:0098796	2	membrane protein complex	2.27513e-06	A0A0D2YC94	144	K	"Cytochrome c oxidase polypeptide 5, mitochondrial"	FOXG_13925	1	NQK(1)SDPFTGITSPGYAGK_x000D_
Cellular Component	GO:0098796	2	membrane protein complex	2.27513e-06	A0A0D2XAU4	172	K	MICOS complex subunit MIC60	FOXG_01010	1	SK(1)TQATEDAVR_x000D_
Cellular Component	GO:0098796	2	membrane protein complex	2.27513e-06	A0A0D2XAU4	411	K	MICOS complex subunit MIC60	FOXG_01010	1	LQNQLAQQALALK(1)K_x000D_
Cellular Component	GO:0098796	2	membrane protein complex	2.27513e-06	A0A0D2XAU4	374	K	MICOS complex subunit MIC60	FOXG_01010	1	QDFEQEMK(1)K_x000D_
Cellular Component	GO:0098796	2	membrane protein complex	2.27513e-06	A0A0D2XAQ8	34	K	F-type H+-transporting ATPase subunit G	FOXG_00974	1	ATENAK(1)QAASK_x000D_
Cellular Component	GO:0098796	2	membrane protein complex	2.27513e-06	A0A0D2XAQ8	185	K	F-type H+-transporting ATPase subunit G	FOXG_00974	1	FK(1)LVGYR_x000D_
Cellular Component	GO:0098796	2	membrane protein complex	2.27513e-06	A0A0D2XAQ8	45	K	F-type H+-transporting ATPase subunit G	FOXG_00974	1	ATENAK(1)LAASR_x000D_
Cellular Component	GO:0098796	2	membrane protein complex	2.27513e-06	A0A0D2XAQ8	79	K	F-type H+-transporting ATPase subunit G	FOXG_00974	1	GVANTLGK(1)VGGR_x000D_
Cellular Component	GO:0098796	2	membrane protein complex	2.27513e-06	A0A0D2XC39	225	K	TPR_REGION domain-containing protein	FOXG_01462	1	YLASSVK(1)R_x000D_
Cellular Component	GO:0098796	2	membrane protein complex	2.27513e-06	A0A0D2XQ55	102	K	Uncharacterized protein	FOXG_06096	1	ASGK(1)GEAEISQK_x000D_
Cellular Component	GO:0098796	2	membrane protein complex	2.27513e-06	A0A0D2XVS7	191	K	Uncharacterized protein	FOXG_08089	1	LSEK(1)YGVEINPIK_x000D_
Cellular Component	GO:0098796	2	membrane protein complex	2.27513e-06	A0A0D2XVL4	180	K	Uncharacterized protein	FOXG_08026	1	AIEK(1)YER_x000D_
Cellular Component	GO:0098796	2	membrane protein complex	2.27513e-06	A0A0D2XVL4	86	K	Uncharacterized protein	FOXG_08026	0.999999	LKEPDDAANTLVDAFK(1)AYR_x000D_
Cellular Component	GO:0098796	2	membrane protein complex	2.27513e-06	A0A0D2XVL4	199	K	Uncharacterized protein	FOXG_08026	1	YSVK(1)DYLLK_x000D_
Cellular Component	GO:0098796	2	membrane protein complex	2.27513e-06	A0A0D2XVL4	268	K	Uncharacterized protein	FOXG_08026	1	LYQFDQISK(1)LDK_x000D_
Cellular Component	GO:0098796	2	membrane protein complex	2.27513e-06	A0A0D2XVL4	176	K	Uncharacterized protein	FOXG_08026	1	VADVAAIEGDYYK(1)AIEK_x000D_
Cellular Component	GO:0098796	2	membrane protein complex	2.27513e-06	A0A0D2X937	83	K	NADH dehydrogenase	FOXG_00397	1	YLQLLK(1)TNK_x000D_
Cellular Component	GO:0098796	2	membrane protein complex	2.27513e-06	A0A0D2X937	91	K	NADH dehydrogenase	FOXG_00397	1	GTK(1)FLQQNYVDQK_x000D_
Cellular Component	GO:0098796	2	membrane protein complex	2.27513e-06	A0A0D2XVX7	434	K	Uncharacterized protein	---	1	K(1)SSQIPSDIR_x000D_
Cellular Component	GO:0098796	2	membrane protein complex	2.27513e-06	A0A0D2XVF9	1161	K	Protein transport protein sec16	FOXG_07971	1	DK(1)AVWALVDK_x000D_
Cellular Component	GO:0098796	2	membrane protein complex	2.27513e-06	A0A0D2XZD6	269	K	Cell division control protein 48	FOXG_09364	1	GVLLYGPPGTGK(1)TLMAR_x000D_
Cellular Component	GO:0098796	2	membrane protein complex	2.27513e-06	A0A0D2XZD6	677	K	Cell division control protein 48	FOXG_09364	1	LSIIK(1)AQLR_x000D_
Cellular Component	GO:0098796	2	membrane protein complex	2.27513e-06	A0A0D2XZD6	715	K	Cell division control protein 48	FOXG_09364	1	AVK(1)IAIK_x000D_
Cellular Component	GO:0098796	2	membrane protein complex	2.27513e-06	A0A0D2XZD6	333	K	Cell division control protein 48	FOXG_09364	1	EK(1)TNGEVER_x000D_
Cellular Component	GO:0098796	2	membrane protein complex	2.27513e-06	A0A0D2XZD6	633	K	Cell division control protein 48	FOXG_09364	1	VVNQLLTEMDGMTSK(1)K_x000D_
Cellular Component	GO:0098796	2	membrane protein complex	2.27513e-06	A0A0D2XZD6	36	K	Cell division control protein 48	FOXG_09364	1	NEDDVATAILK(1)K_x000D_
Cellular Component	GO:0098796	2	membrane protein complex	2.27513e-06	A0A0D2XZD6	509	K	Cell division control protein 48	FOXG_09364	1	QDLK(1)ENVQYPVDHPEK_x000D_
Cellular Component	GO:0098796	2	membrane protein complex	2.27513e-06	A0A0J9UX52	159	K	"Altered inheritance-mitochondria protein 31, mitochondrial"	FOXG_06104	1	TAAQAVEDNASAK(1)K_x000D_
Cellular Component	GO:0098796	2	membrane protein complex	2.27513e-06	A0A0D2XI04	431	K	Coatomer subunit gamma	FOXG_03553	1	DEGGYEFK(1)R_x000D_
Cellular Component	GO:0098796	2	membrane protein complex	2.27513e-06	A0A0D2XI04	75	K	Coatomer subunit gamma	FOXG_03553	1	LFQNK(1)DASLR_x000D_
Cellular Component	GO:0098796	2	membrane protein complex	2.27513e-06	A0A0D2XI04	279	K	Coatomer subunit gamma	FOXG_03553	1	HK(1)SEMVNFEAAK_x000D_
Cellular Component	GO:0098796	2	membrane protein complex	2.27513e-06	A0A0D2XX16	150	K	Uncharacterized protein	FOXG_08532	1	ALQSPAYEK(1)AR_x000D_
Cellular Component	GO:0098796	2	membrane protein complex	2.27513e-06	A0A0D2Y1W8	38	K	Coatomer subunit beta	FOXG_10261	1	GTDETK(1)VETMK_x000D_
Cellular Component	GO:0098796	2	membrane protein complex	2.27513e-06	A0A0D2Y1W8	427	K	Coatomer subunit beta	FOXG_10261	1	EVVEK(1)FPNLR_x000D_
Cellular Component	GO:0098796	2	membrane protein complex	2.27513e-06	A0A0D2Y1W8	32	K	Coatomer subunit beta	FOXG_10261	1	MQLEK(1)GTDETK_x000D_
Cellular Component	GO:0098796	2	membrane protein complex	2.27513e-06	A0A0D2Y1W8	662	K	Coatomer subunit beta	FOXG_10261	1	AMVQVEEK(1)K_x000D_
Cellular Component	GO:0098796	2	membrane protein complex	2.27513e-06	A0A0D2Y1W8	298	K	Coatomer subunit beta	FOXG_10261	1	EADNNVK(1)LIVLDR_x000D_
Cellular Component	GO:0098796	2	membrane protein complex	2.27513e-06	A0A0D2Y1W8	284	K	Coatomer subunit beta	FOXG_10261	1	AAAAK(1)FIELSIK_x000D_
Cellular Component	GO:0098796	2	membrane protein complex	2.27513e-06	A0A0D2Y1W8	364	K	Coatomer subunit beta	FOXG_10261	1	ELSK(1)TVDQEYEK_x000D_
Cellular Component	GO:0098796	2	membrane protein complex	2.27513e-06	A0A0D2XAP5	402	K	Uncharacterized protein	---	1	QPSIALAGSGIVNSGK(1)PYDSATIAK_x000D_
Cellular Component	GO:0098796	2	membrane protein complex	2.27513e-06	A0A0D2XAP5	356	K	Uncharacterized protein	---	1	VLK(1)SIADGQASQEDVKK_x000D_
Cellular Component	GO:0098796	2	membrane protein complex	2.27513e-06	A0A0D2XAP5	254	K	Uncharacterized protein	---	1	TDATK(1)YFGGEQR_x000D_
Cellular Component	GO:0098796	2	membrane protein complex	2.27513e-06	A0A0D2XAP5	376	K	Uncharacterized protein	---	1	AVANAK(1)FNLLNQNQLR_x000D_
Cellular Component	GO:0098796	2	membrane protein complex	2.27513e-06	A0A0D2XAP5	62	K	Uncharacterized protein	---	1	LAVVAK(1)AGTR_x000D_
Cellular Component	GO:0098796	2	membrane protein complex	2.27513e-06	A0A0D2XQJ6	118	K	NADH-ubiquinone oxidoreductase	FOXG_06244	1	PAEWK(1)LNK_x000D_
Cellular Component	GO:0098796	2	membrane protein complex	2.27513e-06	A0A0D2XQJ6	121	K	NADH-ubiquinone oxidoreductase	FOXG_06244	1	LNK(1)CVYDNLK_x000D_
Cellular Component	GO:0098796	2	membrane protein complex	2.27513e-06	A0A0C4DHN8	140	K	V-type proton ATPase subunit C	---	1	ELANVDTDVK(1)TK_x000D_
Cellular Component	GO:0098796	2	membrane protein complex	2.27513e-06	A0A0J9U9E1	82	K	ENTH domain-containing protein	FOXG_01110	1	FTEK(1)AAEEWR_x000D_
Cellular Component	GO:0098796	2	membrane protein complex	2.27513e-06	A0A0D2Y241	52	K	Cytochrome c oxidase subunit 5b	FOXG_10335	1	PATPNEQAAALAGTAEK(1)K_x000D_
Cellular Component	GO:0098796	2	membrane protein complex	2.27513e-06	A0A0D2Y241	118	K	Cytochrome c oxidase subunit 5b	FOXG_10335	1	LGTMK(1)DPIMVR_x000D_
Cellular Component	GO:0098796	2	membrane protein complex	2.27513e-06	A0A0D2Y241	58	K	Cytochrome c oxidase subunit 5b	FOXG_10335	1	VGSYK(1)TLK_x000D_
Cellular Component	GO:0098796	2	membrane protein complex	2.27513e-06	A0A0D2Y241	195	K	Cytochrome c oxidase subunit 5b	FOXG_10335	1	TFADYIK(1)PEYR_x000D_
Cellular Component	GO:0098796	2	membrane protein complex	2.27513e-06	A0A0D2XA53	112	K	"ATP synthase F1, delta subunit"	FOXG_00768	1	QINTK(1)DETVK_x000D_
Cellular Component	GO:0098796	2	membrane protein complex	2.27513e-06	A0A0D2XA53	98	K	"ATP synthase F1, delta subunit"	FOXG_00768	1	LAAVLSAPTLTAADK(1)K_x000D_
Cellular Component	GO:0098796	2	membrane protein complex	2.27513e-06	A0A0D2XA53	174	K	"ATP synthase F1, delta subunit"	FOXG_00768	1	LETAVSK(1)SAYVGQGQK_x000D_
Cellular Component	GO:0098796	2	membrane protein complex	2.27513e-06	A0A0D2XA53	162	K	"ATP synthase F1, delta subunit"	FOXG_00768	1	GEVELTVTSAQALDK(1)R_x000D_
Cellular Component	GO:0098796	2	membrane protein complex	2.27513e-06	A0A0D2XAN8	186	K	Vacuolar proton pump subunit B	FOXG_00954	1	QAGLVQK(1)QGITNK_x000D_
Cellular Component	GO:0098796	2	membrane protein complex	2.27513e-06	A0A0D2X8G5	97	K	Uncharacterized protein	FOXG_00174	1	SAK(1)QACGSLLQR_x000D_
Cellular Component	GO:0098796	2	membrane protein complex	2.27513e-06	A0A0D2XIG8	145	K	Serine palmitoyltransferase	FOXG_03722	1	EK(1)AIQVLR_x000D_
Cellular Component	GO:0098796	2	membrane protein complex	2.27513e-06	A0A0D2XHL0	45	K	V-type proton ATPase subunit E	FOXG_03408	1	ANEEFEIEK(1)SK_x000D_
Cellular Component	GO:0098796	2	membrane protein complex	2.27513e-06	A0A0D2XHL0	29	K	V-type proton ATPase subunit E	FOXG_03408	1	QEAMEK(1)AR_x000D_
Cellular Component	GO:0098796	2	membrane protein complex	2.27513e-06	A0A0D2XIB5	940	K	Dolichyl-phosphate-mannose-protein mannosyltransferase	FOXG_03668	1	DGEK(1)EAEEAK_x000D_
Cellular Component	GO:0098796	2	membrane protein complex	2.27513e-06	A0A0J9WJB1	84	K	Syntaxin 5	FOXG_03674	1	LAQLAK(1)R_x000D_
Cellular Component	GO:0098796	2	membrane protein complex	2.27513e-06	A0A0D2XK73	435	K	PX domain-containing protein	---	1	ATQDK(1)LLR_x000D_
Cellular Component	GO:0098796	2	membrane protein complex	2.27513e-06	A0A0D2XMC2	93	K	Ubiquinol-cytochrome c reductase subunit 8	FOXG_05099	1	SEYLNSK(1)AGR_x000D_
Cellular Component	GO:0098796	2	membrane protein complex	2.27513e-06	A0A0D2XW50	188	K	Synaptobrevin	FOXG_08214	1	MFYQQAK(1)K_x000D_
Cellular Component	GO:0098796	2	membrane protein complex	2.27513e-06	A0A0D2XW50	2	K	Synaptobrevin	FOXG_08214	1	MK(1)LHYIGILR_x000D_
Cellular Component	GO:0098796	2	membrane protein complex	2.27513e-06	A0A0D2XVH5	161	K	Uncharacterized protein	---	1	FHEIGGK(1)R_x000D_
Cellular Component	GO:0098796	2	membrane protein complex	2.27513e-06	A0A0D2XVH5	57	K	Uncharacterized protein	---	1	VSIEAGSALIQACEK(1)AGSTVPR_x000D_
Cellular Component	GO:0098796	2	membrane protein complex	2.27513e-06	A0A0D2XVH5	679	K	Uncharacterized protein	---	1	VQLVDQNK(1)GAQVTGTPLK_x000D_
Cellular Component	GO:0098796	2	membrane protein complex	2.27513e-06	A0A0D2XVH5	167	K	Uncharacterized protein	---	1	AVEDK(1)NIGPLIK_x000D_
Cellular Component	GO:0098796	2	membrane protein complex	2.27513e-06	A0A0D2XVH5	302	K	Uncharacterized protein	---	1	FACDGLK(1)TQR_x000D_
Cellular Component	GO:0098796	2	membrane protein complex	2.27513e-06	A0A0D2XVH5	689	K	Uncharacterized protein	---	1	GAQVTGTPLK(1)K_x000D_
Cellular Component	GO:0098796	2	membrane protein complex	2.27513e-06	A0A0D2XVH5	623	K	Uncharacterized protein	---	1	TDWK(1)ILR_x000D_
Cellular Component	GO:0098796	2	membrane protein complex	2.27513e-06	A0A0D2XVH5	105	K	Uncharacterized protein	---	1	PVASCAWPVQPGMVVK(1)TNSPLTHK_x000D_
Cellular Component	GO:0098796	2	membrane protein complex	2.27513e-06	A0A0D2XVH5	293	K	Uncharacterized protein	---	1	LNDDVNEEWINDK(1)TR_x000D_
Cellular Component	GO:0097346	4	INO80-type complex	0.122971	A0A0D2XVJ7	413	K	RuvB-like helicase	FOXG_08009	1	YASNLISTSQLVSAK(1)R_x000D_
Cellular Component	GO:0097346	4	INO80-type complex	0.122971	A0A0D2XVJ7	446	K	RuvB-like helicase	FOXG_08009	1	FVAESEK(1)R_x000D_
Cellular Component	GO:0097346	4	INO80-type complex	0.122971	A0A0D2XVJ7	277	K	RuvB-like helicase	FOXG_08009	1	DQINTK(1)VGEWK_x000D_
Cellular Component	GO:0097346	4	INO80-type complex	0.122971	A0A0D2XAB9	320	K	Actin-like protein 4	FOXG_00834	1	YSVSGNEDYVK(1)TQPGR_x000D_
Cellular Component	GO:0097346	4	INO80-type complex	0.122971	A0A0D2XAB9	82	K	Actin-like protein 4	FOXG_00834	1	NYMNK(1)DSVVEDWDVAAR_x000D_
Cellular Component	GO:0097346	4	INO80-type complex	0.122971	A0A0D2Y474	131	K	Histone H2A	FOXG_11076	1	ALLLK(1)VEQK_x000D_
Cellular Component	GO:0097346	4	INO80-type complex	0.122971	A0A0D2Y474	48	K	Histone H2A	FOXG_11076	1	FLK(1)QNTQQK_x000D_
Cellular Component	GO:0097346	4	INO80-type complex	0.122971	A0A0D2XW56	338	K	Uncharacterized protein	FOXG_08220	1	K(1)EQDLEYYK_x000D_
Cellular Component	GO:0097346	4	INO80-type complex	0.122971	A0A0D2XW56	357	K	Uncharacterized protein	FOXG_08220	1	NITDQTK(1)K_x000D_
Cellular Component	GO:0097346	4	INO80-type complex	0.122971	A0A0D2YBX8	731	K	Uncharacterized protein	---	1	AIDIIK(1)R_x000D_
Cellular Component	GO:0097346	4	INO80-type complex	0.122971	A0A0D2XCE6	315	K	Actin beta/gamma 1	FOXG_01569	1	MQK(1)EITALAPSSMK_x000D_
Cellular Component	GO:0097346	4	INO80-type complex	0.122971	A0A0D2XCE6	50	K	Actin beta/gamma 1	FOXG_01569	1	HHGIMIGMGQK(1)DSYVGDEAQSK_x000D_
Cellular Component	GO:0097346	4	INO80-type complex	0.122971	A0A0D2XCE6	291	K	Actin beta/gamma 1	FOXG_01569	1	K(1)DLYGNIVMSGGTTMYPGLSDR_x000D_
Cellular Component	GO:0097346	4	INO80-type complex	0.122971	A0A0D2XCE6	328	K	Actin beta/gamma 1	FOXG_01569	1	VK(1)IIAPPER_x000D_
Cellular Component	GO:0097346	4	INO80-type complex	0.122971	A0A0D2XCE6	61	K	Actin beta/gamma 1	FOXG_01569	1	DSYVGDEAQSK(1)R_x000D_
Cellular Component	GO:0097346	4	INO80-type complex	0.122971	A0A0D2XCE6	113	K	Actin beta/gamma 1	FOXG_01569	1	VAPEEHPVLLTEAPINPK(1)SNR_x000D_
Cellular Component	GO:0097346	4	INO80-type complex	0.122971	A0A0J9URW8	566	K	DNA helicase INO80	FOXG_04350	1	AAFATSTGK(1)K_x000D_
Cellular Component	GO:0097346	4	INO80-type complex	0.122971	A0A0D2XV91	124	K	RuvB-like helicase	FOXG_07899	1	AIGLK(1)VR_x000D_
Cellular Component	GO:0097346	4	INO80-type complex	0.122971	A0A0D2XV91	35	K	RuvB-like helicase	FOXG_07899	0.998999	GLGLK(0.001)PDGYAEK(0.999)QAAGFVGQVGAR_x000D_
Cellular Component	GO:0097346	4	INO80-type complex	0.122971	A0A0D2XV91	183	K	RuvB-like helicase	FOXG_07899	1	LDPSIYEAIQK(1)ER_x000D_
Cellular Component	GO:0097346	4	INO80-type complex	0.122971	A0A0D2XV91	275	K	RuvB-like helicase	FOXG_07899	1	MTEITDK(1)LR_x000D_
Cellular Component	GO:0001411	3	hyphal tip	0.018486	A0A0J9VL03	1078	K	Myosin-1	FOXG_11305	1	K(1)PAELQQR_x000D_
Cellular Component	GO:0001411	3	hyphal tip	0.018486	A0A0C4DHX5	137	K	GTP-binding protein rhoA	FOXG_13835	1	TSQK(1)PVSPEEGEEVR_x000D_
Cellular Component	GO:0001411	3	hyphal tip	0.018486	A0A0C4DHX5	155	K	GTP-binding protein rhoA	FOXG_13835	1	IAAYK(1)YLECSAK_x000D_
Cellular Component	GO:0001411	3	hyphal tip	0.018486	A0A0C4DHX5	162	K	GTP-binding protein rhoA	FOXG_13835	1	YLECSAK(1)TNEGVR_x000D_
Cellular Component	GO:0001411	3	hyphal tip	0.018486	A0A0C4DHX5	126	K	GTP-binding protein rhoA	FOXG_13835	1	YDQK(1)TIEELRK_x000D_
Cellular Component	GO:0001411	3	hyphal tip	0.018486	A0A0C4DHW4	223	K	Chitin synthase	---	1	DIVNLK(1)R_x000D_
Cellular Component	GO:0001411	3	hyphal tip	0.018486	A0A0D2XWY5	124	K	GTP-binding protein ypt2	FOXG_08501	1	ILIGNK(1)CDWEEK_x000D_
Cellular Component	GO:0001411	3	hyphal tip	0.018486	A0A0D2XWY5	172	K	GTP-binding protein ypt2	FOXG_08501	1	AFYSLAADIK(1)K_x000D_
Cellular Component	GO:0001411	3	hyphal tip	0.018486	A0A0D2X9H6	77	K	Uncharacterized protein	FOXG_00541	1	VLHEK(1)EDDGTSICNSTSCPR_x000D_
Cellular Component	GO:0001411	3	hyphal tip	0.018486	A0A0J9WKP4	246	K	Chitin synthase	FOXG_19023	1	STFWNK(1)GGPAWQK_x000D_
Cellular Component	GO:0001411	3	hyphal tip	0.018486	A0A0J9WKP4	712	K	Chitin synthase	FOXG_19023	1	ADVEDGYK(1)SFR_x000D_
Cellular Component	GO:0001411	3	hyphal tip	0.018486	A0A0J9WKP4	239	K	Chitin synthase	FOXG_19023	1	DIVNLK(1)K_x000D_
Cellular Component	GO:0001411	3	hyphal tip	0.018486	A0A0D2XCE6	315	K	Actin beta/gamma 1	FOXG_01569	1	MQK(1)EITALAPSSMK_x000D_
Cellular Component	GO:0001411	3	hyphal tip	0.018486	A0A0D2XCE6	50	K	Actin beta/gamma 1	FOXG_01569	1	HHGIMIGMGQK(1)DSYVGDEAQSK_x000D_
Cellular Component	GO:0001411	3	hyphal tip	0.018486	A0A0D2XCE6	291	K	Actin beta/gamma 1	FOXG_01569	1	K(1)DLYGNIVMSGGTTMYPGLSDR_x000D_
Cellular Component	GO:0001411	3	hyphal tip	0.018486	A0A0D2XCE6	328	K	Actin beta/gamma 1	FOXG_01569	1	VK(1)IIAPPER_x000D_
Cellular Component	GO:0001411	3	hyphal tip	0.018486	A0A0D2XCE6	61	K	Actin beta/gamma 1	FOXG_01569	1	DSYVGDEAQSK(1)R_x000D_
Cellular Component	GO:0001411	3	hyphal tip	0.018486	A0A0D2XCE6	113	K	Actin beta/gamma 1	FOXG_01569	1	VAPEEHPVLLTEAPINPK(1)SNR_x000D_
Cellular Component	GO:0001411	3	hyphal tip	0.018486	A0A0C4DHS0	149	K	Calmodulin	FOXG_04243	1	MK(1)DTDSEEEIR_x000D_
Cellular Component	GO:0001411	3	hyphal tip	0.018486	A0A0C4DHS0	93	K	Calmodulin	FOXG_04243	1	EAFSLFDK(1)DGDGQITTK_x000D_
Cellular Component	GO:0001411	3	hyphal tip	0.018486	A0A0C4DHS0	187	K	Calmodulin	FOXG_04243	1	HVMTSIGEK(1)LTDDEVDEMIR_x000D_
Cellular Component	GO:0001411	3	hyphal tip	0.018486	A0A0D2X8J1	246	K	Protein-serine/threonine kinase	FOXG_00200	1	K(1)EGQYLR_x000D_
Cellular Component	GO:0001411	3	hyphal tip	0.018486	A0A0D2X8J1	292	K	Protein-serine/threonine kinase	FOXG_00200	1	VYAMK(1)SLIK_x000D_
Cellular Component	GO:0001411	3	hyphal tip	0.018486	A0A0J9WMF7	280	K	Septin-type G domain-containing protein	FOXG_07741	1	AK(1)QLLALK_x000D_
Cellular Component	GO:0045240	3	dihydrolipoyl dehydrogenase complex	0.0600453	A0A0J9V5H9	212	K	Dihydrolipoyl dehydrogenase	FOXG_08155	1	LNTK(1)VVSGDK_x000D_
Cellular Component	GO:0045240	3	dihydrolipoyl dehydrogenase complex	0.0600453	A0A0J9V5H9	312	K	Dihydrolipoyl dehydrogenase	FOXG_08155	1	AEEEAVAVVEYIK(1)K_x000D_
Cellular Component	GO:0045240	3	dihydrolipoyl dehydrogenase complex	0.0600453	A0A0J9V5H9	374	K	Dihydrolipoyl dehydrogenase	FOXG_08155	1	TNQDTEGMVK(1)MLADPETDR_x000D_
Cellular Component	GO:0045240	3	dihydrolipoyl dehydrogenase complex	0.0600453	A0A0J9V5H9	86	K	Dihydrolipoyl dehydrogenase	FOXG_08155	1	NGVEYIK(1)GAGSFVNEHEIK_x000D_
Cellular Component	GO:0045240	3	dihydrolipoyl dehydrogenase complex	0.0600453	A0A0J9V5H9	364	K	Dihydrolipoyl dehydrogenase	FOXG_08155	1	AK(1)TNQDTEGMVK_x000D_
Cellular Component	GO:0045240	3	dihydrolipoyl dehydrogenase complex	0.0600453	A0A0J9V5H9	78	K	Dihydrolipoyl dehydrogenase	FOXG_08155	1	GIEYLFK(1)K_x000D_
Cellular Component	GO:0045240	3	dihydrolipoyl dehydrogenase complex	0.0600453	A0A0D2YCA1	1031	K	"2-oxoglutarate dehydrogenase, mitochondrial"	FOXG_13932	1	QVHMK(1)EER_x000D_
Cellular Component	GO:0045240	3	dihydrolipoyl dehydrogenase complex	0.0600453	A0A0D2YCA1	252	K	"2-oxoglutarate dehydrogenase, mitochondrial"	FOXG_13932	1	DK(1)CDWLR_x000D_
Cellular Component	GO:0045240	3	dihydrolipoyl dehydrogenase complex	0.0600453	A0A0D2YCA1	936	K	"2-oxoglutarate dehydrogenase, mitochondrial"	FOXG_13932	1	VILCSGQVWAALHK(1)HR_x000D_
Cellular Component	GO:0045240	3	dihydrolipoyl dehydrogenase complex	0.0600453	A0A0D2YCA1	273	K	"2-oxoglutarate dehydrogenase, mitochondrial"	FOXG_13932	1	YSVDEK(1)R_x000D_
Cellular Component	GO:0045240	3	dihydrolipoyl dehydrogenase complex	0.0600453	A0A0D2YCA1	555	K	"2-oxoglutarate dehydrogenase, mitochondrial"	FOXG_13932	1	ITEK(1)EPQIDIYVNK_x000D_
Cellular Component	GO:0045240	3	dihydrolipoyl dehydrogenase complex	0.0600453	A0A0D2YCA1	835	K	"2-oxoglutarate dehydrogenase, mitochondrial"	FOXG_13932	1	DFPTGEK(1)LVR_x000D_
Cellular Component	GO:0045240	3	dihydrolipoyl dehydrogenase complex	0.0600453	A0A0D2YCA1	408	K	"2-oxoglutarate dehydrogenase, mitochondrial"	FOXG_13932	1	VQLSLVANPSHLEAEDPVVLGK(1)TR_x000D_
Cellular Component	GO:0045240	3	dihydrolipoyl dehydrogenase complex	0.0600453	A0A0D2YCA1	325	K	"2-oxoglutarate dehydrogenase, mitochondrial"	FOXG_13932	1	SVDYGVK(1)DIVIGMPHR_x000D_
Cellular Component	GO:1905369	4	endopeptidase complex	2.61599e-07	A0A0D2XH43	155	K	Uncharacterized protein	---	1	DK(1)AIAAYESLSEK_x000D_
Cellular Component	GO:1905369	4	endopeptidase complex	2.61599e-07	A0A0D2XH43	142	K	Uncharacterized protein	---	1	ELQEFQKEEDDAVEQAGDTEVMAAQGK(1)R_x000D_
Cellular Component	GO:1905369	4	endopeptidase complex	2.61599e-07	A0A0D2XE03	238	K	Proteasome subunit alpha type	FOXG_02134	1	EIEQEK(1)QEEAAK_x000D_
Cellular Component	GO:1905369	4	endopeptidase complex	2.61599e-07	A0A0D2XE03	49	K	Proteasome subunit alpha type	FOXG_02134	1	GADVVVLGCEK(1)R_x000D_
Cellular Component	GO:1905369	4	endopeptidase complex	2.61599e-07	A0A0D2XE03	89	K	Proteasome subunit alpha type	FOXG_02134	1	ILVDK(1)AR_x000D_
Cellular Component	GO:1905369	4	endopeptidase complex	2.61599e-07	A0A0D2XE03	29	K	Proteasome subunit alpha type	FOXG_02134	1	ALSVFSPDGHVFQVEYAGEAVK(1)R_x000D_
Cellular Component	GO:1905369	4	endopeptidase complex	2.61599e-07	A0A0D2X9X4	244	K	Proteasome component PUP1	FOXG_00689	1	GTTAVLNEK(1)IIK_x000D_
Cellular Component	GO:1905369	4	endopeptidase complex	2.61599e-07	A0A0D2XQ76	238	K	26S proteasome regulatory subunit N5	FOXG_06118	1	GEEVPEEK(1)EDDTTDLK_x000D_
Cellular Component	GO:1905369	4	endopeptidase complex	2.61599e-07	A0A0D2XQ76	127	K	26S proteasome regulatory subunit N5	FOXG_06118	1	TVTEGK(1)IFVEVER_x000D_
Cellular Component	GO:1905369	4	endopeptidase complex	2.61599e-07	A0A0D2XQ76	390	K	26S proteasome regulatory subunit N5	FOXG_06118	1	VIAK(1)YYTR_x000D_
Cellular Component	GO:1905369	4	endopeptidase complex	2.61599e-07	A0A0D2XQ76	139	K	26S proteasome regulatory subunit N5	FOXG_06118	1	VTK(1)ILSDIK_x000D_
Cellular Component	GO:1905369	4	endopeptidase complex	2.61599e-07	A0A0D2XQ76	262	K	26S proteasome regulatory subunit N5	FOXG_06118	1	HEEK(1)YLDVCK_x000D_
Cellular Component	GO:1905369	4	endopeptidase complex	2.61599e-07	A0A0D2XQ76	427	K	26S proteasome regulatory subunit N5	FOXG_06118	1	TVYAK(1)IDR_x000D_
Cellular Component	GO:1905369	4	endopeptidase complex	2.61599e-07	A0A0D2XQ76	439	K	26S proteasome regulatory subunit N5	FOXG_06118	1	IVSFAK(1)PR_x000D_
Cellular Component	GO:1905369	4	endopeptidase complex	2.61599e-07	A0A0D2XQ76	219	K	26S proteasome regulatory subunit N5	FOXG_06118	1	TAEQLEK(1)EQK_x000D_
Cellular Component	GO:1905369	4	endopeptidase complex	2.61599e-07	A0A0D2XQ76	10	K	26S proteasome regulatory subunit N5	FOXG_06118	0.994072	SDGVLK(0.006)PEK(0.994)DFSK_x000D_
Cellular Component	GO:1905369	4	endopeptidase complex	2.61599e-07	A0A0D2XQ76	285	K	26S proteasome regulatory subunit N5	FOXG_06118	1	QVLDTEAVEEDPAK(1)LRPVLQR_x000D_
Cellular Component	GO:1905369	4	endopeptidase complex	2.61599e-07	A0A0D2XQ76	44	K	26S proteasome regulatory subunit N5	FOXG_06118	1	LAALEK(1)QTR_x000D_
Cellular Component	GO:1905369	4	endopeptidase complex	2.61599e-07	A0A0D2XX35	204	K	Proteasome subunit alpha type	FOXG_08551	1	TLK(1)QVMEEK_x000D_
Cellular Component	GO:1905369	4	endopeptidase complex	2.61599e-07	A0A0D2XX35	214	K	Proteasome subunit alpha type	FOXG_08551	1	LDAK(1)NVQLASVTK_x000D_
Cellular Component	GO:1905369	4	endopeptidase complex	2.61599e-07	A0A0D2XX35	169	K	Proteasome subunit alpha type	FOXG_08551	1	YDAK(1)AIGSGSEGAQAELQNEYHK_x000D_
Cellular Component	GO:1905369	4	endopeptidase complex	2.61599e-07	A0A0D2XX35	223	K	Proteasome subunit alpha type	FOXG_08551	1	NVQLASVTK(1)EK_x000D_
Cellular Component	GO:1905369	4	endopeptidase complex	2.61599e-07	A0A0J9U4V0	104	K	Proteasome subunit beta	FOXG_00189	1	YLAK(1)LLYR_x000D_
Cellular Component	GO:1905369	4	endopeptidase complex	2.61599e-07	A0A0D2XWB2	174	K	26S proteasome regulatory subunit RPN1	FOXG_08277	1	HLALEIGEVYGK(1)R_x000D_
Cellular Component	GO:1905369	4	endopeptidase complex	2.61599e-07	A0A0D2XWB2	351	K	26S proteasome regulatory subunit RPN1	FOXG_08277	1	TTEDIYK(1)SHLESSR_x000D_
Cellular Component	GO:1905369	4	endopeptidase complex	2.61599e-07	A0A0D2XWB2	285	K	26S proteasome regulatory subunit RPN1	FOXG_08277	1	SDFDK(1)AEDPALQK_x000D_
Cellular Component	GO:1905369	4	endopeptidase complex	2.61599e-07	A0A0D2XWB2	336	K	26S proteasome regulatory subunit RPN1	FOXG_08277	1	SLGK(1)ELNILEPK_x000D_
Cellular Component	GO:1905369	4	endopeptidase complex	2.61599e-07	A0A0D2XIH5	32	K	26S proteasome regulatory subunit N12	FOXG_03730	1	AK(1)LALLK_x000D_
Cellular Component	GO:1905369	4	endopeptidase complex	2.61599e-07	A0A0J9WGU0	112	K	26S proteasome regulatory subunit rpn11	FOXG_01115	1	AVAVVIDPIQSVK(1)GK_x000D_
Cellular Component	GO:1905369	4	endopeptidase complex	2.61599e-07	A0A0J9WGU0	217	K	26S proteasome regulatory subunit rpn11	FOXG_01115	1	LQQLVSLADGYEK(1)R_x000D_
Cellular Component	GO:1905369	4	endopeptidase complex	2.61599e-07	A0A0J9WGU0	114	K	26S proteasome regulatory subunit rpn11	FOXG_01115	1	GK(1)VVIDAFR_x000D_
Cellular Component	GO:1905369	4	endopeptidase complex	2.61599e-07	A0A0J9WGU0	266	K	26S proteasome regulatory subunit rpn11	FOXG_01115	1	QMIDK(1)EATMPR_x000D_
Cellular Component	GO:1905369	4	endopeptidase complex	2.61599e-07	A0A0D2XDP0	148	K	Proteasome subunit beta	---	1	ILTMCTDELK(1)R_x000D_
Cellular Component	GO:1905369	4	endopeptidase complex	2.61599e-07	A0A0D2XIF7	348	K	26S proteasome regulatory subunit N9	FOXG_03710	1	VLDMK(1)QIAAMR_x000D_
Cellular Component	GO:1905369	4	endopeptidase complex	2.61599e-07	A0A0D2XIF7	103	K	26S proteasome regulatory subunit N9	FOXG_03710	1	LSFLQSVAK(1)K_x000D_
Cellular Component	GO:1905369	4	endopeptidase complex	2.61599e-07	A0A0D2XIF7	136	K	26S proteasome regulatory subunit N9	FOXG_03710	1	K(1)DLDTAER_x000D_
Cellular Component	GO:1905369	4	endopeptidase complex	2.61599e-07	A0A0D2Y1V9	320	K	26S protease regulatory subunit 6A	FOXG_10252	1	FDSEK(1)SGDR_x000D_
Cellular Component	GO:1905369	4	endopeptidase complex	2.61599e-07	A0A0D2XVF0	50	K	Proteasome subunit alpha type	FOXG_07962	1	THAVLCAVK(1)R_x000D_
Cellular Component	GO:1905369	4	endopeptidase complex	2.61599e-07	A0A0D2XVF0	125	K	Proteasome subunit alpha type	FOXG_07962	1	AQMNTQMYGK(1)R_x000D_
Cellular Component	GO:1905369	4	endopeptidase complex	2.61599e-07	A0A0D2XVF0	61	K	Proteasome subunit alpha type	FOXG_07962	1	NAEELSSYQK(1)K_x000D_
Cellular Component	GO:1905369	4	endopeptidase complex	2.61599e-07	A0A0J9UUP8	56	K	Proteasome endopeptidase complex	FOXG_05173	1	YGYEMPADALAK(1)R_x000D_
Cellular Component	GO:1905369	4	endopeptidase complex	2.61599e-07	A0A0D2X8I2	276	K	26S protease subunit rpt4	FOXG_00191	1	TK(1)IIMATNRPDTLDPALLR_x000D_
Cellular Component	GO:1905369	4	endopeptidase complex	2.61599e-07	A0A0D2X8I2	208	K	26S protease subunit rpt4	FOXG_00191	1	VVSSAIVDK(1)YIGESAR_x000D_
Cellular Component	GO:1905369	4	endopeptidase complex	2.61599e-07	A0A0D2X8I2	44	K	26S protease subunit rpt4	FOXG_00191	1	EFDK(1)TEDNIK_x000D_
Cellular Component	GO:1905369	4	endopeptidase complex	2.61599e-07	A0A0J9VPT8	36	K	26S proteasome regulatory subunit rpn-8	FOXG_12662	1	ASDLEINELFK(1)R_x000D_
Cellular Component	GO:1905369	4	endopeptidase complex	2.61599e-07	A0A0D2YGM3	956	K	26S proteasome regulatory subunit RPN2	---	1	MDVDEDK(1)K_x000D_
Cellular Component	GO:1905369	4	endopeptidase complex	2.61599e-07	A0A0D2YGM3	986	K	26S proteasome regulatory subunit RPN2	---	1	EK(1)VGYEIENMTR_x000D_
Cellular Component	GO:1905369	4	endopeptidase complex	2.61599e-07	A0A0D2YGM3	432	K	26S proteasome regulatory subunit RPN2	---	1	TDLSILNK(1)VR_x000D_
Cellular Component	GO:1905369	4	endopeptidase complex	2.61599e-07	A0A0D2Y8W9	8	K	Ubiquitin-conjugating enzyme E2-16 kDa	FOXG_12737	1	INK(1)ELTDLGR_x000D_
Cellular Component	GO:1905369	4	endopeptidase complex	2.61599e-07	A0A0D2XR40	180	K	Proteasome subunit alpha type	FOXG_06442	1	QDYK(1)EDCTLK_x000D_
Cellular Component	GO:1905369	4	endopeptidase complex	2.61599e-07	A0A0D2XR40	244	K	Proteasome subunit alpha type	FOXG_06442	1	EHDLAK(1)NEETEEK_x000D_
Cellular Component	GO:1905369	4	endopeptidase complex	2.61599e-07	A0A0D2XR40	204	K	Proteasome subunit alpha type	FOXG_06442	1	TMDSTK(1)LSSEK_x000D_
Cellular Component	GO:1905369	4	endopeptidase complex	2.61599e-07	A0A0D2XR40	222	K	Proteasome subunit alpha type	FOXG_06442	1	IEFATVGQTEDGK(1)IYHR_x000D_
Cellular Component	GO:1905369	4	endopeptidase complex	2.61599e-07	A0A0D2X9D5	123	K	26S protease regulatory subunit 7	FOXG_00496	1	YVINVK(1)QIAK_x000D_
Cellular Component	GO:1905369	4	endopeptidase complex	2.61599e-07	A0A0D2X9D5	11	K	26S protease regulatory subunit 7	FOXG_00496	1	PSATGSNWEK(1)YQK_x000D_
Cellular Component	GO:1905369	4	endopeptidase complex	2.61599e-07	A0A0D2X9D5	50	K	26S protease regulatory subunit 7	FOXG_00496	1	TYGAAPYGTSIK(1)K_x000D_
Cellular Component	GO:1905369	4	endopeptidase complex	2.61599e-07	A0A0D2X9D5	70	K	26S protease regulatory subunit 7	FOXG_00496	1	IGVK(1)ESDTGLAPPHLWDVAADR_x000D_
Cellular Component	GO:1905369	4	endopeptidase complex	2.61599e-07	A0A0D2X9D5	110	K	26S protease regulatory subunit 7	FOXG_00496	1	IIADEK(1)GDEAK_x000D_
Cellular Component	GO:1905369	4	endopeptidase complex	2.61599e-07	A0A0D2XDF7	225	K	Proteasome subunit beta	FOXG_01936	1	YDLSDEEALELGK(1)R_x000D_
Cellular Component	GO:1905369	4	endopeptidase complex	2.61599e-07	A0A0D2XZ34	194	K	Proteasome subunit beta	FOXG_09256	1	EAIK(1)WDGSSGGVIR_x000D_
Cellular Component	GO:1905369	4	endopeptidase complex	2.61599e-07	A0A0D2X8M2	113	K	20S proteasome subunit beta 6	FOXG_00231	1	DHLDTICK(1)IYR_x000D_
Cellular Component	GO:1905369	4	endopeptidase complex	2.61599e-07	A0A0D2XDS7	39	K	UV excision repair protein Rad23	FOXG_02057	1	GWEPK(1)LQK_x000D_
Cellular Component	GO:1905369	4	endopeptidase complex	2.61599e-07	A0A0D2XDS7	51	K	UV excision repair protein Rad23	FOXG_02057	1	ILK(1)DEETVGSYNIEEK_x000D_
Cellular Component	GO:1905369	4	endopeptidase complex	2.61599e-07	A0A0D2XI99	265	K	Ubiquitin carboxyl-terminal hydrolase	FOXG_03651	1	NAGEQPIINK(1)ESFAK_x000D_
Cellular Component	GO:1905369	4	endopeptidase complex	2.61599e-07	A0A0D2XI99	452	K	Ubiquitin carboxyl-terminal hydrolase	FOXG_03651	1	NASILEAK(1)K_x000D_
Cellular Component	GO:1905369	4	endopeptidase complex	2.61599e-07	A0A0D2XI99	9	K	Ubiquitin carboxyl-terminal hydrolase	FOXG_03651	1	SSISVVVK(1)HQGK_x000D_
Cellular Component	GO:1905369	4	endopeptidase complex	2.61599e-07	A0A0D2XI99	48	K	Ubiquitin carboxyl-terminal hydrolase	FOXG_03651	1	ILIK(1)GGQLK_x000D_
Cellular Component	GO:1905369	4	endopeptidase complex	2.61599e-07	A0A0D2XI99	195	K	Ubiquitin carboxyl-terminal hydrolase	FOXG_03651	1	VVFPQFAEK(1)SK_x000D_
Cellular Component	GO:1905369	4	endopeptidase complex	2.61599e-07	A0A0D2X8Q7	132	K	26S proteasome regulatory subunit N10	FOXG_00266	1	ELTTLAK(1)K_x000D_
Cellular Component	GO:1905369	4	endopeptidase complex	2.61599e-07	A0A0D2XK87	227	K	AAA domain-containing protein	---	1	ILFENPDQNTK(1)R_x000D_
Cellular Component	GO:1905369	4	endopeptidase complex	2.61599e-07	A0A0D2XK87	133	K	AAA domain-containing protein	---	1	GVILYGAPGTGK(1)TLLAK_x000D_
Cellular Component	GO:1905369	4	endopeptidase complex	2.61599e-07	A0A0D2YBZ4	49	K	Proteasome subunit alpha type	FOXG_13824	1	ATNGIVLATEK(1)K_x000D_
Cellular Component	GO:1905369	4	endopeptidase complex	2.61599e-07	A0A0D2YBZ4	199	K	Proteasome subunit alpha type	FOXG_13824	1	AK(1)TFLEK_x000D_
Cellular Component	GO:1905369	4	endopeptidase complex	2.61599e-07	A0A0D2XA47	282	K	26S proteasome regulatory subunit N6	FOXG_00762	1	YAGK(1)NLEAMK_x000D_
Cellular Component	GO:1905369	4	endopeptidase complex	2.61599e-07	A0A0D2XA47	82	K	26S proteasome regulatory subunit N6	FOXG_00762	1	TVFSSFAK(1)AK_x000D_
Cellular Component	GO:0005750	4	mitochondrial respiratory chain complex III	0.00120702	A0A0D2X8I5	39	K	Uncharacterized protein	---	1	HK(1)FLEGGDEDEE_x000D_
Cellular Component	GO:0005750	4	mitochondrial respiratory chain complex III	0.00120702	A0A0J9WGI7	152	K	Mitochondrial-processing peptidase subunit beta	FOXG_00825	1	HFSGLPSSAPQTSAYLASK(1)QK_x000D_
Cellular Component	GO:0005750	4	mitochondrial respiratory chain complex III	0.00120702	A0A0J9WGI7	327	K	Mitochondrial-processing peptidase subunit beta	FOXG_00825	1	IDAITEK(1)DIMDFANR_x000D_
Cellular Component	GO:0005750	4	mitochondrial respiratory chain complex III	0.00120702	A0A0J9WGI7	99	K	Mitochondrial-processing peptidase subunit beta	FOXG_00825	1	K(1)ELTDYIK_x000D_
Cellular Component	GO:0005750	4	mitochondrial respiratory chain complex III	0.00120702	A0A0J9WGI7	154	K	Mitochondrial-processing peptidase subunit beta	FOXG_00825	1	QK(1)ADFMGSDVR_x000D_
Cellular Component	GO:0005750	4	mitochondrial respiratory chain complex III	0.00120702	A0A0J9WGI7	106	K	Mitochondrial-processing peptidase subunit beta	FOXG_00825	1	ELTDYIK(1)NNYTADR_x000D_
Cellular Component	GO:0005750	4	mitochondrial respiratory chain complex III	0.00120702	A0A0J9WGI7	320	K	Mitochondrial-processing peptidase subunit beta	FOXG_00825	1	K(1)IDAITEK_x000D_
Cellular Component	GO:0005750	4	mitochondrial respiratory chain complex III	0.00120702	A0A0D2X9D3	306	K	"Cytochrome c1, heme protein, mitochondrial"	FOXG_00494	1	WAWLK(1)SR_x000D_
Cellular Component	GO:0005750	4	mitochondrial respiratory chain complex III	0.00120702	A0A0D2X9D3	160	K	"Cytochrome c1, heme protein, mitochondrial"	FOXG_00494	1	PGK(1)LADYMLPPYK_x000D_
Cellular Component	GO:0005750	4	mitochondrial respiratory chain complex III	0.00120702	A0A0D2X9D3	301	K	"Cytochrome c1, heme protein, mitochondrial"	FOXG_00494	1	YK(1)WAWLK_x000D_
Cellular Component	GO:0005750	4	mitochondrial respiratory chain complex III	0.00120702	A0A0D2XMD5	111	K	Cytochrome b-c1 complex subunit 7	FOXG_05112	1	AEK(1)NELDSIAVVR_x000D_
Cellular Component	GO:0005750	4	mitochondrial respiratory chain complex III	0.00120702	A0A0D2XWT9	52	K	"Cytochrome b-c1 complex subunit Rieske, mitochondrial"	FOXG_08455	1	FQGESK(1)GSQIPNFGK_x000D_
Cellular Component	GO:0005750	4	mitochondrial respiratory chain complex III	0.00120702	A0A0D2XWT9	61	K	"Cytochrome b-c1 complex subunit Rieske, mitochondrial"	FOXG_08455	1	GSQIPNFGK(1)YVSSGSETK_x000D_
Cellular Component	GO:0005750	4	mitochondrial respiratory chain complex III	0.00120702	A0A0D2XWT9	129	K	"Cytochrome b-c1 complex subunit Rieske, mitochondrial"	FOXG_08455	1	NVIIK(1)WR_x000D_
Cellular Component	GO:0005750	4	mitochondrial respiratory chain complex III	0.00120702	A0A0D2XWT9	133	K	"Cytochrome b-c1 complex subunit Rieske, mitochondrial"	FOXG_08455	1	GK(1)PVFIR_x000D_
Cellular Component	GO:0005750	4	mitochondrial respiratory chain complex III	0.00120702	A0A0D2XAP5	402	K	Uncharacterized protein	---	1	QPSIALAGSGIVNSGK(1)PYDSATIAK_x000D_
Cellular Component	GO:0005750	4	mitochondrial respiratory chain complex III	0.00120702	A0A0D2XAP5	356	K	Uncharacterized protein	---	1	VLK(1)SIADGQASQEDVKK_x000D_
Cellular Component	GO:0005750	4	mitochondrial respiratory chain complex III	0.00120702	A0A0D2XAP5	254	K	Uncharacterized protein	---	1	TDATK(1)YFGGEQR_x000D_
Cellular Component	GO:0005750	4	mitochondrial respiratory chain complex III	0.00120702	A0A0D2XAP5	376	K	Uncharacterized protein	---	1	AVANAK(1)FNLLNQNQLR_x000D_
Cellular Component	GO:0005750	4	mitochondrial respiratory chain complex III	0.00120702	A0A0D2XAP5	62	K	Uncharacterized protein	---	1	LAVVAK(1)AGTR_x000D_
Cellular Component	GO:0005750	4	mitochondrial respiratory chain complex III	0.00120702	A0A0D2XMC2	93	K	Ubiquinol-cytochrome c reductase subunit 8	FOXG_05099	1	SEYLNSK(1)AGR_x000D_
Cellular Component	GO:0032040	5	small-subunit processome	5.04653e-06	A0A0D2XAN5	149	K	40S ribosomal protein S6	FOXG_00951	1	FFGLTK(1)DDDVRK_x000D_
Cellular Component	GO:0032040	5	small-subunit processome	5.04653e-06	A0A0D2XAN5	217	K	40S ribosomal protein S6	FOXG_00951	1	DEANEYAQVLAK(1)R_x000D_
Cellular Component	GO:0032040	5	small-subunit processome	5.04653e-06	A0A0D2XAN5	165	K	40S ribosomal protein S6	FOXG_00951	1	EVQPK(1)GEGK_x000D_
Cellular Component	GO:0032040	5	small-subunit processome	5.04653e-06	A0A0D2XAN5	58	K	40S ribosomal protein S6	FOXG_00951	1	ITGGNDK(1)QGFPMK_x000D_
Cellular Component	GO:0032040	5	small-subunit processome	5.04653e-06	A0A0D2XAN5	2	K	40S ribosomal protein S6	FOXG_00951	1	MK(1)LNISYPANGSQK_x000D_
Cellular Component	GO:0032040	5	small-subunit processome	5.04653e-06	A0A0D2XAN5	226	K	40S ribosomal protein S6	FOXG_00951	1	VAEAK(1)ANK(1)ADAR_x000D_
Cellular Component	GO:0032040	5	small-subunit processome	5.04653e-06	A0A0D2XAN5	143	K	40S ribosomal protein S6	FOXG_00951	1	K(1)FFGLTK_x000D_
Cellular Component	GO:0032040	5	small-subunit processome	5.04653e-06	A0A0D2XAN5	14	K	40S ribosomal protein S6	FOXG_00951	1	LNISYPANGSQK(1)LIDIEDER_x000D_
Cellular Component	GO:0032040	5	small-subunit processome	5.04653e-06	A0A0D2XAN5	205	K	40S ribosomal protein S6	FOXG_00951	1	VK(1)DEANEYAQVLAK_x000D_
Cellular Component	GO:0032040	5	small-subunit processome	5.04653e-06	A0A0D2XAN5	174	K	40S ribosomal protein S6	FOXG_00951	1	SPYTK(1)APR_x000D_
Cellular Component	GO:0032040	5	small-subunit processome	5.04653e-06	A0A0D2XAN5	46	K	40S ribosomal protein S6	FOXG_00951	1	MGAEVPGDSIGDEFK(1)GYIFR_x000D_
Cellular Component	GO:0032040	5	small-subunit processome	5.04653e-06	A0A0D2XAN5	223	K	40S ribosomal protein S6	FOXG_00951	1	VAEAK(1)ANK(1)ADAR_x000D_
Cellular Component	GO:0032040	5	small-subunit processome	5.04653e-06	A0A0D2XD54	775	K	Uncharacterized protein	FOXG_01829	1	LQVK(1)FDR_x000D_
Cellular Component	GO:0032040	5	small-subunit processome	5.04653e-06	A0A0D2XDQ5	153	K	WD_REPEATS_REGION domain-containing protein	---	1	LSCGQQDGK(1)VR_x000D_
Cellular Component	GO:0032040	5	small-subunit processome	5.04653e-06	A0A0J9VBH3	59	K	Sas10 domain-containing protein	FOXG_20030	1	DQILLDEAPDSK(1)R_x000D_
Cellular Component	GO:0032040	5	small-subunit processome	5.04653e-06	A0A0J9VBH3	324	K	Sas10 domain-containing protein	FOXG_20030	1	AAAEK(1)LAR_x000D_
Cellular Component	GO:0032040	5	small-subunit processome	5.04653e-06	A0A0D2XGH3	822	K	Uncharacterized protein	FOXG_03016	1	VIINEK(1)R_x000D_
Cellular Component	GO:0032040	5	small-subunit processome	5.04653e-06	A0A0D2X9Q1	245	K	Uncharacterized protein	---	1	DAPQEGAGK(1)R_x000D_
Cellular Component	GO:0032040	5	small-subunit processome	5.04653e-06	A0A0D2YC00	73	K	WD_REPEATS_REGION domain-containing protein	FOXG_13830	1	LEGK(1)YQDAALK_x000D_
Cellular Component	GO:0032040	5	small-subunit processome	5.04653e-06	A0A0D2XN44	506	K	U3 small nucleolar ribonucleoprotein protein MPP10	---	1	GLVELDDTK(1)ATK_x000D_
Cellular Component	GO:0032040	5	small-subunit processome	5.04653e-06	A0A0D2Y9B3	495	K	Nop domain-containing protein	FOXG_12883	1	DEEEADAVK(1)EDGEK_x000D_
Cellular Component	GO:0032040	5	small-subunit processome	5.04653e-06	A0A0D2Y9B3	103	K	Nop domain-containing protein	FOXG_12883	1	VVLGVSEK(1)NLAGAIK_x000D_
Cellular Component	GO:0032040	5	small-subunit processome	5.04653e-06	A0A0D2Y9B3	32	K	Nop domain-containing protein	FOXG_12883	1	LK(1)ETQAAVNDLAK_x000D_
Cellular Component	GO:0032040	5	small-subunit processome	5.04653e-06	A0A0D2Y9B3	385	K	Nop domain-containing protein	FOXG_12883	1	YLANK(1)CSMASR_x000D_
Cellular Component	GO:0032040	5	small-subunit processome	5.04653e-06	A0A0D2Y9B3	229	K	Nop domain-containing protein	FOXG_12883	1	LVLAIGDK(1)K_x000D_
Cellular Component	GO:0032040	5	small-subunit processome	5.04653e-06	A0A0D2Y9B3	43	K	Nop domain-containing protein	FOXG_12883	1	ETQAAVNDLAK(1)FGK_x000D_
Cellular Component	GO:0032040	5	small-subunit processome	5.04653e-06	A0A0D2Y9B3	146	K	Nop domain-containing protein	FOXG_12883	1	LLGGLK(1)YGDVEK_x000D_
Cellular Component	GO:0032040	5	small-subunit processome	5.04653e-06	A0A0D2Y9B3	140	K	Nop domain-containing protein	FOXG_12883	1	LHADK(1)LLGGLK_x000D_
Cellular Component	GO:0032040	5	small-subunit processome	5.04653e-06	A0A0D2Y9B3	297	K	Nop domain-containing protein	FOXG_12883	1	STSAYLEK(1)K_x000D_
Cellular Component	GO:0032040	5	small-subunit processome	5.04653e-06	A0A0D2Y4M4	92	K	40S ribosomal protein S2	FOXG_11227	1	PVQK(1)QTR_x000D_
Cellular Component	GO:0032040	5	small-subunit processome	5.04653e-06	A0A0D2Y4M4	161	K	40S ribosomal protein S2	FOXG_11227	1	GYWGTNLGQPHSLPCK(1)ESGK_x000D_
Cellular Component	GO:0032040	5	small-subunit processome	5.04653e-06	A0A0D2Y4M4	120	K	40S ribosomal protein S2	FOXG_11227	1	AIVIIGDSEGHVGLGIK(1)TSK_x000D_
Cellular Component	GO:0032040	5	small-subunit processome	5.04653e-06	A0A0D2Y4M4	165	K	40S ribosomal protein S2	FOXG_11227	1	ESGK(1)CGSVTVR_x000D_
Cellular Component	GO:0032040	5	small-subunit processome	5.04653e-06	A0A0D2Y4M4	241	K	40S ribosomal protein S2	FOXG_11227	1	LIK(1)SPLDEYADTLR_x000D_
Cellular Component	GO:0032040	5	small-subunit processome	5.04653e-06	A0A0D2Y4M4	37	K	40S ribosomal protein S2	FOXG_11227	1	NEEK(1)EWQPVTK_x000D_
Cellular Component	GO:0032040	5	small-subunit processome	5.04653e-06	A0A0D2Y4M4	86	K	40S ribosomal protein S2	FOXG_11227	0.999903	LKDEVMK(1)IK_x000D_
Cellular Component	GO:0032040	5	small-subunit processome	5.04653e-06	A0A0D2XAE9	142	K	WD_REPEATS_REGION domain-containing protein	FOXG_00864	1	IPITAAETSDDK(1)AAAPAHIVAMR_x000D_
Cellular Component	GO:0032040	5	small-subunit processome	5.04653e-06	A0A0D2XAE9	742	K	WD_REPEATS_REGION domain-containing protein	FOXG_00864	1	TLEGQWK(1)GQLR_x000D_
Cellular Component	GO:0032040	5	small-subunit processome	5.04653e-06	A0A0D2XWZ0	20	K	KRR1 small subunit processome component	FOXG_08506	1	WK(1)IDAFTPK_x000D_
Cellular Component	GO:0032040	5	small-subunit processome	5.04653e-06	A0A0D2XNG5	28	K	Brix domain-containing protein	FOXG_05495	1	DAEISEK(1)R_x000D_
Cellular Component	GO:0032040	5	small-subunit processome	5.04653e-06	A0A0D2XCX6	627	K	WD_REPEATS_REGION domain-containing protein	FOXG_01751	1	LIVTSSADK(1)NIR_x000D_
Cellular Component	GO:0032040	5	small-subunit processome	5.04653e-06	A0A0D2XCX6	683	K	WD_REPEATS_REGION domain-containing protein	FOXG_01751	1	YWDGDK(1)FEQIQR_x000D_
Cellular Component	GO:0032040	5	small-subunit processome	5.04653e-06	A0A0D2XCH3	36	K	PINc domain-containing protein	FOXG_01596	1	AELAQK(1)EK_x000D_
Cellular Component	GO:0032040	5	small-subunit processome	5.04653e-06	A0A0D2XCH3	140	K	PINc domain-containing protein	FOXG_01596	1	LECDHK(1)GTYADDCLVDR_x000D_
Cellular Component	GO:0032040	5	small-subunit processome	5.04653e-06	A0A0D2XCA8	751	K	Periodic tryptophan protein 2	FOXG_01531	1	LNEAGLIK(1)R_x000D_
Cellular Component	GO:0032040	5	small-subunit processome	5.04653e-06	A0A0D2XWN8	104	K	Uncharacterized protein	FOXG_08404	1	PLEEK(1)LR_x000D_
Cellular Component	GO:0032040	5	small-subunit processome	5.04653e-06	A0A0D2Y2S1	86	K	40S ribosomal protein S14	FOXG_10570	1	CK(1)ELGINALHIK_x000D_
Cellular Component	GO:0032040	5	small-subunit processome	5.04653e-06	A0A0D2Y2S1	96	K	40S ribosomal protein S14	FOXG_10570	1	ELGINALHIK(1)IR_x000D_
Cellular Component	GO:0032040	5	small-subunit processome	5.04653e-06	A0A0D2XI69	152	K	40S ribosomal protein S9	FOXG_03620	1	LDSQK(1)HIDFALTSPFGGGR_x000D_
Cellular Component	GO:0032040	5	small-subunit processome	5.04653e-06	A0A0D2XI69	174	K	40S ribosomal protein S9	FOXG_03620	1	K(1)AAAAAGGEGGEDEEDEE_x000D_
Cellular Component	GO:0032040	5	small-subunit processome	5.04653e-06	A0A0D2XI69	90	K	40S ribosomal protein S9	FOXG_03620	1	MK(1)LDYVLALK_x000D_
Cellular Component	GO:0032040	5	small-subunit processome	5.04653e-06	A0A0D2XI69	63	K	40S ribosomal protein S9	FOXG_03620	1	QLLTLDEK(1)DPK_x000D_
Cellular Component	GO:0032040	5	small-subunit processome	5.04653e-06	A0A0D2XI69	49	K	40S ribosomal protein S9	FOXG_03620	1	VGLTLSK(1)IR_x000D_
Cellular Component	GO:0032040	5	small-subunit processome	5.04653e-06	A0A0D2XI69	113	K	40S ribosomal protein S9	FOXG_03620	1	LQTCVWK(1)LGLAK_x000D_
Cellular Component	GO:0032040	5	small-subunit processome	5.04653e-06	A0A0D2XEN0	161	K	40S ribosomal protein S7	FOXG_02366	1	LLK(1)VILDEK_x000D_
Cellular Component	GO:0032040	5	small-subunit processome	5.04653e-06	A0A0D2XEN0	148	K	40S ribosomal protein S7	FOXG_02366	1	TLTAVHDAILEDLTYPVEIVGK(1)R_x000D_
Cellular Component	GO:0032040	5	small-subunit processome	5.04653e-06	A0A0D2XVT0	558	K	U3 small nucleolar RNA-associated protein 22	FOXG_08092	1	QFWGEK(1)AELR_x000D_
Cellular Component	GO:0032040	5	small-subunit processome	5.04653e-06	A0A0D2XVT0	465	K	U3 small nucleolar RNA-associated protein 22	FOXG_08092	1	DIAK(1)SNSSTDCR_x000D_
Cellular Component	GO:0032040	5	small-subunit processome	5.04653e-06	A0A0J9UMZ4	119	K	Uncharacterized protein	FOXG_18778	1	NTTPGESVYGEK(1)R_x000D_
Cellular Component	GO:0032040	5	small-subunit processome	5.04653e-06	A0A0J9UMZ4	165	K	Uncharacterized protein	FOXG_18778	1	LCAAIAGGADEIYIK(1)PGSR_x000D_
Cellular Component	GO:0032040	5	small-subunit processome	5.04653e-06	A0A0J9UMZ4	138	K	Uncharacterized protein	FOXG_18778	1	ISVDESVQNDDGTTTTTK(1)IEYR_x000D_
Cellular Component	GO:0032040	5	small-subunit processome	5.04653e-06	A0A0J9UMZ4	301	K	Uncharacterized protein	FOXG_18778	0.824188	AESIK(0.176)PK(0.824)FQLTLEPFER_x000D_
Cellular Component	GO:0032040	5	small-subunit processome	5.04653e-06	A0A0J9UMZ4	150	K	Uncharacterized protein	FOXG_18778	1	SK(1)LCAAIAGGADEIYIK_x000D_
Cellular Component	GO:0032040	5	small-subunit processome	5.04653e-06	A0A0D2Y973	495	K	Nop domain-containing protein	FOXG_12843	1	K(1)LSEADYER_x000D_
Cellular Component	GO:0032040	5	small-subunit processome	5.04653e-06	A0A0D2Y973	411	K	Nop domain-containing protein	FOXG_12843	1	LEGK(1)PLLPK_x000D_
Cellular Component	GO:0032040	5	small-subunit processome	5.04653e-06	A0A0D2Y973	368	K	Nop domain-containing protein	FOXG_12843	1	MLSAK(1)AALGLR_x000D_
Cellular Component	GO:0032040	5	small-subunit processome	5.04653e-06	A0A0D2Y973	565	K	Nop domain-containing protein	FOXG_12843	1	SQPAAEETDGK(1)K_x000D_
Cellular Component	GO:0032040	5	small-subunit processome	5.04653e-06	A0A0D2Y973	400	K	Nop domain-containing protein	FOXG_12843	1	IK(1)LENHLR_x000D_
Cellular Component	GO:0032040	5	small-subunit processome	5.04653e-06	A0A0D2Y973	44	K	Nop domain-containing protein	FOXG_12843	1	VVEMLK(1)LK_x000D_
Cellular Component	GO:0032040	5	small-subunit processome	5.04653e-06	A0A0D2Y973	435	K	Nop domain-containing protein	FOXG_12843	1	GANVTPSGEIVGAGQFTLK(1)ETR_x000D_
Cellular Component	GO:0031415	5	NatA complex	0.0222204	A0A0D2Y1X8	811	K	Acetyltransferase	FOXG_10271	1	AAQEK(1)FPDVTR_x000D_
Cellular Component	GO:0031415	5	NatA complex	0.0222204	A0A0D2Y1X8	384	K	Acetyltransferase	FOXG_10271	1	DLTK(1)AMEYVEK_x000D_
Cellular Component	GO:0031415	5	NatA complex	0.0222204	A0A0D2Y1X8	452	K	Acetyltransferase	FOXG_10271	1	NNENDK(1)ALK_x000D_
Cellular Component	GO:0031415	5	NatA complex	0.0222204	A0A0D2Y1X8	455	K	Acetyltransferase	FOXG_10271	1	ALK(1)TVGLFTR_x000D_
Cellular Component	GO:0031415	5	NatA complex	0.0222204	A0A0D2Y1X8	442	K	Acetyltransferase	FOXG_10271	1	AAK(1)YQLR_x000D_
Cellular Component	GO:0031415	5	NatA complex	0.0222204	A0A0D2Y1X8	765	K	Acetyltransferase	FOXG_10271	1	LLGQDK(1)AK_x000D_
Cellular Component	GO:0031415	5	NatA complex	0.0222204	A0A0D2Y1X8	745	K	Acetyltransferase	FOXG_10271	1	FNNEFLAANK(1)GSPR_x000D_
Cellular Component	GO:0031415	5	NatA complex	0.0222204	A0A0D2Y1X8	337	K	Acetyltransferase	FOXG_10271	1	HLYSDSFK(1)K_x000D_
Cellular Component	GO:0031415	5	NatA complex	0.0222204	A0A0D2Y1X8	285	K	Acetyltransferase	FOXG_10271	1	AIYDEYAEK(1)SPR_x000D_
Cellular Component	GO:0031415	5	NatA complex	0.0222204	A0A0D2Y1X8	242	K	Acetyltransferase	FOXG_10271	1	EEAAK(1)AYR_x000D_
Cellular Component	GO:0031415	5	NatA complex	0.0222204	A0A0D2XMC9	165	K	Acetyltransferase	FOXG_05106	1	LDLGGIK(1)K_x000D_
Cellular Component	GO:0031415	5	NatA complex	0.0222204	A0A0D2XMC9	146	K	Acetyltransferase	FOXG_05106	1	TESK(1)YYADGEDAFCMR_x000D_
Cellular Component	GO:0031415	5	NatA complex	0.0222204	A0A0D2XMC9	222	K	Acetyltransferase	FOXG_05106	1	SLGVGSLVEK(1)DDSK_x000D_
Cellular Component	GO:0098573	3	intrinsic component of mitochondrial membrane	0.0339456	A0A0J9WIN7	22	K	Uncharacterized protein	FOXG_03072	1	EPLVNTLPLK(1)CR_x000D_
Cellular Component	GO:0098573	3	intrinsic component of mitochondrial membrane	0.0339456	A0A0D2XW26	53	K	Mitochondrial import inner membrane translocase subunit tim-17	FOXG_08190	1	IGAITAIK(1)MR_x000D_
Cellular Component	GO:0098573	3	intrinsic component of mitochondrial membrane	0.0339456	A0A0D2XZ87	135	K	Uncharacterized protein	FOXG_09313	1	SAGQPPK(1)LR_x000D_
Cellular Component	GO:0098573	3	intrinsic component of mitochondrial membrane	0.0339456	A0A0D2XNG1	92	K	Mitochondrial outer membrane protein porin	FOXG_05491	1	IEVADSLAK(1)GLK_x000D_
Cellular Component	GO:0098573	3	intrinsic component of mitochondrial membrane	0.0339456	A0A0D2XNG1	274	K	Mitochondrial outer membrane protein porin	FOXG_05491	1	LDQATHK(1)LGASFTFEG_x000D_
Cellular Component	GO:0098573	3	intrinsic component of mitochondrial membrane	0.0339456	A0A0D2XNG1	212	K	Mitochondrial outer membrane protein porin	FOXG_05491	1	ATWNSK(1)TGNAVGLEVASK_x000D_
Cellular Component	GO:0098573	3	intrinsic component of mitochondrial membrane	0.0339456	A0A0D2XNG1	19	K	Mitochondrial outer membrane protein porin	FOXG_05491	1	PANDLLNK(1)DFYHLSATTFEFK_x000D_
Cellular Component	GO:0098573	3	intrinsic component of mitochondrial membrane	0.0339456	A0A0D2XNG1	224	K	Mitochondrial outer membrane protein porin	FOXG_05491	1	TGNAVGLEVASK(1)YR_x000D_
Cellular Component	GO:0098573	3	intrinsic component of mitochondrial membrane	0.0339456	A0A0D2XNG1	267	K	Mitochondrial outer membrane protein porin	FOXG_05491	1	EGVTLGLGGSFDTQK(1)LDQATHK_x000D_
Cellular Component	GO:0098573	3	intrinsic component of mitochondrial membrane	0.0339456	A0A0D2XNG1	51	K	Mitochondrial outer membrane protein porin	FOXG_05491	1	SSHEK(1)ATSAAIEGK_x000D_
Cellular Component	GO:0098573	3	intrinsic component of mitochondrial membrane	0.0339456	A0A0D2XC11	716	K	Dynamin GTPase	FOXG_01434	1	DHVGGVLK(1)K_x000D_
Cellular Component	GO:0098573	3	intrinsic component of mitochondrial membrane	0.0339456	A0A0J9WR11	34	K	DnaJ like subfamily A member 2	FOXG_11516	1	TATPDQIK(1)K_x000D_
Cellular Component	GO:0098573	3	intrinsic component of mitochondrial membrane	0.0339456	A0A0J9WR11	76	K	DnaJ like subfamily A member 2	FOXG_11516	1	EVTQAYEILSDEQK(1)R_x000D_
Cellular Component	GO:0098573	3	intrinsic component of mitochondrial membrane	0.0339456	A0A0J9WR11	168	K	DnaJ like subfamily A member 2	FOXG_11516	1	QVLCGQCK(1)GSGGK_x000D_
Cellular Component	GO:0098573	3	intrinsic component of mitochondrial membrane	0.0339456	A0A0J9UKH0	62	K	Uncharacterized protein	FOXG_03330	1	LQQK(1)EAEALK_x000D_
Cellular Component	GO:0098573	3	intrinsic component of mitochondrial membrane	0.0339456	A0A0D2XVN7	82	K	Uncharacterized protein	FOXG_08049	1	SSSPAEVEK(1)K_x000D_
Cellular Component	GO:0098573	3	intrinsic component of mitochondrial membrane	0.0339456	A0A0D2XGH4	352	K	Cytochrome c oxidase assembly protein subunit 15	FOXG_03017	1	K(1)EDQSDLWWR_x000D_
Cellular Component	GO:0098573	3	intrinsic component of mitochondrial membrane	0.0339456	A0A0D2XDI2	194	K	MICOS complex subunit	FOXG_01962	1	NISDLTWK(1)YEQR_x000D_
Cellular Component	GO:0098573	3	intrinsic component of mitochondrial membrane	0.0339456	A0A0D2XDI2	234	K	MICOS complex subunit	FOXG_01962	1	YVDEK(1)VTDAR_x000D_
Cellular Component	GO:0098573	3	intrinsic component of mitochondrial membrane	0.0339456	A0A0D2XDI2	248	K	MICOS complex subunit	FOXG_01962	1	EAVEGWVQK(1)GK_x000D_
Cellular Component	GO:0098573	3	intrinsic component of mitochondrial membrane	0.0339456	A0A0D2XAU4	172	K	MICOS complex subunit MIC60	FOXG_01010	1	SK(1)TQATEDAVR_x000D_
Cellular Component	GO:0098573	3	intrinsic component of mitochondrial membrane	0.0339456	A0A0D2XAU4	411	K	MICOS complex subunit MIC60	FOXG_01010	1	LQNQLAQQALALK(1)K_x000D_
Cellular Component	GO:0098573	3	intrinsic component of mitochondrial membrane	0.0339456	A0A0D2XAU4	374	K	MICOS complex subunit MIC60	FOXG_01010	1	QDFEQEMK(1)K_x000D_
Cellular Component	GO:0098573	3	intrinsic component of mitochondrial membrane	0.0339456	A0A0J9U8F9	131	K	NADH-cytochrome b5 reductase	FOXG_00901	1	GPNDEK(1)ATLR_x000D_
Cellular Component	GO:0098573	3	intrinsic component of mitochondrial membrane	0.0339456	A0A0J9U8F9	154	K	NADH-cytochrome b5 reductase	FOXG_00901	1	GFIDLLVK(1)K_x000D_
Cellular Component	GO:0098573	3	intrinsic component of mitochondrial membrane	0.0339456	A0A0J9U8F9	182	K	NADH-cytochrome b5 reductase	FOXG_00901	1	GPLPK(1)YPWEENK_x000D_
Cellular Component	GO:0098573	3	intrinsic component of mitochondrial membrane	0.0339456	A0A0J9U8F9	219	K	NADH-cytochrome b5 reductase	FOXG_00901	1	AIFNNPNDK(1)TK_x000D_
Cellular Component	GO:0098573	3	intrinsic component of mitochondrial membrane	0.0339456	A0A0J9U8F9	73	K	NADH-cytochrome b5 reductase	FOXG_00901	1	QAVGVEPK(1)K_x000D_
Cellular Component	GO:0098573	3	intrinsic component of mitochondrial membrane	0.0339456	A0A0J9U8F9	125	K	NADH-cytochrome b5 reductase	FOXG_00901	1	YK(1)GPNDEK_x000D_
Cellular Component	GO:0098573	3	intrinsic component of mitochondrial membrane	0.0339456	A0A0J9U8F9	277	K	NADH-cytochrome b5 reductase	FOXG_00901	1	ELLK(1)TVLPEPK_x000D_
Cellular Component	GO:0098573	3	intrinsic component of mitochondrial membrane	0.0339456	A0A0D2XHI3	165	K	Mitochondrial pyruvate carrier	FOXG_03381	1	SLGGVVEDIK(1)ADAK_x000D_
Cellular Component	GO:0098573	3	intrinsic component of mitochondrial membrane	0.0339456	A0A0J9VII7	25	K	Uncharacterized protein	FOXG_11113	1	K(1)TGLALYSR_x000D_
Cellular Component	GO:0098573	3	intrinsic component of mitochondrial membrane	0.0339456	A0A0J9VII7	56	K	Uncharacterized protein	FOXG_11113	1	FALAGAVCCSVTHGGLTPVDVVK(1)TR_x000D_
Cellular Component	GO:0098573	3	intrinsic component of mitochondrial membrane	0.0339456	A0A0J9VII7	9	K	Uncharacterized protein	FOXG_11113	1	AASTGSAK(1)VDAVVQNIK_x000D_
Cellular Component	GO:0098573	3	intrinsic component of mitochondrial membrane	0.0339456	A0A0J9VII7	275	K	Uncharacterized protein	FOXG_11113	1	IGK(1)ELGLR_x000D_
Cellular Component	GO:0098573	3	intrinsic component of mitochondrial membrane	0.0339456	A0A0J9VII7	126	K	Uncharacterized protein	FOXG_11113	1	QQWIDALGYETASK(1)NR_x000D_
Cellular Component	GO:0098573	3	intrinsic component of mitochondrial membrane	0.0339456	A0A0D2XVS7	191	K	Uncharacterized protein	FOXG_08089	1	LSEK(1)YGVEINPIK_x000D_
Cellular Component	GO:0098573	3	intrinsic component of mitochondrial membrane	0.0339456	A0A0D2XH23	462	K	Electron transfer flavoprotein-ubiquinone oxidoreductase	FOXG_03221	1	DSPIWK(1)ELK_x000D_
Cellular Component	GO:0098573	3	intrinsic component of mitochondrial membrane	0.0339456	A0A0D2XDM8	390	K	AFG3 family protein	FOXG_02008	1	GGAGGGMFNFGK(1)SK_x000D_
Cellular Component	GO:0098573	3	intrinsic component of mitochondrial membrane	0.0339456	A0A0D2XDM8	751	K	AFG3 family protein	FOXG_02008	1	VSEELHFPTVTTGASDDFK(1)K_x000D_
Cellular Component	GO:0098573	3	intrinsic component of mitochondrial membrane	0.0339456	A0A0J9UX52	159	K	"Altered inheritance-mitochondria protein 31, mitochondrial"	FOXG_06104	1	TAAQAVEDNASAK(1)K_x000D_
Cellular Component	GO:0098573	3	intrinsic component of mitochondrial membrane	0.0339456	A0A0D2XNG7	158	K	Mitochondrial import receptor subunit tom-70	FOXG_05497	1	AILCK(1)ADPVFYSNR_x000D_
Cellular Component	GO:0098573	3	intrinsic component of mitochondrial membrane	0.0339456	A0A0D2XNG7	137	K	Mitochondrial import receptor subunit tom-70	FOXG_05497	1	QAGNK(1)AYGDK_x000D_
Cellular Component	GO:0098573	3	intrinsic component of mitochondrial membrane	0.0339456	A0A0D2XNG7	605	K	Mitochondrial import receptor subunit tom-70	FOXG_05497	1	LAAK(1)LAGGAGPGGLR_x000D_
Cellular Component	GO:0098573	3	intrinsic component of mitochondrial membrane	0.0339456	A0A0D2XNG7	499	K	Mitochondrial import receptor subunit tom-70	FOXG_05497	1	FDTAMEMEK(1)QTK_x000D_
Cellular Component	GO:0098573	3	intrinsic component of mitochondrial membrane	0.0339456	A0A0D2XNG7	526	K	Mitochondrial import receptor subunit tom-70	FOXG_05497	1	QDFK(1)EAEALCQK_x000D_
Cellular Component	GO:0098573	3	intrinsic component of mitochondrial membrane	0.0339456	A0A0D2XNG7	146	K	Mitochondrial import receptor subunit tom-70	FOXG_05497	1	SYNK(1)AIDLYSK_x000D_
Cellular Component	GO:0098573	3	intrinsic component of mitochondrial membrane	0.0339456	A0A0D2XNG7	293	K	Mitochondrial import receptor subunit tom-70	FOXG_05497	1	PRPEGLEDSEELDPDTGK(1)GQVQIGLQALEK_x000D_
Cellular Component	GO:0017177	3	glucosidase II complex	0.0600453	A0A0D2XFX8	165	K	Uncharacterized protein	---	1	FK(1)TDYNPNFNDEGVK_x000D_
Cellular Component	GO:0017177	3	glucosidase II complex	0.0600453	A0A0D2XUM5	117	K	"Alpha 1,3-glucosidase"	FOXG_07678	1	VTMDEEK(1)R_x000D_
Cellular Component	GO:0005746	3	mitochondrial respiratory chain	3.10712e-08	A0A0D2XCD3	116	K	"Cytochrome c oxidase subunit 6, mitochondrial"	FOXG_01556	1	VENK(1)GQYEQYLEELKPLR_x000D_
Cellular Component	GO:0005746	3	mitochondrial respiratory chain	3.10712e-08	A0A0D2XCD3	110	K	"Cytochrome c oxidase subunit 6, mitochondrial"	FOXG_01556	1	IFEGIK(1)TK_x000D_
Cellular Component	GO:0005746	3	mitochondrial respiratory chain	3.10712e-08	A0A0D2XAP5	402	K	Uncharacterized protein	---	1	QPSIALAGSGIVNSGK(1)PYDSATIAK_x000D_
Cellular Component	GO:0005746	3	mitochondrial respiratory chain	3.10712e-08	A0A0D2XAP5	356	K	Uncharacterized protein	---	1	VLK(1)SIADGQASQEDVKK_x000D_
Cellular Component	GO:0005746	3	mitochondrial respiratory chain	3.10712e-08	A0A0D2XAP5	254	K	Uncharacterized protein	---	1	TDATK(1)YFGGEQR_x000D_
Cellular Component	GO:0005746	3	mitochondrial respiratory chain	3.10712e-08	A0A0D2XAP5	376	K	Uncharacterized protein	---	1	AVANAK(1)FNLLNQNQLR_x000D_
Cellular Component	GO:0005746	3	mitochondrial respiratory chain	3.10712e-08	A0A0D2XAP5	62	K	Uncharacterized protein	---	1	LAVVAK(1)AGTR_x000D_
Cellular Component	GO:0005746	3	mitochondrial respiratory chain	3.10712e-08	A0A0D2XQJ6	118	K	NADH-ubiquinone oxidoreductase	FOXG_06244	1	PAEWK(1)LNK_x000D_
Cellular Component	GO:0005746	3	mitochondrial respiratory chain	3.10712e-08	A0A0D2XQJ6	121	K	NADH-ubiquinone oxidoreductase	FOXG_06244	1	LNK(1)CVYDNLK_x000D_
Cellular Component	GO:0005746	3	mitochondrial respiratory chain	3.10712e-08	A0A0D2XZ56	172	K	"Succinate dehydrogenase [ubiquinone] iron-sulfur subunit, mitochondrial"	FOXG_09278	1	DTPAEDGK(1)EYR_x000D_
Cellular Component	GO:0005746	3	mitochondrial respiratory chain	3.10712e-08	A0A0D2XZ56	60	K	"Succinate dehydrogenase [ubiquinone] iron-sulfur subunit, mitochondrial"	FOXG_09278	1	WNPDTPSEK(1)PR_x000D_
Cellular Component	GO:0005746	3	mitochondrial respiratory chain	3.10712e-08	A0A0D2XZ56	45	K	"Succinate dehydrogenase [ubiquinone] iron-sulfur subunit, mitochondrial"	FOXG_09278	1	DSDANLK(1)SFQIYR_x000D_
Cellular Component	GO:0005746	3	mitochondrial respiratory chain	3.10712e-08	A0A0D2XZ56	235	K	"Succinate dehydrogenase [ubiquinone] iron-sulfur subunit, mitochondrial"	FOXG_09278	1	K(1)TNLENSMSLYR_x000D_
Cellular Component	GO:0005746	3	mitochondrial respiratory chain	3.10712e-08	A0A0D2XHI2	70	K	NADH dehydrogenase (Ubiquinone) 1 alpha subcomplex 2	FOXG_03380	1	GVEK(1)SQILEGLSDK_x000D_
Cellular Component	GO:0005746	3	mitochondrial respiratory chain	3.10712e-08	A0A0D2XHI2	9	K	NADH dehydrogenase (Ubiquinone) 1 alpha subcomplex 2	FOXG_03380	1	YGFTK(1)SLR_x000D_
Cellular Component	GO:0005746	3	mitochondrial respiratory chain	3.10712e-08	A0A0D2XMH0	69	K	"NADH-ubiquinone oxidoreductase 24 kDa subunit, mitochondrial"	FOXG_05147	1	NQTVIAEILK(1)R_x000D_
Cellular Component	GO:0005746	3	mitochondrial respiratory chain	3.10712e-08	A0A0D2XMH0	55	K	"NADH-ubiquinone oxidoreductase 24 kDa subunit, mitochondrial"	FOXG_05147	1	NTEDNNPNIPFK(1)FNEK_x000D_
Cellular Component	GO:0005746	3	mitochondrial respiratory chain	3.10712e-08	A0A0C4DHW6	42	K	Cytochrome c	FOXG_12815	1	K(1)TGSVEGYAYTDANK_x000D_
Cellular Component	GO:0005746	3	mitochondrial respiratory chain	3.10712e-08	A0A0C4DHW6	89	K	Cytochrome c	FOXG_12815	1	MAFGGLK(1)K_x000D_
Cellular Component	GO:0005746	3	mitochondrial respiratory chain	3.10712e-08	A0A0D2YC94	74	K	"Cytochrome c oxidase polypeptide 5, mitochondrial"	FOXG_13925	1	MQSNWTELTLQEK(1)K_x000D_
Cellular Component	GO:0005746	3	mitochondrial respiratory chain	3.10712e-08	A0A0D2YC94	159	K	"Cytochrome c oxidase polypeptide 5, mitochondrial"	FOXG_13925	1	SDPFTGITSPGYAGK(1)GMVQSPPK_x000D_
Cellular Component	GO:0005746	3	mitochondrial respiratory chain	3.10712e-08	A0A0D2YC94	75	K	"Cytochrome c oxidase polypeptide 5, mitochondrial"	FOXG_13925	1	K(1)AAYWIAFGPHGPR_x000D_
Cellular Component	GO:0005746	3	mitochondrial respiratory chain	3.10712e-08	A0A0D2YC94	144	K	"Cytochrome c oxidase polypeptide 5, mitochondrial"	FOXG_13925	1	NQK(1)SDPFTGITSPGYAGK_x000D_
Cellular Component	GO:0005746	3	mitochondrial respiratory chain	3.10712e-08	A0A0D2Y241	52	K	Cytochrome c oxidase subunit 5b	FOXG_10335	1	PATPNEQAAALAGTAEK(1)K_x000D_
Cellular Component	GO:0005746	3	mitochondrial respiratory chain	3.10712e-08	A0A0D2Y241	118	K	Cytochrome c oxidase subunit 5b	FOXG_10335	1	LGTMK(1)DPIMVR_x000D_
Cellular Component	GO:0005746	3	mitochondrial respiratory chain	3.10712e-08	A0A0D2Y241	58	K	Cytochrome c oxidase subunit 5b	FOXG_10335	1	VGSYK(1)TLK_x000D_
Cellular Component	GO:0005746	3	mitochondrial respiratory chain	3.10712e-08	A0A0D2Y241	195	K	Cytochrome c oxidase subunit 5b	FOXG_10335	1	TFADYIK(1)PEYR_x000D_
Cellular Component	GO:0005746	3	mitochondrial respiratory chain	3.10712e-08	A0A0D2X8I5	39	K	Uncharacterized protein	---	1	HK(1)FLEGGDEDEE_x000D_
Cellular Component	GO:0005746	3	mitochondrial respiratory chain	3.10712e-08	A0A0D2XYI7	118	K	NADH dehydrogenase [ubiquinone] 1 alpha subcomplex subunit	---	1	SK(1)ISAWEPVAAPR_x000D_
Cellular Component	GO:0005746	3	mitochondrial respiratory chain	3.10712e-08	A0A0D2XYI7	37	K	NADH dehydrogenase [ubiquinone] 1 alpha subcomplex subunit	---	1	AGNK(1)FFENNEELPLR_x000D_
Cellular Component	GO:0005746	3	mitochondrial respiratory chain	3.10712e-08	A0A0D2XYI7	110	K	NADH dehydrogenase [ubiquinone] 1 alpha subcomplex subunit	---	1	GAFK(1)TYNTSK_x000D_
Cellular Component	GO:0005746	3	mitochondrial respiratory chain	3.10712e-08	A0A0D2X9D3	306	K	"Cytochrome c1, heme protein, mitochondrial"	FOXG_00494	1	WAWLK(1)SR_x000D_
Cellular Component	GO:0005746	3	mitochondrial respiratory chain	3.10712e-08	A0A0D2X9D3	160	K	"Cytochrome c1, heme protein, mitochondrial"	FOXG_00494	1	PGK(1)LADYMLPPYK_x000D_
Cellular Component	GO:0005746	3	mitochondrial respiratory chain	3.10712e-08	A0A0D2X9D3	301	K	"Cytochrome c1, heme protein, mitochondrial"	FOXG_00494	1	YK(1)WAWLK_x000D_
Cellular Component	GO:0005746	3	mitochondrial respiratory chain	3.10712e-08	A0A0D2XMC2	93	K	Ubiquinol-cytochrome c reductase subunit 8	FOXG_05099	1	SEYLNSK(1)AGR_x000D_
Cellular Component	GO:0005746	3	mitochondrial respiratory chain	3.10712e-08	A0A0D2X937	83	K	NADH dehydrogenase	FOXG_00397	1	YLQLLK(1)TNK_x000D_
Cellular Component	GO:0005746	3	mitochondrial respiratory chain	3.10712e-08	A0A0D2X937	91	K	NADH dehydrogenase	FOXG_00397	1	GTK(1)FLQQNYVDQK_x000D_
Cellular Component	GO:0005746	3	mitochondrial respiratory chain	3.10712e-08	A0A0D2XPW8	33	K	Complex1_30kDa domain-containing protein	---	1	YQSK(1)SDNMHR_x000D_
Cellular Component	GO:0005746	3	mitochondrial respiratory chain	3.10712e-08	A0A0D2XPW8	29	K	Complex1_30kDa domain-containing protein	---	1	APIVNPADK(1)YQSK_x000D_
Cellular Component	GO:0005746	3	mitochondrial respiratory chain	3.10712e-08	A0A0J9WGI7	152	K	Mitochondrial-processing peptidase subunit beta	FOXG_00825	1	HFSGLPSSAPQTSAYLASK(1)QK_x000D_
Cellular Component	GO:0005746	3	mitochondrial respiratory chain	3.10712e-08	A0A0J9WGI7	327	K	Mitochondrial-processing peptidase subunit beta	FOXG_00825	1	IDAITEK(1)DIMDFANR_x000D_
Cellular Component	GO:0005746	3	mitochondrial respiratory chain	3.10712e-08	A0A0J9WGI7	99	K	Mitochondrial-processing peptidase subunit beta	FOXG_00825	1	K(1)ELTDYIK_x000D_
Cellular Component	GO:0005746	3	mitochondrial respiratory chain	3.10712e-08	A0A0J9WGI7	154	K	Mitochondrial-processing peptidase subunit beta	FOXG_00825	1	QK(1)ADFMGSDVR_x000D_
Cellular Component	GO:0005746	3	mitochondrial respiratory chain	3.10712e-08	A0A0J9WGI7	106	K	Mitochondrial-processing peptidase subunit beta	FOXG_00825	1	ELTDYIK(1)NNYTADR_x000D_
Cellular Component	GO:0005746	3	mitochondrial respiratory chain	3.10712e-08	A0A0J9WGI7	320	K	Mitochondrial-processing peptidase subunit beta	FOXG_00825	1	K(1)IDAITEK_x000D_
Cellular Component	GO:0005746	3	mitochondrial respiratory chain	3.10712e-08	A0A0D2XVH5	161	K	Uncharacterized protein	---	1	FHEIGGK(1)R_x000D_
Cellular Component	GO:0005746	3	mitochondrial respiratory chain	3.10712e-08	A0A0D2XVH5	57	K	Uncharacterized protein	---	1	VSIEAGSALIQACEK(1)AGSTVPR_x000D_
Cellular Component	GO:0005746	3	mitochondrial respiratory chain	3.10712e-08	A0A0D2XVH5	679	K	Uncharacterized protein	---	1	VQLVDQNK(1)GAQVTGTPLK_x000D_
Cellular Component	GO:0005746	3	mitochondrial respiratory chain	3.10712e-08	A0A0D2XVH5	167	K	Uncharacterized protein	---	1	AVEDK(1)NIGPLIK_x000D_
Cellular Component	GO:0005746	3	mitochondrial respiratory chain	3.10712e-08	A0A0D2XVH5	302	K	Uncharacterized protein	---	1	FACDGLK(1)TQR_x000D_
Cellular Component	GO:0005746	3	mitochondrial respiratory chain	3.10712e-08	A0A0D2XVH5	689	K	Uncharacterized protein	---	1	GAQVTGTPLK(1)K_x000D_
Cellular Component	GO:0005746	3	mitochondrial respiratory chain	3.10712e-08	A0A0D2XVH5	623	K	Uncharacterized protein	---	1	TDWK(1)ILR_x000D_
Cellular Component	GO:0005746	3	mitochondrial respiratory chain	3.10712e-08	A0A0D2XVH5	105	K	Uncharacterized protein	---	1	PVASCAWPVQPGMVVK(1)TNSPLTHK_x000D_
Cellular Component	GO:0005746	3	mitochondrial respiratory chain	3.10712e-08	A0A0D2XVH5	293	K	Uncharacterized protein	---	1	LNDDVNEEWINDK(1)TR_x000D_
Cellular Component	GO:0005746	3	mitochondrial respiratory chain	3.10712e-08	A0A0D2Y2D8	123	K	NADH dehydrogenase (Ubiquinone) Fe-S protein 4	FOXG_10434	1	MDWDILPK(1)GHR_x000D_
Cellular Component	GO:0005746	3	mitochondrial respiratory chain	3.10712e-08	A0A0D2XMD5	111	K	Cytochrome b-c1 complex subunit 7	FOXG_05112	1	AEK(1)NELDSIAVVR_x000D_
Cellular Component	GO:0005746	3	mitochondrial respiratory chain	3.10712e-08	A0A0D2XWT9	52	K	"Cytochrome b-c1 complex subunit Rieske, mitochondrial"	FOXG_08455	1	FQGESK(1)GSQIPNFGK_x000D_
Cellular Component	GO:0005746	3	mitochondrial respiratory chain	3.10712e-08	A0A0D2XWT9	61	K	"Cytochrome b-c1 complex subunit Rieske, mitochondrial"	FOXG_08455	1	GSQIPNFGK(1)YVSSGSETK_x000D_
Cellular Component	GO:0005746	3	mitochondrial respiratory chain	3.10712e-08	A0A0D2XWT9	129	K	"Cytochrome b-c1 complex subunit Rieske, mitochondrial"	FOXG_08455	1	NVIIK(1)WR_x000D_
Cellular Component	GO:0005746	3	mitochondrial respiratory chain	3.10712e-08	A0A0D2XWT9	133	K	"Cytochrome b-c1 complex subunit Rieske, mitochondrial"	FOXG_08455	1	GK(1)PVFIR_x000D_
Cellular Component	GO:0035101	4	FACT complex	0.0222204	A0A0D2XN36	220	K	FACT complex subunit SPT16	FOXG_05365	1	HSALADK(1)VDK_x000D_
Cellular Component	GO:0035101	4	FACT complex	0.0222204	A0A0D2Y2P7	459	K	FACT complex subunit POB3	FOXG_10546	1	ALETFFK(1)LK_x000D_
[truncated: 12,436 more rows]
