# Supplementary material for: Proteome-Wide Analysis of Lysine 2-Hydroxyisobutyrylated Proteins in Fusarium oxysporum
Source: Front Microbiol. 2021 Feb 10;12:623735. doi: 10.3389/fmicb.2021.623735 (PMC7902869; doi:10.3389/fmicb.2021.623735)
Supplement: Supplementary Table 10 — KEGG pathway enrichment analysis in Fusarium oxysporum. [file Table_10.XLSX]

## Sheet: Table S10
Table S10. KEGG pathway enrichment analysis.
KEGG pathway	Fisher's exact test p value	Mapping	Fold enrichment	Protein accession	Position	Amino acid	Protein description	Gene name	Localization probability	Modified sequence
map00500 Starch and sucrose metabolism	0.999787	10	0.42	A0A0J9V7A0	189	K	Uncharacterized protein	FOXG_08364	1	YISEDASDFEK(1)K
map00500 Starch and sucrose metabolism	0.999787	10	0.42	A0A0J9V7A0	600	K	Uncharacterized protein	FOXG_08364	1	IGGGEEGIGGVK(1)K
map00500 Starch and sucrose metabolism	0.999787	10	0.42	A0A0D2YC96	401	K	"1,4-alpha-glucan branching enzyme"	FOXG_13927	1	YK(1)FLDHFDR
map00500 Starch and sucrose metabolism	0.999787	10	0.42	A0A0D2XUU9	28	K	Trehalose-6-phosphate synthase	FOXG_07756	1	LPITIK(1)R
map00500 Starch and sucrose metabolism	0.999787	10	0.42	A0A0D2XUU9	171	K	Trehalose-6-phosphate synthase	FOXG_07756	1	EEIGESK(1)K
map00500 Starch and sucrose metabolism	0.999787	10	0.42	A0A0D2XDM3	589	K	Glycogen [starch] synthase	FOXG_02003	1	LSDLLDWK(1)R
map00500 Starch and sucrose metabolism	0.999787	10	0.42	A0A0D2XDM3	107	K	Glycogen [starch] synthase	FOXG_02003	1	VILIDTK(1)TAYGR
map00500 Starch and sucrose metabolism	0.999787	10	0.42	A0A0C4DI50	109	K	Glycosyl hydrolase family 17	FOXG_16943	1	AALLK(1)VIK
map00500 Starch and sucrose metabolism	0.999787	10	0.42	A0A0C4DI50	214	K	Glycosyl hydrolase family 17	FOXG_16943	1	TFQNSYWNVQK(1)HVK
map00500 Starch and sucrose metabolism	0.999787	10	0.42	A0A0C4DI50	58	K	Glycosyl hydrolase family 17	FOXG_16943	1	SWNK(1)GFNAVR
map00500 Starch and sucrose metabolism	0.999787	10	0.42	A0A0D2XU68	27	K	Glucose-6-phosphate isomerase	FOXG_07520	1	SFVLK(1)EAFASDPQR
map00500 Starch and sucrose metabolism	0.999787	10	0.42	A0A0D2XU68	237	K	Glucose-6-phosphate isomerase	FOXG_07520	1	WFLEK(1)TDNK
map00500 Starch and sucrose metabolism	0.999787	10	0.42	A0A0D2XU68	241	K	Glucose-6-phosphate isomerase	FOXG_07520	1	TDNK(1)GDIAK
map00500 Starch and sucrose metabolism	0.999787	10	0.42	A0A0D2XU68	91	K	Glucose-6-phosphate isomerase	FOXG_07520	1	DAMFAGEK(1)INFTEGR
map00500 Starch and sucrose metabolism	0.999787	10	0.42	A0A0D2XU68	114	K	Glucose-6-phosphate isomerase	FOXG_07520	1	NVSGWDMK(1)VDGVDVMNTK
map00500 Starch and sucrose metabolism	0.999787	10	0.42	A0A0D2XU68	231	K	Glucose-6-phosphate isomerase	FOXG_07520	1	TFTTAETTTNANTAK(1)K
map00500 Starch and sucrose metabolism	0.999787	10	0.42	A0A0D2XU68	22	K	Glucose-6-phosphate isomerase	FOXG_07520	1	DSVGK(1)SFVLK
map00500 Starch and sucrose metabolism	0.999787	10	0.42	A0A0D2XU68	367	K	Glucose-6-phosphate isomerase	FOXG_07520	1	FPAYLQQLSMESNGK(1)TITSDGSSAK
map00500 Starch and sucrose metabolism	0.999787	10	0.42	A0A0D2XU68	548	K	Glucose-6-phosphate isomerase	FOXG_07520	1	ELDEAGNGEGHDASTGGLIGAFK(1)K
map00500 Starch and sucrose metabolism	0.999787	10	0.42	A0A0D2XU68	260	K	Glucose-6-phosphate isomerase	FOXG_07520	1	HFVALSTNEEEVTK(1)FGIDSK
map00500 Starch and sucrose metabolism	0.999787	10	0.42	A0A0D2XU68	525	K	Glucose-6-phosphate isomerase	FOXG_07520	1	ILK(1)ELDEAGNGEGHDASTGGLIGAFK
map00500 Starch and sucrose metabolism	0.999787	10	0.42	A0A0J9U6M1	166	K	Phosphotransferase	FOXG_00556	1	WTK(1)GFDIDGVEGK
map00500 Starch and sucrose metabolism	0.999787	10	0.42	A0A0J9U6M1	21	K	Phosphotransferase	FOXG_00556	1	LEK(1)LFTVEPAK
map00500 Starch and sucrose metabolism	0.999787	10	0.42	A0A0J9U6M1	278	K	Phosphotransferase	FOXG_00556	1	TAYDVTIDK(1)ESPRPGQQAFEK
map00500 Starch and sucrose metabolism	0.999787	10	0.42	A0A0J9U6M1	101	K	Phosphotransferase	FOXG_00556	1	SEFDILQSK(1)YR
map00500 Starch and sucrose metabolism	0.999787	10	0.42	A0A0J9U6M1	29	K	Phosphotransferase	FOXG_00556	1	LFTVEPAK(1)LK
map00500 Starch and sucrose metabolism	0.999787	10	0.42	A0A0J9U6M1	394	K	Phosphotransferase	FOXG_00556	1	LSACGVAAICK(1)K
map00500 Starch and sucrose metabolism	0.999787	10	0.42	A0A0J9WGD0	461	K	Phosphoglucomutase	FOXG_00670	1	VTK(1)AGNFSYTDLDGSVASK
map00500 Starch and sucrose metabolism	0.999787	10	0.42	A0A0J9WGD0	357	K	Phosphoglucomutase	FOXG_00670	1	FFCALFDAK(1)K
map00500 Starch and sucrose metabolism	0.999787	10	0.42	A0A0J9WGD0	540	K	Phosphoglucomutase	FOXG_00670	1	FK(1)EHVGR
map00500 Starch and sucrose metabolism	0.999787	10	0.42	A0A0J9WGD0	148	K	Phosphoglucomutase	FOXG_00670	1	IFEFSK(1)TLTSYK
map00500 Starch and sucrose metabolism	0.999787	10	0.42	A0A0J9WGD0	435	K	Phosphoglucomutase	FOXG_00670	1	YDYEDVDSEGANK(1)VVGELEK
map00500 Starch and sucrose metabolism	0.999787	10	0.42	A0A0J9UXI3	552	K	"Alpha-1,4 glucan phosphorylase"	FOXG_19221	1	K(1)EWSEIK
map00500 Starch and sucrose metabolism	0.999787	10	0.42	A0A0J9UKV6	191	K	Phosphotransferase	FOXG_03031	1	SYTSTSK(1)SR
map00500 Starch and sucrose metabolism	0.999787	10	0.42	A0A0J9UKV6	437	K	Phosphotransferase	FOXG_03031	1	AIDGIGPQGAEK(1)IR
map00500 Starch and sucrose metabolism	0.999787	10	0.42	A0A0J9UKV6	133	K	Phosphotransferase	FOXG_03031	1	QLAINK(1)GLLIR
map00254 Aflatoxin biosynthesis	0.904068	1	0.46	A0A0D2XEN9	246	K	Uncharacterized protein	FOXG_02375	0.999868	IIEEAPVTIAKPDTFK(1)AMEDAAVR
map00254 Aflatoxin biosynthesis	0.904068	1	0.46	A0A0D2XEN9	1433	K	Uncharacterized protein	FOXG_02375	1	NWLQPK(1)R
map00254 Aflatoxin biosynthesis	0.904068	1	0.46	A0A0D2XEN9	782	K	Uncharacterized protein	FOXG_02375	1	HGEFPAK(1)ALTK
map00254 Aflatoxin biosynthesis	0.904068	1	0.46	A0A0D2XEN9	1121	K	Uncharacterized protein	FOXG_02375	1	ALEALALEQK(1)QK
map00254 Aflatoxin biosynthesis	0.904068	1	0.46	A0A0D2XEN9	1465	K	Uncharacterized protein	FOXG_02375	1	AVK(1)AQPSLASQQPK
map00254 Aflatoxin biosynthesis	0.904068	1	0.46	A0A0D2XEN9	679	K	Uncharacterized protein	FOXG_02375	1	VK(1)QAQAFVDK
map00254 Aflatoxin biosynthesis	0.904068	1	0.46	A0A0D2XEN9	230	K	Uncharacterized protein	FOXG_02375	1	HQK(1)IIEEAPVTIAKPDTFK
map00254 Aflatoxin biosynthesis	0.904068	1	0.46	A0A0D2XEN9	509	K	Uncharacterized protein	FOXG_02375	1	AGLEK(1)GQVPSK
map00254 Aflatoxin biosynthesis	0.904068	1	0.46	A0A0D2XEN9	1268	K	Uncharacterized protein	FOXG_02375	1	NVDTDK(1)R
map00254 Aflatoxin biosynthesis	0.904068	1	0.46	A0A0D2XEN9	1612	K	Uncharacterized protein	FOXG_02375	1	FEK(1)DVITEEVSEDGEKR
map00254 Aflatoxin biosynthesis	0.904068	1	0.46	A0A0D2XEN9	1625	K	Uncharacterized protein	FOXG_02375	1	DVITEEVSEDGEK(1)R
map00254 Aflatoxin biosynthesis	0.904068	1	0.46	A0A0D2XEN9	1635	K	Uncharacterized protein	FOXG_02375	1	IVTIVGK(1)EDGLGVECLR
map00254 Aflatoxin biosynthesis	0.904068	1	0.46	A0A0D2XEN9	1607	K	Uncharacterized protein	FOXG_02375	1	YLYLDEETK(1)TR
map00254 Aflatoxin biosynthesis	0.904068	1	0.46	A0A0D2XEN9	1218	K	Uncharacterized protein	FOXG_02375	1	GPEYK(1)EDDSIR
map00254 Aflatoxin biosynthesis	0.904068	1	0.46	A0A0D2XEN9	2011	K	Uncharacterized protein	FOXG_02375	1	QLEDSSLSTEETDEIK(1)K
map00254 Aflatoxin biosynthesis	0.904068	1	0.46	A0A0D2XEN9	1592	K	Uncharacterized protein	FOXG_02375	1	VAWNNPEK(1)QDSGFK
map00254 Aflatoxin biosynthesis	0.904068	1	0.46	A0A0D2XEN9	2135	K	Uncharacterized protein	FOXG_02375	1	TISEK(1)VETLK
map00062 Fatty acid elongation	0.95005	1	0.36	A0A0D2XDZ5	204	K	Enoyl-CoA hydratase	FOXG_02126	1	SLSGVDAEK(1)WGLAAR
map00062 Fatty acid elongation	0.95005	1	0.36	A0A0D2XDZ5	241	K	Enoyl-CoA hydratase	FOXG_02126	1	VAVQAAK(1)EVVNK
map03020 RNA polymerase	0.00895174	12	2.09	A0A0D2YCC0	362	K	DNA-directed RNA polymerase subunit	---	1	NPVQGAAAK(1)R
map03020 RNA polymerase	0.00895174	12	2.09	A0A0D2YCC0	353	K	DNA-directed RNA polymerase subunit	---	1	NK(1)NPVQGAAAK
map03020 RNA polymerase	0.00895174	12	2.09	A0A0D2YCC0	90	K	DNA-directed RNA polymerase subunit	---	1	YVDK(1)CLSGIK
map03020 RNA polymerase	0.00895174	12	2.09	A0A0D2YCC0	328	K	DNA-directed RNA polymerase subunit	---	1	ELQEEK(1)ADVNR
map03020 RNA polymerase	0.00895174	12	2.09	A0A0D2YCC0	1247	K	DNA-directed RNA polymerase subunit	---	1	LLALVK(1)K
map03020 RNA polymerase	0.00895174	12	2.09	A0A0D2XWE3	192	K	"DNA-directed RNA polymerase I, II, and III subunit RPABC1"	FOXG_08309	1	LK(1)ETQLPR
map03020 RNA polymerase	0.00895174	12	2.09	A0A0D2XWE3	202	K	"DNA-directed RNA polymerase I, II, and III subunit RPABC1"	FOXG_08309	1	ILQK(1)DPVAR
map03020 RNA polymerase	0.00895174	12	2.09	A0A0D2XWE3	126	K	"DNA-directed RNA polymerase I, II, and III subunit RPABC1"	FOXG_08309	1	YVITNNYK(1)TGIMVTHVPLSPAAR
map03020 RNA polymerase	0.00895174	12	2.09	A0A0J9UDJ3	115	K	DNA-directed RNA polymerase I and III subunit RPAC2	FOXG_01883	1	IQTYSGTAVDALK(1)K
map03020 RNA polymerase	0.00895174	12	2.09	A0A0D2X9X7	327	K	RPOLD domain-containing protein	---	1	HK(1)EFEGK
map03020 RNA polymerase	0.00895174	12	2.09	A0A0D2X9X7	276	K	RPOLD domain-containing protein	---	1	FAK(1)CFPK
map03020 RNA polymerase	0.00895174	12	2.09	A0A0D2XZB5	269	K	Uncharacterized protein	FOXG_09342	1	VQHK(1)ESIQVPSR
map03020 RNA polymerase	0.00895174	12	2.09	A0A0D2XZB5	127	K	Uncharacterized protein	FOXG_09342	1	LEVVEAK(1)K
map03020 RNA polymerase	0.00895174	12	2.09	A0A0D2XZB5	414	K	Uncharacterized protein	FOXG_09342	1	DTK(1)QQVSVAR
map03020 RNA polymerase	0.00895174	12	2.09	A0A0J9U7R5	99	K	DNA-directed RNA polymerase subunit	FOXG_00887	1	PVYHPGFIK(1)K
map03020 RNA polymerase	0.00895174	12	2.09	A0A0C4DHV9	152	K	DNA-directed RNA polymerase subunit beta	FOXG_10639	1	EIPLHEMDDEQQAEYK(1)R
map03020 RNA polymerase	0.00895174	12	2.09	A0A0D2XA85	1040	K	DNA-directed RNA polymerase subunit beta	FOXG_00800	1	HMVQDK(1)MHSR
map03020 RNA polymerase	0.00895174	12	2.09	A0A0D2XZ38	326	K	DNA-directed RNA polymerase subunit beta	FOXG_09260	1	AYLGEK(1)FR
map03020 RNA polymerase	0.00895174	12	2.09	A0A0D2XZ38	886	K	DNA-directed RNA polymerase subunit beta	FOXG_09260	1	LVNLDGITHYEK(1)YK
map03020 RNA polymerase	0.00895174	12	2.09	A0A0D2XZ38	654	K	DNA-directed RNA polymerase subunit beta	FOXG_09260	1	PVK(1)YLPLQK
map03020 RNA polymerase	0.00895174	12	2.09	A0A0D2XZ38	928	K	DNA-directed RNA polymerase subunit beta	FOXG_09260	1	SPIIGDK(1)FSSR
map03020 RNA polymerase	0.00895174	12	2.09	A0A0J9U9W2	233	K	DNA-directed RNA polymerase III subunit RPC6	FOXG_01112	1	ISPTAAVK(1)K
map03020 RNA polymerase	0.00895174	12	2.09	A0A0J9U9W2	15	K	DNA-directed RNA polymerase III subunit RPC6	FOXG_01112	1	PTPAPAEGDAATAK(1)LGVWK
map03020 RNA polymerase	0.00895174	12	2.09	A0A0D2Y4R2	267	K	RPOLD domain-containing protein	---	1	VLQQK(1)IGGLLK
map03020 RNA polymerase	0.00895174	12	2.09	A0A0D2Y4Z8	147	K	"DNA-directed RNA polymerases I, II, and III subunit RPABC3"	FOXG_11352	1	VDNVYLLVK(1)K
map03020 RNA polymerase	0.00895174	12	2.09	A0A0D2Y4Z8	101	K	"DNA-directed RNA polymerases I, II, and III subunit RPABC3"	FOXG_11352	1	GGDAPATAADLYDYVCHGK(1)IYK
map03020 RNA polymerase	0.00895174	12	2.09	A0A0D2Y4Z8	82	K	"DNA-directed RNA polymerases I, II, and III subunit RPABC3"	FOXG_11352	1	DVGK(1)GGDAPATAADLYDYVCHGK
map03010 Ribosome	8.95213e-45	85	5.09	A0A0D2XZH0	27	K	40S ribosomal protein S20	FOXG_09399	1	K(1)VQSLEK
map03010 Ribosome	8.95213e-45	85	5.09	A0A0D2XZH0	74	K	40S ribosomal protein S20	FOXG_09399	1	TPCGEGSK(1)TWDSYELR
map03010 Ribosome	8.95213e-45	85	5.09	A0A0D2XZH0	50	K	40S ribosomal protein S20	FOXG_09399	1	GLTIK(1)GPVR
map03010 Ribosome	8.95213e-45	85	5.09	A0A0D2XZH0	33	K	40S ribosomal protein S20	FOXG_09399	1	VQSLEK(1)VSAELIER
map03010 Ribosome	8.95213e-45	85	5.09	A0A0D2XCY5	130	K	40S ribosomal protein S13	FOXG_01760	1	YYK(1)TVGVLPPTWK
map03010 Ribosome	8.95213e-45	85	5.09	A0A0D2XCY5	93	K	40S ribosomal protein S13	FOXG_01760	1	SSGLAPELPEDLYMLIK(1)K
map03010 Ribosome	8.95213e-45	85	5.09	A0A0D2XCY5	64	K	40S ribosomal protein S13	FOXG_01760	1	DSHGIAQVK(1)LVTGNR
map03010 Ribosome	8.95213e-45	85	5.09	A0A0D2XM57	35	K	60S acidic ribosomal protein P1	FOXG_05032	1	AAK(1)VEEVEPIWTSIFAK
map03010 Ribosome	8.95213e-45	85	5.09	A0A0D2XM57	32	K	60S acidic ribosomal protein P1	FOXG_05032	1	LQTLIK(1)AAK
map03010 Ribosome	8.95213e-45	85	5.09	A0A0D2XM57	57	K	60S acidic ribosomal protein P1	FOXG_05032	1	DVK(1)DLLVNVGSGGGAAPAAGGAAAAGGAAAEAAPEEEKEEEK
map03010 Ribosome	8.95213e-45	85	5.09	A0A0D2Y2S2	225	K	60S ribosomal protein L7	FOXG_10571	1	FK(1)HFIEGGDLGNR
map03010 Ribosome	8.95213e-45	85	5.09	A0A0D2Y2S2	75	K	60S ribosomal protein L7	FOXG_10571	1	VAK(1)AEDSAFVPAEAK
map03010 Ribosome	8.95213e-45	85	5.09	A0A0D2Y2S2	106	K	60S ribosomal protein L7	FOXG_10571	1	K(1)ILQLLR
map03010 Ribosome	8.95213e-45	85	5.09	A0A0D2Y2S2	37	K	60S ribosomal protein L7	FOXG_10571	1	TDAIEK(1)K
map03010 Ribosome	8.95213e-45	85	5.09	A0A0D2Y2S2	19	K	60S ribosomal protein L7	FOXG_10571	1	GATVPTNDQILVPETLLK(1)K
map03010 Ribosome	8.95213e-45	85	5.09	A0A0D2Y2S2	55	K	60S ribosomal protein L7	FOXG_10571	1	RAEK(1)YVQEYR
map03010 Ribosome	8.95213e-45	85	5.09	A0A0D2Y2S2	126	K	60S ribosomal protein L7	FOXG_10571	1	VTK(1)AITEMLK
map03010 Ribosome	8.95213e-45	85	5.09	A0A0D2Y2S2	150	K	60S ribosomal protein L7	FOXG_10571	1	TVK(1)ELVYK
map03010 Ribosome	8.95213e-45	85	5.09	A0A0D2X8B6	5	K	40S ribosomal protein S28	FOXG_00125	1	MDASK(1)QPVK
map03010 Ribosome	8.95213e-45	85	5.09	A0A0D2X8U8	50	K	60S ribosomal protein L11	FOXG_00307	1	VLEQLSGQTPVYSK(1)AR
map03010 Ribosome	8.95213e-45	85	5.09	A0A0D2X8U8	88	K	60S ribosomal protein L11	FOXG_00307	1	VK(1)EYELR
map03010 Ribosome	8.95213e-45	85	5.09	A0A0D2X8U8	76	K	60S ribosomal protein L11	FOXG_00307	1	GPK(1)AEEILER
map03010 Ribosome	8.95213e-45	85	5.09	A0A0D2X8U8	17	K	60S ribosomal protein L11	FOXG_00307	1	IQK(1)LVLNISVGESGDR
map03010 Ribosome	8.95213e-45	85	5.09	A0A0D2X8U8	65	K	60S ribosomal protein L11	FOXG_00307	1	RNEK(1)IAVHVTVR
map03010 Ribosome	8.95213e-45	85	5.09	A0A0D2X8U8	5	K	60S ribosomal protein L11	FOXG_00307	1	ASEK(1)ANNPMR
map03010 Ribosome	8.95213e-45	85	5.09	A0A0D2X898	50	K	60S ribosomal protein L33-A	FOXG_00107	1	K(1)VAFVYR
map03010 Ribosome	8.95213e-45	85	5.09	A0A0D2X898	49	K	60S ribosomal protein L33-A	FOXG_00107	1	IEGVDDTNAANFYLGK(1)K
map03010 Ribosome	8.95213e-45	85	5.09	A0A0D2X898	86	K	60S ribosomal protein L33-A	FOXG_00107	1	AK(1)FTSPLPTK
map03010 Ribosome	8.95213e-45	85	5.09	A0A0D2Y2M4	22	K	50S ribosomal protein L23Ae	FOXG_10522	1	AQDAAK(1)AALK
map03010 Ribosome	8.95213e-45	85	5.09	A0A0D2Y2M4	84	K	50S ribosomal protein L23Ae	FOXG_10522	1	IIVHPLNTESAMK(1)K
map03010 Ribosome	8.95213e-45	85	5.09	A0A0D2Y2M4	119	K	50S ribosomal protein L23Ae	FOXG_10522	1	LYDIDCVK(1)INTLIRPDGTK
map03010 Ribosome	8.95213e-45	85	5.09	A0A0D2Y2M4	106	K	50S ribosomal protein L23Ae	FOXG_10522	1	AQIK(1)LALK
map03010 Ribosome	8.95213e-45	85	5.09	A0A0D2Y2M4	71	K	50S ribosomal protein L23Ae	FOXG_10522	1	LDEHK(1)IIVHPLNTESAMK
map03010 Ribosome	8.95213e-45	85	5.09	A0A0D2Y2M4	102	K	50S ribosomal protein L23Ae	FOXG_10522	1	SNK(1)AQIK
map03010 Ribosome	8.95213e-45	85	5.09	A0A0D2XH79	221	K	60S ribosomal protein L8	FOXG_03277	1	LISAVK(1)DGYLEK
map03010 Ribosome	8.95213e-45	85	5.09	A0A0D2XH79	194	K	60S ribosomal protein L8	FOXG_03277	1	LGTVVHK(1)K
map03010 Ribosome	8.95213e-45	85	5.09	A0A0D2XH79	210	K	60S ribosomal protein L8	FOXG_03277	1	SEDK(1)NELSK
map03010 Ribosome	8.95213e-45	85	5.09	A0A0D2XH79	253	K	60S ribosomal protein L8	FOXG_03277	1	QK(1)ALEAATK
map03010 Ribosome	8.95213e-45	85	5.09	A0A0D2XH79	94	K	60S ribosomal protein L8	FOXG_03277	1	NTAAQAFK(1)LLNK
map03010 Ribosome	8.95213e-45	85	5.09	A0A0D2XH79	119	K	60S ribosomal protein L8	FOXG_03277	1	LLQEATAVK(1)EGK
map03010 Ribosome	8.95213e-45	85	5.09	A0A0D2XH79	243	K	60S ribosomal protein L8	FOXG_03277	1	QWGGGIMGPK(1)AQMK
map03010 Ribosome	8.95213e-45	85	5.09	A0A0D2XH79	215	K	60S ribosomal protein L8	FOXG_03277	0.999664	SEDKNELSK(1)LISAVK
map03010 Ribosome	8.95213e-45	85	5.09	A0A0D2XH79	174	K	60S ribosomal protein L8	FOXG_03277	1	K(1)MGIPYAIVK
map03010 Ribosome	8.95213e-45	85	5.09	A0A0D2XH79	45	K	60S ribosomal protein L8	FOXG_03277	1	NFGIGQDIQPK(1)R
map03010 Ribosome	8.95213e-45	85	5.09	A0A0D2XH79	148	K	60S ribosomal protein L8	FOXG_03277	1	YGLNHVVGLIENK(1)K
map03010 Ribosome	8.95213e-45	85	5.09	A0A0D2XH79	31	K	60S ribosomal protein L8	FOXG_03277	1	NPLLEK(1)R
map03010 Ribosome	8.95213e-45	85	5.09	A0A0D2XH79	247	K	60S ribosomal protein L8	FOXG_03277	1	AQMK(1)IIK
map03010 Ribosome	8.95213e-45	85	5.09	A0A0D2XH79	195	K	60S ribosomal protein L8	FOXG_03277	1	K(1)TAAVLAVTEVR
map03010 Ribosome	8.95213e-45	85	5.09	A0A0D2XUD8	50	K	Uncharacterized protein	FOXG_07590	1	HLYTLVLK(1)DTDK
map03010 Ribosome	8.95213e-45	85	5.09	A0A0D2XUD8	73	K	Uncharacterized protein	FOXG_07590	1	QSLPPNLQLTDVSK(1)K
map03010 Ribosome	8.95213e-45	85	5.09	A0A0D2XUD8	10	K	Uncharacterized protein	FOXG_07590	1	K(1)FIEICR
map03010 Ribosome	8.95213e-45	85	5.09	A0A0D2Y910	69	K	60S ribosomal protein	FOXG_12778	1	EGK(1)ITSVYR
map03010 Ribosome	8.95213e-45	85	5.09	A0A0D2Y910	52	K	60S ribosomal protein	FOXG_12778	1	K(1)DDEVTIVR
map03010 Ribosome	8.95213e-45	85	5.09	A0A0D2Y910	21	K	60S ribosomal protein	FOXG_12778	1	AAHFK(1)APSDQR
map03010 Ribosome	8.95213e-45	85	5.09	A0A0D2Y910	37	K	60S ribosomal protein	FOXG_12778	1	VIMSAPLSK(1)ELR
map03010 Ribosome	8.95213e-45	85	5.09	A0A0D2XJQ5	88	K	Ubiquitin-60S ribosomal protein L40	FOXG_04169	1	ALASK(1)FNCDK
map03010 Ribosome	8.95213e-45	85	5.09	A0A0D2XJQ5	93	K	Ubiquitin-60S ribosomal protein L40	FOXG_04169	1	FNCDK(1)MICR
map03010 Ribosome	8.95213e-45	85	5.09	A0A0D2XB67	80	K	40S ribosomal protein S21	FOXG_01135	1	DGLLK(1)SVWSGQR
map03010 Ribosome	8.95213e-45	85	5.09	A0A0D2XUC6	185	K	Ribosomal protein L1	FOXG_07578	1	AGLGK(1)ILGPK
map03010 Ribosome	8.95213e-45	85	5.09	A0A0D2XI69	152	K	40S ribosomal protein S9	FOXG_03620	1	LDSQK(1)HIDFALTSPFGGGR
map03010 Ribosome	8.95213e-45	85	5.09	A0A0D2XI69	174	K	40S ribosomal protein S9	FOXG_03620	1	K(1)AAAAAGGEGGEDEEDEE
map03010 Ribosome	8.95213e-45	85	5.09	A0A0D2XI69	90	K	40S ribosomal protein S9	FOXG_03620	1	MK(1)LDYVLALK
map03010 Ribosome	8.95213e-45	85	5.09	A0A0D2XI69	63	K	40S ribosomal protein S9	FOXG_03620	1	QLLTLDEK(1)DPK
map03010 Ribosome	8.95213e-45	85	5.09	A0A0D2XI69	49	K	40S ribosomal protein S9	FOXG_03620	1	VGLTLSK(1)IR
map03010 Ribosome	8.95213e-45	85	5.09	A0A0D2XI69	113	K	40S ribosomal protein S9	FOXG_03620	1	LQTCVWK(1)LGLAK
map03010 Ribosome	8.95213e-45	85	5.09	A0A0D2XVK7	25	K	30S ribosomal protein S10e	FOXG_08019	1	EGVLVAQK(1)DFNLPK
map03010 Ribosome	8.95213e-45	85	5.09	A0A0D2XVK7	93	K	30S ribosomal protein S10e	FOXG_08019	1	EWLHLPAEIVPATHIK(1)QQR
map03010 Ribosome	8.95213e-45	85	5.09	A0A0D2XVK7	139	K	30S ribosomal protein S10e	FOXG_08019	1	DAGEGK(1)EGGAPGEFAPQFR
map03010 Ribosome	8.95213e-45	85	5.09	A0A0D2XVK7	10	K	30S ribosomal protein S10e	FOXG_08019	1	K(1)IHEYLFR
map03010 Ribosome	8.95213e-45	85	5.09	A0A0D2XVK7	5	K	30S ribosomal protein S10e	FOXG_08019	1	MLIPK(1)ADR
map03010 Ribosome	8.95213e-45	85	5.09	A0A0D2XGT0	69	K	60S ribosomal protein L24	FOXG_03124	1	GISEEVAK(1)K
map03010 Ribosome	8.95213e-45	85	5.09	A0A0D2XGT0	27	K	60S ribosomal protein L24	FOXG_03124	1	GDSK(1)IFR
map03010 Ribosome	8.95213e-45	85	5.09	A0A0D2XGT0	154	K	60S ribosomal protein L24	FOXG_03124	1	GSAPK(1)VQAK(1)TR
map03010 Ribosome	8.95213e-45	85	5.09	A0A0D2XGT0	136	K	60S ribosomal protein L24	FOXG_03124	1	LAAQASK(1)GQAVR
map03010 Ribosome	8.95213e-45	85	5.09	A0A0D2XGT0	91	K	60S ribosomal protein L24	FOXG_03124	1	GIVGASLDVIK(1)EK
map03010 Ribosome	8.95213e-45	85	5.09	A0A0D2XGT0	113	K	60S ribosomal protein L24	FOXG_03124	1	AQAIK(1)ESK(1)EK
map03010 Ribosome	8.95213e-45	85	5.09	A0A0D2XGT0	110	K	60S ribosomal protein L24	FOXG_03124	1	AQAIK(1)ESK(1)EK
map03010 Ribosome	8.95213e-45	85	5.09	A0A0D2XAN5	149	K	40S ribosomal protein S6	FOXG_00951	1	FFGLTK(1)DDDVRK
map03010 Ribosome	8.95213e-45	85	5.09	A0A0D2XAN5	217	K	40S ribosomal protein S6	FOXG_00951	1	DEANEYAQVLAK(1)R
map03010 Ribosome	8.95213e-45	85	5.09	A0A0D2XAN5	165	K	40S ribosomal protein S6	FOXG_00951	1	EVQPK(1)GEGK
map03010 Ribosome	8.95213e-45	85	5.09	A0A0D2XAN5	58	K	40S ribosomal protein S6	FOXG_00951	1	ITGGNDK(1)QGFPMK
map03010 Ribosome	8.95213e-45	85	5.09	A0A0D2XAN5	2	K	40S ribosomal protein S6	FOXG_00951	1	MK(1)LNISYPANGSQK
map03010 Ribosome	8.95213e-45	85	5.09	A0A0D2XAN5	226	K	40S ribosomal protein S6	FOXG_00951	1	VAEAK(1)ANK(1)ADAR
map03010 Ribosome	8.95213e-45	85	5.09	A0A0D2XAN5	143	K	40S ribosomal protein S6	FOXG_00951	1	K(1)FFGLTK
map03010 Ribosome	8.95213e-45	85	5.09	A0A0D2XAN5	14	K	40S ribosomal protein S6	FOXG_00951	1	LNISYPANGSQK(1)LIDIEDER
map03010 Ribosome	8.95213e-45	85	5.09	A0A0D2XAN5	205	K	40S ribosomal protein S6	FOXG_00951	1	VK(1)DEANEYAQVLAK
map03010 Ribosome	8.95213e-45	85	5.09	A0A0D2XAN5	174	K	40S ribosomal protein S6	FOXG_00951	1	SPYTK(1)APR
map03010 Ribosome	8.95213e-45	85	5.09	A0A0D2XAN5	46	K	40S ribosomal protein S6	FOXG_00951	1	MGAEVPGDSIGDEFK(1)GYIFR
map03010 Ribosome	8.95213e-45	85	5.09	A0A0D2XAN5	223	K	40S ribosomal protein S6	FOXG_00951	1	VAEAK(1)ANK(1)ADAR
map03010 Ribosome	8.95213e-45	85	5.09	A0A0D2Y4L7	53	K	50S ribosomal protein L31e	FOXG_11220	1	AFATK(1)SMGTSDVR
map03010 Ribosome	8.95213e-45	85	5.09	A0A0D2Y4L7	37	K	50S ribosomal protein L31e	FOXG_11220	1	LHGVTFK(1)K
map03010 Ribosome	8.95213e-45	85	5.09	A0A0D2Y4L7	68	K	50S ribosomal protein L31e	FOXG_11220	1	IDPQLNK(1)K
map03010 Ribosome	8.95213e-45	85	5.09	A0A0D2Y4L7	76	K	50S ribosomal protein L31e	FOXG_11220	1	VWEQGIK(1)GVDYR
map03010 Ribosome	8.95213e-45	85	5.09	A0A0D2Y8P1	56	K	40S ribosomal protein S23	FOXG_12657	1	GIVLEK(1)VGVEAK
map03010 Ribosome	8.95213e-45	85	5.09	A0A0D2Y8P1	30	K	40S ribosomal protein S23	FOXG_12657	1	WADLAYK(1)K
map03010 Ribosome	8.95213e-45	85	5.09	A0A0D2Y8P1	23	K	40S ribosomal protein S23	FOXG_12657	1	DQK(1)WADLAYK
map03010 Ribosome	8.95213e-45	85	5.09	A0A0D2Y8P1	78	K	40S ribosomal protein S23	FOXG_12657	1	VQLIK(1)NGK
map03010 Ribosome	8.95213e-45	85	5.09	A0A0D2Y5E5	118	K	60S ribosomal protein L32	FOXG_11500	1	QLGVK(1)VTNPK
map03010 Ribosome	8.95213e-45	85	5.09	A0A0D2Y5E5	61	K	60S ribosomal protein L32	FOXG_11500	1	GTIAMPSIGYGSNK(1)K
map03010 Ribosome	8.95213e-45	85	5.09	A0A0D2Y5E5	113	K	60S ribosomal protein L32	FOXG_11500	1	AK(1)QLGVK
map03010 Ribosome	8.95213e-45	85	5.09	A0A0D2Y5E5	5	K	60S ribosomal protein L32	FOXG_11500	1	MVAAK(1)HVK
map03010 Ribosome	8.95213e-45	85	5.09	A0A0D2XDE8	25	K	40S ribosomal protein S18	FOXG_01927	1	LLNTNVDGK(1)QK
map03010 Ribosome	8.95213e-45	85	5.09	A0A0D2XDE8	56	K	40S ribosomal protein S18	FOXG_01927	1	K(1)ADVDLNK(1)R
map03010 Ribosome	8.95213e-45	85	5.09	A0A0D2XDE8	49	K	40S ribosomal protein S18	FOXG_01927	1	K(1)ADVDLNK(1)R
map03010 Ribosome	8.95213e-45	85	5.09	A0A0D2XDE8	108	K	40S ribosomal protein S18	FOXG_01927	1	DSHILANGVDSK(1)LR
map03010 Ribosome	8.95213e-45	85	5.09	A0A0D2XDE8	48	K	40S ribosomal protein S18	FOXG_01927	1	YSNLVCK(1)K
map03010 Ribosome	8.95213e-45	85	5.09	A0A0D2Y2F8	92	K	40S ribosomal protein S19	FOXG_10455	1	PSK(1)HVDASGSVDR
map03010 Ribosome	8.95213e-45	85	5.09	A0A0D2Y2F8	120	K	40S ribosomal protein S19	FOXG_10455	1	IGVLEQDEDK(1)GGR
map03010 Ribosome	8.95213e-45	85	5.09	A0A0D2Y2F8	39	K	40S ribosomal protein S19	FOXG_10455	1	LPIPGWVDTVK(1)TGPAK
map03010 Ribosome	8.95213e-45	85	5.09	A0A0D2Y2F8	110	K	40S ribosomal protein S19	FOXG_10455	1	VMQALEK(1)IGVLEQDEDK
map03010 Ribosome	8.95213e-45	85	5.09	A0A0D2XUP9	101	K	60S ribosomal protein L27-A	FOXG_07704	1	GAVSNDTFK(1)EVSQR
map03010 Ribosome	8.95213e-45	85	5.09	A0A0D2XUP9	51	K	60S ribosomal protein L27-A	FOXG_07704	1	YPSK(1)ITR
map03010 Ribosome	8.95213e-45	85	5.09	A0A0D2XBP0	109	K	Uncharacterized protein	FOXG_01312	1	MEAMAGNLPGVK(1)R
map03010 Ribosome	8.95213e-45	85	5.09	A0A0D2XNM9	159	K	Ribosomal_L18e/L15P domain-containing protein	---	1	HFGFGPHSHK(1)K
map03010 Ribosome	8.95213e-45	85	5.09	A0A0D2XNM9	166	K	Ribosomal_L18e/L15P domain-containing protein	---	1	PYVESK(1)GR
map03010 Ribosome	8.95213e-45	85	5.09	A0A0D2XNM9	72	K	Ribosomal_L18e/L15P domain-containing protein	---	1	IVANINK(1)EGEK(1)R
map03010 Ribosome	8.95213e-45	85	5.09	A0A0D2XNM9	45	K	Ribosomal_L18e/L15P domain-containing protein	---	1	TDSSFNK(1)VVLR
map03010 Ribosome	8.95213e-45	85	5.09	A0A0D2XNM9	30	K	Ribosomal_L18e/L15P domain-containing protein	---	1	LLVK(1)LYR
map03010 Ribosome	8.95213e-45	85	5.09	A0A0D2XNM9	76	K	Ribosomal_L18e/L15P domain-containing protein	---	1	IVANINK(1)EGEK(1)R
map03010 Ribosome	8.95213e-45	85	5.09	A0A0D2XNM9	160	K	Ribosomal_L18e/L15P domain-containing protein	---	1	K(1)PYVESK
map03010 Ribosome	8.95213e-45	85	5.09	A0A0D2XHH7	92	K	50S ribosomal protein L14e	FOXG_03375	1	LWEK(1)SEIDSK
map03010 Ribosome	8.95213e-45	85	5.09	A0A0D2XHH7	42	K	50S ribosomal protein L14e	FOXG_03375	1	LATIVEIIDHK(1)R
map03010 Ribosome	8.95213e-45	85	5.09	A0A0D2XHH7	98	K	50S ribosomal protein L14e	FOXG_03375	1	SEIDSK(1)WEQTNWAK
map03010 Ribosome	8.95213e-45	85	5.09	A0A0D2XHH7	106	K	50S ribosomal protein L14e	FOXG_03375	1	WEQTNWAK(1)K(1)R
map03010 Ribosome	8.95213e-45	85	5.09	A0A0D2Y9B5	109	K	40S ribosomal protein S26	FOXG_12885	1	K(1)IVPTAPK
map03010 Ribosome	8.95213e-45	85	5.09	A0A0D2Y9B5	116	K	40S ribosomal protein S26	FOXG_12885	1	IVPTAPK(1)A
map03010 Ribosome	8.95213e-45	85	5.09	A0A0D2Y9B5	19	K	40S ribosomal protein S26	FOXG_12885	1	GHVK(1)PIR
map03010 Ribosome	8.95213e-45	85	5.09	A0A0D2Y9B4	6	K	Ubiquitin-40S ribosomal protein S27a	FOXG_12884	1	MQIFVK(1)TLTGK
map03010 Ribosome	8.95213e-45	85	5.09	A0A0D2Y9B4	27	K	Ubiquitin-40S ribosomal protein S27a	FOXG_12884	1	TITLEVESSDTIDNVK(1)SK
map03010 Ribosome	8.95213e-45	85	5.09	A0A0D2Y9B4	33	K	Ubiquitin-40S ribosomal protein S27a	FOXG_12884	1	IQDK(1)EGIPPDQQR
map03010 Ribosome	8.95213e-45	85	5.09	A0A0D2Y9B4	11	K	Ubiquitin-40S ribosomal protein S27a	FOXG_12884	1	TLTGK(1)TITLEVESSDTIDNVK
map03010 Ribosome	8.95213e-45	85	5.09	A0A0D2Y9B4	63	K	Ubiquitin-40S ribosomal protein S27a	FOXG_12884	1	TLSDYNIQK(1)ESTLHLVLR
map03010 Ribosome	8.95213e-45	85	5.09	A0A0D2Y9B4	108	K	Ubiquitin-40S ribosomal protein S27a	FOXG_12884	1	YYK(1)VDSDGK
map03010 Ribosome	8.95213e-45	85	5.09	A0A0D2Y9B4	114	K	Ubiquitin-40S ribosomal protein S27a	FOXG_12884	1	VDSDGK(1)IER
map03010 Ribosome	8.95213e-45	85	5.09	A0A0D2Y9B4	48	K	Ubiquitin-40S ribosomal protein S27a	FOXG_12884	1	LIFAGK(1)QLEDGR
map03010 Ribosome	8.95213e-45	85	5.09	A0A0D2Y9B4	153	K	Ubiquitin-40S ribosomal protein S27a	FOXG_12884	1	CHLTYVFDK(1)Q
map03010 Ribosome	8.95213e-45	85	5.09	A0A0D2Y9B4	105	K	Ubiquitin-40S ribosomal protein S27a	FOXG_12884	1	LAVLK(1)YYK
map03010 Ribosome	8.95213e-45	85	5.09	A0A0D2Y9B4	100	K	Ubiquitin-40S ribosomal protein S27a	FOXG_12884	1	TK(1)LAVLK
map03010 Ribosome	8.95213e-45	85	5.09	A0A0J9UT99	87	K	60S ribosomal protein L30	FOXG_05161	1	APIHHFSGNNIELGTACGK(1)LFR
map03010 Ribosome	8.95213e-45	85	5.09	A0A0J9UT99	32	K	60S ribosomal protein L30	FOXG_05161	1	VTLGYK(1)STLK
map03010 Ribosome	8.95213e-45	85	5.09	A0A0J9UT99	57	K	60S ribosomal protein L30	FOXG_05161	1	K(1)SELEYYSMLSK
map03010 Ribosome	8.95213e-45	85	5.09	A0A0J9UT99	23	K	60S ribosomal protein L30	FOXG_05161	1	LALVMK(1)SGK
map03010 Ribosome	8.95213e-45	85	5.09	A0A0J9UT99	9	K	60S ribosomal protein L30	FOXG_05161	1	K(1)DANSINSK
map03010 Ribosome	8.95213e-45	85	5.09	A0A0J9UT99	68	K	60S ribosomal protein L30	FOXG_05161	1	SELEYYSMLSK(1)APIHHFSGNNIELGTACGK
map03010 Ribosome	8.95213e-45	85	5.09	A0A0J9UT99	44	K	60S ribosomal protein L30	FOXG_05161	1	AK(1)LIIIAGNTPPLR
map03010 Ribosome	8.95213e-45	85	5.09	A0A0D2YBR1	52	K	40S ribosomal protein S24	FOXG_13739	1	LGSLYK(1)AQK
map03010 Ribosome	8.95213e-45	85	5.09	A0A0D2YBR1	87	K	40S ribosomal protein S24	FOXG_13739	1	K(1)FEPQYR
map03010 Ribosome	8.95213e-45	85	5.09	A0A0D2YBR1	40	K	40S ribosomal protein S24	FOXG_13739	1	ANISK(1)EELR
map03010 Ribosome	8.95213e-45	85	5.09	A0A0D2YBR1	102	K	40S ribosomal protein S24	FOXG_13739	1	VGLATK(1)AER
map03010 Ribosome	8.95213e-45	85	5.09	A0A0D2YBR1	86	K	40S ribosomal protein S24	FOXG_13739	1	TTGFALVYDSPEAMK(1)K
map03010 Ribosome	8.95213e-45	85	5.09	A0A0D2YBR1	55	K	40S ribosomal protein S24	FOXG_13739	1	AQK(1)DQISVFGLR
map03010 Ribosome	8.95213e-45	85	5.09	A0A0D2XJV1	123	K	60S ribosomal protein L12	FOXG_04217	1	SFAK(1)ELSGTVK
map03010 Ribosome	8.95213e-45	85	5.09	A0A0D2XJV1	40	K	60S ribosomal protein L12	FOXG_04217	1	IGPLGLSPK(1)K
map03010 Ribosome	8.95213e-45	85	5.09	A0A0D2XJV1	102	K	60S ribosomal protein L12	FOXG_04217	1	HNK(1)SVSLDEIIEIAR
map03010 Ribosome	8.95213e-45	85	5.09	A0A0D2XJV1	48	K	60S ribosomal protein L12	FOXG_04217	1	VGEDIAK(1)ATGDWK
map03010 Ribosome	8.95213e-45	85	5.09	A0A0D2XHU2	8	K	60S ribosomal protein L13	FOXG_03490	1	HNQK(1)LVNNHFR
map03010 Ribosome	8.95213e-45	85	5.09	A0A0D2XHU2	147	K	60S ribosomal protein L13	FOXG_03490	1	IEK(1)ASHISATLPIAPTDIAVK
map03010 Ribosome	8.95213e-45	85	5.09	A0A0D2XHU2	42	K	60S ribosomal protein L13	FOXG_03490	1	QAK(1)AAALAPR
map03010 Ribosome	8.95213e-45	85	5.09	A0A0D2XHU2	165	K	60S ribosomal protein L13	FOXG_03490	1	ASHISATLPIAPTDIAVK(1)EIK
map03010 Ribosome	8.95213e-45	85	5.09	A0A0D2XHU2	64	K	60S ribosomal protein L13	FOXG_03490	1	CPTLK(1)YNR
map03010 Ribosome	8.95213e-45	85	5.09	A0A0D2XHU2	117	K	60S ribosomal protein L13	FOXG_03490	1	LK(1)AYQER
map03010 Ribosome	8.95213e-45	85	5.09	A0A0D2XHU2	31	K	60S ribosomal protein L13	FOXG_03490	1	THFDQPGK(1)K
map03010 Ribosome	8.95213e-45	85	5.09	A0A0D2XHU2	211	K	60S ribosomal protein L13	FOXG_03490	1	DAAEAESAK(1)K
map03010 Ribosome	8.95213e-45	85	5.09	A0A0D2YC04	102	K	Uncharacterized protein	FOXG_13834	1	PRPEVLAK(1)R
map03010 Ribosome	8.95213e-45	85	5.09	A0A0D2YC04	31	K	Uncharacterized protein	FOXG_13834	1	SEENNYK(1)LR
map03010 Ribosome	8.95213e-45	85	5.09	A0A0D2YC04	301	K	Uncharacterized protein	FOXG_13834	1	EAEAAAK(1)EAEK
map03010 Ribosome	8.95213e-45	85	5.09	A0A0D2Y4J2	92	K	60S ribosomal protein L20	FOXG_11195	1	SGTHNMYK(1)EYR
map03010 Ribosome	8.95213e-45	85	5.09	A0A0D2Y4J2	158	K	60S ribosomal protein L20	FOXG_11195	1	ITK(1)ENTK(1)K
map03010 Ribosome	8.95213e-45	85	5.09	A0A0D2Y4J2	131	K	60S ribosomal protein L20	FOXG_11195	1	VVEIEK(1)TEDIK
map03010 Ribosome	8.95213e-45	85	5.09	A0A0D2Y4J2	162	K	60S ribosomal protein L20	FOXG_11195	1	ITK(1)ENTK(1)K
map03010 Ribosome	8.95213e-45	85	5.09	A0A0D2Y4J2	73	K	60S ribosomal protein L20	FOXG_11195	1	VK(1)NFGIWIR
map03010 Ribosome	8.95213e-45	85	5.09	A0A0D2Y4J2	146	K	60S ribosomal protein L20	FOXG_11195	1	QLTQK(1)GLSFPLPHR
map03010 Ribosome	8.95213e-45	85	5.09	A0A0J9USN5	271	K	60S ribosomal protein L5	FOXG_05398	1	EEWK(1)EISK
map03010 Ribosome	8.95213e-45	85	5.09	A0A0J9USN5	27	K	60S ribosomal protein L5	FOXG_05398	1	QQGK(1)TDYYAR
map03010 Ribosome	8.95213e-45	85	5.09	A0A0J9USN5	146	K	60S ribosomal protein L5	FOXG_05398	1	RPFK(1)VFLDVGLK
map03010 Ribosome	8.95213e-45	85	5.09	A0A0J9USN5	41	K	60S ribosomal protein L5	FOXG_05398	1	LITQAK(1)NK
map03010 Ribosome	8.95213e-45	85	5.09	A0A0J9USN5	167	K	60S ribosomal protein L5	FOXG_05398	1	VFGAMK(1)GASDGGILVPHSEK
map03010 Ribosome	8.95213e-45	85	5.09	A0A0J9USN5	48	K	60S ribosomal protein L5	FOXG_05398	1	YNAPK(1)YR
map03010 Ribosome	8.95213e-45	85	5.09	A0A0J9USN5	8	K	60S ribosomal protein L5	FOXG_05398	1	LVK(1)NSAYYSR
map03010 Ribosome	8.95213e-45	85	5.09	A0A0J9USN5	191	K	60S ribosomal protein L5	FOXG_05398	1	RFPGYDMETK(1)ELDADTLR
map03010 Ribosome	8.95213e-45	85	5.09	A0A0J9USN5	154	K	60S ribosomal protein L5	FOXG_05398	1	VFLDVGLK(1)R
map03010 Ribosome	8.95213e-45	85	5.09	A0A0J9USN5	5	K	60S ribosomal protein L5	FOXG_05398	1	VFHK(1)LVK
map03010 Ribosome	8.95213e-45	85	5.09	A0A0D2XA87	77	K	Ribosomal protein L15	---	1	PAPK(1)GATYGK
map03010 Ribosome	8.95213e-45	85	5.09	A0A0D2XA87	93	K	Ribosomal protein L15	---	1	PTNQGINQLK(1)YQR
map03010 Ribosome	8.95213e-45	85	5.09	A0A0D2XA87	182	K	Ribosomal protein L15	---	1	YNK(1)TQAGR
map03010 Ribosome	8.95213e-45	85	5.09	A0A0D2XA87	56	K	Ribosomal protein L15	---	1	AK(1)QGYVIYR
map03010 Ribosome	8.95213e-45	85	5.09	A0A0D2XA87	140	K	Ribosomal protein L15	---	1	YYEVILVDPQHK(1)AIR
map03010 Ribosome	8.95213e-45	85	5.09	A0A0D2XA87	12	K	Ribosomal protein L15	---	1	YVEELQK(1)K
map03010 Ribosome	8.95213e-45	85	5.09	A0A0D2XA87	5	K	Ribosomal protein L15	---	1	GALK(1)YVEELQK
map03010 Ribosome	8.95213e-45	85	5.09	A0A0D2XEN0	161	K	40S ribosomal protein S7	FOXG_02366	1	LLK(1)VILDEK
map03010 Ribosome	8.95213e-45	85	5.09	A0A0D2XEN0	148	K	40S ribosomal protein S7	FOXG_02366	1	TLTAVHDAILEDLTYPVEIVGK(1)R
map03010 Ribosome	8.95213e-45	85	5.09	A0A0D2XB71	74	K	60S ribosomal protein L23	FOXG_01139	1	K(1)VHPAVIVR
map03010 Ribosome	8.95213e-45	85	5.09	A0A0D2XB71	65	K	60S ribosomal protein L23	FOXG_01139	1	LPAGGVGDMVMATVK(1)K
map03010 Ribosome	8.95213e-45	85	5.09	A0A0D2XJG4	137	K	60S ribosomal protein L27a	FOXG_04074	1	LAEQK(1)IK
map03010 Ribosome	8.95213e-45	85	5.09	A0A0D2XJG4	63	K	60S ribosomal protein L27a	FOXG_04074	0.999999	YFHK(1)QPNHFWKPIINLDK
map03010 Ribosome	8.95213e-45	85	5.09	A0A0D2XJG4	95	K	60S ribosomal protein L27a	FOXG_04074	1	DAYVSGEK(1)K
map03010 Ribosome	8.95213e-45	85	5.09	A0A0D2XJG4	55	K	60S ribosomal protein L27a	FOXG_04074	1	YHPGYFGK(1)VGMR
map03010 Ribosome	8.95213e-45	85	5.09	A0A0D2XQI1	87	K	Uncharacterized protein	---	1	DLTSYK(1)K
map03010 Ribosome	8.95213e-45	85	5.09	A0A0D2XQI1	132	K	Uncharacterized protein	---	1	VVSLNVQDTDAK(1)DQK
map03010 Ribosome	8.95213e-45	85	5.09	A0A0D2XZN4	233	K	40S ribosomal protein S3	FOXG_09465	1	EEQAVLQPVSQDYGAK(1)AAQAAQAAQDAR
map03010 Ribosome	8.95213e-45	85	5.09	A0A0D2XZN4	111	K	40S ribosomal protein S3	FOXG_09465	1	YK(1)LLNGLAVR
map03010 Ribosome	8.95213e-45	85	5.09	A0A0D2XZN4	78	K	40S ribosomal protein S3	FOXG_09465	1	ELTSLIQK(1)R
map03010 Ribosome	8.95213e-45	85	5.09	A0A0D2XZN4	168	K	40S ribosomal protein S3	FOXG_09465	1	FTDGFMIHSGQPAK(1)DFIDHATR
map03010 Ribosome	8.95213e-45	85	5.09	A0A0D2XZN4	135	K	40S ribosomal protein S3	FOXG_09465	1	FIMESGAK(1)GCEVVVSGK
map03010 Ribosome	8.95213e-45	85	5.09	A0A0D2XZN4	205	K	40S ribosomal protein S3	FOXG_09465	1	AGPQK(1)TLPDAVTIIEPK
map03010 Ribosome	8.95213e-45	85	5.09	A0A0D2XZN4	81	K	40S ribosomal protein S3	FOXG_09465	1	FK(1)FPENSVSLYAAK
map03010 Ribosome	8.95213e-45	85	5.09	A0A0D2XZN4	200	K	40S ribosomal protein S3	FOXG_09465	1	GSDPEGK(1)AGPQK
map03010 Ribosome	8.95213e-45	85	5.09	A0A0D2XZN4	93	K	40S ribosomal protein S3	FOXG_09465	1	FPENSVSLYAAK(1)VQNR
map03010 Ribosome	8.95213e-45	85	5.09	A0A0D2XZN4	144	K	40S ribosomal protein S3	FOXG_09465	1	GCEVVVSGK(1)LR
map03010 Ribosome	8.95213e-45	85	5.09	A0A0D2XZN4	10	K	40S ribosomal protein S3	FOXG_09465	1	AHPGSQISK(1)R
map03010 Ribosome	8.95213e-45	85	5.09	A0A0D2XW00	114	K	Uncharacterized protein	FOXG_08164	1	IADYEAK(1)K
map03010 Ribosome	8.95213e-45	85	5.09	A0A0D2XGT8	10	K	Ribosomal protein L37	FOXG_03132	1	GTSSFGK(1)R
map03010 Ribosome	8.95213e-45	85	5.09	A0A0D2XGT8	14	K	Ribosomal protein L37	FOXG_03132	1	HNK(1)THTLCR
map03010 Ribosome	8.95213e-45	85	5.09	A0A0D2XAN2	166	K	40S ribosomal protein S8	FOXG_00948	1	VESAIEK(1)QFEAGR
map03010 Ribosome	8.95213e-45	85	5.09	A0A0D2XAN2	141	K	40S ribosomal protein S8	FOXG_00948	1	TEEEVK(1)K
map03010 Ribosome	8.95213e-45	85	5.09	A0A0D2XAN2	135	K	40S ribosomal protein S8	FOXG_00948	1	EGK(1)TEEEVKK
map03010 Ribosome	8.95213e-45	85	5.09	A0A0D2XDZ1	124	K	40S ribosomal protein S22	FOXG_02122	1	HVSGK(1)IIGFFY
map03010 Ribosome	8.95213e-45	85	5.09	A0A0D2XDZ1	92	K	40S ribosomal protein S22	FOXG_02122	1	WVVK(1)LLPAR
map03010 Ribosome	8.95213e-45	85	5.09	A0A0D2XDZ1	32	K	40S ribosomal protein S22	FOXG_02122	1	PSSK(1)VIIK
map03010 Ribosome	8.95213e-45	85	5.09	A0A0D2XDZ1	60	K	40S ribosomal protein S22	FOXG_02122	1	SGK(1)IVVQLNGR
map03010 Ribosome	8.95213e-45	85	5.09	A0A0D2XDZ1	88	K	40S ribosomal protein S22	FOXG_02122	1	LSELEK(1)WVVK
map03010 Ribosome	8.95213e-45	85	5.09	A0A0D2XDZ1	19	K	40S ribosomal protein S22	FOXG_02122	1	TSVLHDALNAINNAEK(1)AGK
map03010 Ribosome	8.95213e-45	85	5.09	A0A0D2Y5E6	22	K	40S ribosomal protein S16	FOXG_11501	1	TATAVAHCK(1)AGR
map03010 Ribosome	8.95213e-45	85	5.09	A0A0D2Y5E6	11	K	40S ribosomal protein S16	FOXG_11501	1	STQSVQCFGK(1)K
map03010 Ribosome	8.95213e-45	85	5.09	A0A0D2XDB1	92	K	60S ribosomal protein L2	FOXG_01889	1	QVTETFIANEGMYTGQFIYAGK(1)K
map03010 Ribosome	8.95213e-45	85	5.09	A0A0D2XDB1	60	K	60S ribosomal protein L2	FOXG_01889	1	GAPLAK(1)VVFR
map03010 Ribosome	8.95213e-45	85	5.09	A0A0D2XDB1	181	K	60S ribosomal protein L2	FOXG_01889	0.999997	TDKPLLK(1)ASR
map03010 Ribosome	8.95213e-45	85	5.09	A0A0D2XDB1	145	K	60S ribosomal protein L2	FOXG_01889	1	TSGNYITIVGHNPDEGK(1)TR
map03010 Ribosome	8.95213e-45	85	5.09	A0A0D2XDB1	234	K	60S ribosomal protein L2	FOXG_01889	1	YAAQGQK(1)AGLIAAR
map03010 Ribosome	8.95213e-45	85	5.09	A0A0D2XDB1	24	K	60S ribosomal protein L2	FOXG_01889	1	LNK(1)APAK
map03010 Ribosome	8.95213e-45	85	5.09	A0A0D2XDB1	177	K	60S ribosomal protein L2	FOXG_01889	1	TDK(1)PLLK
map03010 Ribosome	8.95213e-45	85	5.09	A0A0D2Y4M4	92	K	40S ribosomal protein S2	FOXG_11227	1	PVQK(1)QTR
map03010 Ribosome	8.95213e-45	85	5.09	A0A0D2Y4M4	161	K	40S ribosomal protein S2	FOXG_11227	1	GYWGTNLGQPHSLPCK(1)ESGK
map03010 Ribosome	8.95213e-45	85	5.09	A0A0D2Y4M4	120	K	40S ribosomal protein S2	FOXG_11227	1	AIVIIGDSEGHVGLGIK(1)TSK
map03010 Ribosome	8.95213e-45	85	5.09	A0A0D2Y4M4	165	K	40S ribosomal protein S2	FOXG_11227	1	ESGK(1)CGSVTVR
map03010 Ribosome	8.95213e-45	85	5.09	A0A0D2Y4M4	241	K	40S ribosomal protein S2	FOXG_11227	1	LIK(1)SPLDEYADTLR
map03010 Ribosome	8.95213e-45	85	5.09	A0A0D2Y4M4	37	K	40S ribosomal protein S2	FOXG_11227	1	NEEK(1)EWQPVTK
map03010 Ribosome	8.95213e-45	85	5.09	A0A0D2Y4M4	86	K	40S ribosomal protein S2	FOXG_11227	0.999903	LKDEVMK(1)IK
map03010 Ribosome	8.95213e-45	85	5.09	A0A0D2XVM8	304	K	60S ribosomal protein L3	FOXG_08040	1	K(1)TITPLGGFVR
map03010 Ribosome	8.95213e-45	85	5.09	A0A0D2XVM8	385	K	60S ribosomal protein L3	FOXG_08040	1	QYQGTLK(1)K
map03010 Ribosome	8.95213e-45	85	5.09	A0A0D2XVM8	303	K	60S ribosomal protein L3	FOXG_08040	1	GDADDNAATEIDVTK(1)K
map03010 Ribosome	8.95213e-45	85	5.09	A0A0D2XVM8	282	K	60S ribosomal protein L3	FOXG_08040	1	TSVNHK(1)IYR
map03010 Ribosome	8.95213e-45	85	5.09	A0A0D2XVM8	326	K	60S ribosomal protein L3	FOXG_08040	1	YGEVNNDFVMVK(1)GSIPGTK
map03010 Ribosome	8.95213e-45	85	5.09	A0A0D2XVM8	288	K	60S ribosomal protein L3	FOXG_08040	1	IGK(1)GDADDNAATEIDVTK
map03010 Ribosome	8.95213e-45	85	5.09	A0A0D2XVM8	341	K	60S ribosomal protein L3	FOXG_08040	1	K(1)TMFPQTSR
map03010 Ribosome	8.95213e-45	85	5.09	A0A0D2XVM8	115	K	60S ribosomal protein L3	FOXG_08040	1	SLTTVWAEHLSDELK(1)R
map03010 Ribosome	8.95213e-45	85	5.09	A0A0D2XVM8	358	K	60S ribosomal protein L3	FOXG_08040	1	VSLK(1)WIDTSSEFGHGAFQTPAEK
map03010 Ribosome	8.95213e-45	85	5.09	A0A0D2XVM8	176	K	60S ribosomal protein L3	FOXG_08040	1	K(1)AHLMEIQVNGGSIADK
map03010 Ribosome	8.95213e-45	85	5.09	A0A0D2XVM8	377	K	60S ribosomal protein L3	FOXG_08040	1	WIDTSSEFGHGAFQTPAEK(1)K
map03010 Ribosome	8.95213e-45	85	5.09	A0A0D2XVM8	38	K	60S ribosomal protein L3	FOXG_08040	0.988102	DDPK(0.988)K(0.012)PVHLTAAMGYK
map03010 Ribosome	8.95213e-45	85	5.09	A0A0D2XVM8	354	K	60S ribosomal protein L3	FOXG_08040	1	ALEK(1)VSLK
map03010 Ribosome	8.95213e-45	85	5.09	A0A0D2XVM8	154	K	60S ribosomal protein L3	FOXG_08040	1	K(1)YCTVVR
map03010 Ribosome	8.95213e-45	85	5.09	A0A0D2XVM8	378	K	60S ribosomal protein L3	FOXG_08040	1	K(1)QYQGTLK(1)K
map03010 Ribosome	8.95213e-45	85	5.09	A0A0D2XC68	141	K	Uncharacterized protein	FOXG_01491	1	ASHYAK(1)VIR
map03010 Ribosome	8.95213e-45	85	5.09	A0A0D2XC68	169	K	Uncharacterized protein	FOXG_01491	1	VALEDFK(1)R
map03010 Ribosome	8.95213e-45	85	5.09	A0A0D2XC68	279	K	Uncharacterized protein	FOXG_01491	1	ALIVHEPALK(1)TALR
map03010 Ribosome	8.95213e-45	85	5.09	A0A0D2XC68	313	K	Uncharacterized protein	FOXG_01491	1	MPAWVK(1)R
map03010 Ribosome	8.95213e-45	85	5.09	A0A0D2XCJ6	27	K	40S ribosomal protein S29	FOXG_01619	1	HK(1)AGLIR
map03010 Ribosome	8.95213e-45	85	5.09	A0A0D2XCJ6	48	K	40S ribosomal protein S29	FOXG_01619	1	AK(1)DIGFNK
map03010 Ribosome	8.95213e-45	85	5.09	A0A0D2XCJ6	54	K	40S ribosomal protein S29	FOXG_01619	1	DIGFNK(1)YR
map03010 Ribosome	8.95213e-45	85	5.09	A0A0D2Y2N3	59	K	Ribosomal protein L28e	FOXG_10532	1	HAGFVNDK(1)ALGISSGEK
map03010 Ribosome	8.95213e-45	85	5.09	A0A0D2Y2N3	28	K	Ribosomal protein L28e	FOXG_10532	1	DNNCFSAK(1)SK
map03010 Ribosome	8.95213e-45	85	5.09	A0A0D2Y2N3	76	K	Ribosomal protein L28e	FOXG_10532	1	GAIVVTSK(1)K
map03010 Ribosome	8.95213e-45	85	5.09	A0A0D2Y2N3	68	K	Ribosomal protein L28e	FOXG_10532	1	ALGISSGEK(1)GAIVVTSK(1)K
map03010 Ribosome	8.95213e-45	85	5.09	A0A0D2Y2N3	100	K	Ribosomal protein L28e	FOXG_10532	1	K(1)TYQAVANQAAK
map03010 Ribosome	8.95213e-45	85	5.09	A0A0D2Y2N3	47	K	Ribosomal protein L28e	FOXG_10532	1	DPLNLTNK(1)TSR
map03010 Ribosome	8.95213e-45	85	5.09	A0A0D2XJZ4	52	K	60S ribosomal protein L17	FOXG_04262	1	AVTFLENVK(1)EHK
map03010 Ribosome	8.95213e-45	85	5.09	A0A0D2XJZ4	124	K	60S ribosomal protein L17	FOXG_04262	1	HIQVNQAPK(1)QR
map03010 Ribosome	8.95213e-45	85	5.09	A0A0D2XJZ4	74	K	60S ribosomal protein L17	FOXG_04262	1	TAQGK(1)QFGVSK(1)AR
map03010 Ribosome	8.95213e-45	85	5.09	A0A0D2XJZ4	13	K	60S ribosomal protein L17	FOXG_04262	1	YAATEIQSSK(1)SAR
map03010 Ribosome	8.95213e-45	85	5.09	A0A0D2XJZ4	80	K	60S ribosomal protein L17	FOXG_04262	1	TAQGK(1)QFGVSK(1)AR
map03010 Ribosome	8.95213e-45	85	5.09	A0A0D2XJZ4	105	K	60S ribosomal protein L17	FOXG_04262	1	NAEANADAK(1)GLDTGALIVK
map03010 Ribosome	8.95213e-45	85	5.09	A0A0D2XJZ4	115	K	60S ribosomal protein L17	FOXG_04262	1	GLDTGALIVK(1)HIQVNQAPK
map03010 Ribosome	8.95213e-45	85	5.09	A0A0D2XJZ4	55	K	60S ribosomal protein L17	FOXG_04262	1	EHK(1)EAVPMR
map03010 Ribosome	8.95213e-45	85	5.09	A0A0J9U977	192	K	30S ribosomal protein S5	FOXG_00966	1	HAVDPEDQGQDDSGK(1)YQEIK
map03010 Ribosome	8.95213e-45	85	5.09	A0A0J9U977	168	K	30S ribosomal protein S5	FOXG_00966	1	TYTAEAPDLGK(1)VPGVK
map03010 Ribosome	8.95213e-45	85	5.09	A0A0D2XDT8	28	K	Ribosomal protein L37ae	FOXG_02068	1	K(1)MEVTQHAK
map03010 Ribosome	8.95213e-45	85	5.09	A0A0D2XDT8	36	K	Ribosomal protein L37ae	FOXG_02068	1	MEVTQHAK(1)YTCTFCGK
map03010 Ribosome	8.95213e-45	85	5.09	A0A0D2XDT8	13	K	Ribosomal protein L37ae	FOXG_02068	1	VGVTGK(1)YGTR
map03010 Ribosome	8.95213e-45	85	5.09	A0A0D2XDT8	44	K	Ribosomal protein L37ae	FOXG_02068	1	YTCTFCGK(1)VTVK
map03010 Ribosome	8.95213e-45	85	5.09	A0A0D2XE29	145	K	Uncharacterized protein	FOXG_02160	1	NMLGLSLVDSK(1)K
map03010 Ribosome	8.95213e-45	85	5.09	A0A0D2Y2S1	86	K	40S ribosomal protein S14	FOXG_10570	1	CK(1)ELGINALHIK
map03010 Ribosome	8.95213e-45	85	5.09	A0A0D2Y2S1	96	K	40S ribosomal protein S14	FOXG_10570	1	ELGINALHIK(1)IR
map03010 Ribosome	8.95213e-45	85	5.09	A0A0D2Y4G8	93	K	Uncharacterized protein	---	1	GMTSVFVGK(1)TR
map03010 Ribosome	8.95213e-45	85	5.09	A0A0D2Y4G8	185	K	Uncharacterized protein	---	1	GQYVDVK(1)GR
map03010 Ribosome	8.95213e-45	85	5.09	A0A0D2Y4G8	198	K	Uncharacterized protein	---	1	GMGFAGGMK(1)R
map03010 Ribosome	8.95213e-45	85	5.09	A0A0D2Y4G8	157	K	Uncharacterized protein	---	1	AELAEFK(1)VR
map03010 Ribosome	8.95213e-45	85	5.09	A0A0D2Y5D0	71	K	50S ribosomal protein L34e	FOXG_11485	1	PQK(1)TVQR
map03010 Ribosome	8.95213e-45	85	5.09	A0A0D2Y5D0	107	K	50S ribosomal protein L34e	FOXG_11485	1	VLK(1)EQEQSQK
map03010 Ribosome	8.95213e-45	85	5.09	A0A0D2X9U6	84	K	40S ribosomal protein S15	FOXG_00661	1	PDLVK(1)THLR
map03010 Ribosome	8.95213e-45	85	5.09	A0A0D2X9U6	14	K	40S ribosomal protein S15	FOXG_00661	1	ADEYDAEQAAELK(1)R
map03010 Ribosome	8.95213e-45	85	5.09	A0A0D2XP20	53	K	40S ribosomal protein S30	FOXG_05706	1	FVNVTLTGGK(1)R
map03010 Ribosome	8.95213e-45	85	5.09	A0A0D2XP20	3	K	40S ribosomal protein S30	FOXG_05706	1	GK(1)VHGSLAR
map03010 Ribosome	8.95213e-45	85	5.09	A0A0D2XMZ6	6	K	50S ribosomal protein L22e	FOXG_05325	1	APQAK(1)K(1)SGK
map03010 Ribosome	8.95213e-45	85	5.09	A0A0D2XMZ6	81	K	50S ribosomal protein L22e	FOXG_05325	1	YLK(1)YLTK
map03010 Ribosome	8.95213e-45	85	5.09	A0A0D2XMZ6	60	K	50S ribosomal protein L22e	FOXG_05325	1	TNNLGDNVVVK(1)QSGEGK
map03010 Ribosome	8.95213e-45	85	5.09	A0A0D2XMZ6	7	K	50S ribosomal protein L22e	FOXG_05325	1	APQAK(1)K(1)SGK
map03010 Ribosome	8.95213e-45	85	5.09	A0A0D2XMZ6	17	K	50S ribosomal protein L22e	FOXG_05325	1	K(1)YIIDASQPASDK
map03010 Ribosome	8.95213e-45	85	5.09	A0A0D2XMZ6	29	K	50S ribosomal protein L22e	FOXG_05325	1	YIIDASQPASDK(1)IFDVSAFEK
map03010 Ribosome	8.95213e-45	85	5.09	A0A0D2XMI5	158	K	Ribosomal_L16 domain-containing protein	---	1	SQYK(1)FPGR
map03010 Ribosome	8.95213e-45	85	5.09	A0A0D2XMI5	191	K	Ribosomal_L16 domain-containing protein	---	1	VK(1)VDGAYVQFLSNHGSLER
map03010 Ribosome	8.95213e-45	85	5.09	A0A0D2XMI5	169	K	Ribosomal_L16 domain-containing protein	---	1	IIVSK(1)NWGFTPLR
map03010 Ribosome	8.95213e-45	85	5.09	A0A0D2XMI5	101	K	Ribosomal_L16 domain-containing protein	---	1	INK(1)MLSCAGADR
map03010 Ribosome	8.95213e-45	85	5.09	A0A0D2XMI5	78	K	Ribosomal_L16 domain-containing protein	---	1	YLVK(1)NTGK
map03010 Ribosome	8.95213e-45	85	5.09	A0A0D2XMI5	82	K	Ribosomal_L16 domain-containing protein	---	1	NTGK(1)EGFHLR
map03010 Ribosome	8.95213e-45	85	5.09	A0A0D2XUS0	28	K	40S ribosomal protein S5	FOXG_07725	1	K(1)ANCPIIER
map03010 Ribosome	8.95213e-45	85	5.09	A0A0D2Y8Q3	138	K	Uncharacterized protein	FOXG_12669	1	IK(1)ELGPGGWNLR
map03010 Ribosome	8.95213e-45	85	5.09	A0A0D2XZ23	32	K	40S ribosomal protein S17	FOXG_09245	1	LTLDFETNK(1)R
map03010 Ribosome	8.95213e-45	85	5.09	A0A0D2XZ23	23	K	40S ribosomal protein S17	FOXG_09245	1	YYPK(1)LTLDFETNK
map03010 Ribosome	8.95213e-45	85	5.09	A0A0D2XZ23	44	K	40S ribosomal protein S17	FOXG_09245	1	ICDEIAIIASK(1)R
map03010 Ribosome	8.95213e-45	85	5.09	A0A0D2XZ23	113	K	40S ribosomal protein S17	FOXG_09245	1	DLLK(1)HLGFESIPVNVIPVTQQQVPER
map03010 Ribosome	8.95213e-45	85	5.09	A0A0D2XZ23	14	K	40S ribosomal protein S17	FOXG_09245	1	SAK(1)VIIER
map03010 Ribosome	8.95213e-45	85	5.09	A0A0D2X911	27	K	60S ribosomal protein L35	FOXG_00371	1	QLAELK(1)TELGQLR
map03010 Ribosome	8.95213e-45	85	5.09	A0A0D2X911	21	K	60S ribosomal protein L35	FOXG_00371	1	NKDDLTK(1)QLAELK
map03010 Ribosome	8.95213e-45	85	5.09	A0A0D2X911	101	K	60S ribosomal protein L35	FOXG_00371	1	LSPEEK(1)SR
map03010 Ribosome	8.95213e-45	85	5.09	A0A0D2X911	37	K	60S ribosomal protein L35	FOXG_00371	1	IQK(1)VASSGSK
map03010 Ribosome	8.95213e-45	85	5.09	A0A0D2X911	65	K	60S ribosomal protein L35	FOXG_00371	1	VLTVINAK(1)QR
map03010 Ribosome	8.95213e-45	85	5.09	A0A0D2X911	44	K	60S ribosomal protein L35	FOXG_00371	1	VASSGSK(1)LNR
map03010 Ribosome	8.95213e-45	85	5.09	A0A0D2X917	26	K	60S ribosomal protein L6	FOXG_00377	1	K(1)WYPADDDAENKK
map03010 Ribosome	8.95213e-45	85	5.09	A0A0D2X917	108	K	60S ribosomal protein L6	FOXG_00377	1	YVIATSYK(1)VDISGLDEK
map03010 Ribosome	8.95213e-45	85	5.09	A0A0D2X917	167	K	60S ribosomal protein L6	FOXG_00377	1	AIDK(1)ALIANIK
map03010 Ribosome	8.95213e-45	85	5.09	A0A0D2X917	12	K	60S ribosomal protein L6	FOXG_00377	1	PTSK(1)TFGK(1)STR
map03010 Ribosome	8.95213e-45	85	5.09	A0A0D2X917	163	K	60S ribosomal protein L6	FOXG_00377	1	AADQK(1)AIDK
map03010 Ribosome	8.95213e-45	85	5.09	A0A0D2X917	8	K	60S ribosomal protein L6	FOXG_00377	1	PTSK(1)TFGK(1)STR
map03010 Ribosome	8.95213e-45	85	5.09	A0A0D2X917	174	K	60S ribosomal protein L6	FOXG_00377	1	ALIANIK(1)K
map03010 Ribosome	8.95213e-45	85	5.09	A0A0D2X917	37	K	60S ribosomal protein L6	FOXG_00377	1	WYPADDDAENK(1)K
map03010 Ribosome	8.95213e-45	85	5.09	A0A0D2X917	117	K	60S ribosomal protein L6	FOXG_00377	1	VDISGLDEK(1)K
map03010 Ribosome	8.95213e-45	85	5.09	A0A0D2XUS1	18	K	40S ribosomal protein S25	FOXG_07726	1	QCLADLEEK(1)GIIK
map03010 Ribosome	8.95213e-45	85	5.09	A0A0D2XUS1	2	K	40S ribosomal protein S25	FOXG_07726	1	MK(1)INGSLAR
map03010 Ribosome	8.95213e-45	85	5.09	A0A0D2XI68	50	K	50S ribosomal protein L21e	FOXG_03619	1	ANGAVQK(1)GMPFK
map03010 Ribosome	8.95213e-45	85	5.09	A0A0D2XI68	120	K	50S ribosomal protein L21e	FOXG_03619	1	EAK(1)ANGTVVQVK
map03010 Ribosome	8.95213e-45	85	5.09	A0A0D2XI68	7	K	50S ribosomal protein L21e	FOXG_03619	1	GHSYGK(1)R
map03010 Ribosome	8.95213e-45	85	5.09	A0A0D2XI68	129	K	50S ribosomal protein L21e	FOXG_03619	1	ANGTVVQVK(1)R
map03010 Ribosome	8.95213e-45	85	5.09	A0A0D2XI68	78	K	50S ribosomal protein L21e	FOXG_03619	1	SAVGVIIYK(1)QVK
map03010 Ribosome	8.95213e-45	85	5.09	A0A0D2XI68	107	K	50S ribosomal protein L21e	FOXG_03619	1	SREDFLK(1)R
map03010 Ribosome	8.95213e-45	85	5.09	A0A0D2XI68	22	K	50S ribosomal protein L21e	FOXG_03619	1	K(1)GMIALNTYLR
map03010 Ribosome	8.95213e-45	85	5.09	A0A0D2XI68	60	K	50S ribosomal protein L21e	FOXG_03619	1	VYHGK(1)TGVIYNVTK
map03010 Ribosome	8.95213e-45	85	5.09	A0A0D2XI68	43	K	50S ribosomal protein L21e	FOXG_03619	1	VGDIVDIK(1)ANGAVQK
map03010 Ribosome	8.95213e-45	85	5.09	A0A0J9U592	119	K	60S ribosomal protein L9-B	FOXG_00237	1	NFIGEK(1)LVR
map03010 Ribosome	8.95213e-45	85	5.09	A0A0J9U592	172	K	60S ribosomal protein L9-B	FOXG_00237	1	K(1)FLDGLYVSEK
map03010 Ribosome	8.95213e-45	85	5.09	A0A0J9U592	49	K	60S ribosomal protein L9-B	FOXG_00237	1	DLSHLAVNFTVPK(1)K
map03010 Ribosome	8.95213e-45	85	5.09	A0A0J9U592	2	K	60S ribosomal protein L9-B	FOXG_00237	1	MK(1)YIHSQELLEIPEGVK
map03010 Ribosome	8.95213e-45	85	5.09	A0A0J9U592	17	K	60S ribosomal protein L9-B	FOXG_00237	1	YIHSQELLEIPEGVK(1)VSIK
map03010 Ribosome	8.95213e-45	85	5.09	A0A0D2XDB8	152	K	Ribosomal protein	FOXG_01896	1	INEVK(1)STIK
map03010 Ribosome	8.95213e-45	85	5.09	A0A0D2XDB8	130	K	Ribosomal protein	FOXG_01896	1	LLGPGLSK(1)AGK
map03010 Ribosome	8.95213e-45	85	5.09	A0A0D2XDB8	156	K	Ribosomal protein	FOXG_01896	1	STIK(1)FQLK
map03010 Ribosome	8.95213e-45	85	5.09	A0A0D2XDB8	3	K	Ribosomal protein	FOXG_01896	1	SK(1)ITVANVR
map03010 Ribosome	8.95213e-45	85	5.09	A0A0D2XDB8	91	K	Ribosomal protein	FOXG_01896	1	HGGVDAMSADDLK(1)K
map03010 Ribosome	8.95213e-45	85	5.09	A0A0D2XDB8	78	K	Ribosomal protein	FOXG_01896	1	AK(1)HGGVDAMSADDLK
map03010 Ribosome	8.95213e-45	85	5.09	A0A0D2XDB8	106	K	Ribosomal protein	FOXG_01896	1	K(1)YDAFVASEALIK
map03010 Ribosome	8.95213e-45	85	5.09	A0A0D2XDB8	24	K	Ribosomal protein	FOXG_01896	1	TQVGELLEYSNETK(1)K
map03010 Ribosome	8.95213e-45	85	5.09	A0A0D2XDB8	214	K	Ribosomal protein	FOXG_01896	1	ASMSPPK(1)R
map03010 Ribosome	8.95213e-45	85	5.09	A0A0D2XDB8	196	K	Ribosomal protein	FOXG_01896	1	K(1)GWQNVGSLTIK
map03010 Ribosome	8.95213e-45	85	5.09	A0A0D2Y970	59	K	40S ribosomal protein S0	RPS0	1	TWEK(1)IVLAAR
map03010 Ribosome	8.95213e-45	85	5.09	A0A0D2Y970	217	K	40S ribosomal protein S0	RPS0	1	DPEAEAEDK(1)VEEEK
map03010 Ribosome	8.95213e-45	85	5.09	A0A0D2Y970	91	K	40S ribosomal protein S0	RPS0	1	AVLK(1)FAAHTGATAIAGR
map03010 Ribosome	8.95213e-45	85	5.09	A0A0D2Y970	55	K	40S ribosomal protein S0	RPS0	1	ADGVNVINVGK(1)TWEK
map03010 Ribosome	8.95213e-45	85	5.09	A0A0D2XCJ2	330	K	50S ribosomal protein L4e	FOXG_01615	1	NK(1)QVMLR
map03010 Ribosome	8.95213e-45	85	5.09	A0A0D2XCJ2	279	K	50S ribosomal protein L4e	FOXG_01615	1	ALDEIYGSTTEASAHK(1)R
map03010 Ribosome	8.95213e-45	85	5.09	A0A0D2XCJ2	220	K	50S ribosomal protein L4e	FOXG_01615	1	GPLVIYDPETDGK(1)ELVTAFR
map03010 Ribosome	8.95213e-45	85	5.09	A0A0D2XCJ2	184	K	50S ribosomal protein L4e	FOXG_01615	1	AVGAGADIEK(1)VK
map03010 Ribosome	8.95213e-45	85	5.09	A0A0D2XCJ2	349	K	50S ribosomal protein L4e	FOXG_01615	1	LNPYASVFAQEAQK(1)K
map03010 Ribosome	8.95213e-45	85	5.09	A0A0D2XCJ2	56	K	50S ribosomal protein L4e	FOXG_01615	1	QPYAVSEK(1)AGHQTSAESWGTGR
map03010 Ribosome	8.95213e-45	85	5.09	A0A0D2XCJ2	311	K	50S ribosomal protein L4e	FOXG_01615	1	LINSSEIQSSLNAPK(1)GEAVTR
map03010 Ribosome	8.95213e-45	85	5.09	A0A0D2XCJ2	105	K	50S ribosomal protein L4e	FOXG_01615	1	MFAPTK(1)IWR
map03010 Ribosome	8.95213e-45	85	5.09	A0A0D2XCJ2	113	K	50S ribosomal protein L4e	FOXG_01615	1	WHVK(1)VNQGQK(1)R
map03010 Ribosome	8.95213e-45	85	5.09	A0A0D2XYI9	171	K	Uncharacterized protein	FOXG_09061	1	VYDK(1)AWR
map03010 Ribosome	8.95213e-45	85	5.09	A0A0D2XNM2	162	K	Ribosomal protein L19	---	1	ETALQEEMDAK(1)R
map03010 Ribosome	8.95213e-45	85	5.09	A0A0D2XNM2	43	K	Ribosomal protein L19	---	1	K(1)LISDGLIIR
map03010 Ribosome	8.95213e-45	85	5.09	A0A0D2XNM2	19	K	Ribosomal protein L19	---	1	LASAVIGCGK(1)R
map03010 Ribosome	8.95213e-45	85	5.09	A0A0D2XW30	22	K	40S ribosomal protein S27	FOXG_08194	1	LK(1)TLVPAPR
map03010 Ribosome	8.95213e-45	85	5.09	A0A0D2XW30	17	K	40S ribosomal protein S27	FOXG_08194	1	VLAVDLLNPSPAAEAK(1)K
map03010 Ribosome	8.95213e-45	85	5.09	A0A0D2XAT5	84	K	40S ribosomal protein S11	FOXG_01001	1	ILTGTVVSTK(1)MHR
map03010 Ribosome	8.95213e-45	85	5.09	A0A0D2XAT5	61	K	40S ribosomal protein S11	FOXG_01001	1	AAIEGSYIDK(1)K
map03010 Ribosome	8.95213e-45	85	5.09	A0A0D2XAT5	138	K	40S ribosomal protein S11	FOXG_01001	1	VEEGDQVTVGQCRPLSK(1)TVR
map03010 Ribosome	8.95213e-45	85	5.09	A0A0D2XAT5	51	K	40S ribosomal protein S11	FOXG_01001	1	TPK(1)AAIEGSYIDK
map03010 Ribosome	8.95213e-45	85	5.09	A0A0D2XAT5	41	K	40S ribosomal protein S11	FOXG_01001	1	WYK(1)DVGLGFR
map03010 Ribosome	8.95213e-45	85	5.09	A0A0D2XKG8	190	K	60S ribosomal protein L16	FOXG_04442	1	K(1)NASVK(1)EETAK
map03010 Ribosome	8.95213e-45	85	5.09	A0A0D2XKG8	33	K	60S ribosomal protein L16	FOXG_04442	1	QLLSGQK(1)IVIVR
map03010 Ribosome	8.95213e-45	85	5.09	A0A0D2XKG8	165	K	60S ribosomal protein L16	FOXG_04442	1	AK(1)GAAFYER
map03010 Ribosome	8.95213e-45	85	5.09	A0A0D2XKG8	185	K	60S ribosomal protein L16	FOXG_04442	1	K(1)NASVK(1)EETAK
map03010 Ribosome	8.95213e-45	85	5.09	A0A0D2XKG8	26	K	60S ribosomal protein L16	FOXG_04442	1	LASIVAK(1)QLLSGQK
map03010 Ribosome	8.95213e-45	85	5.09	A0A0D2XKG8	184	K	60S ribosomal protein L16	FOXG_04442	1	QLADAK(1)K
map03010 Ribosome	8.95213e-45	85	5.09	A0A0D2XKG8	119	K	60S ribosomal protein L16	FOXG_04442	1	K(1)VVVPQALR
map03010 Ribosome	8.95213e-45	85	5.09	A0A0D2XKG8	93	K	60S ribosomal protein L16	FOXG_04442	1	GMIPHK(1)TAR
map03010 Ribosome	8.95213e-45	85	5.09	A0A0D2XKG8	136	K	60S ribosomal protein L16	FOXG_04442	1	K(1)FCTVGR
map03010 Ribosome	8.95213e-45	85	5.09	A0A0D2XKG8	13	K	60S ribosomal protein L16	FOXG_04442	1	SSFEQVVVIDGK(1)GHLLGR
map03010 Ribosome	8.95213e-45	85	5.09	A0A0D2XKG8	105	K	60S ribosomal protein L16	FOXG_04442	1	LK(1)VFEGVPPPYDK
map03010 Ribosome	8.95213e-45	85	5.09	A0A0D2XKG8	150	K	60S ribosomal protein L16	FOXG_04442	1	LSSEVGWK(1)YEDVVAR
map03010 Ribosome	8.95213e-45	85	5.09	A0A0D2XDZ0	33	K	40S ribosomal protein S12	FOXG_02121	1	GQMSILDALK(1)GVLK
map03010 Ribosome	8.95213e-45	85	5.09	A0A0D2XDZ0	37	K	40S ribosomal protein S12	FOXG_02121	1	GVLK(1)LSLMHDGLAR
map03010 Ribosome	8.95213e-45	85	5.09	A0A0D2XDZ0	76	K	40S ribosomal protein S12	FOXG_02121	1	QAHMCVLNENCEEEAYK(1)K
map03010 Ribosome	8.95213e-45	85	5.09	A0A0D2XDZ0	126	K	40S ribosomal protein S12	FOXG_02121	1	VVNCSCVVVK(1)DWGEESQER
map03010 Ribosome	8.95213e-45	85	5.09	A0A0D2XMQ0	97	K	60S ribosomal protein L44	FOXG_05227	1	HFELGGDK(1)K
map03010 Ribosome	8.95213e-45	85	5.09	A0A0D2XMQ0	76	K	60S ribosomal protein L44	FOXG_05227	1	LECVK(1)CK
map03010 Ribosome	8.95213e-45	85	5.09	A0A0D2XMQ0	86	K	60S ribosomal protein L44	FOXG_05227	1	LQLALK(1)R
map03010 Ribosome	8.95213e-45	85	5.09	A0A0D2XMQ0	29	K	60S ribosomal protein L44	FOXG_05227	1	VTQYK(1)AGK
map03010 Ribosome	8.95213e-45	85	5.09	A0A0D2XDL8	104	K	60S acidic ribosomal protein P0	FOXG_01998	1	DIILANK(1)VAAPAR
map03010 Ribosome	8.95213e-45	85	5.09	A0A0D2XDL8	64	K	60S acidic ribosomal protein P0	FOXG_01998	1	ALK(1)TFIPDSPEYER
map03010 Ribosome	8.95213e-45	85	5.09	A0A0D2XDL8	94	K	60S acidic ribosomal protein P0	FOXG_01998	1	GNVGFVFTNDDLK(1)EVR
map03010 Ribosome	8.95213e-45	85	5.09	A0A0D2XDL8	48	K	60S acidic ribosomal protein P0	FOXG_01998	1	SK(1)GVVLMGK
map03010 Ribosome	8.95213e-45	85	5.09	A0A0D2XDL8	81	K	60S acidic ribosomal protein P0	FOXG_01998	1	LLPHVK(1)GNVGFVFTNDDLK
map03010 Ribosome	8.95213e-45	85	5.09	A0A0D2XDL8	8	K	60S acidic ribosomal protein P0	FOXG_01998	1	SENK(1)ANYFDK
map03010 Ribosome	8.95213e-45	85	5.09	A0A0D2XDL8	294	K	60S acidic ribosomal protein P0	FOXG_01998	1	IANPDAYASAAPAAAASGGAAAPAEAEK(1)K
map03010 Ribosome	8.95213e-45	85	5.09	A0A0D2XDL8	55	K	60S acidic ribosomal protein P0	FOXG_01998	1	GVVLMGK(1)NTMVR
map03010 Ribosome	8.95213e-45	85	5.09	A0A0D2XGN9	22	K	40S ribosomal protein S4	FOXG_03083	1	LSAPSHWLLDK(1)LSGTYAPK
map03010 Ribosome	8.95213e-45	85	5.09	A0A0D2XGN9	161	K	40S ribosomal protein S4	FOXG_03083	1	VNDTVK(1)IDLATGK
map03010 Ribosome	8.95213e-45	85	5.09	A0A0D2XGN9	155	K	40S ribosomal protein S4	FOXG_03083	1	YPDPLIK(1)VNDTVK
map03010 Ribosome	8.95213e-45	85	5.09	A0A0D2XGN9	71	K	40S ribosomal protein S4	FOXG_03083	1	LVK(1)VDGK
map03010 Ribosome	8.95213e-45	85	5.09	A0A0D2XGN9	239	K	40S ribosomal protein S4	FOXG_03083	1	PWISLPK(1)GK
map03010 Ribosome	8.95213e-45	85	5.09	A0A0D2XGN9	122	K	40S ribosomal protein S4	FOXG_03083	1	IQAEEAEYK(1)LGK
map03010 Ribosome	8.95213e-45	85	5.09	A0A0D2XGN9	62	K	40S ribosomal protein S4	FOXG_03083	1	ETK(1)AILMQR
map03010 Ribosome	8.95213e-45	85	5.09	A0A0D2XGN9	211	K	40S ribosomal protein S4	FOXG_03083	1	HDGGFNIVHVK(1)DAIDNSFATR
map03010 Ribosome	8.95213e-45	85	5.09	A0A0D2XBZ0	27	K	40S ribosomal protein S1	RPS1	1	K(1)DWYSIK
map03010 Ribosome	8.95213e-45	85	5.09	A0A0D2XBZ0	152	K	40S ribosomal protein S1	RPS1	1	K(1)TTYAASSQIR
map03010 Ribosome	8.95213e-45	85	5.09	A0A0D2XBZ0	75	K	40S ribosomal protein S1	RPS1	1	ILEVSLADLQK(1)DEDHSFR
map03010 Ribosome	8.95213e-45	85	5.09	A0A0D2XBZ0	94	K	40S ribosomal protein S1	RPS1	1	VDEVQGK(1)NCLTAFHGLDFTSDK
map03010 Ribosome	8.95213e-45	85	5.09	A0A0D2XBZ0	199	K	40S ribosomal protein S1	RPS1	1	EIEK(1)STQGIYPLQNVHIR
map03010 Ribosome	8.95213e-45	85	5.09	A0A0D2XBZ0	167	K	40S ribosomal protein S1	RPS1	1	K(1)MTDIIQR
map03010 Ribosome	8.95213e-45	85	5.09	A0A0D2XBZ0	109	K	40S ribosomal protein S1	RPS1	1	NCLTAFHGLDFTSDK(1)LR
map03010 Ribosome	8.95213e-45	85	5.09	A0A0D2XBZ0	116	K	40S ribosomal protein S1	RPS1	1	K(1)WQTLIEANVTVK
map03010 Ribosome	8.95213e-45	85	5.09	A0A0D2XBZ0	45	K	40S ribosomal protein S1	RPS1	1	DVGK(1)TLVNR
map03010 Ribosome	8.95213e-45	85	5.09	A0A0D2XBZ0	19	K	40S ribosomal protein S1	RPS1	1	K(1)TVDPFSR
map03010 Ribosome	8.95213e-45	85	5.09	A0A0D2XBZ0	62	K	40S ribosomal protein S1	RPS1	1	TTGLK(1)NANDALK(1)GR
map03010 Ribosome	8.95213e-45	85	5.09	A0A0D2XBZ0	55	K	40S ribosomal protein S1	RPS1	1	TTGLK(1)NANDALK(1)GR
map03010 Ribosome	8.95213e-45	85	5.09	A0A0D2XBZ0	222	K	40S ribosomal protein S1	RPS1	1	APK(1)FDLGALMALHGESGTDDQGQK
map00051 Fructose and mannose metabolism	0.737437	9	0.86	A0A0D2XMU9	169	K	Amidohydro-rel domain-containing protein	FOXG_05276	1	FIEGVK(1)LLGR
map00051 Fructose and mannose metabolism	0.737437	9	0.86	A0A0D2XCR5	166	K	Phosphomannomutase	FOXG_01689	1	NDFEAFDK(1)DAK
map00051 Fructose and mannose metabolism	0.737437	9	0.86	A0A0D2XCR5	179	K	Phosphomannomutase	FOXG_01689	1	FVAVLK(1)ER
map00051 Fructose and mannose metabolism	0.737437	9	0.86	A0A0D2XCR5	234	K	Phosphomannomutase	FOXG_01689	1	TIHFFGDK(1)TFEGGNDYEIYTDSR
map00051 Fructose and mannose metabolism	0.737437	9	0.86	A0A0D2XCR5	51	K	Phosphomannomutase	FOXG_01689	1	SK(1)CAIGYVGGSDFAK
map00051 Fructose and mannose metabolism	0.737437	9	0.86	A0A0J9U6M1	166	K	Phosphotransferase	FOXG_00556	1	WTK(1)GFDIDGVEGK
map00051 Fructose and mannose metabolism	0.737437	9	0.86	A0A0J9U6M1	21	K	Phosphotransferase	FOXG_00556	1	LEK(1)LFTVEPAK
map00051 Fructose and mannose metabolism	0.737437	9	0.86	A0A0J9U6M1	278	K	Phosphotransferase	FOXG_00556	1	TAYDVTIDK(1)ESPRPGQQAFEK
map00051 Fructose and mannose metabolism	0.737437	9	0.86	A0A0J9U6M1	101	K	Phosphotransferase	FOXG_00556	1	SEFDILQSK(1)YR
map00051 Fructose and mannose metabolism	0.737437	9	0.86	A0A0J9U6M1	29	K	Phosphotransferase	FOXG_00556	1	LFTVEPAK(1)LK
map00051 Fructose and mannose metabolism	0.737437	9	0.86	A0A0J9U6M1	394	K	Phosphotransferase	FOXG_00556	1	LSACGVAAICK(1)K
map00051 Fructose and mannose metabolism	0.737437	9	0.86	A0A0D2Y1Y2	308	K	Fructose-bisphosphate aldolase	FOXG_10275	1	DYMINK(1)R
map00051 Fructose and mannose metabolism	0.737437	9	0.86	A0A0D2Y1Y2	324	K	Fructose-bisphosphate aldolase	FOXG_10275	1	EYVNTTVGNPDGEDK(1)PNK
map00051 Fructose and mannose metabolism	0.737437	9	0.86	A0A0D2Y1Y2	250	K	Fructose-bisphosphate aldolase	FOXG_10275	1	HQAHVK(1)EALK
map00051 Fructose and mannose metabolism	0.737437	9	0.86	A0A0D2Y1Y2	10	K	Fructose-bisphosphate aldolase	FOXG_10275	1	K(1)TGVIVGDDVLR
map00051 Fructose and mannose metabolism	0.737437	9	0.86	A0A0D2Y1Y2	114	K	Fructose-bisphosphate aldolase	FOXG_10275	1	SLAPTYGIPVVLHTDHCAK(1)K
map00051 Fructose and mannose metabolism	0.737437	9	0.86	A0A0D2XR18	90	K	Mannose-1-phosphate guanylyltransferase	FOXG_06420	1	DSAK(1)EFPAITIK
map00051 Fructose and mannose metabolism	0.737437	9	0.86	A0A0D2XR18	354	K	Mannose-1-phosphate guanylyltransferase	FOXG_06420	1	VK(1)ESIVLEDCEIK
map00051 Fructose and mannose metabolism	0.737437	9	0.86	A0A0D2XEA1	197	K	Triosephosphate isomerase	FOXG_02233	1	GISDK(1)VADETR
map00051 Fructose and mannose metabolism	0.737437	9	0.86	A0A0D2XEA1	4	K	Triosephosphate isomerase	FOXG_02233	1	K(1)FFVGGNFK
map00051 Fructose and mannose metabolism	0.737437	9	0.86	A0A0D2XEA1	21	K	Triosephosphate isomerase	FOXG_02233	1	SSIK(1)EIVDNLNNADLDK
map00051 Fructose and mannose metabolism	0.737437	9	0.86	A0A0D2XEA1	213	K	Triosephosphate isomerase	FOXG_02233	1	ILYGGSVNEK(1)NCGELSK
map00051 Fructose and mannose metabolism	0.737437	9	0.86	A0A0D2XEA1	12	K	Triosephosphate isomerase	FOXG_02233	1	FFVGGNFK(1)MNGSK
map00051 Fructose and mannose metabolism	0.737437	9	0.86	A0A0D2XEA1	17	K	Triosephosphate isomerase	FOXG_02233	1	MNGSK(1)SSIK
map00051 Fructose and mannose metabolism	0.737437	9	0.86	A0A0D2XQA8	362	K	ATP-dependent 6-phosphofructokinase	FOXG_06150	1	DFEK(1)AMSLR
map00051 Fructose and mannose metabolism	0.737437	9	0.86	A0A0D2XQA8	353	K	ATP-dependent 6-phosphofructokinase	FOXG_06150	1	ELAK(1)AVDAK
map00051 Fructose and mannose metabolism	0.737437	9	0.86	A0A0D2XQA8	349	K	ATP-dependent 6-phosphofructokinase	FOXG_06150	1	KPLMQAVAETK(1)ELAK
map00051 Fructose and mannose metabolism	0.737437	9	0.86	A0A0D2XQA8	275	K	ATP-dependent 6-phosphofructokinase	FOXG_06150	1	NILADK(1)SEGGLALDTR
map00051 Fructose and mannose metabolism	0.737437	9	0.86	A0A0D2YBQ5	246	K	Mannose-6-phosphate isomerase	FOXG_13733	1	LAELVK(1)R
map00051 Fructose and mannose metabolism	0.737437	9	0.86	A0A0D2YBQ5	191	K	Mannose-6-phosphate isomerase	FOXG_13733	1	DGEEGVTDEK(1)K
map00051 Fructose and mannose metabolism	0.737437	9	0.86	A0A0D2YBQ5	19	K	Mannose-6-phosphate isomerase	FOXG_13733	1	LQCGVNSYAWGK(1)K
map00051 Fructose and mannose metabolism	0.737437	9	0.86	A0A0J9UKV6	191	K	Phosphotransferase	FOXG_03031	1	SYTSTSK(1)SR
map00051 Fructose and mannose metabolism	0.737437	9	0.86	A0A0J9UKV6	437	K	Phosphotransferase	FOXG_03031	1	AIDGIGPQGAEK(1)IR
map00051 Fructose and mannose metabolism	0.737437	9	0.86	A0A0J9UKV6	133	K	Phosphotransferase	FOXG_03031	1	QLAINK(1)GLLIR
map04138 Autophagy - yeast	0.994538	10	0.53	A0A0J9V7Z2	32	K	Translation initiation factor 2 subunit 1	FOXG_08491	1	SIQK(1)LIR
map04138 Autophagy - yeast	0.994538	10	0.53	A0A0J9V7Z2	68	K	Translation initiation factor 2 subunit 1	FOXG_08491	1	VSPEDIVK(1)CEER
map04138 Autophagy - yeast	0.994538	10	0.53	A0A0J9V7Z2	58	K	Translation initiation factor 2 subunit 1	FOXG_08491	1	GYIDLSK(1)R
map04138 Autophagy - yeast	0.994538	10	0.53	A0A0D2XIG8	145	K	Serine palmitoyltransferase	FOXG_03722	1	EK(1)AIQVLR
map04138 Autophagy - yeast	0.994538	10	0.53	A0A0D2XVL4	180	K	Uncharacterized protein	FOXG_08026	1	AIEK(1)YER
map04138 Autophagy - yeast	0.994538	10	0.53	A0A0D2XVL4	86	K	Uncharacterized protein	FOXG_08026	0.999999	LKEPDDAANTLVDAFK(1)AYR
map04138 Autophagy - yeast	0.994538	10	0.53	A0A0D2XVL4	199	K	Uncharacterized protein	FOXG_08026	1	YSVK(1)DYLLK
map04138 Autophagy - yeast	0.994538	10	0.53	A0A0D2XVL4	268	K	Uncharacterized protein	FOXG_08026	1	LYQFDQISK(1)LDK
map04138 Autophagy - yeast	0.994538	10	0.53	A0A0D2XVL4	176	K	Uncharacterized protein	FOXG_08026	1	VADVAAIEGDYYK(1)AIEK
map04138 Autophagy - yeast	0.994538	10	0.53	A0A0C4DHU6	155	K	Ras protein	FOXG_08282	1	FIETSAK(1)SR
map04138 Autophagy - yeast	0.994538	10	0.53	A0A0D2XW93	19	K	Uncharacterized protein	FOXG_08258	1	SLYEAAEEK(1)R
map04138 Autophagy - yeast	0.994538	10	0.53	A0A0D2XW50	188	K	Synaptobrevin	FOXG_08214	1	MFYQQAK(1)K
map04138 Autophagy - yeast	0.994538	10	0.53	A0A0D2XW50	2	K	Synaptobrevin	FOXG_08214	1	MK(1)LHYIGILR
map04138 Autophagy - yeast	0.994538	10	0.53	A0A0D2XBL2	278	K	Cerevisin	FOXG_01284	1	GVEFAATSHLEQK(1)K
map04138 Autophagy - yeast	0.994538	10	0.53	A0A0D2XBL2	250	K	Cerevisin	FOXG_01284	1	ANVYAVK(1)VLR
map04138 Autophagy - yeast	0.994538	10	0.53	A0A0D2XBL2	290	K	Cerevisin	FOXG_01284	1	GFK(1)GSVANMSLGGGK
map04138 Autophagy - yeast	0.994538	10	0.53	A0A0D2X9L7	276	K	Non-specific serine/threonine protein kinase	---	1	IYAMK(1)VLQK
map04138 Autophagy - yeast	0.994538	10	0.53	A0A0D2XMB5	60	K	Mitogen-activated protein kinase	FOXG_05092	1	VTNVFSK(1)K
map04138 Autophagy - yeast	0.994538	10	0.53	A0A0D2Y8U6	321	K	Vacuolar protease A	FOXG_12714	1	GYNGQYTIECDK(1)R
map04138 Autophagy - yeast	0.994538	10	0.53	A0A0D2Y8U6	245	K	Vacuolar protease A	FOXG_12714	1	SK(1)FTGDIEYIPLR
map00450 Selenocompound metabolism	0.0632073	6	2.05	A0A0J9WMU0	39	K	Cystathionine gamma-synthase	FOXG_08167	1	SK(1)ELSPVLR
map00450 Selenocompound metabolism	0.0632073	6	2.05	A0A0J9WMU0	422	K	Cystathionine gamma-synthase	FOXG_08167	1	SIYYPK(1)YNDSK
map00450 Selenocompound metabolism	0.0632073	6	2.05	A0A0D2Y8Z1	40	K	5-methyltetrahydropteroyltriglutamate-homocysteine methyltransferase	FOXG_12759	1	ISQSDLLAEAK(1)R
map00450 Selenocompound metabolism	0.0632073	6	2.05	A0A0D2Y8Z1	554	K	5-methyltetrahydropteroyltriglutamate-homocysteine methyltransferase	FOXG_12759	1	YAVSVSK(1)K
map00450 Selenocompound metabolism	0.0632073	6	2.05	A0A0D2Y8Z1	458	K	5-methyltetrahydropteroyltriglutamate-homocysteine methyltransferase	FOXG_12759	1	FTK(1)GEITAEEYDR
map00450 Selenocompound metabolism	0.0632073	6	2.05	A0A0D2Y8Z1	20	K	5-methyltetrahydropteroyltriglutamate-homocysteine methyltransferase	FOXG_12759	1	K(1)ATEAYWGGK
map00450 Selenocompound metabolism	0.0632073	6	2.05	A0A0D2Y8Z1	231	K	5-methyltetrahydropteroyltriglutamate-homocysteine methyltransferase	FOXG_12759	1	PAYEK(1)FASLGDK
map00450 Selenocompound metabolism	0.0632073	6	2.05	A0A0D2Y8Z1	402	K	5-methyltetrahydropteroyltriglutamate-homocysteine methyltransferase	FOXG_12759	1	TNDPQVK(1)ER
map00450 Selenocompound metabolism	0.0632073	6	2.05	A0A0D2Y8Z1	472	K	5-methyltetrahydropteroyltriglutamate-homocysteine methyltransferase	FOXG_12759	1	FIEK(1)EIEENIK
map00450 Selenocompound metabolism	0.0632073	6	2.05	A0A0D2Y8Z1	317	K	5-methyltetrahydropteroyltriglutamate-homocysteine methyltransferase	FOXG_12759	1	AIETVETAIQK(1)LGK
map00450 Selenocompound metabolism	0.0632073	6	2.05	A0A0D2Y8Z1	125	K	5-methyltetrahydropteroyltriglutamate-homocysteine methyltransferase	FOXG_12759	1	WFDSNYHYVK(1)PTLQDNQTFK
map00450 Selenocompound metabolism	0.0632073	6	2.05	A0A0D2Y8Z1	141	K	5-methyltetrahydropteroyltriglutamate-homocysteine methyltransferase	FOXG_12759	1	LTDSPK(1)AVAEFK
map00450 Selenocompound metabolism	0.0632073	6	2.05	A0A0D2Y8Z1	150	K	5-methyltetrahydropteroyltriglutamate-homocysteine methyltransferase	FOXG_12759	1	EAK(1)EAGINTR
map00450 Selenocompound metabolism	0.0632073	6	2.05	A0A0J9UK72	166	K	Sulfate adenylyltransferase	FOXG_03600	1	VYK(1)ALLPR
map00450 Selenocompound metabolism	0.0632073	6	2.05	A0A0J9UK72	471	K	Sulfate adenylyltransferase	FOXG_03600	1	NFTGVDDPYEAPAKPDLVVDLEK(1)QNVR
map00450 Selenocompound metabolism	0.0632073	6	2.05	A0A0D2XGY9	450	K	Methionyl-tRNA synthetase	FOXG_03185	1	FTQAK(1)LDGVVPDYTK
map00450 Selenocompound metabolism	0.0632073	6	2.05	A0A0D2XGY9	379	K	Methionyl-tRNA synthetase	FOXG_03185	1	MSTTEYLNYEGGK(1)FSK
map00450 Selenocompound metabolism	0.0632073	6	2.05	A0A0D2XGY9	125	K	Methionyl-tRNA synthetase	FOXG_03185	1	ELWK(1)NGYIEER
map00450 Selenocompound metabolism	0.0632073	6	2.05	A0A0D2XGY9	13	K	Methionyl-tRNA synthetase	FOXG_03185	1	SPVLPEEGK(1)R
map00450 Selenocompound metabolism	0.0632073	6	2.05	A0A0D2XGY9	208	K	Methionyl-tRNA synthetase	FOXG_03185	1	CK(1)VDGTTPEK
map00450 Selenocompound metabolism	0.0632073	6	2.05	A0A0D2XGY9	91	K	Methionyl-tRNA synthetase	FOXG_03185	1	YHALHK(1)GVYDWFR
map00450 Selenocompound metabolism	0.0632073	6	2.05	A0A0D2XGY9	460	K	Methionyl-tRNA synthetase	FOXG_03185	1	LDGVVPDYTK(1)YTDER
map00450 Selenocompound metabolism	0.0632073	6	2.05	A0A0D2X8K5	264	K	Cystathionine gamma-lyase	FOXG_00214	1	GLK(1)TLHLR
map00450 Selenocompound metabolism	0.0632073	6	2.05	A0A0D2XAB6	206	K	Thioredoxin reductase	---	1	VTVK(1)FNSGATEIR
map00450 Selenocompound metabolism	0.0632073	6	2.05	A0A0D2XAB6	97	K	Thioredoxin reductase	---	1	PFK(1)YSTEFSPEETHTADSVIIATGASAR
map00450 Selenocompound metabolism	0.0632073	6	2.05	A0A0D2XAB6	202	K	Thioredoxin reductase	---	1	LLNHPK(1)VTVK
map04111 Cell cycle - yeast	0.999784	11	0.44	A0A0J9VG59	559	K	Glucose repression regulatory protein TUP1	FOXG_10529	1	YFATGSGDMK(1)AR
map04111 Cell cycle - yeast	0.999784	11	0.44	A0A0J9VG59	466	K	Glucose repression regulatory protein TUP1	FOXG_10529	1	TIK(1)MWELSAPR
map04111 Cell cycle - yeast	0.999784	11	0.44	A0A0J9VG59	488	K	Glucose repression regulatory protein TUP1	FOXG_10529	1	CVK(1)TFEGHR
map04111 Cell cycle - yeast	0.999784	11	0.44	A0A0J9VG59	278	K	Glucose repression regulatory protein TUP1	FOXG_10529	1	FSHDGK(1)YVATGCNR
map04111 Cell cycle - yeast	0.999784	11	0.44	A0A0J9VG59	335	K	Glucose repression regulatory protein TUP1	FOXG_10529	1	YLATGAEDK(1)LIR
map04111 Cell cycle - yeast	0.999784	11	0.44	A0A0J9VG59	441	K	Glucose repression regulatory protein TUP1	FOXG_10529	1	LEGPDGHK(1)DSVYSVAFSPSGK
map04111 Cell cycle - yeast	0.999784	11	0.44	A0A0D2XP26	56	K	Cyclin-dependent kinases regulatory subunit	FOXG_05712	1	AMLK(1)AIPK
map04111 Cell cycle - yeast	0.999784	11	0.44	A0A0C4DHP8	137	K	S-phase kinase-associated protein 1	FOXG_01898	1	GK(1)SPEEIR
map04111 Cell cycle - yeast	0.999784	11	0.44	A0A0C4DHP8	144	K	S-phase kinase-associated protein 1	FOXG_01898	1	K(1)TFNITNDFTPEEEEQIR
map04111 Cell cycle - yeast	0.999784	11	0.44	A0A0D2XQS4	417	K	CULLIN_2 domain-containing protein	---	1	YIEDK(1)DVFQK
map04111 Cell cycle - yeast	0.999784	11	0.44	A0A0J9V4I2	193	K	CMGC/MAPK protein kinase	FOXG_08140	1	LLAFNPVK(1)R
map04111 Cell cycle - yeast	0.999784	11	0.44	A0A0J9UNH8	831	K	Structural maintenance-chromosome 1	FOXG_04230	1	LEQEVSEK(1)R
map04111 Cell cycle - yeast	0.999784	11	0.44	A0A0D2XX62	932	K	Structural maintenance of chromosomes protein	FOXG_08578	1	EQQGAAEK(1)VAR
map04111 Cell cycle - yeast	0.999784	11	0.44	A0A0D2XX62	322	K	Structural maintenance of chromosomes protein	FOXG_08578	1	LATILDLK(1)K
map04111 Cell cycle - yeast	0.999784	11	0.44	A0A0D2XJU6	588	K	DNA helicase	FOXG_04212	1	YIQYAK(1)TR
map04111 Cell cycle - yeast	0.999784	11	0.44	A0A0D2XJU6	852	K	DNA helicase	FOXG_04212	1	DAFDK(1)GEATK
map04111 Cell cycle - yeast	0.999784	11	0.44	A0A0D2Y2W6	56	K	Mitotic spindle assembly checkpoint protein MAD2	FOXG_10615	1	GVYPAEDFTVVK(1)K
map04111 Cell cycle - yeast	0.999784	11	0.44	A0A0J9U3M5	392	K	Protein phosphatase PP2A regulatory subunit B	FOXG_00006	1	ETDADQIDFNK(1)K
map04111 Cell cycle - yeast	0.999784	11	0.44	A0A0J9U3M5	105	K	Protein phosphatase PP2A regulatory subunit B	FOXG_00006	1	NAADLK(1)LPR
map04111 Cell cycle - yeast	0.999784	11	0.44	A0A0D2X9I7	614	K	DNA helicase	FOXG_00552	1	SLAPSIYEMDDVK(1)K
map00290 Valine, leucine and isoleucine biosynthesis	0.122884	9	1.54	A0A0D2XQG2	238	K	Branched-chain-amino-acid aminotransferase	FOXG_06208	1	AWPGGVGDK(1)K
map00290 Valine, leucine and isoleucine biosynthesis	0.122884	9	1.54	A0A0D2XQG2	39	K	Branched-chain-amino-acid aminotransferase	FOXG_06208	1	AEAASTIK(1)PLGLDASK
map00290 Valine, leucine and isoleucine biosynthesis	0.122884	9	1.54	A0A0D2XQG2	335	K	Branched-chain-amino-acid aminotransferase	FOXG_06208	1	YTMK(1)ELAEAADEGR
map00290 Valine, leucine and isoleucine biosynthesis	0.122884	9	1.54	A0A0D2XQG2	47	K	Branched-chain-amino-acid aminotransferase	FOXG_06208	1	PLGLDASK(1)LSIEK
map00290 Valine, leucine and isoleucine biosynthesis	0.122884	9	1.54	A0A0D2XKC2	433	K	"Dihydroxy-acid dehydratase, mitochondrial"	FOXG_04395	1	ITGK(1)EGLR
map00290 Valine, leucine and isoleucine biosynthesis	0.122884	9	1.54	A0A0D2XKC2	597	K	"Dihydroxy-acid dehydratase, mitochondrial"	FOXG_04395	1	NASEGCVTDSGLK(1)N
map00290 Valine, leucine and isoleucine biosynthesis	0.122884	9	1.54	A0A0D2XKC2	429	K	"Dihydroxy-acid dehydratase, mitochondrial"	FOXG_04395	1	GSLAPGGCVGK(1)ITGK
map00290 Valine, leucine and isoleucine biosynthesis	0.122884	9	1.54	A0A0D2XMW0	124	K	"Ketol-acid reductoisomerase, mitochondrial"	FOXG_05288	1	SWK(1)DAEQDGWVAGK
map00290 Valine, leucine and isoleucine biosynthesis	0.122884	9	1.54	A0A0D2XMW0	259	K	"Ketol-acid reductoisomerase, mitochondrial"	FOXG_05288	1	TTFEK(1)EVYSDLYGER
map00290 Valine, leucine and isoleucine biosynthesis	0.122884	9	1.54	A0A0D2XMW0	235	K	"Ketol-acid reductoisomerase, mitochondrial"	FOXG_05288	1	GINSSFAVYQDVTGK(1)AEEK
map00290 Valine, leucine and isoleucine biosynthesis	0.122884	9	1.54	A0A0J9V9B8	227	K	Branched-chain amino acid aminotransferase	FOXG_08699	1	SYGWTVEK(1)R
map00290 Valine, leucine and isoleucine biosynthesis	0.122884	9	1.54	A0A0D2Y5K0	212	K	Acetolactate synthase	FOXG_11556	1	WNVMVK(1)NVAELPR
map00290 Valine, leucine and isoleucine biosynthesis	0.122884	9	1.54	A0A0D2Y5K0	380	K	Acetolactate synthase	FOXG_11556	1	VTLSIAK(1)FAPGAK
map00290 Valine, leucine and isoleucine biosynthesis	0.122884	9	1.54	A0A0D2XEI3	5	K	2-isopropylmalate synthase	FOXG_02315	1	TMLK(1)EPWK
map00290 Valine, leucine and isoleucine biosynthesis	0.122884	9	1.54	A0A0D2YBI2	409	K	Branched-chain-amino-acid aminotransferase	FOXG_13660	1	TEHPWGVVIPEK(1)K
map00290 Valine, leucine and isoleucine biosynthesis	0.122884	9	1.54	A0A0D2YBI2	122	K	Branched-chain-amino-acid aminotransferase	FOXG_13660	1	GYDGK(1)LR
map00290 Valine, leucine and isoleucine biosynthesis	0.122884	9	1.54	A0A0D2YBI2	290	K	Branched-chain-amino-acid aminotransferase	FOXG_13660	1	K(1)EIITAPLDDK
map00290 Valine, leucine and isoleucine biosynthesis	0.122884	9	1.54	A0A0J9V227	91	K	3-isopropylmalate dehydrogenase	FOXG_07826	1	VISLDK(1)ANVLATSR
map00290 Valine, leucine and isoleucine biosynthesis	0.122884	9	1.54	A0A0D2XB93	374	K	Threonine dehydratase	FOXG_01161	1	YVSQNPSNDSK(1)R
map00261 Monobactam biosynthesis	0.112596	3	2.46	A0A0J9UK72	166	K	Sulfate adenylyltransferase	FOXG_03600	1	VYK(1)ALLPR
map00261 Monobactam biosynthesis	0.112596	3	2.46	A0A0J9UK72	471	K	Sulfate adenylyltransferase	FOXG_03600	1	NFTGVDDPYEAPAKPDLVVDLEK(1)QNVR
map00261 Monobactam biosynthesis	0.112596	3	2.46	A0A0D2XHA3	226	K	Aspartate-semialdehyde dehydrogenase	FOXG_03301	1	IDDK(1)GTAFIEQEGLR
map00261 Monobactam biosynthesis	0.112596	3	2.46	A0A0J9UDK2	197	K	Aspartokinase	FOXG_01470	1	LDGK(1)FYR
map00261 Monobactam biosynthesis	0.112596	3	2.46	A0A0J9UDK2	71	K	Aspartokinase	FOXG_01470	1	LLAVYGK(1)LR
map00660 C5-Branched dibasic acid metabolism	0.789806	2	0.71	A0A0J9V227	91	K	3-isopropylmalate dehydrogenase	FOXG_07826	1	VISLDK(1)ANVLATSR
map00660 C5-Branched dibasic acid metabolism	0.789806	2	0.71	A0A0D2Y5K0	212	K	Acetolactate synthase	FOXG_11556	1	WNVMVK(1)NVAELPR
map00660 C5-Branched dibasic acid metabolism	0.789806	2	0.71	A0A0D2Y5K0	380	K	Acetolactate synthase	FOXG_11556	1	VTLSIAK(1)FAPGAK
map04011 MAPK signaling pathway - yeast	0.990114	17	0.63	A0A0D2XML3	641	K	E3 ubiquitin-protein ligase	FOXG_05190	1	NIDVTNENK(1)K
map04011 MAPK signaling pathway - yeast	0.990114	17	0.63	A0A0D2XML3	24	K	E3 ubiquitin-protein ligase	FOXG_05190	1	VTIIAADGLYK(1)R
map04011 MAPK signaling pathway - yeast	0.990114	17	0.63	A0A0D2XN99	160	K	CK1/CK1/CK1-G protein kinase	FOXG_05428	1	ASSVIHVVDFGMAK(1)QYR
map04011 MAPK signaling pathway - yeast	0.990114	17	0.63	A0A0D2XN99	305	K	CK1/CK1/CK1-G protein kinase	FOXG_05428	1	DSGK(1)GWDSK
map04011 MAPK signaling pathway - yeast	0.990114	17	0.63	A0A0D2XN99	126	K	CK1/CK1/CK1-G protein kinase	FOXG_05428	1	VQTIHEK(1)NLIYR
map04011 MAPK signaling pathway - yeast	0.990114	17	0.63	A0A0D2XD83	548	K	Non-specific serine/threonine protein kinase	---	1	IK(1)ETAVGIAR
map04011 MAPK signaling pathway - yeast	0.990114	17	0.63	A0A0D2XQS0	49	K	Mitogen-activated protein kinase	FOXG_06318	1	DQLTNQNVAVK(1)K
map04011 MAPK signaling pathway - yeast	0.990114	17	0.63	A0A0D2XQS0	285	K	Mitogen-activated protein kinase	FOXG_06318	1	MLVFDPK(1)K
map04011 MAPK signaling pathway - yeast	0.990114	17	0.63	A0A0D2XDY6	83	K	Protein kinase domain-containing protein	---	1	VITTNPDPDVK(1)K
map04011 MAPK signaling pathway - yeast	0.990114	17	0.63	A0A0D2XMB5	60	K	Mitogen-activated protein kinase	FOXG_05092	1	VTNVFSK(1)K
map04011 MAPK signaling pathway - yeast	0.990114	17	0.63	A0A0D2XXG3	69	K	Glycerol-3-phosphate dehydrogenase [NAD(+)]	---	1	LYDETTGDK(1)PQK
map04011 MAPK signaling pathway - yeast	0.990114	17	0.63	A0A0J9VG59	559	K	Glucose repression regulatory protein TUP1	FOXG_10529	1	YFATGSGDMK(1)AR
map04011 MAPK signaling pathway - yeast	0.990114	17	0.63	A0A0J9VG59	466	K	Glucose repression regulatory protein TUP1	FOXG_10529	1	TIK(1)MWELSAPR
map04011 MAPK signaling pathway - yeast	0.990114	17	0.63	A0A0J9VG59	488	K	Glucose repression regulatory protein TUP1	FOXG_10529	1	CVK(1)TFEGHR
map04011 MAPK signaling pathway - yeast	0.990114	17	0.63	A0A0J9VG59	278	K	Glucose repression regulatory protein TUP1	FOXG_10529	1	FSHDGK(1)YVATGCNR
map04011 MAPK signaling pathway - yeast	0.990114	17	0.63	A0A0J9VG59	335	K	Glucose repression regulatory protein TUP1	FOXG_10529	1	YLATGAEDK(1)LIR
map04011 MAPK signaling pathway - yeast	0.990114	17	0.63	A0A0J9VG59	441	K	Glucose repression regulatory protein TUP1	FOXG_10529	1	LEGPDGHK(1)DSVYSVAFSPSGK
map04011 MAPK signaling pathway - yeast	0.990114	17	0.63	A0A0D2X8D7	84	K	Tyrosine 3-monooxygenase/tryptophan 5-monooxygenase activation protein	FOXG_00146	1	HVSTIK(1)DYR
map04011 MAPK signaling pathway - yeast	0.990114	17	0.63	A0A0D2X8D7	154	K	Tyrosine 3-monooxygenase/tryptophan 5-monooxygenase activation protein	FOXG_00146	1	GAATAAHDAYK(1)SATDVAQTELTPTHPIR
map04011 MAPK signaling pathway - yeast	0.990114	17	0.63	A0A0D2X8D7	70	K	Tyrosine 3-monooxygenase/tryptophan 5-monooxygenase activation protein	FOXG_00146	1	IISSIEQK(1)EESK
map04011 MAPK signaling pathway - yeast	0.990114	17	0.63	A0A0D2X8D7	141	K	Tyrosine 3-monooxygenase/tryptophan 5-monooxygenase activation protein	FOXG_00146	1	YLAEFASGEK(1)R
map04011 MAPK signaling pathway - yeast	0.990114	17	0.63	A0A0D2X8D7	29	K	Tyrosine 3-monooxygenase/tryptophan 5-monooxygenase activation protein	FOXG_00146	1	YDEMVTYMK(1)EVAK
map04011 MAPK signaling pathway - yeast	0.990114	17	0.63	A0A0D2X8D7	126	K	Tyrosine 3-monooxygenase/tryptophan 5-monooxygenase activation protein	FOXG_00146	1	MK(1)GDYHR
map04011 MAPK signaling pathway - yeast	0.990114	17	0.63	A0A0C4DHX5	137	K	GTP-binding protein rhoA	FOXG_13835	1	TSQK(1)PVSPEEGEEVR
map04011 MAPK signaling pathway - yeast	0.990114	17	0.63	A0A0C4DHX5	155	K	GTP-binding protein rhoA	FOXG_13835	1	IAAYK(1)YLECSAK
map04011 MAPK signaling pathway - yeast	0.990114	17	0.63	A0A0C4DHX5	162	K	GTP-binding protein rhoA	FOXG_13835	1	YLECSAK(1)TNEGVR
map04011 MAPK signaling pathway - yeast	0.990114	17	0.63	A0A0C4DHX5	126	K	GTP-binding protein rhoA	FOXG_13835	1	YDQK(1)TIEELRK
map04011 MAPK signaling pathway - yeast	0.990114	17	0.63	A0A0D2YC42	85	K	"Osomolarity two-component system, phosphorelay intermediate protein YPD1"	FOXG_13873	1	GSSATLGLIK(1)IR
map04011 MAPK signaling pathway - yeast	0.990114	17	0.63	A0A0D2YC42	136	K	"Osomolarity two-component system, phosphorelay intermediate protein YPD1"	FOXG_13873	1	LLK(1)QYYESR
map04011 MAPK signaling pathway - yeast	0.990114	17	0.63	A0A0D2YC42	101	K	"Osomolarity two-component system, phosphorelay intermediate protein YPD1"	FOXG_13873	1	HEK(1)LDGSPEDDSEVCLK
map04011 MAPK signaling pathway - yeast	0.990114	17	0.63	A0A0J9V4I2	193	K	CMGC/MAPK protein kinase	FOXG_08140	1	LLAFNPVK(1)R
map04011 MAPK signaling pathway - yeast	0.990114	17	0.63	A0A0D2YG56	103	K	Catalase	FOXG_15294	1	LSTTGGEK(1)GSADTVR
map04011 MAPK signaling pathway - yeast	0.990114	17	0.63	A0A0D2YG56	88	K	Catalase	FOXG_15294	1	FLDTAGK(1)K
map04011 MAPK signaling pathway - yeast	0.990114	17	0.63	A0A0D2YG56	486	K	Catalase	FOXG_15294	1	IK(1)EDATHL
map04011 MAPK signaling pathway - yeast	0.990114	17	0.63	A0A0D2YG56	89	K	Catalase	FOXG_15294	1	K(1)TQVLFR
map04011 MAPK signaling pathway - yeast	0.990114	17	0.63	A0A0D2YG56	444	K	Catalase	FOXG_15294	1	VFDDAEK(1)EK
map04011 MAPK signaling pathway - yeast	0.990114	17	0.63	A0A0D2YG56	216	K	Catalase	FOXG_15294	1	YCK(1)FHFRPETGHTSFASAEEAEK
map04011 MAPK signaling pathway - yeast	0.990114	17	0.63	A0A0D2YG56	290	K	Catalase	FOXG_15294	1	IWSHK(1)EFPLIEVGK
map04011 MAPK signaling pathway - yeast	0.990114	17	0.63	A0A0D2XZM2	99	K	Cell division control protein 42	FOXG_09453	1	EK(1)WFPEVR
map04011 MAPK signaling pathway - yeast	0.990114	17	0.63	A0A0J9V6G0	211	K	Protein kinase C	FOXG_08410	1	IILLK(1)QALK
map04011 MAPK signaling pathway - yeast	0.990114	17	0.63	A0A0C4DHW2	36	K	G protein beta subunit	FOXG_11532	1	K(1)DDLADTTLR
map04011 MAPK signaling pathway - yeast	0.990114	17	0.63	A0A0D2Y5H0	356	K	Protein phosphatase	FOXG_11525	1	GSDEVEGK(1)R
map00250 Alanine, aspartate and glutamate metabolism	0.619564	15	0.95	A0A0D2XDU8	230	K	4-aminobutyrate aminotransferase	FOXG_02078	1	YPLEEHVEENAAEEK(1)R
map00250 Alanine, aspartate and glutamate metabolism	0.619564	15	0.95	A0A0J9WMI0	296	K	Argininosuccinate synthase	FOXG_07808	1	AYK(1)GNVYVLGR
map00250 Alanine, aspartate and glutamate metabolism	0.619564	15	0.95	A0A0J9WMI0	95	K	Argininosuccinate synthase	FOXG_07808	1	LPEFCEK(1)FQGR
map00250 Alanine, aspartate and glutamate metabolism	0.619564	15	0.95	A0A0J9WB42	296	K	Adenylosuccinate lyase	FOXG_16942	1	VLSFEASHQVQSLGK(1)SNDLVER
map00250 Alanine, aspartate and glutamate metabolism	0.619564	15	0.95	A0A0J9WB42	95	K	Adenylosuccinate lyase	FOXG_16942	1	GAQGTTGTQASFLEIFGGDHDK(1)CDK
map00250 Alanine, aspartate and glutamate metabolism	0.619564	15	0.95	A0A0J9WB42	14	K	Adenylosuccinate lyase	FOXG_16942	1	LAK(1)VLYNLQK
map00250 Alanine, aspartate and glutamate metabolism	0.619564	15	0.95	A0A0J9WB42	47	K	Adenylosuccinate lyase	FOXG_16942	1	NEPTLSFTHLQPAQISTVGK(1)R
map00250 Alanine, aspartate and glutamate metabolism	0.619564	15	0.95	A0A0J9WB42	336	K	Adenylosuccinate lyase	FOXG_16942	1	SAQLVDK(1)FCGPGCK
map00250 Alanine, aspartate and glutamate metabolism	0.619564	15	0.95	A0A0D2X8G3	892	K	Carbamoyl-phosphate synthase arginine-specific large chain	FOXG_00172	1	VK(1)EIAVK
map00250 Alanine, aspartate and glutamate metabolism	0.619564	15	0.95	A0A0D2X8G3	303	K	Carbamoyl-phosphate synthase arginine-specific large chain	FOXG_00172	1	GWK(1)EVEYEVVR
map00250 Alanine, aspartate and glutamate metabolism	0.619564	15	0.95	A0A0D2X8G3	484	K	Carbamoyl-phosphate synthase arginine-specific large chain	FOXG_00172	1	TFEESFQK(1)AIR
map00250 Alanine, aspartate and glutamate metabolism	0.619564	15	0.95	A0A0D2X8G3	749	K	Carbamoyl-phosphate synthase arginine-specific large chain	FOXG_00172	1	LQETGGANVLGTDPK(1)DIDK
map00250 Alanine, aspartate and glutamate metabolism	0.619564	15	0.95	A0A0D2X8G3	567	K	Carbamoyl-phosphate synthase arginine-specific large chain	FOXG_00172	1	ELEQAGGLQSLK(1)K
map00250 Alanine, aspartate and glutamate metabolism	0.619564	15	0.95	A0A0D2X8G3	201	K	Carbamoyl-phosphate synthase arginine-specific large chain	FOXG_00172	1	LGLFEK(1)YGVK
map00250 Alanine, aspartate and glutamate metabolism	0.619564	15	0.95	A0A0D2X8G3	972	K	Carbamoyl-phosphate synthase arginine-specific large chain	FOXG_00172	1	SDPMAEK(1)R
map00250 Alanine, aspartate and glutamate metabolism	0.619564	15	0.95	A0A0D2X8G3	753	K	Carbamoyl-phosphate synthase arginine-specific large chain	FOXG_00172	1	DIDK(1)AEDR
map00250 Alanine, aspartate and glutamate metabolism	0.619564	15	0.95	A0A0D2X8G3	1068	K	Carbamoyl-phosphate synthase arginine-specific large chain	FOXG_00172	1	LYAASPEVK(1)EFIENK
map00250 Alanine, aspartate and glutamate metabolism	0.619564	15	0.95	A0A0J9VPV0	147	K	Aspartate aminotransferase	FOXG_12671	1	K(1)IYIPTPSWANHK
map00250 Alanine, aspartate and glutamate metabolism	0.619564	15	0.95	A0A0J9VPV0	68	K	Aspartate aminotransferase	FOXG_12671	1	DDAGK(1)PYVLPSVR
map00250 Alanine, aspartate and glutamate metabolism	0.619564	15	0.95	A0A0J9VPV0	420	K	Aspartate aminotransferase	FOXG_12671	1	LAEAIYK(1)VK
map00250 Alanine, aspartate and glutamate metabolism	0.619564	15	0.95	A0A0J9VPV0	294	K	Aspartate aminotransferase	FOXG_12671	1	IGAFSLVCADADEK(1)K
map00250 Alanine, aspartate and glutamate metabolism	0.619564	15	0.95	A0A0J9VPV0	397	K	Aspartate aminotransferase	FOXG_12671	1	LAEEFSVYATK(1)DGR
map00250 Alanine, aspartate and glutamate metabolism	0.619564	15	0.95	A0A0J9VPV0	302	K	Aspartate aminotransferase	FOXG_12671	1	VDSQLK(1)IIIR
map00250 Alanine, aspartate and glutamate metabolism	0.619564	15	0.95	A0A0J9VPV0	338	K	Aspartate aminotransferase	FOXG_12671	1	QWLGEVK(1)QMADR
map00250 Alanine, aspartate and glutamate metabolism	0.619564	15	0.95	A0A0J9VPV0	86	K	Aspartate aminotransferase	FOXG_12671	1	VVDAK(1)LNK
map00250 Alanine, aspartate and glutamate metabolism	0.619564	15	0.95	A0A0J9VPV0	54	K	Aspartate aminotransferase	FOXG_12671	1	K(1)INLGVGAYR
map00250 Alanine, aspartate and glutamate metabolism	0.619564	15	0.95	A0A0D2YA36	58	K	Aminotran_1_2 domain-containing protein	---	1	VEK(1)QLFEEASLTR
map00250 Alanine, aspartate and glutamate metabolism	0.619564	15	0.95	A0A0D2XNG0	559	K	Asparagine synthetase	FOXG_05490	1	WTPTWSK(1)QTDPSGR
map00250 Alanine, aspartate and glutamate metabolism	0.619564	15	0.95	A0A0D2XNG0	194	K	Asparagine synthetase	FOXG_05490	1	YFK(1)PSWWDPK
map00250 Alanine, aspartate and glutamate metabolism	0.619564	15	0.95	A0A0D2XNG0	185	K	Asparagine synthetase	FOXG_05490	1	IVAFPPGHVYDSK(1)TGETTR
map00250 Alanine, aspartate and glutamate metabolism	0.619564	15	0.95	A0A0D2XNG0	458	K	Asparagine synthetase	FOXG_05490	1	LEK(1)YIIR
map00250 Alanine, aspartate and glutamate metabolism	0.619564	15	0.95	A0A0D2XNG0	211	K	Asparagine synthetase	FOXG_05490	1	VPSNPVDYK(1)VLR
map00250 Alanine, aspartate and glutamate metabolism	0.619564	15	0.95	A0A0D2XNG0	317	K	Asparagine synthetase	FOXG_05490	1	AALEVAK(1)FLGTK
map00250 Alanine, aspartate and glutamate metabolism	0.619564	15	0.95	A0A0D2XNG0	201	K	Asparagine synthetase	FOXG_05490	1	PSWWDPK(1)K
map00250 Alanine, aspartate and glutamate metabolism	0.619564	15	0.95	A0A0D2XNG0	219	K	Asparagine synthetase	FOXG_05490	1	HALEK(1)AVR
map00250 Alanine, aspartate and glutamate metabolism	0.619564	15	0.95	A0A0D2XNG0	529	K	Asparagine synthetase	FOXG_05490	0.999987	NPKPEWGNDIPDTK(1)EAYWYR
map00250 Alanine, aspartate and glutamate metabolism	0.619564	15	0.95	A0A0D2XNG0	507	K	Asparagine synthetase	FOXG_05490	1	DNAEK(1)QVTDEMMK
map00250 Alanine, aspartate and glutamate metabolism	0.619564	15	0.95	A0A0D2XNG0	574	K	Asparagine synthetase	FOXG_05490	1	AISTHNAK(1)YDNAA
map00250 Alanine, aspartate and glutamate metabolism	0.619564	15	0.95	A0A0D2XWR3	50	K	Amidophosphoribosyltransferase	FOXG_08429	1	VSQCK(1)GLGMASK
map00250 Alanine, aspartate and glutamate metabolism	0.619564	15	0.95	A0A0D2XWR3	57	K	Amidophosphoribosyltransferase	FOXG_08429	1	GLGMASK(1)VFSDGR
map00250 Alanine, aspartate and glutamate metabolism	0.619564	15	0.95	A0A0D2XQV2	2128	K	Protein pyrABCN	FOXG_06351	1	ALALPPK(1)VR
map00250 Alanine, aspartate and glutamate metabolism	0.619564	15	0.95	A0A0D2XQV2	1266	K	Protein pyrABCN	FOXG_06351	1	DNDIK(1)VIECNVR
map00250 Alanine, aspartate and glutamate metabolism	0.619564	15	0.95	A0A0D2XQV2	1769	K	Protein pyrABCN	FOXG_06351	1	LTVDDIK(1)DR
map00250 Alanine, aspartate and glutamate metabolism	0.619564	15	0.95	A0A0D2XQV2	887	K	Protein pyrABCN	FOXG_06351	1	IDK(1)WFLR
map00250 Alanine, aspartate and glutamate metabolism	0.619564	15	0.95	A0A0D2XQV2	579	K	Protein pyrABCN	FOXG_06351	1	SMDSIGEK(1)CAK
map00250 Alanine, aspartate and glutamate metabolism	0.619564	15	0.95	A0A0D2XQV2	830	K	Protein pyrABCN	FOXG_06351	1	SFEEAIQK(1)AIR
map00250 Alanine, aspartate and glutamate metabolism	0.619564	15	0.95	A0A0D2XQV2	1197	K	Protein pyrABCN	FOXG_06351	1	EIEMDAVAK(1)DGK
map00250 Alanine, aspartate and glutamate metabolism	0.619564	15	0.95	A0A0D2XQV2	1393	K	Protein pyrABCN	FOXG_06351	1	LEK(1)LGYK
map00250 Alanine, aspartate and glutamate metabolism	0.619564	15	0.95	A0A0D2XQV2	884	K	Protein pyrABCN	FOXG_06351	1	IWELTK(1)IDK
map00250 Alanine, aspartate and glutamate metabolism	0.619564	15	0.95	A0A0D2XQV2	161	K	Protein pyrABCN	FOXG_06351	1	GSMLGK(1)MR
map00250 Alanine, aspartate and glutamate metabolism	0.619564	15	0.95	A0A0D2XQV2	1188	K	Protein pyrABCN	FOXG_06351	1	YIENAK(1)EIEMDAVAK
map00250 Alanine, aspartate and glutamate metabolism	0.619564	15	0.95	A0A0D2XQV2	210	K	Protein pyrABCN	FOXG_06351	1	NLVAEVSIK(1)APK
map00250 Alanine, aspartate and glutamate metabolism	0.619564	15	0.95	A0A0D2XQV2	933	K	Protein pyrABCN	FOXG_06351	1	QLAK(1)FWSSNEIAVR
map00250 Alanine, aspartate and glutamate metabolism	0.619564	15	0.95	A0A0D2XQV2	649	K	Protein pyrABCN	FOXG_06351	1	GWK(1)EIEYEVVR
map00250 Alanine, aspartate and glutamate metabolism	0.619564	15	0.95	A0A0D2XQV2	2017	K	Protein pyrABCN	FOXG_06351	1	TIAISTSHSSVQK(1)GETLQDTLR
map00250 Alanine, aspartate and glutamate metabolism	0.619564	15	0.95	A0A0D2XQV2	1379	K	Protein pyrABCN	FOXG_06351	1	NILLSIGSYK(1)DK
map00250 Alanine, aspartate and glutamate metabolism	0.619564	15	0.95	A0A0D2XQV2	1453	K	Protein pyrABCN	FOXG_06351	1	NTIDLYINLPSNNK(1)YR
map00250 Alanine, aspartate and glutamate metabolism	0.619564	15	0.95	A0A0D2XQV2	901	K	Protein pyrABCN	FOXG_06351	1	GLSDFAK(1)R
map00250 Alanine, aspartate and glutamate metabolism	0.619564	15	0.95	A0A0D2X8I1	131	K	Glucosamine-fructose-6-phosphate aminotransferase	FOXG_00190	1	TLLQAK(1)GFK
map00250 Alanine, aspartate and glutamate metabolism	0.619564	15	0.95	A0A0D2X8I1	546	K	Glucosamine-fructose-6-phosphate aminotransferase	FOXG_00190	1	SILELDSSIK(1)K
map00250 Alanine, aspartate and glutamate metabolism	0.619564	15	0.95	A0A0D2X8I1	48	K	Glucosamine-fructose-6-phosphate aminotransferase	FOXG_00190	1	K(1)EVLAFK
map00250 Alanine, aspartate and glutamate metabolism	0.619564	15	0.95	A0A0D2X8I1	46	K	Glucosamine-fructose-6-phosphate aminotransferase	FOXG_00190	1	GYDSAGLAIDGDK(1)K
map00250 Alanine, aspartate and glutamate metabolism	0.619564	15	0.95	A0A0D2X8I1	125	K	Glucosamine-fructose-6-phosphate aminotransferase	FOXG_00190	1	ELK(1)TLLQAK
map00250 Alanine, aspartate and glutamate metabolism	0.619564	15	0.95	A0A0D2X8I1	553	K	Glucosamine-fructose-6-phosphate aminotransferase	FOXG_00190	1	LCENFK(1)NQK
map00250 Alanine, aspartate and glutamate metabolism	0.619564	15	0.95	A0A0D2X8I1	252	K	Glucosamine-fructose-6-phosphate aminotransferase	FOXG_00190	1	KNDLLAPDTGLLGAADK(1)SLLHR
map00250 Alanine, aspartate and glutamate metabolism	0.619564	15	0.95	A0A0D2X8I1	134	K	Glucosamine-fructose-6-phosphate aminotransferase	FOXG_00190	1	GFK(1)FETETDTECIAK
map00250 Alanine, aspartate and glutamate metabolism	0.619564	15	0.95	A0A0D2X8I1	64	K	Glucosamine-fructose-6-phosphate aminotransferase	FOXG_00190	1	K(1)LIDESDLDLEK
map00250 Alanine, aspartate and glutamate metabolism	0.619564	15	0.95	A0A0D2X8I1	146	K	Glucosamine-fructose-6-phosphate aminotransferase	FOXG_00190	1	FETETDTECIAK(1)LTK
map00250 Alanine, aspartate and glutamate metabolism	0.619564	15	0.95	A0A0D2X8I1	367	K	Glucosamine-fructose-6-phosphate aminotransferase	FOXG_00190	1	LDIANK(1)TVTLGGLR
map00250 Alanine, aspartate and glutamate metabolism	0.619564	15	0.95	A0A0D2X8I1	345	K	Glucosamine-fructose-6-phosphate aminotransferase	FOXG_00190	1	FDHFMQK(1)EIFEQPESVVNTMR
map00250 Alanine, aspartate and glutamate metabolism	0.619564	15	0.95	A0A0D2X8I1	652	K	Glucosamine-fructose-6-phosphate aminotransferase	FOXG_00190	1	SSEAEK(1)IEIPK
map00250 Alanine, aspartate and glutamate metabolism	0.619564	15	0.95	A0A0D2X8I1	556	K	Glucosamine-fructose-6-phosphate aminotransferase	FOXG_00190	1	NQK(1)SLLLLGR
map00250 Alanine, aspartate and glutamate metabolism	0.619564	15	0.95	A0A0D2X8I1	633	K	Glucosamine-fructose-6-phosphate aminotransferase	FOXG_00190	1	GGK(1)PIVICNPSDEEFK
map00250 Alanine, aspartate and glutamate metabolism	0.619564	15	0.95	A0A0D2X8I1	619	K	Glucosamine-fructose-6-phosphate aminotransferase	FOXG_00190	1	K(1)SLNAYQQVIAR
map00250 Alanine, aspartate and glutamate metabolism	0.619564	15	0.95	A0A0D2X8P0	145	K	Multifunctional fusion protein	FOXG_00249	1	AADLISTK(1)YR
map00250 Alanine, aspartate and glutamate metabolism	0.619564	15	0.95	A0A0D2X8P0	328	K	Multifunctional fusion protein	FOXG_00249	1	VVGETGGK(1)NFHLIDPTAEIDNAVK
map00250 Alanine, aspartate and glutamate metabolism	0.619564	15	0.95	A0A0J9UTD3	265	K	Glutamine synthetase	FOXG_05182	1	EEGGMK(1)VIEEALK
map00250 Alanine, aspartate and glutamate metabolism	0.619564	15	0.95	A0A0J9UTD3	256	K	Glutamine synthetase	FOXG_05182	1	PIAGDWNGAGLHSNFSTK(1)AMR
map00250 Alanine, aspartate and glutamate metabolism	0.619564	15	0.95	A0A0J9UTD3	325	K	Glutamine synthetase	FOXG_05182	1	ETAAK(1)GYGYFEDR
map00250 Alanine, aspartate and glutamate metabolism	0.619564	15	0.95	A0A0J9UTD3	17	K	Glutamine synthetase	FOXG_05182	1	FLK(1)LDQK
map00250 Alanine, aspartate and glutamate metabolism	0.619564	15	0.95	A0A0D2XXM8	161	K	Adenylosuccinate synthetase	---	1	LFEQK(1)LR
map00250 Alanine, aspartate and glutamate metabolism	0.619564	15	0.95	A0A0D2XXM8	18	K	Adenylosuccinate synthetase	---	1	GK(1)LTDILAPEAK
map00250 Alanine, aspartate and glutamate metabolism	0.619564	15	0.95	A0A0D2XXM8	141	K	Adenylosuccinate synthetase	---	1	GIGPSYSCK(1)AAR
map00250 Alanine, aspartate and glutamate metabolism	0.619564	15	0.95	A0A0D2XXM8	16	K	Adenylosuccinate synthetase	---	1	AITIILGSQWGDEGK(1)GK
map00250 Alanine, aspartate and glutamate metabolism	0.619564	15	0.95	A0A0D2YBW7	137	K	Uncharacterized protein	---	1	ACDPK(1)MK
map00250 Alanine, aspartate and glutamate metabolism	0.619564	15	0.95	A0A0D2YBW7	274	K	Uncharacterized protein	---	1	FIGLK(1)SR
map00250 Alanine, aspartate and glutamate metabolism	0.619564	15	0.95	A0A0D2YBW7	161	K	Uncharacterized protein	---	1	ADLLK(1)FAEEQK
map00250 Alanine, aspartate and glutamate metabolism	0.619564	15	0.95	A0A0D2YBW7	302	K	Uncharacterized protein	---	1	LHQNLEGLVMDSK(1)VR
map00250 Alanine, aspartate and glutamate metabolism	0.619564	15	0.95	A0A0D2YBW7	120	K	Uncharacterized protein	---	1	DNNCTILSHGCTGK(1)GNDQVR
map00250 Alanine, aspartate and glutamate metabolism	0.619564	15	0.95	A0A0D2YBW7	106	K	Uncharacterized protein	---	1	AMVQVAK(1)DNNCTILSHGCTGK
map00250 Alanine, aspartate and glutamate metabolism	0.619564	15	0.95	A0A0D2YBW7	139	K	Uncharacterized protein	---	1	MK(1)VLAPWR
map00250 Alanine, aspartate and glutamate metabolism	0.619564	15	0.95	A0A0D2YBW7	218	K	Uncharacterized protein	---	1	TVDPLDAPDK(1)PTR
map00250 Alanine, aspartate and glutamate metabolism	0.619564	15	0.95	A0A0D2Y5G5	980	K	NAD-specific glutamate dehydrogenase	FOXG_11520	1	LQHSDLWDNEK(1)IR
map00250 Alanine, aspartate and glutamate metabolism	0.619564	15	0.95	A0A0D2Y5G5	175	K	NAD-specific glutamate dehydrogenase	FOXG_11520	1	YIDHPGHSK(1)YR
map00680 Methane metabolism	0.598983	12	0.96	A0A0J9WQG8	98	K	Acetyl-coenzyme A synthetase	FOXG_10884	1	VSWALK(1)DLGVR
map00680 Methane metabolism	0.598983	12	0.96	A0A0D2XV33	250	K	Formate dehydrogenase	FOXG_07841	1	K(1)GSYLVNTAR
map00680 Methane metabolism	0.598983	12	0.96	A0A0D2XV33	242	K	Formate dehydrogenase	FOXG_07841	1	GLFNK(1)DLIAK
map00680 Methane metabolism	0.598983	12	0.96	A0A0J9V2G6	104	K	"2,3-bisphosphoglycerate-independent phosphoglycerate mutase"	FOXG_07760	1	NGQLGQNDVIK(1)K
map00680 Methane metabolism	0.598983	12	0.96	A0A0J9V2G6	436	K	"2,3-bisphosphoglycerate-independent phosphoglycerate mutase"	FOXG_07760	1	AIGK(1)ILEACK
map00680 Methane metabolism	0.598983	12	0.96	A0A0J9V2G6	443	K	"2,3-bisphosphoglycerate-independent phosphoglycerate mutase"	FOXG_07760	1	K(1)EGYVLFITADHGNAEEMK
map00680 Methane metabolism	0.598983	12	0.96	A0A0J9V2G6	289	K	"2,3-bisphosphoglycerate-independent phosphoglycerate mutase"	FOXG_07760	1	SPLPDFK(1)YPK
map00680 Methane metabolism	0.598983	12	0.96	A0A0J9V2G6	227	K	"2,3-bisphosphoglycerate-independent phosphoglycerate mutase"	FOXG_07760	1	GLVLGEGEASEDPVATVK(1)AR
map00680 Methane metabolism	0.598983	12	0.96	A0A0J9V2G6	394	K	"2,3-bisphosphoglycerate-independent phosphoglycerate mutase"	FOXG_07760	1	SVATYDLAPEMSADGVADQVVK(1)R
map00680 Methane metabolism	0.598983	12	0.96	A0A0J9V2G6	143	K	"2,3-bisphosphoglycerate-independent phosphoglycerate mutase"	FOXG_07760	1	AAK(1)EYGVPK
map00680 Methane metabolism	0.598983	12	0.96	A0A0J9V2G6	43	K	"2,3-bisphosphoglycerate-independent phosphoglycerate mutase"	FOXG_07760	1	TPVMDALYK(1)DSK
map00680 Methane metabolism	0.598983	12	0.96	A0A0J9V2G6	140	K	"2,3-bisphosphoglycerate-independent phosphoglycerate mutase"	FOXG_07760	1	QTHLYALLK(1)AAK
map00680 Methane metabolism	0.598983	12	0.96	A0A0J9UA34	64	K	Acetyl-coenzyme A synthetase	FOXG_00734	1	VVITTDEGK(1)R
map00680 Methane metabolism	0.598983	12	0.96	A0A0D2Y1Y2	308	K	Fructose-bisphosphate aldolase	FOXG_10275	1	DYMINK(1)R
map00680 Methane metabolism	0.598983	12	0.96	A0A0D2Y1Y2	324	K	Fructose-bisphosphate aldolase	FOXG_10275	1	EYVNTTVGNPDGEDK(1)PNK
map00680 Methane metabolism	0.598983	12	0.96	A0A0D2Y1Y2	250	K	Fructose-bisphosphate aldolase	FOXG_10275	1	HQAHVK(1)EALK
map00680 Methane metabolism	0.598983	12	0.96	A0A0D2Y1Y2	10	K	Fructose-bisphosphate aldolase	FOXG_10275	1	K(1)TGVIVGDDVLR
map00680 Methane metabolism	0.598983	12	0.96	A0A0D2Y1Y2	114	K	Fructose-bisphosphate aldolase	FOXG_10275	1	SLAPTYGIPVVLHTDHCAK(1)K
map00680 Methane metabolism	0.598983	12	0.96	A0A0D2XC02	102	K	D-3-phosphoglycerate dehydrogenase	FOXG_01425	1	TSLPEDQLIEK(1)IR
map00680 Methane metabolism	0.598983	12	0.96	A0A0D2XVF1	376	K	Phosphoserine aminotransferase	FOXG_07963	1	NGDTDGTEK(1)AFLK
map00680 Methane metabolism	0.598983	12	0.96	A0A0D2XVF1	331	K	Phosphoserine aminotransferase	FOXG_07963	1	VEGQEAVSAK(1)K
map00680 Methane metabolism	0.598983	12	0.96	A0A0D2XVN0	426	K	Serine hydroxymethyltransferase	FOXG_08042	1	YIDEAIK(1)ICK
map00680 Methane metabolism	0.598983	12	0.96	A0A0D2XVN0	412	K	Serine hydroxymethyltransferase	FOXG_08042	1	GFGEK(1)EFER
map00680 Methane metabolism	0.598983	12	0.96	A0A0D2XVN0	339	K	Serine hydroxymethyltransferase	FOXG_08042	1	TLENTFK(1)ALGHK
map00680 Methane metabolism	0.598983	12	0.96	A0A0D2XVN0	446	K	Serine hydroxymethyltransferase	FOXG_08042	0.999913	LKDFK(1)AR
map00680 Methane metabolism	0.598983	12	0.96	A0A0D2XVN0	326	K	Serine hydroxymethyltransferase	FOXG_08042	1	AYQEK(1)VVSNAK
map00680 Methane metabolism	0.598983	12	0.96	A0A0D2XVN0	332	K	Serine hydroxymethyltransferase	FOXG_08042	1	VVSNAK(1)TLENTFK
map00680 Methane metabolism	0.598983	12	0.96	A0A0D2XVN0	192	K	Serine hydroxymethyltransferase	FOXG_08042	1	PK(1)VLVAGTSAYCR
map00680 Methane metabolism	0.598983	12	0.96	A0A0D2XVN0	68	K	Serine hydroxymethyltransferase	FOXG_08042	1	AVFDALGSPMSNK(1)YSEGYPGAR
map00680 Methane metabolism	0.598983	12	0.96	A0A0D2XVN0	389	K	Serine hydroxymethyltransferase	FOXG_08042	1	NSIPGDK(1)SALTPCGIR
map00680 Methane metabolism	0.598983	12	0.96	A0A0D2XVN0	429	K	Serine hydroxymethyltransferase	FOXG_08042	1	ICK(1)EEQAALPK
map00680 Methane metabolism	0.598983	12	0.96	A0A0D2XVN0	15	K	Serine hydroxymethyltransferase	FOXG_08042	1	SPTNAEYALSESHK(1)EMLEK
map00680 Methane metabolism	0.598983	12	0.96	A0A0D2XVN0	456	K	Serine hydroxymethyltransferase	FOXG_08042	1	VASGEVQK(1)INDLK
map00680 Methane metabolism	0.598983	12	0.96	A0A0D2XVN0	382	K	Serine hydroxymethyltransferase	FOXG_08042	1	VEAVLEQINIACNK(1)NSIPGDK
map00680 Methane metabolism	0.598983	12	0.96	A0A0D2XMM8	6	K	S-(hydroxymethyl)glutathione dehydrogenase	FOXG_05205	1	STVGK(1)TITCK
map00680 Methane metabolism	0.598983	12	0.96	A0A0D2XMM8	339	K	S-(hydroxymethyl)glutathione dehydrogenase	FOXG_05205	1	SQLNDLVADYK(1)K
map00680 Methane metabolism	0.598983	12	0.96	A0A0D2XMM8	230	K	S-(hydroxymethyl)glutathione dehydrogenase	FOXG_05205	1	IIVVDVNPSK(1)K
map00680 Methane metabolism	0.598983	12	0.96	A0A0D2XMM8	122	K	S-(hydroxymethyl)glutathione dehydrogenase	FOXG_05205	1	ATQGK(1)GLMPDGTSR
map00680 Methane metabolism	0.598983	12	0.96	A0A0D2XMM8	236	K	S-(hydroxymethyl)glutathione dehydrogenase	FOXG_05205	1	AWGEK(1)FGATHFVNPTELGDQSIQDK
map00680 Methane metabolism	0.598983	12	0.96	A0A0D2XQA8	362	K	ATP-dependent 6-phosphofructokinase	FOXG_06150	1	DFEK(1)AMSLR
map00680 Methane metabolism	0.598983	12	0.96	A0A0D2XQA8	353	K	ATP-dependent 6-phosphofructokinase	FOXG_06150	1	ELAK(1)AVDAK
map00680 Methane metabolism	0.598983	12	0.96	A0A0D2XQA8	349	K	ATP-dependent 6-phosphofructokinase	FOXG_06150	1	KPLMQAVAETK(1)ELAK
map00680 Methane metabolism	0.598983	12	0.96	A0A0D2XQA8	275	K	ATP-dependent 6-phosphofructokinase	FOXG_06150	1	NILADK(1)SEGGLALDTR
map00680 Methane metabolism	0.598983	12	0.96	A0A0D2X829	254	K	Enolase	FOXG_00035	1	IAMDVASSEFYK(1)VEEK
map00680 Methane metabolism	0.598983	12	0.96	A0A0D2X829	265	K	Enolase	FOXG_00035	1	YDLDFK(1)NPESDPTK
map00680 Methane metabolism	0.598983	12	0.96	A0A0D2X829	259	K	Enolase	FOXG_00035	1	K(1)YDLDFK
map00680 Methane metabolism	0.598983	12	0.96	A0A0D2X829	242	K	Enolase	FOXG_00035	1	IK(1)IAMDVASSEFYK
map00680 Methane metabolism	0.598983	12	0.96	A0A0D2X829	410	K	Enolase	FOXG_00035	1	LAK(1)LNQILR
map00680 Methane metabolism	0.598983	12	0.96	A0A0D2XEC7	138	K	S-formylglutathione hydrolase	FOXG_02259	1	EFK(1)EVDSSR
map04146 Peroxisome	0.996301	10	0.51	A0A0J9WJR9	510	K	Carnitine O-acetyltransferase	FOXG_04209	1	HLFGLK(1)K
map04146 Peroxisome	0.996301	10	0.51	A0A0J9VVP2	89	K	Superoxide dismutase	FOXG_13757	1	EDFGSFDSFK(1)K
map04146 Peroxisome	0.996301	10	0.51	A0A0D2XAN9	189	K	Hydroxymethylglutaryl-CoA lyase	FOXG_00955	1	DSK(1)AIGLR
map04146 Peroxisome	0.996301	10	0.51	A0A0D2XIX9	493	K	Acyl-coenzyme A oxidase	FOXG_03887	1	IFK(1)EFIR
map04146 Peroxisome	0.996301	10	0.51	A0A0D2X9Z1	156	K	Peroxiredoxin	FOXG_00706	1	YALK(1)VEDGK
map04146 Peroxisome	0.996301	10	0.51	A0A0D2X9Z1	117	K	Peroxiredoxin	FOXG_00706	1	AWSEQLDPAK(1)QTGIR
map04146 Peroxisome	0.996301	10	0.51	A0A0D2YG56	103	K	Catalase	FOXG_15294	1	LSTTGGEK(1)GSADTVR
map04146 Peroxisome	0.996301	10	0.51	A0A0D2YG56	88	K	Catalase	FOXG_15294	1	FLDTAGK(1)K
map04146 Peroxisome	0.996301	10	0.51	A0A0D2YG56	486	K	Catalase	FOXG_15294	1	IK(1)EDATHL
map04146 Peroxisome	0.996301	10	0.51	A0A0D2YG56	89	K	Catalase	FOXG_15294	1	K(1)TQVLFR
map04146 Peroxisome	0.996301	10	0.51	A0A0D2YG56	444	K	Catalase	FOXG_15294	1	VFDDAEK(1)EK
map04146 Peroxisome	0.996301	10	0.51	A0A0D2YG56	216	K	Catalase	FOXG_15294	1	YCK(1)FHFRPETGHTSFASAEEAEK
map04146 Peroxisome	0.996301	10	0.51	A0A0D2YG56	290	K	Catalase	FOXG_15294	1	IWSHK(1)EFPLIEVGK
map04146 Peroxisome	0.996301	10	0.51	A0A0J9UL32	3	K	Superoxide dismutase [Cu-Zn]	FOXG_03076	1	VK(1)AVSVLR
map04146 Peroxisome	0.996301	10	0.51	A0A0J9UL32	97	K	Superoxide dismutase [Cu-Zn]	FOXG_03076	1	HVGDLGNLETDGQGNAK(1)GSVTDSLIK
map04146 Peroxisome	0.996301	10	0.51	A0A0J9UL32	129	K	Superoxide dismutase [Cu-Zn]	FOXG_03076	1	TVVVHAGTDDLGK(1)GDNEESLK
map04146 Peroxisome	0.996301	10	0.51	A0A0J9WKG4	294	K	"Isocitrate dehydrogenase [NADP], mitochondrial"	FOXG_05055	1	K(1)IWYEHR
map04146 Peroxisome	0.996301	10	0.51	A0A0D2XQF4	392	K	Acetyl-CoA acyltransferase	FOXG_06200	1	QVSTLLYELK(1)R
map04146 Peroxisome	0.996301	10	0.51	A0A0D2XQF4	46	K	Acetyl-CoA acyltransferase	FOXG_06200	1	SAFTK(1)GGR
map04146 Peroxisome	0.996301	10	0.51	A0A0D2XQF4	230	K	Acetyl-CoA acyltransferase	FOXG_06200	1	FEDK(1)EGNTK
map04146 Peroxisome	0.996301	10	0.51	A0A0D2Y4U0	684	K	Long-chain acyl-CoA synthetase	FOXG_11294	1	RPQAAK(1)AYR
map00020 Citrate cycle (TCA cycle)	1.43101e-07	25	3.02	A0A0D2XQN4	367	K	"Isocitrate dehydrogenase [NAD] subunit, mitochondrial"	FOXG_06282	1	ALTGDLGGK(1)AK
map00020 Citrate cycle (TCA cycle)	1.43101e-07	25	3.02	A0A0D2XQN4	123	K	"Isocitrate dehydrogenase [NAD] subunit, mitochondrial"	FOXG_06282	1	GPLATPVGK(1)GHVSLNLTLR
map00020 Citrate cycle (TCA cycle)	1.43101e-07	25	3.02	A0A0D2XQN4	95	K	"Isocitrate dehydrogenase [NAD] subunit, mitochondrial"	FOXG_06282	1	DGK(1)TAIPDAAIENIQK
map00020 Citrate cycle (TCA cycle)	1.43101e-07	25	3.02	A0A0D2XQN4	40	K	"Isocitrate dehydrogenase [NAD] subunit, mitochondrial"	FOXG_06282	1	VAK(1)YNGTK
map00020 Citrate cycle (TCA cycle)	1.43101e-07	25	3.02	A0A0D2XQN4	114	K	"Isocitrate dehydrogenase [NAD] subunit, mitochondrial"	FOXG_06282	1	IALK(1)GPLATPVGK
map00020 Citrate cycle (TCA cycle)	1.43101e-07	25	3.02	A0A0D2XCC1	130	K	"Succinate dehydrogenase [ubiquinone] flavoprotein subunit, mitochondrial"	FOXG_01544	1	WHMYDTVK(1)GSDWLGDQDAIHYMTR
map00020 Citrate cycle (TCA cycle)	1.43101e-07	25	3.02	A0A0D2XCC1	543	K	"Succinate dehydrogenase [ubiquinone] flavoprotein subunit, mitochondrial"	FOXG_01544	1	MK(1)EIDGMYSQVGMK
map00020 Citrate cycle (TCA cycle)	1.43101e-07	25	3.02	A0A0D2XCC1	509	K	"Succinate dehydrogenase [ubiquinone] flavoprotein subunit, mitochondrial"	FOXG_01544	1	TADGPK(1)STAEIR
map00020 Citrate cycle (TCA cycle)	1.43101e-07	25	3.02	A0A0D2XCC1	555	K	"Succinate dehydrogenase [ubiquinone] flavoprotein subunit, mitochondrial"	FOXG_01544	1	EIDGMYSQVGMK(1)DR
map00020 Citrate cycle (TCA cycle)	1.43101e-07	25	3.02	A0A0D2XCC1	429	K	"Succinate dehydrogenase [ubiquinone] flavoprotein subunit, mitochondrial"	FOXG_01544	1	YTGEVLTVDEK(1)GEDK
map00020 Citrate cycle (TCA cycle)	1.43101e-07	25	3.02	A0A0D2XCC1	520	K	"Succinate dehydrogenase [ubiquinone] flavoprotein subunit, mitochondrial"	FOXG_01544	1	LAMQK(1)AMQTDVSVFR
map00020 Citrate cycle (TCA cycle)	1.43101e-07	25	3.02	A0A0D2XCC1	184	K	"Succinate dehydrogenase [ubiquinone] flavoprotein subunit, mitochondrial"	FOXG_01544	1	QYGK(1)GGQAYR
map00020 Citrate cycle (TCA cycle)	1.43101e-07	25	3.02	A0A0D2XCC1	169	K	"Succinate dehydrogenase [ubiquinone] flavoprotein subunit, mitochondrial"	FOXG_01544	1	TEDGK(1)IYQR
map00020 Citrate cycle (TCA cycle)	1.43101e-07	25	3.02	A0A0D2XCC1	477	K	"Succinate dehydrogenase [ubiquinone] flavoprotein subunit, mitochondrial"	FOXG_01544	0.999755	DK(1)FNPGDALKPVAADAASDHIEVLDK
map00020 Citrate cycle (TCA cycle)	1.43101e-07	25	3.02	A0A0D2XCC1	485	K	"Succinate dehydrogenase [ubiquinone] flavoprotein subunit, mitochondrial"	FOXG_01544	1	FNPGDALK(1)PVAADAASDHIEVLDK
map00020 Citrate cycle (TCA cycle)	1.43101e-07	25	3.02	A0A0D2XUT9	273	K	ATP-citrate synthase subunit 1	FOXG_07744	1	VIDAVK(1)QGIITK
map00020 Citrate cycle (TCA cycle)	1.43101e-07	25	3.02	A0A0D2XUT9	509	K	ATP-citrate synthase subunit 1	FOXG_07744	1	ANK(1)LIPGIGHR
map00020 Citrate cycle (TCA cycle)	1.43101e-07	25	3.02	A0A0D2XUT9	314	K	ATP-citrate synthase subunit 1	FOXG_07744	1	TEVQFGHAGSFANSQLETAK(1)MK
map00020 Citrate cycle (TCA cycle)	1.43101e-07	25	3.02	A0A0D2XUT9	103	K	ATP-citrate synthase subunit 1	FOXG_07744	1	AMSK(1)HPDVDVVVNFASSR
map00020 Citrate cycle (TCA cycle)	1.43101e-07	25	3.02	A0A0D2XUT9	191	K	ATP-citrate synthase subunit 1	FOXG_07744	1	IGNTGGMMDNIVASK(1)LYR
map00020 Citrate cycle (TCA cycle)	1.43101e-07	25	3.02	A0A0D2XUT9	532	K	ATP-citrate synthase subunit 1	FOXG_07744	1	VELVK(1)EYVLNNFPSHK
map00020 Citrate cycle (TCA cycle)	1.43101e-07	25	3.02	A0A0D2XUT9	37	K	ATP-citrate synthase subunit 1	FOXG_07744	1	PLSPLPEHALFTDK(1)TR
map00020 Citrate cycle (TCA cycle)	1.43101e-07	25	3.02	A0A0D2XUT9	157	K	ATP-citrate synthase subunit 1	FOXG_07744	1	K(1)GVTIIGPATVGGIKPGSFK
map00020 Citrate cycle (TCA cycle)	1.43101e-07	25	3.02	A0A0J9V5H9	212	K	Dihydrolipoyl dehydrogenase	FOXG_08155	1	LNTK(1)VVSGDK
map00020 Citrate cycle (TCA cycle)	1.43101e-07	25	3.02	A0A0J9V5H9	312	K	Dihydrolipoyl dehydrogenase	FOXG_08155	1	AEEEAVAVVEYIK(1)K
map00020 Citrate cycle (TCA cycle)	1.43101e-07	25	3.02	A0A0J9V5H9	374	K	Dihydrolipoyl dehydrogenase	FOXG_08155	1	TNQDTEGMVK(1)MLADPETDR
map00020 Citrate cycle (TCA cycle)	1.43101e-07	25	3.02	A0A0J9V5H9	86	K	Dihydrolipoyl dehydrogenase	FOXG_08155	1	NGVEYIK(1)GAGSFVNEHEIK
map00020 Citrate cycle (TCA cycle)	1.43101e-07	25	3.02	A0A0J9V5H9	364	K	Dihydrolipoyl dehydrogenase	FOXG_08155	1	AK(1)TNQDTEGMVK
map00020 Citrate cycle (TCA cycle)	1.43101e-07	25	3.02	A0A0J9V5H9	78	K	Dihydrolipoyl dehydrogenase	FOXG_08155	1	GIEYLFK(1)K
map00020 Citrate cycle (TCA cycle)	1.43101e-07	25	3.02	A0A0D2XZ56	172	K	"Succinate dehydrogenase [ubiquinone] iron-sulfur subunit, mitochondrial"	FOXG_09278	1	DTPAEDGK(1)EYR
map00020 Citrate cycle (TCA cycle)	1.43101e-07	25	3.02	A0A0D2XZ56	60	K	"Succinate dehydrogenase [ubiquinone] iron-sulfur subunit, mitochondrial"	FOXG_09278	1	WNPDTPSEK(1)PR
map00020 Citrate cycle (TCA cycle)	1.43101e-07	25	3.02	A0A0D2XZ56	45	K	"Succinate dehydrogenase [ubiquinone] iron-sulfur subunit, mitochondrial"	FOXG_09278	1	DSDANLK(1)SFQIYR
map00020 Citrate cycle (TCA cycle)	1.43101e-07	25	3.02	A0A0D2XZ56	235	K	"Succinate dehydrogenase [ubiquinone] iron-sulfur subunit, mitochondrial"	FOXG_09278	1	K(1)TNLENSMSLYR
map00020 Citrate cycle (TCA cycle)	1.43101e-07	25	3.02	A0A0D2XK89	49	K	"Succinate--CoA ligase [ADP-forming] subunit alpha, mitochondrial"	FOXG_04362	1	VIYQGFTGK(1)QGTFHAQQAIEYGTK
map00020 Citrate cycle (TCA cycle)	1.43101e-07	25	3.02	A0A0D2XK89	40	K	"Succinate--CoA ligase [ADP-forming] subunit alpha, mitochondrial"	FOXG_04362	1	INADTK(1)VIYQGFTGK
map00020 Citrate cycle (TCA cycle)	1.43101e-07	25	3.02	A0A0D2XK89	291	K	"Succinate--CoA ligase [ADP-forming] subunit alpha, mitochondrial"	FOXG_04362	1	MGHAGAIVSGGK(1)GGADTK
map00020 Citrate cycle (TCA cycle)	1.43101e-07	25	3.02	A0A0D2XK89	64	K	"Succinate--CoA ligase [ADP-forming] subunit alpha, mitochondrial"	FOXG_04362	1	QGTFHAQQAIEYGTK(1)VVGGTNPK
map00020 Citrate cycle (TCA cycle)	1.43101e-07	25	3.02	A0A0D2XK89	175	K	"Succinate--CoA ligase [ADP-forming] subunit alpha, mitochondrial"	FOXG_04362	1	IGIMPGFIHK(1)R
map00020 Citrate cycle (TCA cycle)	1.43101e-07	25	3.02	A0A0D2XK89	299	K	"Succinate--CoA ligase [ADP-forming] subunit alpha, mitochondrial"	FOXG_04362	1	IK(1)ALEDAGVIVER
map00020 Citrate cycle (TCA cycle)	1.43101e-07	25	3.02	A0A0D2XK89	143	K	"Succinate--CoA ligase [ADP-forming] subunit alpha, mitochondrial"	FOXG_04362	1	ITDMLK(1)TQSK
map00020 Citrate cycle (TCA cycle)	1.43101e-07	25	3.02	A0A0D2XBN2	185	K	Citrate synthase	FOXG_01304	1	FAK(1)AYEQGLNK
map00020 Citrate cycle (TCA cycle)	1.43101e-07	25	3.02	A0A0D2XUT8	83	K	ATP-citrate synthase subunit 2	FOXG_07743	1	PDQLIK(1)R
map00020 Citrate cycle (TCA cycle)	1.43101e-07	25	3.02	A0A0D2XUT8	95	K	ATP-citrate synthase subunit 2	FOXG_07743	1	SGLLALNK(1)TWPEAK
map00020 Citrate cycle (TCA cycle)	1.43101e-07	25	3.02	A0A0D2XUT8	12	K	ATP-citrate synthase subunit 2	FOXG_07743	1	SILEADGK(1)AILNYHLTR
map00020 Citrate cycle (TCA cycle)	1.43101e-07	25	3.02	A0A0D2XUT8	313	K	ATP-citrate synthase subunit 2	FOXG_07743	1	EEAYIADLDAK(1)TGASLK
map00020 Citrate cycle (TCA cycle)	1.43101e-07	25	3.02	A0A0D2XUT8	447	K	ATP-citrate synthase subunit 2	FOXG_07743	1	NMK(1)AATQELGLNAK
map00020 Citrate cycle (TCA cycle)	1.43101e-07	25	3.02	A0A0D2XUT8	319	K	ATP-citrate synthase subunit 2	FOXG_07743	1	TGASLK(1)LTVLNAK
map00020 Citrate cycle (TCA cycle)	1.43101e-07	25	3.02	A0A0D2XUT8	87	K	ATP-citrate synthase subunit 2	FOXG_07743	1	GK(1)SGLLALNK
map00020 Citrate cycle (TCA cycle)	1.43101e-07	25	3.02	A0A0D2XUT8	101	K	ATP-citrate synthase subunit 2	FOXG_07743	1	TWPEAK(1)AWVAER
map00020 Citrate cycle (TCA cycle)	1.43101e-07	25	3.02	A0A0D2XUT8	444	K	ATP-citrate synthase subunit 2	FOXG_07743	1	AGPNYQEGLK(1)NMK
map00020 Citrate cycle (TCA cycle)	1.43101e-07	25	3.02	A0A0D2XUT8	110	K	ATP-citrate synthase subunit 2	FOXG_07743	1	AGK(1)EQQVEHTTGVLR
map00020 Citrate cycle (TCA cycle)	1.43101e-07	25	3.02	A0A0J9VRH1	234	K	"Succinate--CoA ligase [ADP-forming] subunit beta, mitochondrial"	FOXG_12819	1	IFTEK(1)DSTQIEINPLSETSDHK
map00020 Citrate cycle (TCA cycle)	1.43101e-07	25	3.02	A0A0J9VRH1	68	K	"Succinate--CoA ligase [ADP-forming] subunit beta, mitochondrial"	FOXG_12819	1	EAK(1)EIAEK
map00020 Citrate cycle (TCA cycle)	1.43101e-07	25	3.02	A0A0J9VRH1	226	K	"Succinate--CoA ligase [ADP-forming] subunit beta, mitochondrial"	FOXG_12819	1	DTIQK(1)LYK
map00020 Citrate cycle (TCA cycle)	1.43101e-07	25	3.02	A0A0J9VRH1	92	K	"Succinate--CoA ligase [ADP-forming] subunit beta, mitochondrial"	FOXG_12819	1	GK(1)GTFDNGLK
map00020 Citrate cycle (TCA cycle)	1.43101e-07	25	3.02	A0A0J9VRH1	209	K	"Succinate--CoA ligase [ADP-forming] subunit beta, mitochondrial"	FOXG_12819	1	EIATK(1)LGFSEQCIEEAK
map00020 Citrate cycle (TCA cycle)	1.43101e-07	25	3.02	A0A0J9VRH1	73	K	"Succinate--CoA ligase [ADP-forming] subunit beta, mitochondrial"	FOXG_12819	1	EIAEK(1)IGNDDMVIK
map00020 Citrate cycle (TCA cycle)	1.43101e-07	25	3.02	A0A0J9VRH1	229	K	"Succinate--CoA ligase [ADP-forming] subunit beta, mitochondrial"	FOXG_12819	1	LYK(1)IFTEK
map00020 Citrate cycle (TCA cycle)	1.43101e-07	25	3.02	A0A0J9VRH1	100	K	"Succinate--CoA ligase [ADP-forming] subunit beta, mitochondrial"	FOXG_12819	1	GTFDNGLK(1)GGVR
map00020 Citrate cycle (TCA cycle)	1.43101e-07	25	3.02	A0A0D2Y9C0	139	K	Lipoyl-binding domain-containing protein	---	1	IVTGEDAGSVK(1)K
map00020 Citrate cycle (TCA cycle)	1.43101e-07	25	3.02	A0A0D2XYK5	158	K	Uncharacterized protein	FOXG_09077	1	HLLYDAGK(1)GFAK
map00020 Citrate cycle (TCA cycle)	1.43101e-07	25	3.02	A0A0D2XZL6	261	K	Pyruvate dehydrogenase E1 component subunit alpha	FOXG_09447	1	SSALTDYYK(1)R
map00020 Citrate cycle (TCA cycle)	1.43101e-07	25	3.02	A0A0D2XZL6	79	K	Pyruvate dehydrogenase E1 component subunit alpha	FOXG_09447	1	ELK(1)DMYR
map00020 Citrate cycle (TCA cycle)	1.43101e-07	25	3.02	A0A0D2Y4T8	231	K	Citrate synthase	FOXG_11291	1	GGK(1)VAPIQK
map00020 Citrate cycle (TCA cycle)	1.43101e-07	25	3.02	A0A0D2Y4T8	373	K	Citrate synthase	FOXG_11291	1	AFAQEK(1)MPNDPMFK
map00020 Citrate cycle (TCA cycle)	1.43101e-07	25	3.02	A0A0D2Y4T8	228	K	Citrate synthase	FOXG_11291	1	IYQNVFK(1)GGK
map00020 Citrate cycle (TCA cycle)	1.43101e-07	25	3.02	A0A0D2Y4T8	68	K	Citrate synthase	FOXG_11291	1	VVDK(1)VTLDQVYGGAR
map00020 Citrate cycle (TCA cycle)	1.43101e-07	25	3.02	A0A0D2Y4T8	193	K	Citrate synthase	FOXG_11291	1	AYAK(1)GINK
map00020 Citrate cycle (TCA cycle)	1.43101e-07	25	3.02	A0A0D2Y4T8	55	K	Citrate synthase	FOXG_11291	1	IEQVK(1)ALR
map00020 Citrate cycle (TCA cycle)	1.43101e-07	25	3.02	A0A0J9UHA8	98	K	Pyruvate dehydrogenase E2 component (Dihydrolipoamide acetyltransferase)	FOXG_02187	1	IMAGDGSK(1)AVQVGSR
map00020 Citrate cycle (TCA cycle)	1.43101e-07	25	3.02	A0A0J9UHA8	132	K	Pyruvate dehydrogenase E2 component (Dihydrolipoamide acetyltransferase)	FOXG_02187	1	EQSK(1)EQSSAQAPK
map00020 Citrate cycle (TCA cycle)	1.43101e-07	25	3.02	A0A0D2YH37	212	K	Pyruvate dehydrogenase E1 component subunit beta	FOXG_15628	1	VVSPWNSEDAK(1)GLLK
map00020 Citrate cycle (TCA cycle)	1.43101e-07	25	3.02	A0A0D2YH37	263	K	Pyruvate dehydrogenase E1 component subunit beta	FOXG_15628	1	SGK(1)DLTIVTLGR
map00020 Citrate cycle (TCA cycle)	1.43101e-07	25	3.02	A0A0D2YH37	285	K	Pyruvate dehydrogenase E1 component subunit beta	FOXG_15628	1	TVGQSLVAAENLK(1)K
map00020 Citrate cycle (TCA cycle)	1.43101e-07	25	3.02	A0A0D2XXN9	310	K	"Isocitrate dehydrogenase [NAD] subunit, mitochondrial"	FOXG_08758	1	HVGLDIK(1)GK
map00020 Citrate cycle (TCA cycle)	1.43101e-07	25	3.02	A0A0D2XXN9	101	K	"Isocitrate dehydrogenase [NAD] subunit, mitochondrial"	FOXG_08758	1	ESVASLK(1)R
map00020 Citrate cycle (TCA cycle)	1.43101e-07	25	3.02	A0A0D2XXN9	151	K	"Isocitrate dehydrogenase [NAD] subunit, mitochondrial"	FOXG_08758	1	HK(1)DVDLCIIR
map00020 Citrate cycle (TCA cycle)	1.43101e-07	25	3.02	A0A0D2XGP1	128	K	"Fumarate hydratase, mitochondrial"	FOXG_03085	1	YGLDPK(1)IGAAIQQAAK
map00020 Citrate cycle (TCA cycle)	1.43101e-07	25	3.02	A0A0D2XGP1	185	K	"Fumarate hydratase, mitochondrial"	FOXG_03085	1	AIEILGGTMGSK(1)K
map00020 Citrate cycle (TCA cycle)	1.43101e-07	25	3.02	A0A0D2XGP1	138	K	"Fumarate hydratase, mitochondrial"	FOXG_03085	1	IGAAIQQAAK(1)EVADGK
map00020 Citrate cycle (TCA cycle)	1.43101e-07	25	3.02	A0A0D2XGP1	485	K	"Fumarate hydratase, mitochondrial"	FOXG_03085	1	IGYDMASK(1)VAK
map00020 Citrate cycle (TCA cycle)	1.43101e-07	25	3.02	A0A0D2YCA1	1031	K	"2-oxoglutarate dehydrogenase, mitochondrial"	FOXG_13932	1	QVHMK(1)EER
map00020 Citrate cycle (TCA cycle)	1.43101e-07	25	3.02	A0A0D2YCA1	252	K	"2-oxoglutarate dehydrogenase, mitochondrial"	FOXG_13932	1	DK(1)CDWLR
map00020 Citrate cycle (TCA cycle)	1.43101e-07	25	3.02	A0A0D2YCA1	936	K	"2-oxoglutarate dehydrogenase, mitochondrial"	FOXG_13932	1	VILCSGQVWAALHK(1)HR
map00020 Citrate cycle (TCA cycle)	1.43101e-07	25	3.02	A0A0D2YCA1	273	K	"2-oxoglutarate dehydrogenase, mitochondrial"	FOXG_13932	1	YSVDEK(1)R
map00020 Citrate cycle (TCA cycle)	1.43101e-07	25	3.02	A0A0D2YCA1	555	K	"2-oxoglutarate dehydrogenase, mitochondrial"	FOXG_13932	1	ITEK(1)EPQIDIYVNK
map00020 Citrate cycle (TCA cycle)	1.43101e-07	25	3.02	A0A0D2YCA1	835	K	"2-oxoglutarate dehydrogenase, mitochondrial"	FOXG_13932	1	DFPTGEK(1)LVR
map00020 Citrate cycle (TCA cycle)	1.43101e-07	25	3.02	A0A0D2YCA1	408	K	"2-oxoglutarate dehydrogenase, mitochondrial"	FOXG_13932	1	VQLSLVANPSHLEAEDPVVLGK(1)TR
map00020 Citrate cycle (TCA cycle)	1.43101e-07	25	3.02	A0A0D2YCA1	325	K	"2-oxoglutarate dehydrogenase, mitochondrial"	FOXG_13932	1	SVDYGVK(1)DIVIGMPHR
map00020 Citrate cycle (TCA cycle)	1.43101e-07	25	3.02	A0A0J9VGL8	33	K	Malate dehydrogenase	FOXG_10419	1	STVK(1)GYEPNAAGLK
map00020 Citrate cycle (TCA cycle)	1.43101e-07	25	3.02	A0A0J9VGL8	90	K	Malate dehydrogenase	FOXG_10419	1	DLAK(1)AAAQAAPK(1)AK
map00020 Citrate cycle (TCA cycle)	1.43101e-07	25	3.02	A0A0J9VGL8	194	K	Malate dehydrogenase	FOXG_10419	1	AK(1)DGAGSATLSMAMAGAR
map00020 Citrate cycle (TCA cycle)	1.43101e-07	25	3.02	A0A0J9VGL8	280	K	Malate dehydrogenase	FOXG_10419	1	LVEAALVDLK(1)K
map00020 Citrate cycle (TCA cycle)	1.43101e-07	25	3.02	A0A0J9VGL8	192	K	Malate dehydrogenase	FOXG_10419	1	VQFGGDEVVK(1)AK
map00020 Citrate cycle (TCA cycle)	1.43101e-07	25	3.02	A0A0J9VGL8	146	K	Malate dehydrogenase	FOXG_10419	1	GTDPK(1)DENITVVGGHSGVTIVPLFSQSNHPDLSSNAELVK
map00020 Citrate cycle (TCA cycle)	1.43101e-07	25	3.02	A0A0J9VGL8	263	K	Malate dehydrogenase	FOXG_10419	1	IHPLGK(1)LDANEEK
map00020 Citrate cycle (TCA cycle)	1.43101e-07	25	3.02	A0A0J9VGL8	141	K	Malate dehydrogenase	FOXG_10419	1	FVSEIK(1)GTDPK
map00020 Citrate cycle (TCA cycle)	1.43101e-07	25	3.02	A0A0J9VGL8	285	K	Malate dehydrogenase	FOXG_10419	1	NIEK(1)GVAFVASNPPK
map00020 Citrate cycle (TCA cycle)	1.43101e-07	25	3.02	A0A0J9VGL8	257	K	Malate dehydrogenase	FOXG_10419	1	VELGPEGVEK(1)IHPLGK
map00020 Citrate cycle (TCA cycle)	1.43101e-07	25	3.02	A0A0J9VGL8	223	K	Malate dehydrogenase	FOXG_10419	1	AVQGEK(1)GVIEPSFVESPLYK
map00020 Citrate cycle (TCA cycle)	1.43101e-07	25	3.02	A0A0D2Y5A7	265	K	Acetyltransferase component of pyruvate dehydrogenase complex	FOXG_11462	1	LVESTQTNPHFYVTSSISVSK(1)LLK
map00020 Citrate cycle (TCA cycle)	1.43101e-07	25	3.02	A0A0D2Y5A7	95	K	Acetyltransferase component of pyruvate dehydrogenase complex	FOXG_11462	1	ILK(1)DAGEK
map00020 Citrate cycle (TCA cycle)	1.43101e-07	25	3.02	A0A0D2Y5A7	280	K	Acetyltransferase component of pyruvate dehydrogenase complex	FOXG_11462	1	QALNSSADGK(1)YK
map00020 Citrate cycle (TCA cycle)	1.43101e-07	25	3.02	A0A0D2Y5A7	58	K	Acetyltransferase component of pyruvate dehydrogenase complex	FOXG_11462	1	MPALSPTMQAGNIGAWQK(1)K
map00020 Citrate cycle (TCA cycle)	1.43101e-07	25	3.02	A0A0D2Y5A7	135	K	Acetyltransferase component of pyruvate dehydrogenase complex	FOXG_11462	1	FSIEDAGGDAAK(1)PAAPK
map00020 Citrate cycle (TCA cycle)	1.43101e-07	25	3.02	A0A0J9VH63	240	K	Malate dehydrogenase	FOXG_10533	1	FAEK(1)VLR
map00020 Citrate cycle (TCA cycle)	1.43101e-07	25	3.02	A0A0J9VH63	319	K	Malate dehydrogenase	FOXG_10533	1	ATEGLK(1)GNISK
map00020 Citrate cycle (TCA cycle)	1.43101e-07	25	3.02	A0A0J9VH63	306	K	Malate dehydrogenase	FOXG_10533	1	ATNPLEGITEK(1)EK
map00020 Citrate cycle (TCA cycle)	1.43101e-07	25	3.02	A0A0J9VH63	136	K	Malate dehydrogenase	FOXG_10533	1	AK(1)GVFNPQR
map00020 Citrate cycle (TCA cycle)	1.43101e-07	25	3.02	A0A0J9VH63	53	K	Malate dehydrogenase	FOXG_10533	1	AK(1)TTGYLPANDGAK
map00020 Citrate cycle (TCA cycle)	1.43101e-07	25	3.02	A0A0J9VH63	201	K	Malate dehydrogenase	FOXG_10533	1	ASPAVQIPEDK(1)YDALVNR
map00020 Citrate cycle (TCA cycle)	1.43101e-07	25	3.02	A0A0J9VH63	65	K	Malate dehydrogenase	FOXG_10533	1	TTGYLPANDGAK(1)AAFK
map00020 Citrate cycle (TCA cycle)	1.43101e-07	25	3.02	A0A0J9UCR8	492	K	Pyruvate carboxylase	FOXG_01733	1	AFAK(1)AVR
map00020 Citrate cycle (TCA cycle)	1.43101e-07	25	3.02	A0A0J9UCR8	142	K	Pyruvate carboxylase	FOXG_01733	1	EQESLK(1)ESFER
map00020 Citrate cycle (TCA cycle)	1.43101e-07	25	3.02	A0A0J9UCR8	228	K	Pyruvate carboxylase	FOXG_01733	1	LAK(1)TAGYR
map00020 Citrate cycle (TCA cycle)	1.43101e-07	25	3.02	A0A0J9UCR8	955	K	Pyruvate carboxylase	FOXG_01733	1	VFEDYK(1)K
map00020 Citrate cycle (TCA cycle)	1.43101e-07	25	3.02	A0A0J9UCR8	14	K	Pyruvate carboxylase	FOXG_01733	1	ADEAYVIGK(1)R
map00020 Citrate cycle (TCA cycle)	1.43101e-07	25	3.02	A0A0J9UCR8	604	K	Pyruvate carboxylase	FOXG_01733	1	GANGVAYSSLPDNAIDHFVDQAK(1)K
map00020 Citrate cycle (TCA cycle)	1.43101e-07	25	3.02	A0A0J9UCR8	313	K	Pyruvate carboxylase	FOXG_01733	1	ITTEDPAK(1)GFSPDTGK
map00020 Citrate cycle (TCA cycle)	1.43101e-07	25	3.02	A0A0J9UCR8	109	K	Pyruvate carboxylase	FOXG_01733	1	YEEVK(1)DFTDK
map00020 Citrate cycle (TCA cycle)	1.43101e-07	25	3.02	A0A0J9UCR8	956	K	Pyruvate carboxylase	FOXG_01733	1	K(1)FVQQYGDLSVLPTR
map00020 Citrate cycle (TCA cycle)	1.43101e-07	25	3.02	A0A0J9UCR8	990	K	Pyruvate carboxylase	FOXG_01733	1	GK(1)VLILK
map00020 Citrate cycle (TCA cycle)	1.43101e-07	25	3.02	A0A0J9UCR8	201	K	Pyruvate carboxylase	FOXG_01733	1	HQK(1)VVEIAPAK
map00020 Citrate cycle (TCA cycle)	1.43101e-07	25	3.02	A0A0J9UCR8	321	K	Pyruvate carboxylase	FOXG_01733	1	GFSPDTGK(1)IEVYR
map00020 Citrate cycle (TCA cycle)	1.43101e-07	25	3.02	A0A0D2XIG0	612	K	"Aconitate hydratase, mitochondrial"	FOXG_03713	1	TTTDHISMAGPWLK(1)YR
map00020 Citrate cycle (TCA cycle)	1.43101e-07	25	3.02	A0A0D2XIG0	53	K	"Aconitate hydratase, mitochondrial"	FOXG_03713	1	QNNWEEGNYINYK(1)K
map00020 Citrate cycle (TCA cycle)	1.43101e-07	25	3.02	A0A0D2XIG0	418	K	"Aconitate hydratase, mitochondrial"	FOXG_03713	1	AK(1)SAFTVTPGSEQIR
map00020 Citrate cycle (TCA cycle)	1.43101e-07	25	3.02	A0A0D2XIG0	469	K	"Aconitate hydratase, mitochondrial"	FOXG_03713	1	K(1)GEANSIISSYNR
map00020 Citrate cycle (TCA cycle)	1.43101e-07	25	3.02	A0A0D2XIG0	145	K	"Aconitate hydratase, mitochondrial"	FOXG_03713	1	VANPTTVHCDHLIEAQVGGAK(1)DLAR
map00020 Citrate cycle (TCA cycle)	1.43101e-07	25	3.02	A0A0D2XIG0	320	K	"Aconitate hydratase, mitochondrial"	FOXG_03713	1	RK(1)EIGDFAR
map00020 Citrate cycle (TCA cycle)	1.43101e-07	25	3.02	A0A0D2XIG0	376	K	"Aconitate hydratase, mitochondrial"	FOXG_03713	1	FSQAVK(1)ENGWPEELK
map00020 Citrate cycle (TCA cycle)	1.43101e-07	25	3.02	A0A0D2XIG0	707	K	"Aconitate hydratase, mitochondrial"	FOXG_03713	1	IHETNLK(1)K
map00020 Citrate cycle (TCA cycle)	1.43101e-07	25	3.02	A0A0D2XIG0	37	K	"Aconitate hydratase, mitochondrial"	FOXG_03713	1	MATVSDSPLDK(1)K
map00020 Citrate cycle (TCA cycle)	1.43101e-07	25	3.02	A0A0D2XIG0	318	K	"Aconitate hydratase, mitochondrial"	FOXG_03713	1	MYDYLAATK(1)R
map00020 Citrate cycle (TCA cycle)	1.43101e-07	25	3.02	A0A0D2XIG0	587	K	"Aconitate hydratase, mitochondrial"	FOXG_03713	1	DAK(1)DIPILIK
map00020 Citrate cycle (TCA cycle)	1.43101e-07	25	3.02	A0A0J9WKG4	294	K	"Isocitrate dehydrogenase [NADP], mitochondrial"	FOXG_05055	1	K(1)IWYEHR
map00020 Citrate cycle (TCA cycle)	1.43101e-07	25	3.02	A0A0D2XUU0	82	K	Ribosomal_L30 domain-containing protein	FOXG_07745	1	TPDPGFYIEK(1)AVPR
map00380 Tryptophan metabolism	0.999645	9	0.42	A0A0J9UVD3	119	K	Acetyl-CoA C-acetyltransferase	FOXG_05921	1	DDEVK(1)NLNVDK
map00380 Tryptophan metabolism	0.999645	9	0.42	A0A0J9UVD3	125	K	Acetyl-CoA C-acetyltransferase	FOXG_05921	1	NLNVDK(1)LK
map00380 Tryptophan metabolism	0.999645	9	0.42	A0A0J9UVD3	51	K	Acetyl-CoA C-acetyltransferase	FOXG_05921	1	DGLTDSFK(1)K
map00380 Tryptophan metabolism	0.999645	9	0.42	A0A0J9UVD3	111	K	Acetyl-CoA C-acetyltransferase	FOXG_05921	0.99995	GKPAIK(1)VER
map00380 Tryptophan metabolism	0.999645	9	0.42	A0A0J9UVD3	31	K	Acetyl-CoA C-acetyltransferase	FOXG_05921	1	NGAK(1)YGDQTLVDGVLK
map00380 Tryptophan metabolism	0.999645	9	0.42	A0A0J9UVD3	82	K	Acetyl-CoA C-acetyltransferase	FOXG_05921	1	EAQDEYAINSYK(1)K
map00380 Tryptophan metabolism	0.999645	9	0.42	A0A0D2XAL2	320	K	Aldehyde dehydrogenase	FOXG_00928	1	FLAAFK(1)K
map00380 Tryptophan metabolism	0.999645	9	0.42	A0A0D2XAL2	260	K	Aldehyde dehydrogenase	FOXG_00928	1	SAASSNLK(1)K
map00380 Tryptophan metabolism	0.999645	9	0.42	A0A0D2XAL2	135	K	Aldehyde dehydrogenase	FOXG_00928	1	YYGGWADK(1)IEGK
map00380 Tryptophan metabolism	0.999645	9	0.42	A0A0J9V5H9	212	K	Dihydrolipoyl dehydrogenase	FOXG_08155	1	LNTK(1)VVSGDK
map00380 Tryptophan metabolism	0.999645	9	0.42	A0A0J9V5H9	312	K	Dihydrolipoyl dehydrogenase	FOXG_08155	1	AEEEAVAVVEYIK(1)K
map00380 Tryptophan metabolism	0.999645	9	0.42	A0A0J9V5H9	374	K	Dihydrolipoyl dehydrogenase	FOXG_08155	1	TNQDTEGMVK(1)MLADPETDR
map00380 Tryptophan metabolism	0.999645	9	0.42	A0A0J9V5H9	86	K	Dihydrolipoyl dehydrogenase	FOXG_08155	1	NGVEYIK(1)GAGSFVNEHEIK
map00380 Tryptophan metabolism	0.999645	9	0.42	A0A0J9V5H9	364	K	Dihydrolipoyl dehydrogenase	FOXG_08155	1	AK(1)TNQDTEGMVK
map00380 Tryptophan metabolism	0.999645	9	0.42	A0A0J9V5H9	78	K	Dihydrolipoyl dehydrogenase	FOXG_08155	1	GIEYLFK(1)K
map00380 Tryptophan metabolism	0.999645	9	0.42	A0A0D2YG56	103	K	Catalase	FOXG_15294	1	LSTTGGEK(1)GSADTVR
map00380 Tryptophan metabolism	0.999645	9	0.42	A0A0D2YG56	88	K	Catalase	FOXG_15294	1	FLDTAGK(1)K
map00380 Tryptophan metabolism	0.999645	9	0.42	A0A0D2YG56	486	K	Catalase	FOXG_15294	1	IK(1)EDATHL
map00380 Tryptophan metabolism	0.999645	9	0.42	A0A0D2YG56	89	K	Catalase	FOXG_15294	1	K(1)TQVLFR
map00380 Tryptophan metabolism	0.999645	9	0.42	A0A0D2YG56	444	K	Catalase	FOXG_15294	1	VFDDAEK(1)EK
map00380 Tryptophan metabolism	0.999645	9	0.42	A0A0D2YG56	216	K	Catalase	FOXG_15294	1	YCK(1)FHFRPETGHTSFASAEEAEK
map00380 Tryptophan metabolism	0.999645	9	0.42	A0A0D2YG56	290	K	Catalase	FOXG_15294	1	IWSHK(1)EFPLIEVGK
map00380 Tryptophan metabolism	0.999645	9	0.42	A0A0D2Y5S6	320	K	Amidase domain-containing protein	FOXG_11632	1	GGYAQYLTDK(1)K
map00380 Tryptophan metabolism	0.999645	9	0.42	A0A0D2Y5S6	72	K	Amidase domain-containing protein	FOXG_11632	1	LEEATFTEMQDAMK(1)AGK
map00380 Tryptophan metabolism	0.999645	9	0.42	A0A0D2Y5S6	310	K	Amidase domain-containing protein	FOXG_11632	1	TPK(1)GGYAQYLTDK
map00380 Tryptophan metabolism	0.999645	9	0.42	A0A0D2Y5S6	429	K	Amidase domain-containing protein	FOXG_11632	1	FNK(1)QYDGVEGGYPYK
map00380 Tryptophan metabolism	0.999645	9	0.42	A0A0D2Y7J6	607	K	Catalase-peroxidase	katG	1	AAK(1)DAGVNITVPFAPGR
map00380 Tryptophan metabolism	0.999645	9	0.42	A0A0D2XX83	265	K	Acetyl-CoA C-acetyltransferase	FOXG_08599	1	IPTLK(1)PAFVR
map00380 Tryptophan metabolism	0.999645	9	0.42	A0A0D2XDZ5	204	K	Enoyl-CoA hydratase	FOXG_02126	1	SLSGVDAEK(1)WGLAAR
map00380 Tryptophan metabolism	0.999645	9	0.42	A0A0D2XDZ5	241	K	Enoyl-CoA hydratase	FOXG_02126	1	VAVQAAK(1)EVVNK
map00380 Tryptophan metabolism	0.999645	9	0.42	A0A0D2Y9C0	139	K	Lipoyl-binding domain-containing protein	---	1	IVTGEDAGSVK(1)K
map00280 Valine, leucine and isoleucine degradation	0.0713794	18	1.43	A0A0D2XD13	66	K	"3-hydroxyisobutyryl-CoA hydrolase, mitochondrial"	FOXG_01788	1	NDDPNDVVFESK(1)YGLR
map00280 Valine, leucine and isoleucine degradation	0.0713794	18	1.43	A0A0D2XD13	490	K	"3-hydroxyisobutyryl-CoA hydrolase, mitochondrial"	FOXG_01788	1	TAVDDQGK(1)AVWMADESLPGSR
map00280 Valine, leucine and isoleucine degradation	0.0713794	18	1.43	A0A0J9UVD3	119	K	Acetyl-CoA C-acetyltransferase	FOXG_05921	1	DDEVK(1)NLNVDK
map00280 Valine, leucine and isoleucine degradation	0.0713794	18	1.43	A0A0J9UVD3	125	K	Acetyl-CoA C-acetyltransferase	FOXG_05921	1	NLNVDK(1)LK
map00280 Valine, leucine and isoleucine degradation	0.0713794	18	1.43	A0A0J9UVD3	51	K	Acetyl-CoA C-acetyltransferase	FOXG_05921	1	DGLTDSFK(1)K
map00280 Valine, leucine and isoleucine degradation	0.0713794	18	1.43	A0A0J9UVD3	111	K	Acetyl-CoA C-acetyltransferase	FOXG_05921	0.99995	GKPAIK(1)VER
map00280 Valine, leucine and isoleucine degradation	0.0713794	18	1.43	A0A0J9UVD3	31	K	Acetyl-CoA C-acetyltransferase	FOXG_05921	1	NGAK(1)YGDQTLVDGVLK
map00280 Valine, leucine and isoleucine degradation	0.0713794	18	1.43	A0A0J9UVD3	82	K	Acetyl-CoA C-acetyltransferase	FOXG_05921	1	EAQDEYAINSYK(1)K
map00280 Valine, leucine and isoleucine degradation	0.0713794	18	1.43	A0A0J9V5H9	212	K	Dihydrolipoyl dehydrogenase	FOXG_08155	1	LNTK(1)VVSGDK
map00280 Valine, leucine and isoleucine degradation	0.0713794	18	1.43	A0A0J9V5H9	312	K	Dihydrolipoyl dehydrogenase	FOXG_08155	1	AEEEAVAVVEYIK(1)K
map00280 Valine, leucine and isoleucine degradation	0.0713794	18	1.43	A0A0J9V5H9	374	K	Dihydrolipoyl dehydrogenase	FOXG_08155	1	TNQDTEGMVK(1)MLADPETDR
map00280 Valine, leucine and isoleucine degradation	0.0713794	18	1.43	A0A0J9V5H9	86	K	Dihydrolipoyl dehydrogenase	FOXG_08155	1	NGVEYIK(1)GAGSFVNEHEIK
map00280 Valine, leucine and isoleucine degradation	0.0713794	18	1.43	A0A0J9V5H9	364	K	Dihydrolipoyl dehydrogenase	FOXG_08155	1	AK(1)TNQDTEGMVK
map00280 Valine, leucine and isoleucine degradation	0.0713794	18	1.43	A0A0J9V5H9	78	K	Dihydrolipoyl dehydrogenase	FOXG_08155	1	GIEYLFK(1)K
map00280 Valine, leucine and isoleucine degradation	0.0713794	18	1.43	A0A0D2XGR6	299	K	3-methylcrotonyl-CoA carboxylase alpha subunit	FOXG_03110	1	HDLWDK(1)AR
map00280 Valine, leucine and isoleucine degradation	0.0713794	18	1.43	A0A0D2XGR6	647	K	3-methylcrotonyl-CoA carboxylase alpha subunit	FOXG_03110	1	WYEK(1)ALGLK
map00280 Valine, leucine and isoleucine degradation	0.0713794	18	1.43	A0A0D2XX83	265	K	Acetyl-CoA C-acetyltransferase	FOXG_08599	1	IPTLK(1)PAFVR
map00280 Valine, leucine and isoleucine degradation	0.0713794	18	1.43	A0A0D2XPT8	306	K	3-hydroxy-3-methylglutaryl coenzyme A synthase	FOXG_05976	1	SLTDK(1)VVEK
map00280 Valine, leucine and isoleucine degradation	0.0713794	18	1.43	A0A0D2XPT8	317	K	3-hydroxy-3-methylglutaryl coenzyme A synthase	FOXG_05976	1	TFMALTK(1)K
map00280 Valine, leucine and isoleucine degradation	0.0713794	18	1.43	A0A0D2XPT8	428	K	3-hydroxy-3-methylglutaryl coenzyme A synthase	FOXG_05976	1	DYTPK(1)GDASTIAPGTYYLTK
map00280 Valine, leucine and isoleucine degradation	0.0713794	18	1.43	A0A0D2XPT8	36	K	3-hydroxy-3-methylglutaryl coenzyme A synthase	FOXG_05976	1	FDGVSAGK(1)YTIGLGQTK
map00280 Valine, leucine and isoleucine degradation	0.0713794	18	1.43	A0A0D2XPT8	310	K	3-hydroxy-3-methylglutaryl coenzyme A synthase	FOXG_05976	1	VVEK(1)TFMALTK
map00280 Valine, leucine and isoleucine degradation	0.0713794	18	1.43	A0A0D2XPT8	449	K	3-hydroxy-3-methylglutaryl coenzyme A synthase	FOXG_05976	1	VDDMFK(1)R
map00280 Valine, leucine and isoleucine degradation	0.0713794	18	1.43	A0A0D2XPT8	268	K	3-hydroxy-3-methylglutaryl coenzyme A synthase	FOXG_05976	1	LVQK(1)SYAR
map00280 Valine, leucine and isoleucine degradation	0.0713794	18	1.43	A0A0D2XPT8	301	K	3-hydroxy-3-methylglutaryl coenzyme A synthase	FOXG_05976	1	DMDYEK(1)SLTDK
map00280 Valine, leucine and isoleucine degradation	0.0713794	18	1.43	A0A0D2XDZ5	204	K	Enoyl-CoA hydratase	FOXG_02126	1	SLSGVDAEK(1)WGLAAR
map00280 Valine, leucine and isoleucine degradation	0.0713794	18	1.43	A0A0D2XDZ5	241	K	Enoyl-CoA hydratase	FOXG_02126	1	VAVQAAK(1)EVVNK
map00280 Valine, leucine and isoleucine degradation	0.0713794	18	1.43	A0A0D2X9K1	90	K	Methylmalonate-semialdehyde dehydrogenase (Acylating)	FOXG_00566	1	FVSSSTDK(1)YIDLHDPATNELVTR
map00280 Valine, leucine and isoleucine degradation	0.0713794	18	1.43	A0A0D2XDU8	230	K	4-aminobutyrate aminotransferase	FOXG_02078	1	YPLEEHVEENAAEEK(1)R
map00280 Valine, leucine and isoleucine degradation	0.0713794	18	1.43	A0A0D2XAN9	189	K	Hydroxymethylglutaryl-CoA lyase	FOXG_00955	1	DSK(1)AIGLR
map00280 Valine, leucine and isoleucine degradation	0.0713794	18	1.43	A0A0D2XQG2	238	K	Branched-chain-amino-acid aminotransferase	FOXG_06208	1	AWPGGVGDK(1)K
map00280 Valine, leucine and isoleucine degradation	0.0713794	18	1.43	A0A0D2XQG2	39	K	Branched-chain-amino-acid aminotransferase	FOXG_06208	1	AEAASTIK(1)PLGLDASK
map00280 Valine, leucine and isoleucine degradation	0.0713794	18	1.43	A0A0D2XQG2	335	K	Branched-chain-amino-acid aminotransferase	FOXG_06208	1	YTMK(1)ELAEAADEGR
map00280 Valine, leucine and isoleucine degradation	0.0713794	18	1.43	A0A0D2XQG2	47	K	Branched-chain-amino-acid aminotransferase	FOXG_06208	1	PLGLDASK(1)LSIEK
map00280 Valine, leucine and isoleucine degradation	0.0713794	18	1.43	A0A0D2XAL2	320	K	Aldehyde dehydrogenase	FOXG_00928	1	FLAAFK(1)K
map00280 Valine, leucine and isoleucine degradation	0.0713794	18	1.43	A0A0D2XAL2	260	K	Aldehyde dehydrogenase	FOXG_00928	1	SAASSNLK(1)K
map00280 Valine, leucine and isoleucine degradation	0.0713794	18	1.43	A0A0D2XAL2	135	K	Aldehyde dehydrogenase	FOXG_00928	1	YYGGWADK(1)IEGK
map00280 Valine, leucine and isoleucine degradation	0.0713794	18	1.43	A0A0J9V9B8	227	K	Branched-chain amino acid aminotransferase	FOXG_08699	1	SYGWTVEK(1)R
map00280 Valine, leucine and isoleucine degradation	0.0713794	18	1.43	A0A0D2YBI2	409	K	Branched-chain-amino-acid aminotransferase	FOXG_13660	1	TEHPWGVVIPEK(1)K
map00280 Valine, leucine and isoleucine degradation	0.0713794	18	1.43	A0A0D2YBI2	122	K	Branched-chain-amino-acid aminotransferase	FOXG_13660	1	GYDGK(1)LR
map00280 Valine, leucine and isoleucine degradation	0.0713794	18	1.43	A0A0D2YBI2	290	K	Branched-chain-amino-acid aminotransferase	FOXG_13660	1	K(1)EIITAPLDDK
map00280 Valine, leucine and isoleucine degradation	0.0713794	18	1.43	A0A0D2XUY6	84	K	Uncharacterized protein	---	1	AEIDAVHIQYGPNGEELPLQK(1)R
map00280 Valine, leucine and isoleucine degradation	0.0713794	18	1.43	A0A0D2XUY6	95	K	Uncharacterized protein	---	1	FGGAAGVDEK(1)GPTR
map00280 Valine, leucine and isoleucine degradation	0.0713794	18	1.43	A0A0D2XHB5	35	K	Isovaleryl-CoA dehydrogenase	FOXG_03313	1	HPK(1)GFEAPSNEELEELR
map00280 Valine, leucine and isoleucine degradation	0.0713794	18	1.43	A0A0D2XHB5	328	K	Isovaleryl-CoA dehydrogenase	FOXG_03313	1	LADMYTK(1)LQASR
map00280 Valine, leucine and isoleucine degradation	0.0713794	18	1.43	A0A0D2X914	446	K	Dihydrolipoamide acetyltransferase component of pyruvate dehydrogenase complex	FOXG_00374	1	TVPAFDENDNVVK(1)K
map00280 Valine, leucine and isoleucine degradation	0.0713794	18	1.43	A0A0D2XQF4	392	K	Acetyl-CoA acyltransferase	FOXG_06200	1	QVSTLLYELK(1)R
map00280 Valine, leucine and isoleucine degradation	0.0713794	18	1.43	A0A0D2XQF4	46	K	Acetyl-CoA acyltransferase	FOXG_06200	1	SAFTK(1)GGR
map00280 Valine, leucine and isoleucine degradation	0.0713794	18	1.43	A0A0D2XQF4	230	K	Acetyl-CoA acyltransferase	FOXG_06200	1	FEDK(1)EGNTK
map00310 Lysine degradation	0.88281	9	0.73	A0A0J9UVD3	119	K	Acetyl-CoA C-acetyltransferase	FOXG_05921	1	DDEVK(1)NLNVDK
map00310 Lysine degradation	0.88281	9	0.73	A0A0J9UVD3	125	K	Acetyl-CoA C-acetyltransferase	FOXG_05921	1	NLNVDK(1)LK
map00310 Lysine degradation	0.88281	9	0.73	A0A0J9UVD3	51	K	Acetyl-CoA C-acetyltransferase	FOXG_05921	1	DGLTDSFK(1)K
map00310 Lysine degradation	0.88281	9	0.73	A0A0J9UVD3	111	K	Acetyl-CoA C-acetyltransferase	FOXG_05921	0.99995	GKPAIK(1)VER
map00310 Lysine degradation	0.88281	9	0.73	A0A0J9UVD3	31	K	Acetyl-CoA C-acetyltransferase	FOXG_05921	1	NGAK(1)YGDQTLVDGVLK
map00310 Lysine degradation	0.88281	9	0.73	A0A0J9UVD3	82	K	Acetyl-CoA C-acetyltransferase	FOXG_05921	1	EAQDEYAINSYK(1)K
map00310 Lysine degradation	0.88281	9	0.73	A0A0D2Y992	165	K	AlaDh_PNT_N domain-containing protein	---	1	TLAHQLQDSSSK(1)LPSVETFTDGR
map00310 Lysine degradation	0.88281	9	0.73	A0A0D2XAL2	320	K	Aldehyde dehydrogenase	FOXG_00928	1	FLAAFK(1)K
map00310 Lysine degradation	0.88281	9	0.73	A0A0D2XAL2	260	K	Aldehyde dehydrogenase	FOXG_00928	1	SAASSNLK(1)K
map00310 Lysine degradation	0.88281	9	0.73	A0A0D2XAL2	135	K	Aldehyde dehydrogenase	FOXG_00928	1	YYGGWADK(1)IEGK
map00310 Lysine degradation	0.88281	9	0.73	A0A0J9V5H9	212	K	Dihydrolipoyl dehydrogenase	FOXG_08155	1	LNTK(1)VVSGDK
map00310 Lysine degradation	0.88281	9	0.73	A0A0J9V5H9	312	K	Dihydrolipoyl dehydrogenase	FOXG_08155	1	AEEEAVAVVEYIK(1)K
map00310 Lysine degradation	0.88281	9	0.73	A0A0J9V5H9	374	K	Dihydrolipoyl dehydrogenase	FOXG_08155	1	TNQDTEGMVK(1)MLADPETDR
map00310 Lysine degradation	0.88281	9	0.73	A0A0J9V5H9	86	K	Dihydrolipoyl dehydrogenase	FOXG_08155	1	NGVEYIK(1)GAGSFVNEHEIK
map00310 Lysine degradation	0.88281	9	0.73	A0A0J9V5H9	364	K	Dihydrolipoyl dehydrogenase	FOXG_08155	1	AK(1)TNQDTEGMVK
map00310 Lysine degradation	0.88281	9	0.73	A0A0J9V5H9	78	K	Dihydrolipoyl dehydrogenase	FOXG_08155	1	GIEYLFK(1)K
map00310 Lysine degradation	0.88281	9	0.73	A0A0J9WRY2	197	K	"Saccharopine dehydrogenase [NAD(+), L-lysine-forming]"	FOXG_12862	1	CGK(1)GAVDLFLK
map00310 Lysine degradation	0.88281	9	0.73	A0A0J9WRY2	110	K	"Saccharopine dehydrogenase [NAD(+), L-lysine-forming]"	FOXG_12862	1	NQGGWEK(1)VLGR
map00310 Lysine degradation	0.88281	9	0.73	A0A0J9WRY2	222	K	"Saccharopine dehydrogenase [NAD(+), L-lysine-forming]"	FOXG_12862	1	WDLNETK(1)DR
map00310 Lysine degradation	0.88281	9	0.73	A0A0D2XX83	265	K	Acetyl-CoA C-acetyltransferase	FOXG_08599	1	IPTLK(1)PAFVR
map00310 Lysine degradation	0.88281	9	0.73	A0A0D2XDZ5	204	K	Enoyl-CoA hydratase	FOXG_02126	1	SLSGVDAEK(1)WGLAAR
map00310 Lysine degradation	0.88281	9	0.73	A0A0D2XDZ5	241	K	Enoyl-CoA hydratase	FOXG_02126	1	VAVQAAK(1)EVVNK
map00310 Lysine degradation	0.88281	9	0.73	A0A0D2Y9C0	139	K	Lipoyl-binding domain-containing protein	---	1	IVTGEDAGSVK(1)K
map00310 Lysine degradation	0.88281	9	0.73	A0A0D2X9Z8	183	K	"Saccharopine dehydrogenase [NADP+, L-glutamate-forming]"	FOXG_00713	1	GVLLALK(1)NNAK
map00310 Lysine degradation	0.88281	9	0.73	A0A0D2X9Z8	303	K	"Saccharopine dehydrogenase [NADP+, L-glutamate-forming]"	FOXG_00713	1	TVLSK(1)TSISDESVK
map00310 Lysine degradation	0.88281	9	0.73	A0A0D2X9Z8	146	K	"Saccharopine dehydrogenase [NADP+, L-glutamate-forming]"	FOXG_00713	1	IQQEGGK(1)IK
map00310 Lysine degradation	0.88281	9	0.73	A0A0D2X9Z8	187	K	"Saccharopine dehydrogenase [NADP+, L-glutamate-forming]"	FOXG_00713	1	NNAK(1)YYEDNK
map00310 Lysine degradation	0.88281	9	0.73	A0A0D2X9Z8	279	K	"Saccharopine dehydrogenase [NADP+, L-glutamate-forming]"	FOXG_00713	1	QAIPWK(1)EALQK
map03420 Nucleotide excision repair	0.992241	4	0.41	A0A0D2X8X7	190	K	Proliferating cell nuclear antigen	FOXG_00337	1	SHEDVEK(1)PK
map03420 Nucleotide excision repair	0.992241	4	0.41	A0A0D2X8X7	217	K	Proliferating cell nuclear antigen	FOXG_00337	1	YLVNFCK(1)AAGLSEQVK
map03420 Nucleotide excision repair	0.992241	4	0.41	A0A0D2X8X7	13	K	Proliferating cell nuclear antigen	FOXG_00337	1	LAQADLLK(1)K
map03420 Nucleotide excision repair	0.992241	4	0.41	A0A0D2XDS7	39	K	UV excision repair protein Rad23	FOXG_02057	1	GWEPK(1)LQK
map03420 Nucleotide excision repair	0.992241	4	0.41	A0A0D2XDS7	51	K	UV excision repair protein Rad23	FOXG_02057	1	ILK(1)DEETVGSYNIEEK
map03420 Nucleotide excision repair	0.992241	4	0.41	A0A0D2XWH6	113	K	Replication factor A2	FOXG_08342	1	WIDVDK(1)QDDADPGFELESHVR
map03420 Nucleotide excision repair	0.992241	4	0.41	A0A0D2XA20	48	K	Replication factor C subunit 5	FOXG_00735	1	SLAQSGDFPHLLVYGPSGAGK(1)K
map03030 DNA replication	0.693915	6	0.88	A0A0D2X8X7	190	K	Proliferating cell nuclear antigen	FOXG_00337	1	SHEDVEK(1)PK
map03030 DNA replication	0.693915	6	0.88	A0A0D2X8X7	217	K	Proliferating cell nuclear antigen	FOXG_00337	1	YLVNFCK(1)AAGLSEQVK
map03030 DNA replication	0.693915	6	0.88	A0A0D2X8X7	13	K	Proliferating cell nuclear antigen	FOXG_00337	1	LAQADLLK(1)K
map03030 DNA replication	0.693915	6	0.88	A0A0D2XVS9	47	K	DNA primase	FOXG_08091	1	MNETEDVK(1)K
map03030 DNA replication	0.693915	6	0.88	A0A0D2XWH6	113	K	Replication factor A2	FOXG_08342	1	WIDVDK(1)QDDADPGFELESHVR
map03030 DNA replication	0.693915	6	0.88	A0A0D2X9I7	614	K	DNA helicase	FOXG_00552	1	SLAPSIYEMDDVK(1)K
map03030 DNA replication	0.693915	6	0.88	A0A0D2XJU6	588	K	DNA helicase	FOXG_04212	1	YIQYAK(1)TR
map03030 DNA replication	0.693915	6	0.88	A0A0D2XJU6	852	K	DNA helicase	FOXG_04212	1	DAFDK(1)GEATK
map03030 DNA replication	0.693915	6	0.88	A0A0D2XA20	48	K	Replication factor C subunit 5	FOXG_00735	1	SLAQSGDFPHLLVYGPSGAGK(1)K
map00410 beta-Alanine metabolism	0.943269	7	0.62	A0A0D2XD13	66	K	"3-hydroxyisobutyryl-CoA hydrolase, mitochondrial"	FOXG_01788	1	NDDPNDVVFESK(1)YGLR
map00410 beta-Alanine metabolism	0.943269	7	0.62	A0A0D2XD13	490	K	"3-hydroxyisobutyryl-CoA hydrolase, mitochondrial"	FOXG_01788	1	TAVDDQGK(1)AVWMADESLPGSR
map00410 beta-Alanine metabolism	0.943269	7	0.62	A0A0D2XDU8	230	K	4-aminobutyrate aminotransferase	FOXG_02078	1	YPLEEHVEENAAEEK(1)R
map00410 beta-Alanine metabolism	0.943269	7	0.62	A0A0D2XDZ5	204	K	Enoyl-CoA hydratase	FOXG_02126	1	SLSGVDAEK(1)WGLAAR
map00410 beta-Alanine metabolism	0.943269	7	0.62	A0A0D2XDZ5	241	K	Enoyl-CoA hydratase	FOXG_02126	1	VAVQAAK(1)EVVNK
map00410 beta-Alanine metabolism	0.943269	7	0.62	A0A0D2XQU8	375	K	Peroxisomal hydratase-dehydrogenase-epimerase	FOXG_06347	1	ASAEDGEK(1)VVK
map00410 beta-Alanine metabolism	0.943269	7	0.62	A0A0D2XIX9	493	K	Acyl-coenzyme A oxidase	FOXG_03887	1	IFK(1)EFIR
map00410 beta-Alanine metabolism	0.943269	7	0.62	A0A0D2XAL2	320	K	Aldehyde dehydrogenase	FOXG_00928	1	FLAAFK(1)K
map00410 beta-Alanine metabolism	0.943269	7	0.62	A0A0D2XAL2	260	K	Aldehyde dehydrogenase	FOXG_00928	1	SAASSNLK(1)K
map00410 beta-Alanine metabolism	0.943269	7	0.62	A0A0D2XAL2	135	K	Aldehyde dehydrogenase	FOXG_00928	1	YYGGWADK(1)IEGK
map00410 beta-Alanine metabolism	0.943269	7	0.62	A0A0D2X9K1	90	K	Methylmalonate-semialdehyde dehydrogenase (Acylating)	FOXG_00566	1	FVSSSTDK(1)YIDLHDPATNELVTR
map00650 Butanoate metabolism	0.763731	8	0.83	A0A0D2XDU8	230	K	4-aminobutyrate aminotransferase	FOXG_02078	1	YPLEEHVEENAAEEK(1)R
map00650 Butanoate metabolism	0.763731	8	0.83	A0A0D2XDN1	67	K	3-hydroxybutyryl-CoA dehydrogenase	FOXG_02011	1	AQVPVTLIDTSDK(1)ALDK
map00650 Butanoate metabolism	0.763731	8	0.83	A0A0D2XDN1	310	K	3-hydroxybutyryl-CoA dehydrogenase	FOXG_02011	1	NMVNAGWYGK(1)K
map00650 Butanoate metabolism	0.763731	8	0.83	A0A0J9UVD3	119	K	Acetyl-CoA C-acetyltransferase	FOXG_05921	1	DDEVK(1)NLNVDK
map00650 Butanoate metabolism	0.763731	8	0.83	A0A0J9UVD3	125	K	Acetyl-CoA C-acetyltransferase	FOXG_05921	1	NLNVDK(1)LK
map00650 Butanoate metabolism	0.763731	8	0.83	A0A0J9UVD3	51	K	Acetyl-CoA C-acetyltransferase	FOXG_05921	1	DGLTDSFK(1)K
map00650 Butanoate metabolism	0.763731	8	0.83	A0A0J9UVD3	111	K	Acetyl-CoA C-acetyltransferase	FOXG_05921	0.99995	GKPAIK(1)VER
map00650 Butanoate metabolism	0.763731	8	0.83	A0A0J9UVD3	31	K	Acetyl-CoA C-acetyltransferase	FOXG_05921	1	NGAK(1)YGDQTLVDGVLK
map00650 Butanoate metabolism	0.763731	8	0.83	A0A0J9UVD3	82	K	Acetyl-CoA C-acetyltransferase	FOXG_05921	1	EAQDEYAINSYK(1)K
map00650 Butanoate metabolism	0.763731	8	0.83	A0A0D2XAN9	189	K	Hydroxymethylglutaryl-CoA lyase	FOXG_00955	1	DSK(1)AIGLR
map00650 Butanoate metabolism	0.763731	8	0.83	A0A0D2XX83	265	K	Acetyl-CoA C-acetyltransferase	FOXG_08599	1	IPTLK(1)PAFVR
map00650 Butanoate metabolism	0.763731	8	0.83	A0A0D2XPT8	306	K	3-hydroxy-3-methylglutaryl coenzyme A synthase	FOXG_05976	1	SLTDK(1)VVEK
map00650 Butanoate metabolism	0.763731	8	0.83	A0A0D2XPT8	317	K	3-hydroxy-3-methylglutaryl coenzyme A synthase	FOXG_05976	1	TFMALTK(1)K
map00650 Butanoate metabolism	0.763731	8	0.83	A0A0D2XPT8	428	K	3-hydroxy-3-methylglutaryl coenzyme A synthase	FOXG_05976	1	DYTPK(1)GDASTIAPGTYYLTK
map00650 Butanoate metabolism	0.763731	8	0.83	A0A0D2XPT8	36	K	3-hydroxy-3-methylglutaryl coenzyme A synthase	FOXG_05976	1	FDGVSAGK(1)YTIGLGQTK
map00650 Butanoate metabolism	0.763731	8	0.83	A0A0D2XPT8	310	K	3-hydroxy-3-methylglutaryl coenzyme A synthase	FOXG_05976	1	VVEK(1)TFMALTK
map00650 Butanoate metabolism	0.763731	8	0.83	A0A0D2XPT8	449	K	3-hydroxy-3-methylglutaryl coenzyme A synthase	FOXG_05976	1	VDDMFK(1)R
map00650 Butanoate metabolism	0.763731	8	0.83	A0A0D2XPT8	268	K	3-hydroxy-3-methylglutaryl coenzyme A synthase	FOXG_05976	1	LVQK(1)SYAR
map00650 Butanoate metabolism	0.763731	8	0.83	A0A0D2XPT8	301	K	3-hydroxy-3-methylglutaryl coenzyme A synthase	FOXG_05976	1	DMDYEK(1)SLTDK
map00650 Butanoate metabolism	0.763731	8	0.83	A0A0D2XDZ5	204	K	Enoyl-CoA hydratase	FOXG_02126	1	SLSGVDAEK(1)WGLAAR
map00650 Butanoate metabolism	0.763731	8	0.83	A0A0D2XDZ5	241	K	Enoyl-CoA hydratase	FOXG_02126	1	VAVQAAK(1)EVVNK
map00650 Butanoate metabolism	0.763731	8	0.83	A0A0D2Y5K0	212	K	Acetolactate synthase	FOXG_11556	1	WNVMVK(1)NVAELPR
map00650 Butanoate metabolism	0.763731	8	0.83	A0A0D2Y5K0	380	K	Acetolactate synthase	FOXG_11556	1	VTLSIAK(1)FAPGAK
map00360 Phenylalanine metabolism	0.999872	6	0.33	A0A0D2Y5S6	320	K	Amidase domain-containing protein	FOXG_11632	1	GGYAQYLTDK(1)K
map00360 Phenylalanine metabolism	0.999872	6	0.33	A0A0D2Y5S6	72	K	Amidase domain-containing protein	FOXG_11632	1	LEEATFTEMQDAMK(1)AGK
map00360 Phenylalanine metabolism	0.999872	6	0.33	A0A0D2Y5S6	310	K	Amidase domain-containing protein	FOXG_11632	1	TPK(1)GGYAQYLTDK
map00360 Phenylalanine metabolism	0.999872	6	0.33	A0A0D2Y5S6	429	K	Amidase domain-containing protein	FOXG_11632	1	FNK(1)QYDGVEGGYPYK
map00360 Phenylalanine metabolism	0.999872	6	0.33	A0A0D2XDN1	67	K	3-hydroxybutyryl-CoA dehydrogenase	FOXG_02011	1	AQVPVTLIDTSDK(1)ALDK
map00360 Phenylalanine metabolism	0.999872	6	0.33	A0A0D2XDN1	310	K	3-hydroxybutyryl-CoA dehydrogenase	FOXG_02011	1	NMVNAGWYGK(1)K
map00360 Phenylalanine metabolism	0.999872	6	0.33	A0A0D2Y7J6	607	K	Catalase-peroxidase	katG	1	AAK(1)DAGVNITVPFAPGR
map00360 Phenylalanine metabolism	0.999872	6	0.33	A0A0J9VPV0	147	K	Aspartate aminotransferase	FOXG_12671	1	K(1)IYIPTPSWANHK
map00360 Phenylalanine metabolism	0.999872	6	0.33	A0A0J9VPV0	68	K	Aspartate aminotransferase	FOXG_12671	1	DDAGK(1)PYVLPSVR
map00360 Phenylalanine metabolism	0.999872	6	0.33	A0A0J9VPV0	420	K	Aspartate aminotransferase	FOXG_12671	1	LAEAIYK(1)VK
map00360 Phenylalanine metabolism	0.999872	6	0.33	A0A0J9VPV0	294	K	Aspartate aminotransferase	FOXG_12671	1	IGAFSLVCADADEK(1)K
map00360 Phenylalanine metabolism	0.999872	6	0.33	A0A0J9VPV0	397	K	Aspartate aminotransferase	FOXG_12671	1	LAEEFSVYATK(1)DGR
map00360 Phenylalanine metabolism	0.999872	6	0.33	A0A0J9VPV0	302	K	Aspartate aminotransferase	FOXG_12671	1	VDSQLK(1)IIIR
map00360 Phenylalanine metabolism	0.999872	6	0.33	A0A0J9VPV0	338	K	Aspartate aminotransferase	FOXG_12671	1	QWLGEVK(1)QMADR
map00360 Phenylalanine metabolism	0.999872	6	0.33	A0A0J9VPV0	86	K	Aspartate aminotransferase	FOXG_12671	1	VVDAK(1)LNK
map00360 Phenylalanine metabolism	0.999872	6	0.33	A0A0J9VPV0	54	K	Aspartate aminotransferase	FOXG_12671	1	K(1)INLGVGAYR
map00360 Phenylalanine metabolism	0.999872	6	0.33	A0A0D2XQV4	356	K	Histidinol-phosphate aminotransferase	FOXG_06353	1	LAEGK(1)GVVVR
map00360 Phenylalanine metabolism	0.999872	6	0.33	A0A0D2YA36	58	K	Aminotran_1_2 domain-containing protein	---	1	VEK(1)QLFEEASLTR
map00460 Cyanoamino acid metabolism	0.999998	1	0.08	A0A0D2XVN0	426	K	Serine hydroxymethyltransferase	FOXG_08042	1	YIDEAIK(1)ICK
map00460 Cyanoamino acid metabolism	0.999998	1	0.08	A0A0D2XVN0	412	K	Serine hydroxymethyltransferase	FOXG_08042	1	GFGEK(1)EFER
map00460 Cyanoamino acid metabolism	0.999998	1	0.08	A0A0D2XVN0	339	K	Serine hydroxymethyltransferase	FOXG_08042	1	TLENTFK(1)ALGHK
map00460 Cyanoamino acid metabolism	0.999998	1	0.08	A0A0D2XVN0	446	K	Serine hydroxymethyltransferase	FOXG_08042	0.999913	LKDFK(1)AR
map00460 Cyanoamino acid metabolism	0.999998	1	0.08	A0A0D2XVN0	326	K	Serine hydroxymethyltransferase	FOXG_08042	1	AYQEK(1)VVSNAK
map00460 Cyanoamino acid metabolism	0.999998	1	0.08	A0A0D2XVN0	332	K	Serine hydroxymethyltransferase	FOXG_08042	1	VVSNAK(1)TLENTFK
map00460 Cyanoamino acid metabolism	0.999998	1	0.08	A0A0D2XVN0	192	K	Serine hydroxymethyltransferase	FOXG_08042	1	PK(1)VLVAGTSAYCR
map00460 Cyanoamino acid metabolism	0.999998	1	0.08	A0A0D2XVN0	68	K	Serine hydroxymethyltransferase	FOXG_08042	1	AVFDALGSPMSNK(1)YSEGYPGAR
map00460 Cyanoamino acid metabolism	0.999998	1	0.08	A0A0D2XVN0	389	K	Serine hydroxymethyltransferase	FOXG_08042	1	NSIPGDK(1)SALTPCGIR
map00460 Cyanoamino acid metabolism	0.999998	1	0.08	A0A0D2XVN0	429	K	Serine hydroxymethyltransferase	FOXG_08042	1	ICK(1)EEQAALPK
map00460 Cyanoamino acid metabolism	0.999998	1	0.08	A0A0D2XVN0	15	K	Serine hydroxymethyltransferase	FOXG_08042	1	SPTNAEYALSESHK(1)EMLEK
map00460 Cyanoamino acid metabolism	0.999998	1	0.08	A0A0D2XVN0	456	K	Serine hydroxymethyltransferase	FOXG_08042	1	VASGEVQK(1)INDLK
map00460 Cyanoamino acid metabolism	0.999998	1	0.08	A0A0D2XVN0	382	K	Serine hydroxymethyltransferase	FOXG_08042	1	VEAVLEQINIACNK(1)NSIPGDK
map00860 Porphyrin and chlorophyll metabolism	0.226925	7	1.4	A0A0D2Y8P8	391	K	Coproporphyrinogen III oxidase	FOXG_12664	1	YMHEPEPK(1)SR
map00860 Porphyrin and chlorophyll metabolism	0.226925	7	1.4	A0A0D2Y8P8	173	K	Coproporphyrinogen III oxidase	FOXG_12664	1	PAIEK(1)MR
map00860 Porphyrin and chlorophyll metabolism	0.226925	7	1.4	A0A0D2Y8P8	262	K	Coproporphyrinogen III oxidase	FOXG_12664	1	AACDAHDK(1)DYYPR
map00860 Porphyrin and chlorophyll metabolism	0.226925	7	1.4	A0A0D2XE20	240	K	5-aminolevulinate synthase	FOXG_02151	1	HAVELESTLAK(1)LHAK
map00860 Porphyrin and chlorophyll metabolism	0.226925	7	1.4	A0A0D2XE20	588	K	5-aminolevulinate synthase	FOXG_02151	1	QLNIEQATK(1)EIK
map00860 Porphyrin and chlorophyll metabolism	0.226925	7	1.4	A0A0D2YBG4	149	K	Glutamyl-tRNA synthetase	FOXG_13642	1	TAPDGNGK(1)LLVR
map00860 Porphyrin and chlorophyll metabolism	0.226925	7	1.4	A0A0D2YBG4	468	K	Glutamyl-tRNA synthetase	FOXG_13642	1	NPDVGTK(1)QVTFGPK
map00860 Porphyrin and chlorophyll metabolism	0.226925	7	1.4	A0A0D2YBG4	341	K	Glutamyl-tRNA synthetase	FOXG_13642	1	K(1)VNLWEFAR
map00860 Porphyrin and chlorophyll metabolism	0.226925	7	1.4	A0A0D2YBG4	453	K	Glutamyl-tRNA synthetase	FOXG_13642	1	SYK(1)EDRPK
map00860 Porphyrin and chlorophyll metabolism	0.226925	7	1.4	A0A0D2YBG4	450	K	Glutamyl-tRNA synthetase	FOXG_13642	1	DAVTVTVTGGPEK(1)SYK
map00860 Porphyrin and chlorophyll metabolism	0.226925	7	1.4	A0A0D2YBG4	461	K	Glutamyl-tRNA synthetase	FOXG_13642	1	HVK(1)NPDVGTK
map00860 Porphyrin and chlorophyll metabolism	0.226925	7	1.4	A0A0D2YBG4	141	K	Glutamyl-tRNA synthetase	FOXG_13642	1	AALLNDYFAK(1)TAPDGNGK
map00860 Porphyrin and chlorophyll metabolism	0.226925	7	1.4	A0A0D2YBG4	338	K	Glutamyl-tRNA synthetase	FOXG_13642	1	NEQYHWFIDNLK(1)LR
map00860 Porphyrin and chlorophyll metabolism	0.226925	7	1.4	A0A0D2YBG4	507	K	Glutamyl-tRNA synthetase	FOXG_13642	1	GLDK(1)SASPIK
map00860 Porphyrin and chlorophyll metabolism	0.226925	7	1.4	A0A0D2XGH4	352	K	Cytochrome c oxidase assembly protein subunit 15	FOXG_03017	1	K(1)EDQSDLWWR
map00860 Porphyrin and chlorophyll metabolism	0.226925	7	1.4	A0A0J9U332	162	K	Uroporphyrinogen decarboxylase	FOXG_17784	1	YPEESK(1)K
map00860 Porphyrin and chlorophyll metabolism	0.226925	7	1.4	A0A0J9U332	220	K	Uroporphyrinogen decarboxylase	FOXG_17784	1	LPAK(1)LQSLGLEK
map00860 Porphyrin and chlorophyll metabolism	0.226925	7	1.4	A0A0D2XVX9	20	K	HEM4 domain-containing protein	---	1	IPVLLLK(1)TR
map00860 Porphyrin and chlorophyll metabolism	0.226925	7	1.4	A0A0D2XUQ7	154	K	Uncharacterized protein	FOXG_07712	1	QIWLSSPISGPK(1)R
map00053 Ascorbate and aldarate metabolism	0.843751	2	0.63	A0A0D2Y544	134	K	UDPglucose 6-dehydrogenase	FOXG_11398	1	HISEADIVLVAVNTPTK(1)YR
map00053 Ascorbate and aldarate metabolism	0.843751	2	0.63	A0A0D2Y544	228	K	UDPglucose 6-dehydrogenase	FOXG_11398	1	ILIGSAPTPSGK(1)R
map00053 Ascorbate and aldarate metabolism	0.843751	2	0.63	A0A0D2Y544	169	K	UDPglucose 6-dehydrogenase	FOXG_11398	1	EGAIIVEK(1)STVPCR
map00053 Ascorbate and aldarate metabolism	0.843751	2	0.63	A0A0D2Y544	475	K	UDPglucose 6-dehydrogenase	FOXG_11398	1	NQPPPPPAPTPAVQSK(1)TIGR
map00053 Ascorbate and aldarate metabolism	0.843751	2	0.63	A0A0D2XAL2	320	K	Aldehyde dehydrogenase	FOXG_00928	1	FLAAFK(1)K
map00053 Ascorbate and aldarate metabolism	0.843751	2	0.63	A0A0D2XAL2	260	K	Aldehyde dehydrogenase	FOXG_00928	1	SAASSNLK(1)K
map00053 Ascorbate and aldarate metabolism	0.843751	2	0.63	A0A0D2XAL2	135	K	Aldehyde dehydrogenase	FOXG_00928	1	YYGGWADK(1)IEGK
map00563 Glycosylphosphatidylinositol (GPI)-anchor biosynthesis	0.950549	2	0.44	A0A0D2Y5I3	119	K	N-acetylglucosaminylphosphatidylinositol deacetylase	FOXG_11539	1	MWDK(1)NLIAR
map00563 Glycosylphosphatidylinositol (GPI)-anchor biosynthesis	0.950549	2	0.44	A0A0D2Y2N9	106	K	Uncharacterized protein	FOXG_10538	1	IVFK(1)SYGGR
map00561 Glycerolipid metabolism	0.999946	1	0.11	A0A0D2XAL2	320	K	Aldehyde dehydrogenase	FOXG_00928	1	FLAAFK(1)K
map00561 Glycerolipid metabolism	0.999946	1	0.11	A0A0D2XAL2	260	K	Aldehyde dehydrogenase	FOXG_00928	1	SAASSNLK(1)K
map00561 Glycerolipid metabolism	0.999946	1	0.11	A0A0D2XAL2	135	K	Aldehyde dehydrogenase	FOXG_00928	1	YYGGWADK(1)IEGK
map04213 Longevity regulating pathway - multiple species	0.545705	8	1.01	A0A0J9VVP2	89	K	Superoxide dismutase	FOXG_13757	1	EDFGSFDSFK(1)K
map04213 Longevity regulating pathway - multiple species	0.545705	8	1.01	A0A0D2XAH7	131	K	Heat shock protein SSB1	FOXG_00893	1	MK(1)EIAETK
map04213 Longevity regulating pathway - multiple species	0.545705	8	1.01	A0A0D2XAH7	514	K	Heat shock protein SSB1	FOXG_00893	1	SANITISNSVGK(1)LTTDEIEK
map04213 Longevity regulating pathway - multiple species	0.545705	8	1.01	A0A0D2XAH7	88	K	Heat shock protein SSB1	FOXG_00893	1	K(1)DIESWPFK
map04213 Longevity regulating pathway - multiple species	0.545705	8	1.01	A0A0D2XAH7	566	K	Heat shock protein SSB1	FOXG_00893	1	VEEIVSDPTLSLK(1)LK
map04213 Longevity regulating pathway - multiple species	0.545705	8	1.01	A0A0D2XAH7	162	K	Heat shock protein SSB1	FOXG_00893	1	QATK(1)DAGSIAGLNVLR
map04213 Longevity regulating pathway - multiple species	0.545705	8	1.01	A0A0D2XAH7	522	K	Heat shock protein SSB1	FOXG_00893	1	LTTDEIEK(1)MVNDAEQFK
map04213 Longevity regulating pathway - multiple species	0.545705	8	1.01	A0A0D2XAH7	144	K	Heat shock protein SSB1	FOXG_00893	1	VEK(1)AVITVPAYFNDNQR
map04213 Longevity regulating pathway - multiple species	0.545705	8	1.01	A0A0D2XAH7	255	K	Heat shock protein SSB1	FOXG_00893	1	K(1)DLSGDAR
map04213 Longevity regulating pathway - multiple species	0.545705	8	1.01	A0A0D2XAH7	105	K	Heat shock protein SSB1	FOXG_00893	1	IVDDNGSPK(1)IEVEYLGENK
map04213 Longevity regulating pathway - multiple species	0.545705	8	1.01	A0A0D2XAH7	74	K	Heat shock protein SSB1	FOXG_00893	1	NTVFDAK(1)R
map04213 Longevity regulating pathway - multiple species	0.545705	8	1.01	A0A0D2XAH7	333	K	Heat shock protein SSB1	FOXG_00893	1	K(1)AVDEIVLVGGSTR
map04213 Longevity regulating pathway - multiple species	0.545705	8	1.01	A0A0D2XAH7	332	K	Heat shock protein SSB1	FOXG_00893	1	DAQIEK(1)K
map04213 Longevity regulating pathway - multiple species	0.545705	8	1.01	A0A0D2XAH7	361	K	Heat shock protein SSB1	FOXG_00893	1	LLSEFFDGK(1)K
map04213 Longevity regulating pathway - multiple species	0.545705	8	1.01	A0A0D2XAH7	531	K	Heat shock protein SSB1	FOXG_00893	1	MVNDAEQFK(1)SNDDAFQK
map04213 Longevity regulating pathway - multiple species	0.545705	8	1.01	A0A0D2XAH7	604	K	Heat shock protein SSB1	FOXG_00893	1	QELALK(1)R
map04213 Longevity regulating pathway - multiple species	0.545705	8	1.01	A0A0D2XAH7	59	K	Heat shock protein SSB1	FOXG_00893	1	LIGEAAK(1)NNAAMNPR
map04213 Longevity regulating pathway - multiple species	0.545705	8	1.01	A0A0D2XAH7	498	K	Heat shock protein SSB1	FOXG_00893	1	VTATEK(1)TSGR
map04213 Longevity regulating pathway - multiple species	0.545705	8	1.01	A0A0D2XAH7	544	K	Heat shock protein SSB1	FOXG_00893	1	FEAK(1)QQLESYIGR
map04213 Longevity regulating pathway - multiple species	0.545705	8	1.01	A0A0D2XAH7	539	K	Heat shock protein SSB1	FOXG_00893	1	SNDDAFQK(1)K
map04213 Longevity regulating pathway - multiple species	0.545705	8	1.01	A0A0D2XZI9	502	K	Hsp98-like protein	FOXG_09418	1	LDDLEK(1)R
map04213 Longevity regulating pathway - multiple species	0.545705	8	1.01	A0A0D2XZI9	599	K	Hsp98-like protein	FOXG_09418	1	VLSK(1)VVVGQK
map04213 Longevity regulating pathway - multiple species	0.545705	8	1.01	A0A0D2XZI9	761	K	Hsp98-like protein	FOXG_09418	1	PGVK(1)EGR
map04213 Longevity regulating pathway - multiple species	0.545705	8	1.01	A0A0D2XZI9	520	K	Hsp98-like protein	FOXG_09418	1	AADLK(1)YGAIPEQEAVIK
map04213 Longevity regulating pathway - multiple species	0.545705	8	1.01	A0A0D2YG56	103	K	Catalase	FOXG_15294	1	LSTTGGEK(1)GSADTVR
map04213 Longevity regulating pathway - multiple species	0.545705	8	1.01	A0A0D2YG56	88	K	Catalase	FOXG_15294	1	FLDTAGK(1)K
map04213 Longevity regulating pathway - multiple species	0.545705	8	1.01	A0A0D2YG56	486	K	Catalase	FOXG_15294	1	IK(1)EDATHL
map04213 Longevity regulating pathway - multiple species	0.545705	8	1.01	A0A0D2YG56	89	K	Catalase	FOXG_15294	1	K(1)TQVLFR
map04213 Longevity regulating pathway - multiple species	0.545705	8	1.01	A0A0D2YG56	444	K	Catalase	FOXG_15294	1	VFDDAEK(1)EK
map04213 Longevity regulating pathway - multiple species	0.545705	8	1.01	A0A0D2YG56	216	K	Catalase	FOXG_15294	1	YCK(1)FHFRPETGHTSFASAEEAEK
map04213 Longevity regulating pathway - multiple species	0.545705	8	1.01	A0A0D2YG56	290	K	Catalase	FOXG_15294	1	IWSHK(1)EFPLIEVGK
map04213 Longevity regulating pathway - multiple species	0.545705	8	1.01	A0A0C4DHU6	155	K	Ras protein	FOXG_08282	1	FIETSAK(1)SR
map04213 Longevity regulating pathway - multiple species	0.545705	8	1.01	A0A0D2X9L7	276	K	Non-specific serine/threonine protein kinase	---	1	IYAMK(1)VLQK
map04213 Longevity regulating pathway - multiple species	0.545705	8	1.01	A0A0J9UL32	3	K	Superoxide dismutase [Cu-Zn]	FOXG_03076	1	VK(1)AVSVLR
map04213 Longevity regulating pathway - multiple species	0.545705	8	1.01	A0A0J9UL32	97	K	Superoxide dismutase [Cu-Zn]	FOXG_03076	1	HVGDLGNLETDGQGNAK(1)GSVTDSLIK
map04213 Longevity regulating pathway - multiple species	0.545705	8	1.01	A0A0J9UL32	129	K	Superoxide dismutase [Cu-Zn]	FOXG_03076	1	TVVVHAGTDDLGK(1)GDNEESLK
map04213 Longevity regulating pathway - multiple species	0.545705	8	1.01	A0A0D2XA80	523	K	Hsp70-like protein	FOXG_00795	1	MLNDAEK(1)YK
map04213 Longevity regulating pathway - multiple species	0.545705	8	1.01	A0A0D2XA80	346	K	Hsp70-like protein	FOXG_00795	1	VQK(1)LITDYFNGK
map04213 Longevity regulating pathway - multiple species	0.545705	8	1.01	A0A0D2XA80	511	K	Hsp70-like protein	FOXG_00795	1	LSK(1)EEIER
map04213 Longevity regulating pathway - multiple species	0.545705	8	1.01	A0A0D2XA80	457	K	Hsp70-like protein	FOXG_00795	1	DNNLMGK(1)FELTGIPPAPR
map04213 Longevity regulating pathway - multiple species	0.545705	8	1.01	A0A0D2XA80	560	K	Hsp70-like protein	FOXG_00795	1	VEEK(1)IEASDK
map04213 Longevity regulating pathway - multiple species	0.545705	8	1.01	A0A0D2XA80	244	K	Hsp70-like protein	FOXG_00795	1	LVNHFVNEFK(1)R
map04213 Longevity regulating pathway - multiple species	0.545705	8	1.01	A0A0D2XA80	506	K	Hsp70-like protein	FOXG_00795	1	SNK(1)IVITNDK(1)GR
map04213 Longevity regulating pathway - multiple species	0.545705	8	1.01	A0A0D2XA80	566	K	Hsp70-like protein	FOXG_00795	1	IEASDK(1)ETLTAEIDK
map04213 Longevity regulating pathway - multiple species	0.545705	8	1.01	A0A0D2XA80	525	K	Hsp70-like protein	FOXG_00795	1	YK(1)EEDEAEGK
map04213 Longevity regulating pathway - multiple species	0.545705	8	1.01	A0A0D2XA80	422	K	Hsp70-like protein	FOXG_00795	1	NTTIPTK(1)K
map04213 Longevity regulating pathway - multiple species	0.545705	8	1.01	A0A0D2XA80	533	K	Hsp70-like protein	FOXG_00795	1	EEDEAEGK(1)R
map04213 Longevity regulating pathway - multiple species	0.545705	8	1.01	A0A0D2XA80	75	K	Hsp70-like protein	FOXG_00795	1	K(1)FADPEVQADMK
map04213 Longevity regulating pathway - multiple species	0.545705	8	1.01	A0A0D2XA80	326	K	Hsp70-like protein	FOXG_00795	1	IDK(1)SLVHEIVLVGGSTR
map04213 Longevity regulating pathway - multiple species	0.545705	8	1.01	A0A0D2XA80	249	K	Hsp70-like protein	FOXG_00795	1	K(1)DLSTNVR
map04213 Longevity regulating pathway - multiple species	0.545705	8	1.01	A0A0D2XA80	601	K	Hsp70-like protein	FOXG_00795	1	ELEGK(1)ANPIMMK
map04213 Longevity regulating pathway - multiple species	0.545705	8	1.01	A0A0D2XA80	69	K	Hsp70-like protein	FOXG_00795	1	NQVAMNPQNTVFDAK(1)R
map04213 Longevity regulating pathway - multiple species	0.545705	8	1.01	A0A0D2XA80	596	K	Hsp70-like protein	FOXG_00795	1	EEYEEHQK(1)ELEGK
map04213 Longevity regulating pathway - multiple species	0.545705	8	1.01	A0A0D2XA80	556	K	Hsp70-like protein	FOXG_00795	1	NTLSDPK(1)VEEK
map04213 Longevity regulating pathway - multiple species	0.545705	8	1.01	A0A0D2XA80	499	K	Hsp70-like protein	FOXG_00795	1	SNK(1)IVITNDK(1)GR
map04213 Longevity regulating pathway - multiple species	0.545705	8	1.01	A0A0D2XA80	86	K	Hsp70-like protein	FOXG_00795	1	FADPEVQADMK(1)HFPFK
map04213 Longevity regulating pathway - multiple species	0.545705	8	1.01	A0A0D2XA80	54	K	Hsp70-like protein	FOXG_00795	1	LIGDAAK(1)NQVAMNPQNTVFDAK
map00630 Glyoxylate and dicarboxylate metabolism	0.324756	16	1.14	A0A0J9UVD3	119	K	Acetyl-CoA C-acetyltransferase	FOXG_05921	1	DDEVK(1)NLNVDK
map00630 Glyoxylate and dicarboxylate metabolism	0.324756	16	1.14	A0A0J9UVD3	125	K	Acetyl-CoA C-acetyltransferase	FOXG_05921	1	NLNVDK(1)LK
map00630 Glyoxylate and dicarboxylate metabolism	0.324756	16	1.14	A0A0J9UVD3	51	K	Acetyl-CoA C-acetyltransferase	FOXG_05921	1	DGLTDSFK(1)K
map00630 Glyoxylate and dicarboxylate metabolism	0.324756	16	1.14	A0A0J9UVD3	111	K	Acetyl-CoA C-acetyltransferase	FOXG_05921	0.99995	GKPAIK(1)VER
map00630 Glyoxylate and dicarboxylate metabolism	0.324756	16	1.14	A0A0J9UVD3	31	K	Acetyl-CoA C-acetyltransferase	FOXG_05921	1	NGAK(1)YGDQTLVDGVLK
map00630 Glyoxylate and dicarboxylate metabolism	0.324756	16	1.14	A0A0J9UVD3	82	K	Acetyl-CoA C-acetyltransferase	FOXG_05921	1	EAQDEYAINSYK(1)K
map00630 Glyoxylate and dicarboxylate metabolism	0.324756	16	1.14	A0A0J9WQG8	98	K	Acetyl-coenzyme A synthetase	FOXG_10884	1	VSWALK(1)DLGVR
map00630 Glyoxylate and dicarboxylate metabolism	0.324756	16	1.14	A0A0D2XV33	250	K	Formate dehydrogenase	FOXG_07841	1	K(1)GSYLVNTAR
map00630 Glyoxylate and dicarboxylate metabolism	0.324756	16	1.14	A0A0D2XV33	242	K	Formate dehydrogenase	FOXG_07841	1	GLFNK(1)DLIAK
map00630 Glyoxylate and dicarboxylate metabolism	0.324756	16	1.14	A0A0J9V5H9	212	K	Dihydrolipoyl dehydrogenase	FOXG_08155	1	LNTK(1)VVSGDK
map00630 Glyoxylate and dicarboxylate metabolism	0.324756	16	1.14	A0A0J9V5H9	312	K	Dihydrolipoyl dehydrogenase	FOXG_08155	1	AEEEAVAVVEYIK(1)K
map00630 Glyoxylate and dicarboxylate metabolism	0.324756	16	1.14	A0A0J9V5H9	374	K	Dihydrolipoyl dehydrogenase	FOXG_08155	1	TNQDTEGMVK(1)MLADPETDR
map00630 Glyoxylate and dicarboxylate metabolism	0.324756	16	1.14	A0A0J9V5H9	86	K	Dihydrolipoyl dehydrogenase	FOXG_08155	1	NGVEYIK(1)GAGSFVNEHEIK
map00630 Glyoxylate and dicarboxylate metabolism	0.324756	16	1.14	A0A0J9V5H9	364	K	Dihydrolipoyl dehydrogenase	FOXG_08155	1	AK(1)TNQDTEGMVK
map00630 Glyoxylate and dicarboxylate metabolism	0.324756	16	1.14	A0A0J9V5H9	78	K	Dihydrolipoyl dehydrogenase	FOXG_08155	1	GIEYLFK(1)K
map00630 Glyoxylate and dicarboxylate metabolism	0.324756	16	1.14	A0A0D2XBN2	185	K	Citrate synthase	FOXG_01304	1	FAK(1)AYEQGLNK
map00630 Glyoxylate and dicarboxylate metabolism	0.324756	16	1.14	A0A0D2XX83	265	K	Acetyl-CoA C-acetyltransferase	FOXG_08599	1	IPTLK(1)PAFVR
map00630 Glyoxylate and dicarboxylate metabolism	0.324756	16	1.14	A0A0D2XYF9	44	K	Glycine cleavage system H protein	FOXG_09031	1	YTK(1)DHEWIDLSADK
map00630 Glyoxylate and dicarboxylate metabolism	0.324756	16	1.14	A0A0D2Y4T8	231	K	Citrate synthase	FOXG_11291	1	GGK(1)VAPIQK
map00630 Glyoxylate and dicarboxylate metabolism	0.324756	16	1.14	A0A0D2Y4T8	373	K	Citrate synthase	FOXG_11291	1	AFAQEK(1)MPNDPMFK
map00630 Glyoxylate and dicarboxylate metabolism	0.324756	16	1.14	A0A0D2Y4T8	228	K	Citrate synthase	FOXG_11291	1	IYQNVFK(1)GGK
map00630 Glyoxylate and dicarboxylate metabolism	0.324756	16	1.14	A0A0D2Y4T8	68	K	Citrate synthase	FOXG_11291	1	VVDK(1)VTLDQVYGGAR
map00630 Glyoxylate and dicarboxylate metabolism	0.324756	16	1.14	A0A0D2Y4T8	193	K	Citrate synthase	FOXG_11291	1	AYAK(1)GINK
map00630 Glyoxylate and dicarboxylate metabolism	0.324756	16	1.14	A0A0D2Y4T8	55	K	Citrate synthase	FOXG_11291	1	IEQVK(1)ALR
map00630 Glyoxylate and dicarboxylate metabolism	0.324756	16	1.14	A0A0D2YG56	103	K	Catalase	FOXG_15294	1	LSTTGGEK(1)GSADTVR
map00630 Glyoxylate and dicarboxylate metabolism	0.324756	16	1.14	A0A0D2YG56	88	K	Catalase	FOXG_15294	1	FLDTAGK(1)K
map00630 Glyoxylate and dicarboxylate metabolism	0.324756	16	1.14	A0A0D2YG56	486	K	Catalase	FOXG_15294	1	IK(1)EDATHL
map00630 Glyoxylate and dicarboxylate metabolism	0.324756	16	1.14	A0A0D2YG56	89	K	Catalase	FOXG_15294	1	K(1)TQVLFR
map00630 Glyoxylate and dicarboxylate metabolism	0.324756	16	1.14	A0A0D2YG56	444	K	Catalase	FOXG_15294	1	VFDDAEK(1)EK
map00630 Glyoxylate and dicarboxylate metabolism	0.324756	16	1.14	A0A0D2YG56	216	K	Catalase	FOXG_15294	1	YCK(1)FHFRPETGHTSFASAEEAEK
map00630 Glyoxylate and dicarboxylate metabolism	0.324756	16	1.14	A0A0D2YG56	290	K	Catalase	FOXG_15294	1	IWSHK(1)EFPLIEVGK
map00630 Glyoxylate and dicarboxylate metabolism	0.324756	16	1.14	A0A0J9UA34	64	K	Acetyl-coenzyme A synthetase	FOXG_00734	1	VVITTDEGK(1)R
map00630 Glyoxylate and dicarboxylate metabolism	0.324756	16	1.14	A0A0J9VGL8	33	K	Malate dehydrogenase	FOXG_10419	1	STVK(1)GYEPNAAGLK
map00630 Glyoxylate and dicarboxylate metabolism	0.324756	16	1.14	A0A0J9VGL8	90	K	Malate dehydrogenase	FOXG_10419	1	DLAK(1)AAAQAAPK(1)AK
map00630 Glyoxylate and dicarboxylate metabolism	0.324756	16	1.14	A0A0J9VGL8	194	K	Malate dehydrogenase	FOXG_10419	1	AK(1)DGAGSATLSMAMAGAR
map00630 Glyoxylate and dicarboxylate metabolism	0.324756	16	1.14	A0A0J9VGL8	280	K	Malate dehydrogenase	FOXG_10419	1	LVEAALVDLK(1)K
map00630 Glyoxylate and dicarboxylate metabolism	0.324756	16	1.14	A0A0J9VGL8	192	K	Malate dehydrogenase	FOXG_10419	1	VQFGGDEVVK(1)AK
map00630 Glyoxylate and dicarboxylate metabolism	0.324756	16	1.14	A0A0J9VGL8	146	K	Malate dehydrogenase	FOXG_10419	1	GTDPK(1)DENITVVGGHSGVTIVPLFSQSNHPDLSSNAELVK
map00630 Glyoxylate and dicarboxylate metabolism	0.324756	16	1.14	A0A0J9VGL8	263	K	Malate dehydrogenase	FOXG_10419	1	IHPLGK(1)LDANEEK
map00630 Glyoxylate and dicarboxylate metabolism	0.324756	16	1.14	A0A0J9VGL8	141	K	Malate dehydrogenase	FOXG_10419	1	FVSEIK(1)GTDPK
map00630 Glyoxylate and dicarboxylate metabolism	0.324756	16	1.14	A0A0J9VGL8	285	K	Malate dehydrogenase	FOXG_10419	1	NIEK(1)GVAFVASNPPK
map00630 Glyoxylate and dicarboxylate metabolism	0.324756	16	1.14	A0A0J9VGL8	257	K	Malate dehydrogenase	FOXG_10419	1	VELGPEGVEK(1)IHPLGK
map00630 Glyoxylate and dicarboxylate metabolism	0.324756	16	1.14	A0A0J9VGL8	223	K	Malate dehydrogenase	FOXG_10419	1	AVQGEK(1)GVIEPSFVESPLYK
map00630 Glyoxylate and dicarboxylate metabolism	0.324756	16	1.14	A0A0D2XVN0	426	K	Serine hydroxymethyltransferase	FOXG_08042	1	YIDEAIK(1)ICK
map00630 Glyoxylate and dicarboxylate metabolism	0.324756	16	1.14	A0A0D2XVN0	412	K	Serine hydroxymethyltransferase	FOXG_08042	1	GFGEK(1)EFER
map00630 Glyoxylate and dicarboxylate metabolism	0.324756	16	1.14	A0A0D2XVN0	339	K	Serine hydroxymethyltransferase	FOXG_08042	1	TLENTFK(1)ALGHK
map00630 Glyoxylate and dicarboxylate metabolism	0.324756	16	1.14	A0A0D2XVN0	446	K	Serine hydroxymethyltransferase	FOXG_08042	0.999913	LKDFK(1)AR
map00630 Glyoxylate and dicarboxylate metabolism	0.324756	16	1.14	A0A0D2XVN0	326	K	Serine hydroxymethyltransferase	FOXG_08042	1	AYQEK(1)VVSNAK
map00630 Glyoxylate and dicarboxylate metabolism	0.324756	16	1.14	A0A0D2XVN0	332	K	Serine hydroxymethyltransferase	FOXG_08042	1	VVSNAK(1)TLENTFK
map00630 Glyoxylate and dicarboxylate metabolism	0.324756	16	1.14	A0A0D2XVN0	192	K	Serine hydroxymethyltransferase	FOXG_08042	1	PK(1)VLVAGTSAYCR
map00630 Glyoxylate and dicarboxylate metabolism	0.324756	16	1.14	A0A0D2XVN0	68	K	Serine hydroxymethyltransferase	FOXG_08042	1	AVFDALGSPMSNK(1)YSEGYPGAR
map00630 Glyoxylate and dicarboxylate metabolism	0.324756	16	1.14	A0A0D2XVN0	389	K	Serine hydroxymethyltransferase	FOXG_08042	1	NSIPGDK(1)SALTPCGIR
map00630 Glyoxylate and dicarboxylate metabolism	0.324756	16	1.14	A0A0D2XVN0	429	K	Serine hydroxymethyltransferase	FOXG_08042	1	ICK(1)EEQAALPK
map00630 Glyoxylate and dicarboxylate metabolism	0.324756	16	1.14	A0A0D2XVN0	15	K	Serine hydroxymethyltransferase	FOXG_08042	1	SPTNAEYALSESHK(1)EMLEK
map00630 Glyoxylate and dicarboxylate metabolism	0.324756	16	1.14	A0A0D2XVN0	456	K	Serine hydroxymethyltransferase	FOXG_08042	1	VASGEVQK(1)INDLK
map00630 Glyoxylate and dicarboxylate metabolism	0.324756	16	1.14	A0A0D2XVN0	382	K	Serine hydroxymethyltransferase	FOXG_08042	1	VEAVLEQINIACNK(1)NSIPGDK
map00630 Glyoxylate and dicarboxylate metabolism	0.324756	16	1.14	A0A0D2XYG5	159	K	Formyltetrahydrofolate deformylase	FOXG_09037	1	AQQEGQILDLCK(1)K
map00630 Glyoxylate and dicarboxylate metabolism	0.324756	16	1.14	A0A0D2XYG5	75	K	Formyltetrahydrofolate deformylase	FOXG_09037	1	LAAEYK(1)MDYDIR
map00630 Glyoxylate and dicarboxylate metabolism	0.324756	16	1.14	A0A0J9UTD3	265	K	Glutamine synthetase	FOXG_05182	1	EEGGMK(1)VIEEALK
map00630 Glyoxylate and dicarboxylate metabolism	0.324756	16	1.14	A0A0J9UTD3	256	K	Glutamine synthetase	FOXG_05182	1	PIAGDWNGAGLHSNFSTK(1)AMR
map00630 Glyoxylate and dicarboxylate metabolism	0.324756	16	1.14	A0A0J9UTD3	325	K	Glutamine synthetase	FOXG_05182	1	ETAAK(1)GYGYFEDR
map00630 Glyoxylate and dicarboxylate metabolism	0.324756	16	1.14	A0A0J9UTD3	17	K	Glutamine synthetase	FOXG_05182	1	FLK(1)LDQK
map00630 Glyoxylate and dicarboxylate metabolism	0.324756	16	1.14	A0A0D2XIG0	612	K	"Aconitate hydratase, mitochondrial"	FOXG_03713	1	TTTDHISMAGPWLK(1)YR
map00630 Glyoxylate and dicarboxylate metabolism	0.324756	16	1.14	A0A0D2XIG0	53	K	"Aconitate hydratase, mitochondrial"	FOXG_03713	1	QNNWEEGNYINYK(1)K
map00630 Glyoxylate and dicarboxylate metabolism	0.324756	16	1.14	A0A0D2XIG0	418	K	"Aconitate hydratase, mitochondrial"	FOXG_03713	1	AK(1)SAFTVTPGSEQIR
map00630 Glyoxylate and dicarboxylate metabolism	0.324756	16	1.14	A0A0D2XIG0	469	K	"Aconitate hydratase, mitochondrial"	FOXG_03713	1	K(1)GEANSIISSYNR
map00630 Glyoxylate and dicarboxylate metabolism	0.324756	16	1.14	A0A0D2XIG0	145	K	"Aconitate hydratase, mitochondrial"	FOXG_03713	1	VANPTTVHCDHLIEAQVGGAK(1)DLAR
map00630 Glyoxylate and dicarboxylate metabolism	0.324756	16	1.14	A0A0D2XIG0	320	K	"Aconitate hydratase, mitochondrial"	FOXG_03713	1	RK(1)EIGDFAR
map00630 Glyoxylate and dicarboxylate metabolism	0.324756	16	1.14	A0A0D2XIG0	376	K	"Aconitate hydratase, mitochondrial"	FOXG_03713	1	FSQAVK(1)ENGWPEELK
map00630 Glyoxylate and dicarboxylate metabolism	0.324756	16	1.14	A0A0D2XIG0	707	K	"Aconitate hydratase, mitochondrial"	FOXG_03713	1	IHETNLK(1)K
map00630 Glyoxylate and dicarboxylate metabolism	0.324756	16	1.14	A0A0D2XIG0	37	K	"Aconitate hydratase, mitochondrial"	FOXG_03713	1	MATVSDSPLDK(1)K
map00630 Glyoxylate and dicarboxylate metabolism	0.324756	16	1.14	A0A0D2XIG0	318	K	"Aconitate hydratase, mitochondrial"	FOXG_03713	1	MYDYLAATK(1)R
map00630 Glyoxylate and dicarboxylate metabolism	0.324756	16	1.14	A0A0D2XIG0	587	K	"Aconitate hydratase, mitochondrial"	FOXG_03713	1	DAK(1)DIPILIK
map00630 Glyoxylate and dicarboxylate metabolism	0.324756	16	1.14	A0A0J9VH63	240	K	Malate dehydrogenase	FOXG_10533	1	FAEK(1)VLR
map00630 Glyoxylate and dicarboxylate metabolism	0.324756	16	1.14	A0A0J9VH63	319	K	Malate dehydrogenase	FOXG_10533	1	ATEGLK(1)GNISK
map00630 Glyoxylate and dicarboxylate metabolism	0.324756	16	1.14	A0A0J9VH63	306	K	Malate dehydrogenase	FOXG_10533	1	ATNPLEGITEK(1)EK
map00630 Glyoxylate and dicarboxylate metabolism	0.324756	16	1.14	A0A0J9VH63	136	K	Malate dehydrogenase	FOXG_10533	1	AK(1)GVFNPQR
map00630 Glyoxylate and dicarboxylate metabolism	0.324756	16	1.14	A0A0J9VH63	53	K	Malate dehydrogenase	FOXG_10533	1	AK(1)TTGYLPANDGAK
map00630 Glyoxylate and dicarboxylate metabolism	0.324756	16	1.14	A0A0J9VH63	201	K	Malate dehydrogenase	FOXG_10533	1	ASPAVQIPEDK(1)YDALVNR
map00630 Glyoxylate and dicarboxylate metabolism	0.324756	16	1.14	A0A0J9VH63	65	K	Malate dehydrogenase	FOXG_10533	1	TTGYLPANDGAK(1)AAFK
map04392 Hippo signaling pathway - multiple species	0.858132	1	0.55	A0A0D2XN99	160	K	CK1/CK1/CK1-G protein kinase	FOXG_05428	1	ASSVIHVVDFGMAK(1)QYR
map04392 Hippo signaling pathway - multiple species	0.858132	1	0.55	A0A0D2XN99	305	K	CK1/CK1/CK1-G protein kinase	FOXG_05428	1	DSGK(1)GWDSK
map04392 Hippo signaling pathway - multiple species	0.858132	1	0.55	A0A0D2XN99	126	K	CK1/CK1/CK1-G protein kinase	FOXG_05428	1	VQTIHEK(1)NLIYR
map00480 Glutathione metabolism	0.238365	14	1.23	A0A0D2YBG8	38	K	Glutathione S-transferase	FOXG_13646	1	LNLFK(1)PGLR
map00480 Glutathione metabolism	0.238365	14	1.23	A0A0D2YBG8	173	K	Glutathione S-transferase	FOXG_13646	1	IK(1)TYGIELDGAAK
map00480 Glutathione metabolism	0.238365	14	1.23	A0A0D2YBG8	184	K	Glutathione S-transferase	FOXG_13646	1	TYGIELDGAAK(1)EYADR
map00480 Glutathione metabolism	0.238365	14	1.23	A0A0D2XMI9	5	K	Uncharacterized protein	---	1	MVCSK(1)DPK
map00480 Glutathione metabolism	0.238365	14	1.23	A0A0D2XMI8	12	K	PABS domain-containing protein	---	1	SSEEITHPTIK(1)DGWFR
map00480 Glutathione metabolism	0.238365	14	1.23	A0A0C4DHU2	77	K	Glutathione reductase	FOXG_07937	1	ATIVENK(1)R
map00480 Glutathione metabolism	0.238365	14	1.23	A0A0C4DHU2	263	K	Glutathione reductase	FOXG_07937	1	NFDPMIQESVTK(1)EYER
map00480 Glutathione metabolism	0.238365	14	1.23	A0A0C4DHU2	288	K	Glutathione reductase	FOXG_07937	1	DSNGK(1)LTITYK
map00480 Glutathione metabolism	0.238365	14	1.23	A0A0J9WML6	292	K	Ribonucleoside-diphosphate reductase	FOXG_07921	1	YVDQGGNK(1)R
map00480 Glutathione metabolism	0.238365	14	1.23	A0A0J9WML6	480	K	Ribonucleoside-diphosphate reductase	FOXG_07921	1	NLNK(1)IIDVNHYPVQEAR
map00480 Glutathione metabolism	0.238365	14	1.23	A0A0J9WAS4	23	K	Uncharacterized protein	FOXG_22625	1	GEVVK(1)LFLK
map00480 Glutathione metabolism	0.238365	14	1.23	A0A0D2XNK1	367	K	M20_dimer domain-containing protein	---	1	YVEEQFAK(1)LGSK
map00480 Glutathione metabolism	0.238365	14	1.23	A0A0D2XNK1	71	K	M20_dimer domain-containing protein	---	1	QPHK(1)EYLDLPPVVLAR
map00480 Glutathione metabolism	0.238365	14	1.23	A0A0D2XNK1	352	K	M20_dimer domain-containing protein	---	1	TVPDMDIDK(1)TNEAVYK
map00480 Glutathione metabolism	0.238365	14	1.23	A0A0D2XNK1	335	K	M20_dimer domain-containing protein	---	1	TVIPAK(1)VIGK
map00480 Glutathione metabolism	0.238365	14	1.23	A0A0D2XNK1	301	K	M20_dimer domain-containing protein	---	1	TTIFDDK(1)K
map00480 Glutathione metabolism	0.238365	14	1.23	A0A0J9UEC0	277	K	Glutathione synthetase	FOXG_02149	1	IADTSK(1)R
map00480 Glutathione metabolism	0.238365	14	1.23	A0A0D2XZR0	40	K	Ribonucleoside-diphosphate reductase subunit M2	FOXG_09492	1	K(1)ADWAIR
map00480 Glutathione metabolism	0.238365	14	1.23	A0A0D2XZR0	51	K	Ribonucleoside-diphosphate reductase subunit M2	FOXG_09492	1	WIQDK(1)DSSFAQR
map00480 Glutathione metabolism	0.238365	14	1.23	A0A0J9U458	152	K	Glucose-6-phosphate 1-dehydrogenase	FOXG_00106	1	PFGK(1)DLASSR
map00480 Glutathione metabolism	0.238365	14	1.23	A0A0J9U458	304	K	Glucose-6-phosphate 1-dehydrogenase	FOXG_00106	1	EDDTVPK(1)DSR
map00480 Glutathione metabolism	0.238365	14	1.23	A0A0J9U458	182	K	Glucose-6-phosphate 1-dehydrogenase	FOXG_00106	1	IDHYLGK(1)EMVK
map00480 Glutathione metabolism	0.238365	14	1.23	A0A0J9U458	287	K	Glucose-6-phosphate 1-dehydrogenase	FOXG_00106	1	NVIIGQYGK(1)SLDGSK
map00480 Glutathione metabolism	0.238365	14	1.23	A0A0J9U458	41	K	Glucose-6-phosphate 1-dehydrogenase	FOXG_00106	1	DVK(1)IVGYAR
map00480 Glutathione metabolism	0.238365	14	1.23	A0A0J9U458	20	K	Glucose-6-phosphate 1-dehydrogenase	FOXG_00106	1	QNTTIVVLGASGDLAK(1)K
map00480 Glutathione metabolism	0.238365	14	1.23	A0A0D2XJX1	61	K	Glutathione S-transferase	FOXG_04237	1	DAEAFK(1)FNCAQR
map00480 Glutathione metabolism	0.238365	14	1.23	A0A0J9UTA6	233	K	Spermidine synthase	FOXG_18989	1	EIVK(1)HDCVEEATLCDIDEAVVR
map00480 Glutathione metabolism	0.238365	14	1.23	A0A0J9UTA6	278	K	Spermidine synthase	FOXG_18989	1	THIGDGFK(1)FLNDYK
map00480 Glutathione metabolism	0.238365	14	1.23	A0A0J9UTA6	165	K	Spermidine synthase	FOXG_18989	1	VLVHEK(1)SK
map00480 Glutathione metabolism	0.238365	14	1.23	A0A0J9UTA6	216	K	Spermidine synthase	FOXG_18989	1	K(1)VLVIGGGDGGVLR
map00480 Glutathione metabolism	0.238365	14	1.23	A0A0J9UTA6	268	K	Spermidine synthase	FOXG_18989	1	EHLPSMACGFDHPK(1)SK
map00480 Glutathione metabolism	0.238365	14	1.23	A0A0J9UTA6	167	K	Spermidine synthase	FOXG_18989	1	SK(1)YQDVLIFK
map00480 Glutathione metabolism	0.238365	14	1.23	A0A0J9UTA6	394	K	Spermidine synthase	FOXG_18989	1	EEEDAK(1)CR
map00480 Glutathione metabolism	0.238365	14	1.23	A0A0J9UTA6	404	K	Spermidine synthase	FOXG_18989	1	YYSAEIHK(1)ASFVLPK
map00480 Glutathione metabolism	0.238365	14	1.23	A0A0J9U515	401	K	"6-phosphogluconate dehydrogenase, decarboxylating"	FOXG_00279	1	AIHK(1)AQPGWR
map00480 Glutathione metabolism	0.238365	14	1.23	A0A0J9U515	119	K	"6-phosphogluconate dehydrogenase, decarboxylating"	FOXG_00279	1	YLAGK(1)NIR
map00480 Glutathione metabolism	0.238365	14	1.23	A0A0J9U515	302	K	"6-phosphogluconate dehydrogenase, decarboxylating"	FOXG_00279	1	ATASTK(1)LEFVSR
map00480 Glutathione metabolism	0.238365	14	1.23	A0A0J9U515	436	K	"6-phosphogluconate dehydrogenase, decarboxylating"	FOXG_00279	1	TK(1)DLPANLLQAQR
map00480 Glutathione metabolism	0.238365	14	1.23	A0A0J9U515	64	K	"6-phosphogluconate dehydrogenase, decarboxylating"	FOXG_00279	1	TVEEFVSK(1)LK
map00480 Glutathione metabolism	0.238365	14	1.23	A0A0J9U515	374	K	"6-phosphogluconate dehydrogenase, decarboxylating"	FOXG_00279	1	SVFLK(1)DITHAYR
map00480 Glutathione metabolism	0.238365	14	1.23	A0A0J9U515	293	K	"6-phosphogluconate dehydrogenase, decarboxylating"	FOXG_00279	1	CLSAIK(1)DER
map00480 Glutathione metabolism	0.238365	14	1.23	A0A0J9U515	48	K	"6-phosphogluconate dehydrogenase, decarboxylating"	FOXG_00279	1	FLENEAK(1)GK
map00480 Glutathione metabolism	0.238365	14	1.23	A0A0J9WKG4	294	K	"Isocitrate dehydrogenase [NADP], mitochondrial"	FOXG_05055	1	K(1)IWYEHR
map00513 Various types of N-glycan biosynthesis	0.871194	6	0.7	A0A0J9UVM2	43	K	Uncharacterized protein	FOXG_05558	1	LK(1)ESTYK
map00513 Various types of N-glycan biosynthesis	0.871194	6	0.7	A0A0D2X9J2	181	K	Dolichyl-diphosphooligosaccharide--protein glycosyltransferase subunit 1	---	1	LPGSGEVK(1)EFPVK
map00513 Various types of N-glycan biosynthesis	0.871194	6	0.7	A0A0D2XBL6	399	K	Dolichyl-diphosphooligosaccharide--protein glycosyltransferase subunit WBP1	FOXG_01288	1	RPFLTNLEEK(1)R
map00513 Various types of N-glycan biosynthesis	0.871194	6	0.7	A0A0D2XDJ1	162	K	Mannan polymerase complexes MNN9 subunit	FOXG_01971	1	FK(1)SIIILR
map00513 Various types of N-glycan biosynthesis	0.871194	6	0.7	A0A0D2XQ55	102	K	Uncharacterized protein	FOXG_06096	1	ASGK(1)GEAEISQK
map00513 Various types of N-glycan biosynthesis	0.871194	6	0.7	A0A0D2X9Q6	457	K	Dolichyl-diphosphooligosaccharide-protein glycosyltransferase	FOXG_00621	1	VNQPEPTQAAQGEAVDGSK(1)K
map03015 mRNA surveillance pathway	0.324756	16	1.14	A0A0J9VQP6	124	K	RRM domain-containing protein	FOXG_20775	1	SDGASK(1)AFQK
map03015 mRNA surveillance pathway	0.324756	16	1.14	A0A0J9VQP6	96	K	RRM domain-containing protein	FOXG_20775	1	EYFIQSVGPIK(1)R
map03015 mRNA surveillance pathway	0.324756	16	1.14	A0A0J9VFU7	63	K	Protein mago nashi like 2	FOXG_10260	1	TSEITK(1)EDDSK
map03015 mRNA surveillance pathway	0.324756	16	1.14	A0A0D2XDB5	64	K	Eukaryotic peptide chain release factor subunit 1	FOXG_01893	1	MLAEEYGTASNIK(1)SR
map03015 mRNA surveillance pathway	0.324756	16	1.14	A0A0D2XDB5	17	K	Eukaryotic peptide chain release factor subunit 1	FOXG_01893	1	NIEIWK(1)VK
map03015 mRNA surveillance pathway	0.324756	16	1.14	A0A0D2XDB5	290	K	Eukaryotic peptide chain release factor subunit 1	FOXG_01893	1	LIGK(1)YFEEISQDTGK
map03015 mRNA surveillance pathway	0.324756	16	1.14	A0A0D2XNG4	669	K	Regulator-nonsense transcripts 1	FOXG_05494	1	LVNLK(1)LSPIR
map03015 mRNA surveillance pathway	0.324756	16	1.14	A0A0D2XU92	286	K	ATP-dependent RNA helicase FAL1	FOXG_07544	1	VDWLTDK(1)MR
map03015 mRNA surveillance pathway	0.324756	16	1.14	A0A0D2XUG3	324	K	Serine/threonine-protein phosphatase 2A 56 kDa regulatory subunit	FOXG_07616	1	DFLK(1)TTLHR
map03015 mRNA surveillance pathway	0.324756	16	1.14	A0A0D2XUG3	333	K	Serine/threonine-protein phosphatase 2A 56 kDa regulatory subunit	FOXG_07616	1	IYGK(1)FLNLR
map03015 mRNA surveillance pathway	0.324756	16	1.14	A0A0D2XUG3	617	K	Serine/threonine-protein phosphatase 2A 56 kDa regulatory subunit	FOXG_07616	1	VDEVDPVTEDNSK(1)R
map03015 mRNA surveillance pathway	0.324756	16	1.14	A0A0J9UMY7	350	K	Tr-type G domain-containing protein	FOXG_03419	1	GFFETEK(1)R
map03015 mRNA surveillance pathway	0.324756	16	1.14	A0A0J9UMY7	194	K	Tr-type G domain-containing protein	FOXG_03419	1	AEPTDK(1)PEAGQK
map03015 mRNA surveillance pathway	0.324756	16	1.14	A0A0J9UMY7	266	K	Tr-type G domain-containing protein	FOXG_03419	1	EQAADVDQETLK(1)EIYGK
map03015 mRNA surveillance pathway	0.324756	16	1.14	A0A0J9UMY7	386	K	Tr-type G domain-containing protein	FOXG_03419	1	K(1)GEYETGFER
map03015 mRNA surveillance pathway	0.324756	16	1.14	A0A0J9UMY7	695	K	Tr-type G domain-containing protein	FOXG_03419	1	DQGQTIAIGK(1)ITK
map03015 mRNA surveillance pathway	0.324756	16	1.14	A0A0J9UMY7	420	K	Tr-type G domain-containing protein	FOXG_03419	1	LIVAVNK(1)MDDPTVEWSHER
map03015 mRNA surveillance pathway	0.324756	16	1.14	A0A0J9UMY7	407	K	Tr-type G domain-containing protein	FOXG_03419	1	EHAMLAK(1)TQGVNK
map03015 mRNA surveillance pathway	0.324756	16	1.14	A0A0J9UMY7	445	K	Tr-type G domain-containing protein	FOXG_03419	1	LAQFLK(1)GTGYNLK
map03015 mRNA surveillance pathway	0.324756	16	1.14	A0A0J9UMY7	254	K	Tr-type G domain-containing protein	FOXG_03419	1	EVDAVEK(1)EQAADVDQETLK
map03015 mRNA surveillance pathway	0.324756	16	1.14	A0A0J9UMY7	209	K	Tr-type G domain-containing protein	FOXG_03419	1	AIEK(1)TGEK
map03015 mRNA surveillance pathway	0.324756	16	1.14	A0A0J9UMY7	528	K	Tr-type G domain-containing protein	FOXG_03419	1	IEAGVVK(1)K
map03015 mRNA surveillance pathway	0.324756	16	1.14	A0A0J9UMY7	337	K	Tr-type G domain-containing protein	FOXG_03419	1	TQGK(1)TIEVGR
map03015 mRNA surveillance pathway	0.324756	16	1.14	A0A0D2XML4	66	K	Uncharacterized protein	---	1	EHFLDGK(1)IIDPK
map03015 mRNA surveillance pathway	0.324756	16	1.14	A0A0D2X9Z5	684	K	mRNA 3'-end-processing protein RNA14	FOXG_00710	1	YLHSK(1)DDTTNAR
map03015 mRNA surveillance pathway	0.324756	16	1.14	A0A0D2Y253	340	K	Protein DOM34 homolog	FOXG_10347	1	YVALVDK(1)VR
map03015 mRNA surveillance pathway	0.324756	16	1.14	A0A0D2XZQ7	353	K	WD_REPEATS_REGION domain-containing protein	FOXG_09489	1	VLEPSWTLPDK(1)R
map03015 mRNA surveillance pathway	0.324756	16	1.14	A0A0D2XH20	403	K	Polyadenylate-binding protein	FOXG_03218	1	EEAK(1)EEANEETK
map03015 mRNA surveillance pathway	0.324756	16	1.14	A0A0D2XH20	339	K	Polyadenylate-binding protein	FOXG_03218	1	ANK(1)YQGVNLYIK
map03015 mRNA surveillance pathway	0.324756	16	1.14	A0A0D2XH20	476	K	Polyadenylate-binding protein	FOXG_03218	1	K(1)SQLEASIQAR
map03015 mRNA surveillance pathway	0.324756	16	1.14	A0A0D2XH20	303	K	Polyadenylate-binding protein	FOXG_03218	1	AVDDLNGK(1)DFHGQDLYVGR
map03015 mRNA surveillance pathway	0.324756	16	1.14	A0A0D2XH20	236	K	Polyadenylate-binding protein	FOXG_03218	1	FEEMK(1)ANFTNVYVK
map03015 mRNA surveillance pathway	0.324756	16	1.14	A0A0D2XH20	358	K	Polyadenylate-binding protein	FOXG_03218	1	NLDDDVDDDK(1)LR
map03015 mRNA surveillance pathway	0.324756	16	1.14	A0A0D2XH20	348	K	Polyadenylate-binding protein	FOXG_03218	0.999994	YQGVNLYIK(1)NLDDDVDDDKLR
map03015 mRNA surveillance pathway	0.324756	16	1.14	A0A0D2XH20	434	K	Polyadenylate-binding protein	FOXG_03218	1	SK(1)GFGFVCFSNPDDATK
map03015 mRNA surveillance pathway	0.324756	16	1.14	A0A0D2XH20	215	K	Polyadenylate-binding protein	FOXG_03218	1	HVNGMLLNEK(1)K
map03015 mRNA surveillance pathway	0.324756	16	1.14	A0A0D2XH20	462	K	Polyadenylate-binding protein	FOXG_03218	1	MINNK(1)PLYVALAQR
map03015 mRNA surveillance pathway	0.324756	16	1.14	A0A0D2XH20	187	K	Polyadenylate-binding protein	FOXG_03218	1	VAQDENGNSK(1)GYGFVHYETDEAASQAIK
map03015 mRNA surveillance pathway	0.324756	16	1.14	A0A0D2XH20	126	K	Polyadenylate-binding protein	FOXG_03218	1	ALEELNYTLIK(1)GR
map03015 mRNA surveillance pathway	0.324756	16	1.14	A0A0D2XE52	238	K	Serine/threonine-protein phosphatase	FOXG_02183	1	FLQK(1)HDMDLICR
map03015 mRNA surveillance pathway	0.324756	16	1.14	A0A0D2XE52	147	K	Serine/threonine-protein phosphatase	FOXG_02183	1	YNIK(1)LWK
map03015 mRNA surveillance pathway	0.324756	16	1.14	A0A0D2XE52	141	K	Serine/threonine-protein phosphatase	FOXG_02183	1	IYGFYDECK(1)R
map03015 mRNA surveillance pathway	0.324756	16	1.14	A0A0J9UJF4	40	K	ATP-dependent RNA helicase SUB2	FOXG_03138	1	GELAAGNNVDK(1)K
map03015 mRNA surveillance pathway	0.324756	16	1.14	A0A0J9UJF4	248	K	ATP-dependent RNA helicase SUB2	FOXG_03138	1	K(1)FMQNPTEHYVDEDTK
map03015 mRNA surveillance pathway	0.324756	16	1.14	A0A0J9UJF4	167	K	ATP-dependent RNA helicase SUB2	FOXG_03138	1	TDMETLK(1)NK
map03015 mRNA surveillance pathway	0.324756	16	1.14	A0A0J9U3M5	392	K	Protein phosphatase PP2A regulatory subunit B	FOXG_00006	1	ETDADQIDFNK(1)K
map03015 mRNA surveillance pathway	0.324756	16	1.14	A0A0J9U3M5	105	K	Protein phosphatase PP2A regulatory subunit B	FOXG_00006	1	NAADLK(1)LPR
map03015 mRNA surveillance pathway	0.324756	16	1.14	A0A0D2XDD3	178	K	Cleavage and polyadenylation specificity factor subunit 5	FOXG_01912	1	LYFIQLPK(1)QK
map00100 Steroid biosynthesis	0.911829	5	0.63	A0A0D2YH38	134	K	Sterol 24-C-methyltransferase	FOXG_15629	1	EGMK(1)VLDVGCGVGGPAR
map00100 Steroid biosynthesis	0.911829	5	0.63	A0A0D2YH38	347	K	Sterol 24-C-methyltransferase	FOXG_15629	1	LAPAGTK(1)K
map00100 Steroid biosynthesis	0.911829	5	0.63	A0A0D2YH38	176	K	Sterol 24-C-methyltransferase	FOXG_15629	1	ATHYAFK(1)EGLSDQLK
map00100 Steroid biosynthesis	0.911829	5	0.63	A0A0D2YH38	184	K	Sterol 24-C-methyltransferase	FOXG_15629	1	EGLSDQLK(1)FVK
map00100 Steroid biosynthesis	0.911829	5	0.63	A0A0D2YH38	47	K	Sterol 24-C-methyltransferase	FOXG_15629	1	GGSAK(1)QAAVDEYFK
map00100 Steroid biosynthesis	0.911829	5	0.63	A0A0D2X8H7	350	K	Sterol-4alpha-carboxylate 3-dehydrogenase (Decarboxylating)	FOXG_00186	1	YQPVWSLK(1)EGIDR
map00100 Steroid biosynthesis	0.911829	5	0.63	A0A0D2X8H7	376	K	Sterol-4alpha-carboxylate 3-dehydrogenase (Decarboxylating)	FOXG_00186	1	AAAAAAAAAAK(1)A
map00100 Steroid biosynthesis	0.911829	5	0.63	A0A0J9WLE4	315	K	Squalene synthase	FOXG_06061	1	NPEVLK(1)R
map00100 Steroid biosynthesis	0.911829	5	0.63	A0A0J9UP21	395	K	C-22 sterol desaturase	FOXG_04166	1	YYSGDAEEK(1)GSK
map00100 Steroid biosynthesis	0.911829	5	0.63	A0A0D2X934	444	K	Eburicol 14-alpha-demethylase	FOXG_00394	1	GDDEEK(1)IDYGYGLVSK
map00100 Steroid biosynthesis	0.911829	5	0.63	A0A0D2X934	257	K	Eburicol 14-alpha-demethylase	FOXG_00394	1	TVAK(1)IYMDTIK
map04145 Phagosome	0.0296933	13	1.75	A0A0D2XAN8	186	K	Vacuolar proton pump subunit B	FOXG_00954	1	QAGLVQK(1)QGITNK
map04145 Phagosome	0.0296933	13	1.75	A0A0D2X9U0	337	K	Tubulin alpha chain	FOXG_00655	1	DCNAAIAALK(1)AK
map04145 Phagosome	0.0296933	13	1.75	A0A0D2X9U0	164	K	Tubulin alpha chain	FOXG_00655	1	LSTEYGK(1)K
map04145 Phagosome	0.0296933	13	1.75	A0A0D2X9U0	97	K	Tubulin alpha chain	FOXG_00655	1	NLFHPELLISGK(1)EDAANNYAR
map04145 Phagosome	0.0296933	13	1.75	A0A0D2X9U0	406	K	Tubulin alpha chain	FOXG_00655	1	FDLMHSK(1)R
map04145 Phagosome	0.0296933	13	1.75	A0A0D2X9U0	167	K	Tubulin alpha chain	FOXG_00655	1	SK(1)LEFAVYPAPR
map04145 Phagosome	0.0296933	13	1.75	A0A0D2X9U0	113	K	Tubulin alpha chain	FOXG_00655	1	GHYTIGK(1)EMVDNVIDR
map04145 Phagosome	0.0296933	13	1.75	A0A0D2X9U0	377	K	Tubulin alpha chain	FOXG_00655	1	PMAVPAAPEAGGLAPVK(1)R
map04145 Phagosome	0.0296933	13	1.75	A0A0D2XHL0	45	K	V-type proton ATPase subunit E	FOXG_03408	1	ANEEFEIEK(1)SK
map04145 Phagosome	0.0296933	13	1.75	A0A0D2XHL0	29	K	V-type proton ATPase subunit E	FOXG_03408	1	QEAMEK(1)AR
map04145 Phagosome	0.0296933	13	1.75	A0A0D2XAP0	112	K	Tubulin alpha chain	FOXG_00956	1	GHYTVGK(1)ELIDGVLDK
map04145 Phagosome	0.0296933	13	1.75	A0A0D2XAP0	163	K	Tubulin alpha chain	FOXG_00956	1	LSVDYGK(1)K
map04145 Phagosome	0.0296933	13	1.75	A0A0D2XAP0	311	K	Tubulin alpha chain	FOXG_00956	1	HGK(1)YMATCLLYR
map04145 Phagosome	0.0296933	13	1.75	A0A0D2XAP0	96	K	Tubulin alpha chain	FOXG_00956	1	NLFHPEMMITGK(1)EDASNNYAR
map04145 Phagosome	0.0296933	13	1.75	A0A0J9UFA2	112	K	V-type proton ATPase catalytic subunit A	FOXG_01804	1	K(1)WEFTPSVK
map04145 Phagosome	0.0296933	13	1.75	A0A0J9UFA2	571	K	V-type proton ATPase catalytic subunit A	FOXG_01804	1	FEVPTDGQDVISK(1)R
map04145 Phagosome	0.0296933	13	1.75	A0A0J9UFA2	542	K	V-type proton ATPase catalytic subunit A	FOXG_01804	1	VIAQGQSWAK(1)VR
map04145 Phagosome	0.0296933	13	1.75	A0A0J9UFA2	94	K	V-type proton ATPase catalytic subunit A	FOXG_01804	1	MAK(1)SIYIPR
map04145 Phagosome	0.0296933	13	1.75	A0A0J9UFA2	442	K	V-type proton ATPase catalytic subunit A	FOXG_01804	1	YNTILDK(1)YYEK
map04145 Phagosome	0.0296933	13	1.75	A0A0J9UFA2	435	K	V-type proton ATPase catalytic subunit A	FOXG_01804	1	HFPSINTSLSYSK(1)YNTILDK
map04145 Phagosome	0.0296933	13	1.75	A0A0C4DHN8	140	K	V-type proton ATPase subunit C	---	1	ELANVDTDVK(1)TK
map04145 Phagosome	0.0296933	13	1.75	A0A0C4DHQ2	324	K	Tubulin beta chain	FOXG_02339	1	LSTK(1)EIEDQMLK
map04145 Phagosome	0.0296933	13	1.75	A0A0C4DHQ2	56	K	Tubulin beta chain	FOXG_02339	1	IDVYFAEATK(1)DK
map04145 Phagosome	0.0296933	13	1.75	A0A0C4DHQ2	332	K	Tubulin beta chain	FOXG_02339	1	EIEDQMLK(1)VQTK
map04145 Phagosome	0.0296933	13	1.75	A0A0C4DHT3	324	K	Tubulin beta chain	FOXG_06228	1	VAMK(1)EVEDQMR
map04145 Phagosome	0.0296933	13	1.75	A0A0C4DHT3	58	K	Tubulin beta chain	FOXG_06228	1	MSVYFNEASGNK(1)YVPR
map04145 Phagosome	0.0296933	13	1.75	A0A0D2XVE6	123	K	Vesicle transporter SEC22	FOXG_07958	1	TK(1)TTYADSR
map04145 Phagosome	0.0296933	13	1.75	A0A0J9VAD6	362	K	Protein transporter SEC61 subunit alpha	FOXG_09081	1	QLK(1)DQGLVMAGHR
map04145 Phagosome	0.0296933	13	1.75	A0A0J9VAD6	378	K	Protein transporter SEC61 subunit alpha	FOXG_09081	1	DQSMYK(1)ELK
map04145 Phagosome	0.0296933	13	1.75	A0A0D2X9K0	120	K	Calnexin	FOXG_00565	1	IDNK(1)DNTLVVQYEVK
map04145 Phagosome	0.0296933	13	1.75	A0A0D2X9K0	188	K	Calnexin	FOXG_00565	1	NPK(1)TGEYEEK
map04145 Phagosome	0.0296933	13	1.75	A0A0D2X9K0	377	K	Calnexin	FOXG_00565	1	IK(1)NPDYFEDK
map04145 Phagosome	0.0296933	13	1.75	A0A0D2X9K0	356	K	Calnexin	FOXG_00565	1	GK(1)WTAPYIENPAYK
map04145 Phagosome	0.0296933	13	1.75	A0A0D2X9K0	536	K	Calnexin	FOXG_00565	1	DK(1)AAEATATGAEQVK
map04145 Phagosome	0.0296933	13	1.75	A0A0D2X9K0	144	K	Calnexin	FOXG_00565	1	LQNGLECGGAYMK(1)LLR
map04145 Phagosome	0.0296933	13	1.75	A0A0D2X9K0	444	K	Calnexin	FOXG_00565	1	ALFDADK(1)PK
map04145 Phagosome	0.0296933	13	1.75	A0A0D2X9K0	525	K	Calnexin	FOXG_00565	1	SPAVQQTAEK(1)ASDK
map04145 Phagosome	0.0296933	13	1.75	A0A0D2X9K0	171	K	Calnexin	FOXG_00565	1	ALHQEEFANTTPYVIMFGPDK(1)CGHTNK
map04145 Phagosome	0.0296933	13	1.75	A0A0D2X8N0	73	K	V-type proton ATPase subunit H	FOXG_00239	1	VLFVGDDGK(1)TSVLETAGK
map04145 Phagosome	0.0296933	13	1.75	A0A0D2XCE6	315	K	Actin beta/gamma 1	FOXG_01569	1	MQK(1)EITALAPSSMK
map04145 Phagosome	0.0296933	13	1.75	A0A0D2XCE6	50	K	Actin beta/gamma 1	FOXG_01569	1	HHGIMIGMGQK(1)DSYVGDEAQSK
map04145 Phagosome	0.0296933	13	1.75	A0A0D2XCE6	291	K	Actin beta/gamma 1	FOXG_01569	1	K(1)DLYGNIVMSGGTTMYPGLSDR
map04145 Phagosome	0.0296933	13	1.75	A0A0D2XCE6	328	K	Actin beta/gamma 1	FOXG_01569	1	VK(1)IIAPPER
map04145 Phagosome	0.0296933	13	1.75	A0A0D2XCE6	61	K	Actin beta/gamma 1	FOXG_01569	1	DSYVGDEAQSK(1)R
map04145 Phagosome	0.0296933	13	1.75	A0A0D2XCE6	113	K	Actin beta/gamma 1	FOXG_01569	1	VAPEEHPVLLTEAPINPK(1)SNR
map04144 Endocytosis	0.0671881	22	1.39	A0A0D2XML3	641	K	E3 ubiquitin-protein ligase	FOXG_05190	1	NIDVTNENK(1)K
map04144 Endocytosis	0.0671881	22	1.39	A0A0D2XML3	24	K	E3 ubiquitin-protein ligase	FOXG_05190	1	VTIIAADGLYK(1)R
map04144 Endocytosis	0.0671881	22	1.39	A0A0D2XPF6	145	K	Uncharacterized protein	FOXG_05844	1	FAK(1)WNAAR
map04144 Endocytosis	0.0671881	22	1.39	A0A0D2XZ45	1540	K	Clathrin heavy chain	---	1	LYK(1)DAIETAALSAK
map04144 Endocytosis	0.0671881	22	1.39	A0A0D2XZ45	95	K	Clathrin heavy chain	---	1	TLQIFDLEQK(1)K
map04144 Endocytosis	0.0671881	22	1.39	A0A0D2XZ45	245	K	Clathrin heavy chain	---	1	LHIVEVDHPESNPVFQK(1)K
map04144 Endocytosis	0.0671881	22	1.39	A0A0D2XZ45	1160	K	Clathrin heavy chain	---	1	NEDLVK(1)YLR
map04144 Endocytosis	0.0671881	22	1.39	A0A0D2XZ45	1442	K	Clathrin heavy chain	---	1	VVK(1)IFQK
map04144 Endocytosis	0.0671881	22	1.39	A0A0D2XZ45	900	K	Clathrin heavy chain	---	1	FLK(1)ENDQYDTLTVGK
map04144 Endocytosis	0.0671881	22	1.39	A0A0D2XZ45	1118	K	Clathrin heavy chain	---	1	VAK(1)AQLDGLR
map04144 Endocytosis	0.0671881	22	1.39	A0A0D2XZ45	1619	K	Clathrin heavy chain	---	1	DLALLK(1)ADNEAR
map04144 Endocytosis	0.0671881	22	1.39	A0A0D2XZ45	1506	K	Clathrin heavy chain	---	1	LEK(1)HDLIFFR
map04144 Endocytosis	0.0671881	22	1.39	A0A0D2YBQ3	16	K	ADP-ribosylation factor 6	FOXG_13731	1	IFGSK(1)EMR
map04144 Endocytosis	0.0671881	22	1.39	A0A0D2XAH7	131	K	Heat shock protein SSB1	FOXG_00893	1	MK(1)EIAETK
map04144 Endocytosis	0.0671881	22	1.39	A0A0D2XAH7	514	K	Heat shock protein SSB1	FOXG_00893	1	SANITISNSVGK(1)LTTDEIEK
map04144 Endocytosis	0.0671881	22	1.39	A0A0D2XAH7	88	K	Heat shock protein SSB1	FOXG_00893	1	K(1)DIESWPFK
map04144 Endocytosis	0.0671881	22	1.39	A0A0D2XAH7	566	K	Heat shock protein SSB1	FOXG_00893	1	VEEIVSDPTLSLK(1)LK
map04144 Endocytosis	0.0671881	22	1.39	A0A0D2XAH7	162	K	Heat shock protein SSB1	FOXG_00893	1	QATK(1)DAGSIAGLNVLR
map04144 Endocytosis	0.0671881	22	1.39	A0A0D2XAH7	522	K	Heat shock protein SSB1	FOXG_00893	1	LTTDEIEK(1)MVNDAEQFK
map04144 Endocytosis	0.0671881	22	1.39	A0A0D2XAH7	144	K	Heat shock protein SSB1	FOXG_00893	1	VEK(1)AVITVPAYFNDNQR
map04144 Endocytosis	0.0671881	22	1.39	A0A0D2XAH7	255	K	Heat shock protein SSB1	FOXG_00893	1	K(1)DLSGDAR
map04144 Endocytosis	0.0671881	22	1.39	A0A0D2XAH7	105	K	Heat shock protein SSB1	FOXG_00893	1	IVDDNGSPK(1)IEVEYLGENK
map04144 Endocytosis	0.0671881	22	1.39	A0A0D2XAH7	74	K	Heat shock protein SSB1	FOXG_00893	1	NTVFDAK(1)R
map04144 Endocytosis	0.0671881	22	1.39	A0A0D2XAH7	333	K	Heat shock protein SSB1	FOXG_00893	1	K(1)AVDEIVLVGGSTR
map04144 Endocytosis	0.0671881	22	1.39	A0A0D2XAH7	332	K	Heat shock protein SSB1	FOXG_00893	1	DAQIEK(1)K
map04144 Endocytosis	0.0671881	22	1.39	A0A0D2XAH7	361	K	Heat shock protein SSB1	FOXG_00893	1	LLSEFFDGK(1)K
map04144 Endocytosis	0.0671881	22	1.39	A0A0D2XAH7	531	K	Heat shock protein SSB1	FOXG_00893	1	MVNDAEQFK(1)SNDDAFQK
map04144 Endocytosis	0.0671881	22	1.39	A0A0D2XAH7	604	K	Heat shock protein SSB1	FOXG_00893	1	QELALK(1)R
map04144 Endocytosis	0.0671881	22	1.39	A0A0D2XAH7	59	K	Heat shock protein SSB1	FOXG_00893	1	LIGEAAK(1)NNAAMNPR
map04144 Endocytosis	0.0671881	22	1.39	A0A0D2XAH7	498	K	Heat shock protein SSB1	FOXG_00893	1	VTATEK(1)TSGR
map04144 Endocytosis	0.0671881	22	1.39	A0A0D2XAH7	544	K	Heat shock protein SSB1	FOXG_00893	1	FEAK(1)QQLESYIGR
map04144 Endocytosis	0.0671881	22	1.39	A0A0D2XAH7	539	K	Heat shock protein SSB1	FOXG_00893	1	SNDDAFQK(1)K
map04144 Endocytosis	0.0671881	22	1.39	A0A0D2XIB2	76	K	Sorting nexin-3	FOXG_03665	1	TNIPAFK(1)LR
map04144 Endocytosis	0.0671881	22	1.39	A0A0D2XWY5	124	K	GTP-binding protein ypt2	FOXG_08501	1	ILIGNK(1)CDWEEK
map04144 Endocytosis	0.0671881	22	1.39	A0A0D2XWY5	172	K	GTP-binding protein ypt2	FOXG_08501	1	AFYSLAADIK(1)K
map04144 Endocytosis	0.0671881	22	1.39	A0A0D2XCX7	134	K	Arp2/3 complex 34 kDa subunit	FOXG_01752	1	EHYALK(1)EEASK
map04144 Endocytosis	0.0671881	22	1.39	A0A0D2Y1Z6	329	K	Vacuolar protein sorting-associated protein 35	FOXG_10289	1	LLEK(1)VNLQK
map04144 Endocytosis	0.0671881	22	1.39	A0A0J9U9E1	82	K	ENTH domain-containing protein	FOXG_01110	1	FTEK(1)AAEEWR
map04144 Endocytosis	0.0671881	22	1.39	A0A0D2XP87	294	K	Sorting nexin-4	FOXG_05774	1	LK(1)DVTDQDYLGSLR
map04144 Endocytosis	0.0671881	22	1.39	A0A0C4DHX5	137	K	GTP-binding protein rhoA	FOXG_13835	1	TSQK(1)PVSPEEGEEVR
map04144 Endocytosis	0.0671881	22	1.39	A0A0C4DHX5	155	K	GTP-binding protein rhoA	FOXG_13835	1	IAAYK(1)YLECSAK
map04144 Endocytosis	0.0671881	22	1.39	A0A0C4DHX5	162	K	GTP-binding protein rhoA	FOXG_13835	1	YLECSAK(1)TNEGVR
map04144 Endocytosis	0.0671881	22	1.39	A0A0C4DHX5	126	K	GTP-binding protein rhoA	FOXG_13835	1	YDQK(1)TIEELRK
map04144 Endocytosis	0.0671881	22	1.39	A0A0D2XK73	435	K	PX domain-containing protein	---	1	ATQDK(1)LLR
map04144 Endocytosis	0.0671881	22	1.39	A0A0D2XZM2	99	K	Cell division control protein 42	FOXG_09453	1	EK(1)WFPEVR
map04144 Endocytosis	0.0671881	22	1.39	A0A0D2Y9E2	158	K	Vacuolar protein sorting-associated protein 4	FOXG_12912	1	FPSLFQGK(1)R
map04144 Endocytosis	0.0671881	22	1.39	A0A0D2X8F3	249	K	F-actin-capping protein subunit beta	FOXG_00162	1	NLLQEVYFGK(1)AK
map04144 Endocytosis	0.0671881	22	1.39	A0A0D2Y4A3	174	K	Actin-related protein 2/3 complex subunit 3	FOXG_11105	1	VYDEDETK(1)PSK
map04144 Endocytosis	0.0671881	22	1.39	A0A0D2XQK4	11	K	Electron transfer flavoprotein beta subunit	FOXG_06252	1	ILVPVK(1)R
map04144 Endocytosis	0.0671881	22	1.39	A0A0D2XQK4	251	K	Electron transfer flavoprotein beta subunit	FOXG_06252	1	VEDVGGLVSK(1)LK
map04144 Endocytosis	0.0671881	22	1.39	A0A0D2XQK4	241	K	Electron transfer flavoprotein beta subunit	FOXG_06252	1	QGGGK(1)VEDVGGLVSK
map04144 Endocytosis	0.0671881	22	1.39	A0A0D2XQK4	229	K	Electron transfer flavoprotein beta subunit	FOXG_06252	1	TLK(1)VIEPPAR
map04144 Endocytosis	0.0671881	22	1.39	A0A0D2XQK4	19	K	Electron transfer flavoprotein beta subunit	FOXG_06252	1	VIDYAVK(1)PR
map04144 Endocytosis	0.0671881	22	1.39	A0A0D2XQK4	223	K	Electron transfer flavoprotein beta subunit	FOXG_06252	1	LEDFGVDGVK(1)R
map04144 Endocytosis	0.0671881	22	1.39	A0A0J9VWY5	22	K	Ras-like protein Rab-11B	FOXG_13911	1	VVLIGDSGVGK(1)SNLLSR
map04144 Endocytosis	0.0671881	22	1.39	A0A0D2XA80	523	K	Hsp70-like protein	FOXG_00795	1	MLNDAEK(1)YK
map04144 Endocytosis	0.0671881	22	1.39	A0A0D2XA80	346	K	Hsp70-like protein	FOXG_00795	1	VQK(1)LITDYFNGK
map04144 Endocytosis	0.0671881	22	1.39	A0A0D2XA80	511	K	Hsp70-like protein	FOXG_00795	1	LSK(1)EEIER
map04144 Endocytosis	0.0671881	22	1.39	A0A0D2XA80	457	K	Hsp70-like protein	FOXG_00795	1	DNNLMGK(1)FELTGIPPAPR
map04144 Endocytosis	0.0671881	22	1.39	A0A0D2XA80	560	K	Hsp70-like protein	FOXG_00795	1	VEEK(1)IEASDK
map04144 Endocytosis	0.0671881	22	1.39	A0A0D2XA80	244	K	Hsp70-like protein	FOXG_00795	1	LVNHFVNEFK(1)R
map04144 Endocytosis	0.0671881	22	1.39	A0A0D2XA80	506	K	Hsp70-like protein	FOXG_00795	1	SNK(1)IVITNDK(1)GR
map04144 Endocytosis	0.0671881	22	1.39	A0A0D2XA80	566	K	Hsp70-like protein	FOXG_00795	1	IEASDK(1)ETLTAEIDK
map04144 Endocytosis	0.0671881	22	1.39	A0A0D2XA80	525	K	Hsp70-like protein	FOXG_00795	1	YK(1)EEDEAEGK
map04144 Endocytosis	0.0671881	22	1.39	A0A0D2XA80	422	K	Hsp70-like protein	FOXG_00795	1	NTTIPTK(1)K
map04144 Endocytosis	0.0671881	22	1.39	A0A0D2XA80	533	K	Hsp70-like protein	FOXG_00795	1	EEDEAEGK(1)R
map04144 Endocytosis	0.0671881	22	1.39	A0A0D2XA80	75	K	Hsp70-like protein	FOXG_00795	1	K(1)FADPEVQADMK
map04144 Endocytosis	0.0671881	22	1.39	A0A0D2XA80	326	K	Hsp70-like protein	FOXG_00795	1	IDK(1)SLVHEIVLVGGSTR
map04144 Endocytosis	0.0671881	22	1.39	A0A0D2XA80	249	K	Hsp70-like protein	FOXG_00795	1	K(1)DLSTNVR
map04144 Endocytosis	0.0671881	22	1.39	A0A0D2XA80	601	K	Hsp70-like protein	FOXG_00795	1	ELEGK(1)ANPIMMK
map04144 Endocytosis	0.0671881	22	1.39	A0A0D2XA80	69	K	Hsp70-like protein	FOXG_00795	1	NQVAMNPQNTVFDAK(1)R
map04144 Endocytosis	0.0671881	22	1.39	A0A0D2XA80	596	K	Hsp70-like protein	FOXG_00795	1	EEYEEHQK(1)ELEGK
map04144 Endocytosis	0.0671881	22	1.39	A0A0D2XA80	556	K	Hsp70-like protein	FOXG_00795	1	NTLSDPK(1)VEEK
map04144 Endocytosis	0.0671881	22	1.39	A0A0D2XA80	499	K	Hsp70-like protein	FOXG_00795	1	SNK(1)IVITNDK(1)GR
map04144 Endocytosis	0.0671881	22	1.39	A0A0D2XA80	86	K	Hsp70-like protein	FOXG_00795	1	FADPEVQADMK(1)HFPFK
map04144 Endocytosis	0.0671881	22	1.39	A0A0D2XA80	54	K	Hsp70-like protein	FOXG_00795	1	LIGDAAK(1)NQVAMNPQNTVFDAK
map04144 Endocytosis	0.0671881	22	1.39	A0A0D2XQK6	313	K	Arf-GAP domain-containing protein	FOXG_06254	1	FVEGPENQK(1)SR
map04144 Endocytosis	0.0671881	22	1.39	A0A0J9V8E7	802	K	Kinesin-like protein	FOXG_08597	1	FEVQLAAVK(1)ER
map04144 Endocytosis	0.0671881	22	1.39	A0A0J9V8E7	756	K	Kinesin-like protein	FOXG_08597	1	QLVEQNSALK(1)K
map04144 Endocytosis	0.0671881	22	1.39	A0A0J9V8E7	687	K	Kinesin-like protein	FOXG_08597	1	TIQQQIAEFDVMK(1)K
map04144 Endocytosis	0.0671881	22	1.39	A0A0J9V8E7	414	K	Kinesin-like protein	FOXG_08597	1	ETK(1)EELAYLK
map04144 Endocytosis	0.0671881	22	1.39	A0A0J9V8E7	325	K	Kinesin-like protein	FOXG_08597	1	AGEAVPK(1)ER
map03050 Proteasome	1.97392e-09	27	3.41	A0A0D2XH43	155	K	Uncharacterized protein	---	1	DK(1)AIAAYESLSEK
map03050 Proteasome	1.97392e-09	27	3.41	A0A0D2XH43	142	K	Uncharacterized protein	---	1	ELQEFQKEEDDAVEQAGDTEVMAAQGK(1)R
map03050 Proteasome	1.97392e-09	27	3.41	A0A0D2XE03	238	K	Proteasome subunit alpha type	FOXG_02134	1	EIEQEK(1)QEEAAK
map03050 Proteasome	1.97392e-09	27	3.41	A0A0D2XE03	49	K	Proteasome subunit alpha type	FOXG_02134	1	GADVVVLGCEK(1)R
map03050 Proteasome	1.97392e-09	27	3.41	A0A0D2XE03	89	K	Proteasome subunit alpha type	FOXG_02134	1	ILVDK(1)AR
map03050 Proteasome	1.97392e-09	27	3.41	A0A0D2XE03	29	K	Proteasome subunit alpha type	FOXG_02134	1	ALSVFSPDGHVFQVEYAGEAVK(1)R
map03050 Proteasome	1.97392e-09	27	3.41	A0A0D2X9X4	244	K	Proteasome component PUP1	FOXG_00689	1	GTTAVLNEK(1)IIK
map03050 Proteasome	1.97392e-09	27	3.41	A0A0D2XQ76	238	K	26S proteasome regulatory subunit N5	FOXG_06118	1	GEEVPEEK(1)EDDTTDLK
map03050 Proteasome	1.97392e-09	27	3.41	A0A0D2XQ76	127	K	26S proteasome regulatory subunit N5	FOXG_06118	1	TVTEGK(1)IFVEVER
map03050 Proteasome	1.97392e-09	27	3.41	A0A0D2XQ76	390	K	26S proteasome regulatory subunit N5	FOXG_06118	1	VIAK(1)YYTR
map03050 Proteasome	1.97392e-09	27	3.41	A0A0D2XQ76	139	K	26S proteasome regulatory subunit N5	FOXG_06118	1	VTK(1)ILSDIK
map03050 Proteasome	1.97392e-09	27	3.41	A0A0D2XQ76	262	K	26S proteasome regulatory subunit N5	FOXG_06118	1	HEEK(1)YLDVCK
map03050 Proteasome	1.97392e-09	27	3.41	A0A0D2XQ76	427	K	26S proteasome regulatory subunit N5	FOXG_06118	1	TVYAK(1)IDR
map03050 Proteasome	1.97392e-09	27	3.41	A0A0D2XQ76	439	K	26S proteasome regulatory subunit N5	FOXG_06118	1	IVSFAK(1)PR
map03050 Proteasome	1.97392e-09	27	3.41	A0A0D2XQ76	219	K	26S proteasome regulatory subunit N5	FOXG_06118	1	TAEQLEK(1)EQK
map03050 Proteasome	1.97392e-09	27	3.41	A0A0D2XQ76	10	K	26S proteasome regulatory subunit N5	FOXG_06118	0.994072	SDGVLK(0.006)PEK(0.994)DFSK
map03050 Proteasome	1.97392e-09	27	3.41	A0A0D2XQ76	285	K	26S proteasome regulatory subunit N5	FOXG_06118	1	QVLDTEAVEEDPAK(1)LRPVLQR
map03050 Proteasome	1.97392e-09	27	3.41	A0A0D2XQ76	44	K	26S proteasome regulatory subunit N5	FOXG_06118	1	LAALEK(1)QTR
map03050 Proteasome	1.97392e-09	27	3.41	A0A0D2XX35	204	K	Proteasome subunit alpha type	FOXG_08551	1	TLK(1)QVMEEK
map03050 Proteasome	1.97392e-09	27	3.41	A0A0D2XX35	214	K	Proteasome subunit alpha type	FOXG_08551	1	LDAK(1)NVQLASVTK
map03050 Proteasome	1.97392e-09	27	3.41	A0A0D2XX35	169	K	Proteasome subunit alpha type	FOXG_08551	1	YDAK(1)AIGSGSEGAQAELQNEYHK
map03050 Proteasome	1.97392e-09	27	3.41	A0A0D2XX35	223	K	Proteasome subunit alpha type	FOXG_08551	1	NVQLASVTK(1)EK
map03050 Proteasome	1.97392e-09	27	3.41	A0A0J9U4V0	104	K	Proteasome subunit beta	FOXG_00189	1	YLAK(1)LLYR
map03050 Proteasome	1.97392e-09	27	3.41	A0A0D2XWB2	174	K	26S proteasome regulatory subunit RPN1	FOXG_08277	1	HLALEIGEVYGK(1)R
map03050 Proteasome	1.97392e-09	27	3.41	A0A0D2XWB2	351	K	26S proteasome regulatory subunit RPN1	FOXG_08277	1	TTEDIYK(1)SHLESSR
map03050 Proteasome	1.97392e-09	27	3.41	A0A0D2XWB2	285	K	26S proteasome regulatory subunit RPN1	FOXG_08277	1	SDFDK(1)AEDPALQK
map03050 Proteasome	1.97392e-09	27	3.41	A0A0D2XWB2	336	K	26S proteasome regulatory subunit RPN1	FOXG_08277	1	SLGK(1)ELNILEPK
map03050 Proteasome	1.97392e-09	27	3.41	A0A0D2XIH5	32	K	26S proteasome regulatory subunit N12	FOXG_03730	1	AK(1)LALLK
map03050 Proteasome	1.97392e-09	27	3.41	A0A0J9WGU0	112	K	26S proteasome regulatory subunit rpn11	FOXG_01115	1	AVAVVIDPIQSVK(1)GK
map03050 Proteasome	1.97392e-09	27	3.41	A0A0J9WGU0	217	K	26S proteasome regulatory subunit rpn11	FOXG_01115	1	LQQLVSLADGYEK(1)R
map03050 Proteasome	1.97392e-09	27	3.41	A0A0J9WGU0	114	K	26S proteasome regulatory subunit rpn11	FOXG_01115	1	GK(1)VVIDAFR
map03050 Proteasome	1.97392e-09	27	3.41	A0A0J9WGU0	266	K	26S proteasome regulatory subunit rpn11	FOXG_01115	1	QMIDK(1)EATMPR
map03050 Proteasome	1.97392e-09	27	3.41	A0A0D2XDP0	148	K	Proteasome subunit beta	---	1	ILTMCTDELK(1)R
map03050 Proteasome	1.97392e-09	27	3.41	A0A0D2XIF7	348	K	26S proteasome regulatory subunit N9	FOXG_03710	1	VLDMK(1)QIAAMR
map03050 Proteasome	1.97392e-09	27	3.41	A0A0D2XIF7	103	K	26S proteasome regulatory subunit N9	FOXG_03710	1	LSFLQSVAK(1)K
map03050 Proteasome	1.97392e-09	27	3.41	A0A0D2XIF7	136	K	26S proteasome regulatory subunit N9	FOXG_03710	1	K(1)DLDTAER
map03050 Proteasome	1.97392e-09	27	3.41	A0A0D2Y1V9	320	K	26S protease regulatory subunit 6A	FOXG_10252	1	FDSEK(1)SGDR
map03050 Proteasome	1.97392e-09	27	3.41	A0A0D2XVF0	50	K	Proteasome subunit alpha type	FOXG_07962	1	THAVLCAVK(1)R
map03050 Proteasome	1.97392e-09	27	3.41	A0A0D2XVF0	125	K	Proteasome subunit alpha type	FOXG_07962	1	AQMNTQMYGK(1)R
map03050 Proteasome	1.97392e-09	27	3.41	A0A0D2XVF0	61	K	Proteasome subunit alpha type	FOXG_07962	1	NAEELSSYQK(1)K
map03050 Proteasome	1.97392e-09	27	3.41	A0A0J9UUP8	56	K	Proteasome endopeptidase complex	FOXG_05173	1	YGYEMPADALAK(1)R
map03050 Proteasome	1.97392e-09	27	3.41	A0A0D2X8I2	276	K	26S protease subunit rpt4	FOXG_00191	1	TK(1)IIMATNRPDTLDPALLR
map03050 Proteasome	1.97392e-09	27	3.41	A0A0D2X8I2	208	K	26S protease subunit rpt4	FOXG_00191	1	VVSSAIVDK(1)YIGESAR
map03050 Proteasome	1.97392e-09	27	3.41	A0A0D2X8I2	44	K	26S protease subunit rpt4	FOXG_00191	1	EFDK(1)TEDNIK
map03050 Proteasome	1.97392e-09	27	3.41	A0A0J9VPT8	36	K	26S proteasome regulatory subunit rpn-8	FOXG_12662	1	ASDLEINELFK(1)R
map03050 Proteasome	1.97392e-09	27	3.41	A0A0D2YGM3	956	K	26S proteasome regulatory subunit RPN2	---	1	MDVDEDK(1)K
map03050 Proteasome	1.97392e-09	27	3.41	A0A0D2YGM3	986	K	26S proteasome regulatory subunit RPN2	---	1	EK(1)VGYEIENMTR
map03050 Proteasome	1.97392e-09	27	3.41	A0A0D2YGM3	432	K	26S proteasome regulatory subunit RPN2	---	1	TDLSILNK(1)VR
map03050 Proteasome	1.97392e-09	27	3.41	A0A0D2XR40	180	K	Proteasome subunit alpha type	FOXG_06442	1	QDYK(1)EDCTLK
map03050 Proteasome	1.97392e-09	27	3.41	A0A0D2XR40	244	K	Proteasome subunit alpha type	FOXG_06442	1	EHDLAK(1)NEETEEK
map03050 Proteasome	1.97392e-09	27	3.41	A0A0D2XR40	204	K	Proteasome subunit alpha type	FOXG_06442	1	TMDSTK(1)LSSEK
map03050 Proteasome	1.97392e-09	27	3.41	A0A0D2XR40	222	K	Proteasome subunit alpha type	FOXG_06442	1	IEFATVGQTEDGK(1)IYHR
map03050 Proteasome	1.97392e-09	27	3.41	A0A0D2X9D5	123	K	26S protease regulatory subunit 7	FOXG_00496	1	YVINVK(1)QIAK
map03050 Proteasome	1.97392e-09	27	3.41	A0A0D2X9D5	11	K	26S protease regulatory subunit 7	FOXG_00496	1	PSATGSNWEK(1)YQK
map03050 Proteasome	1.97392e-09	27	3.41	A0A0D2X9D5	50	K	26S protease regulatory subunit 7	FOXG_00496	1	TYGAAPYGTSIK(1)K
map03050 Proteasome	1.97392e-09	27	3.41	A0A0D2X9D5	70	K	26S protease regulatory subunit 7	FOXG_00496	1	IGVK(1)ESDTGLAPPHLWDVAADR
map03050 Proteasome	1.97392e-09	27	3.41	A0A0D2X9D5	110	K	26S protease regulatory subunit 7	FOXG_00496	1	IIADEK(1)GDEAK
map03050 Proteasome	1.97392e-09	27	3.41	A0A0D2XDF7	225	K	Proteasome subunit beta	FOXG_01936	1	YDLSDEEALELGK(1)R
map03050 Proteasome	1.97392e-09	27	3.41	A0A0D2XZ34	194	K	Proteasome subunit beta	FOXG_09256	1	EAIK(1)WDGSSGGVIR
map03050 Proteasome	1.97392e-09	27	3.41	A0A0D2X8M2	113	K	20S proteasome subunit beta 6	FOXG_00231	1	DHLDTICK(1)IYR
map03050 Proteasome	1.97392e-09	27	3.41	A0A0D2Y496	372	K	26S protease regulatory subunit 8	FOXG_11098	1	VHVTQEDFELATAK(1)ILNK
map03050 Proteasome	1.97392e-09	27	3.41	A0A0D2Y496	20	K	26S protease regulatory subunit 8	FOXG_11098	1	LEILK(1)GQAALR
map03050 Proteasome	1.97392e-09	27	3.41	A0A0D2X8Q7	132	K	26S proteasome regulatory subunit N10	FOXG_00266	1	ELTTLAK(1)K
map03050 Proteasome	1.97392e-09	27	3.41	A0A0D2XK87	227	K	AAA domain-containing protein	---	1	ILFENPDQNTK(1)R
map03050 Proteasome	1.97392e-09	27	3.41	A0A0D2XK87	133	K	AAA domain-containing protein	---	1	GVILYGAPGTGK(1)TLLAK
map03050 Proteasome	1.97392e-09	27	3.41	A0A0D2YBZ4	49	K	Proteasome subunit alpha type	FOXG_13824	1	ATNGIVLATEK(1)K
map03050 Proteasome	1.97392e-09	27	3.41	A0A0D2YBZ4	199	K	Proteasome subunit alpha type	FOXG_13824	1	AK(1)TFLEK
map03050 Proteasome	1.97392e-09	27	3.41	A0A0D2XA47	282	K	26S proteasome regulatory subunit N6	FOXG_00762	1	YAGK(1)NLEAMK
map03050 Proteasome	1.97392e-09	27	3.41	A0A0D2XA47	82	K	26S proteasome regulatory subunit N6	FOXG_00762	1	TVFSSFAK(1)AK
map00770 Pantothenate and CoA biosynthesis	0.315062	6	1.3	A0A0D2YBI2	409	K	Branched-chain-amino-acid aminotransferase	FOXG_13660	1	TEHPWGVVIPEK(1)K
map00770 Pantothenate and CoA biosynthesis	0.315062	6	1.3	A0A0D2YBI2	122	K	Branched-chain-amino-acid aminotransferase	FOXG_13660	1	GYDGK(1)LR
map00770 Pantothenate and CoA biosynthesis	0.315062	6	1.3	A0A0D2YBI2	290	K	Branched-chain-amino-acid aminotransferase	FOXG_13660	1	K(1)EIITAPLDDK
map00770 Pantothenate and CoA biosynthesis	0.315062	6	1.3	A0A0D2XQG2	238	K	Branched-chain-amino-acid aminotransferase	FOXG_06208	1	AWPGGVGDK(1)K
map00770 Pantothenate and CoA biosynthesis	0.315062	6	1.3	A0A0D2XQG2	39	K	Branched-chain-amino-acid aminotransferase	FOXG_06208	1	AEAASTIK(1)PLGLDASK
map00770 Pantothenate and CoA biosynthesis	0.315062	6	1.3	A0A0D2XQG2	335	K	Branched-chain-amino-acid aminotransferase	FOXG_06208	1	YTMK(1)ELAEAADEGR
map00770 Pantothenate and CoA biosynthesis	0.315062	6	1.3	A0A0D2XQG2	47	K	Branched-chain-amino-acid aminotransferase	FOXG_06208	1	PLGLDASK(1)LSIEK
map00770 Pantothenate and CoA biosynthesis	0.315062	6	1.3	A0A0D2XKC2	433	K	"Dihydroxy-acid dehydratase, mitochondrial"	FOXG_04395	1	ITGK(1)EGLR
map00770 Pantothenate and CoA biosynthesis	0.315062	6	1.3	A0A0D2XKC2	597	K	"Dihydroxy-acid dehydratase, mitochondrial"	FOXG_04395	1	NASEGCVTDSGLK(1)N
map00770 Pantothenate and CoA biosynthesis	0.315062	6	1.3	A0A0D2XKC2	429	K	"Dihydroxy-acid dehydratase, mitochondrial"	FOXG_04395	1	GSLAPGGCVGK(1)ITGK
map00770 Pantothenate and CoA biosynthesis	0.315062	6	1.3	A0A0D2XMW0	124	K	"Ketol-acid reductoisomerase, mitochondrial"	FOXG_05288	1	SWK(1)DAEQDGWVAGK
map00770 Pantothenate and CoA biosynthesis	0.315062	6	1.3	A0A0D2XMW0	259	K	"Ketol-acid reductoisomerase, mitochondrial"	FOXG_05288	1	TTFEK(1)EVYSDLYGER
map00770 Pantothenate and CoA biosynthesis	0.315062	6	1.3	A0A0D2XMW0	235	K	"Ketol-acid reductoisomerase, mitochondrial"	FOXG_05288	1	GINSSFAVYQDVTGK(1)AEEK
map00770 Pantothenate and CoA biosynthesis	0.315062	6	1.3	A0A0J9V9B8	227	K	Branched-chain amino acid aminotransferase	FOXG_08699	1	SYGWTVEK(1)R
map00770 Pantothenate and CoA biosynthesis	0.315062	6	1.3	A0A0D2Y5K0	212	K	Acetolactate synthase	FOXG_11556	1	WNVMVK(1)NVAELPR
map00770 Pantothenate and CoA biosynthesis	0.315062	6	1.3	A0A0D2Y5K0	380	K	Acetolactate synthase	FOXG_11556	1	VTLSIAK(1)FAPGAK
map00515 Mannose type O-glycan biosynthesis	0.115521	2	3.28	A0A0D2Y4H3	331	K	Uncharacterized protein	---	1	GTQVGK(1)DSPLEIAIGSR
map00515 Mannose type O-glycan biosynthesis	0.115521	2	3.28	A0A0D2XIB5	940	K	Dolichyl-phosphate-mannose-protein mannosyltransferase	FOXG_03668	1	DGEK(1)EAEEAK
map00072 Synthesis and degradation of ketone bodies	0.276722	4	1.49	A0A0J9UVD3	119	K	Acetyl-CoA C-acetyltransferase	FOXG_05921	1	DDEVK(1)NLNVDK
map00072 Synthesis and degradation of ketone bodies	0.276722	4	1.49	A0A0J9UVD3	125	K	Acetyl-CoA C-acetyltransferase	FOXG_05921	1	NLNVDK(1)LK
map00072 Synthesis and degradation of ketone bodies	0.276722	4	1.49	A0A0J9UVD3	51	K	Acetyl-CoA C-acetyltransferase	FOXG_05921	1	DGLTDSFK(1)K
map00072 Synthesis and degradation of ketone bodies	0.276722	4	1.49	A0A0J9UVD3	111	K	Acetyl-CoA C-acetyltransferase	FOXG_05921	0.99995	GKPAIK(1)VER
map00072 Synthesis and degradation of ketone bodies	0.276722	4	1.49	A0A0J9UVD3	31	K	Acetyl-CoA C-acetyltransferase	FOXG_05921	1	NGAK(1)YGDQTLVDGVLK
map00072 Synthesis and degradation of ketone bodies	0.276722	4	1.49	A0A0J9UVD3	82	K	Acetyl-CoA C-acetyltransferase	FOXG_05921	1	EAQDEYAINSYK(1)K
map00072 Synthesis and degradation of ketone bodies	0.276722	4	1.49	A0A0D2XAN9	189	K	Hydroxymethylglutaryl-CoA lyase	FOXG_00955	1	DSK(1)AIGLR
map00072 Synthesis and degradation of ketone bodies	0.276722	4	1.49	A0A0D2XX83	265	K	Acetyl-CoA C-acetyltransferase	FOXG_08599	1	IPTLK(1)PAFVR
map00072 Synthesis and degradation of ketone bodies	0.276722	4	1.49	A0A0D2XPT8	306	K	3-hydroxy-3-methylglutaryl coenzyme A synthase	FOXG_05976	1	SLTDK(1)VVEK
map00072 Synthesis and degradation of ketone bodies	0.276722	4	1.49	A0A0D2XPT8	317	K	3-hydroxy-3-methylglutaryl coenzyme A synthase	FOXG_05976	1	TFMALTK(1)K
map00072 Synthesis and degradation of ketone bodies	0.276722	4	1.49	A0A0D2XPT8	428	K	3-hydroxy-3-methylglutaryl coenzyme A synthase	FOXG_05976	1	DYTPK(1)GDASTIAPGTYYLTK
map00072 Synthesis and degradation of ketone bodies	0.276722	4	1.49	A0A0D2XPT8	36	K	3-hydroxy-3-methylglutaryl coenzyme A synthase	FOXG_05976	1	FDGVSAGK(1)YTIGLGQTK
map00072 Synthesis and degradation of ketone bodies	0.276722	4	1.49	A0A0D2XPT8	310	K	3-hydroxy-3-methylglutaryl coenzyme A synthase	FOXG_05976	1	VVEK(1)TFMALTK
map00072 Synthesis and degradation of ketone bodies	0.276722	4	1.49	A0A0D2XPT8	449	K	3-hydroxy-3-methylglutaryl coenzyme A synthase	FOXG_05976	1	VDDMFK(1)R
map00072 Synthesis and degradation of ketone bodies	0.276722	4	1.49	A0A0D2XPT8	268	K	3-hydroxy-3-methylglutaryl coenzyme A synthase	FOXG_05976	1	LVQK(1)SYAR
map00072 Synthesis and degradation of ketone bodies	0.276722	4	1.49	A0A0D2XPT8	301	K	3-hydroxy-3-methylglutaryl coenzyme A synthase	FOXG_05976	1	DMDYEK(1)SLTDK
map00750 Vitamin B6 metabolism	0.378997	3	1.37	A0A0D2XXD6	162	K	Pyridoxine biosynthesis protein PDX1	FOXG_08652	1	TK(1)GEAGTGDVVEAVR
map00750 Vitamin B6 metabolism	0.378997	3	1.37	A0A0D2XXD6	94	K	Pyridoxine biosynthesis protein PDX1	FOXG_08652	1	QIQEAVTIPVMAK(1)AR
map00750 Vitamin B6 metabolism	0.378997	3	1.37	A0A0D2XXD6	188	K	Pyridoxine biosynthesis protein PDX1	FOXG_08652	1	QIAQAK(1)AALAEGGIIR
map00750 Vitamin B6 metabolism	0.378997	3	1.37	A0A0D2XXJ9	533	K	Threonine synthase	FOXG_08718	1	EQVEK(1)ELSGQR
map00750 Vitamin B6 metabolism	0.378997	3	1.37	A0A0D2XXJ9	521	K	Threonine synthase	FOXG_08718	1	VSDVSNDWK(1)AVR
map00750 Vitamin B6 metabolism	0.378997	3	1.37	A0A0D2XXJ9	528	K	Threonine synthase	FOXG_08718	1	ELVK(1)EQVEK
map00750 Vitamin B6 metabolism	0.378997	3	1.37	A0A0D2XXJ9	487	K	Threonine synthase	FOXG_08718	1	FAGAVELALK(1)DEK
map00750 Vitamin B6 metabolism	0.378997	3	1.37	A0A0D2XXJ9	490	K	Threonine synthase	FOXG_08718	1	DEK(1)DFNFQEK
map00750 Vitamin B6 metabolism	0.378997	3	1.37	A0A0D2XVF1	376	K	Phosphoserine aminotransferase	FOXG_07963	1	NGDTDGTEK(1)AFLK
map00750 Vitamin B6 metabolism	0.378997	3	1.37	A0A0D2XVF1	331	K	Phosphoserine aminotransferase	FOXG_07963	1	VEGQEAVSAK(1)K
map04933 AGE-RAGE signaling pathway in diabetic complications	0.451638	5	1.14	A0A0D2XZM2	99	K	Cell division control protein 42	FOXG_09453	1	EK(1)WFPEVR
map04933 AGE-RAGE signaling pathway in diabetic complications	0.451638	5	1.14	A0A0C4DHU6	155	K	Ras protein	FOXG_08282	1	FIETSAK(1)SR
map04933 AGE-RAGE signaling pathway in diabetic complications	0.451638	5	1.14	A0A0J9V6G0	211	K	Protein kinase C	FOXG_08410	1	IILLK(1)QALK
map04933 AGE-RAGE signaling pathway in diabetic complications	0.451638	5	1.14	A0A0J9V4I2	193	K	CMGC/MAPK protein kinase	FOXG_08140	1	LLAFNPVK(1)R
map04933 AGE-RAGE signaling pathway in diabetic complications	0.451638	5	1.14	A0A0D2XQS0	49	K	Mitogen-activated protein kinase	FOXG_06318	1	DQLTNQNVAVK(1)K
map04933 AGE-RAGE signaling pathway in diabetic complications	0.451638	5	1.14	A0A0D2XQS0	285	K	Mitogen-activated protein kinase	FOXG_06318	1	MLVFDPK(1)K
map03440 Homologous recombination	0.999657	1	0.13	A0A0D2XWH6	113	K	Replication factor A2	FOXG_08342	1	WIDVDK(1)QDDADPGFELESHVR
map00910 Nitrogen metabolism	0.968364	3	0.46	A0A0D2YBJ9	200	K	Carbonic anhydrase	---	1	DGLLK(1)DLK
map00910 Nitrogen metabolism	0.968364	3	0.46	A0A0D2YBJ9	30	K	Carbonic anhydrase	---	1	AK(1)VNPDFFK
map00910 Nitrogen metabolism	0.968364	3	0.46	A0A0D2YBJ9	222	K	Carbonic anhydrase	---	1	IYNLVDK(1)K
map00910 Nitrogen metabolism	0.968364	3	0.46	A0A0J9UTD3	265	K	Glutamine synthetase	FOXG_05182	1	EEGGMK(1)VIEEALK
map00910 Nitrogen metabolism	0.968364	3	0.46	A0A0J9UTD3	256	K	Glutamine synthetase	FOXG_05182	1	PIAGDWNGAGLHSNFSTK(1)AMR
map00910 Nitrogen metabolism	0.968364	3	0.46	A0A0J9UTD3	325	K	Glutamine synthetase	FOXG_05182	1	ETAAK(1)GYGYFEDR
map00910 Nitrogen metabolism	0.968364	3	0.46	A0A0J9UTD3	17	K	Glutamine synthetase	FOXG_05182	1	FLK(1)LDQK
map00910 Nitrogen metabolism	0.968364	3	0.46	A0A0D2Y5G5	980	K	NAD-specific glutamate dehydrogenase	FOXG_11520	1	LQHSDLWDNEK(1)IR
map00910 Nitrogen metabolism	0.968364	3	0.46	A0A0D2Y5G5	175	K	NAD-specific glutamate dehydrogenase	FOXG_11520	1	YIDHPGHSK(1)YR
map00920 Sulfur metabolism	0.431804	8	1.11	A0A0J9UK72	166	K	Sulfate adenylyltransferase	FOXG_03600	1	VYK(1)ALLPR
map00920 Sulfur metabolism	0.431804	8	1.11	A0A0J9UK72	471	K	Sulfate adenylyltransferase	FOXG_03600	1	NFTGVDDPYEAPAKPDLVVDLEK(1)QNVR
map00920 Sulfur metabolism	0.431804	8	1.11	A0A0D2Y128	324	K	Pyr_redox_2 domain-containing protein	FOXG_09969	1	HNK(1)FANVWSAGDASSLPTSK
map00920 Sulfur metabolism	0.431804	8	1.11	A0A0D2Y128	250	K	Pyr_redox_2 domain-containing protein	FOXG_09969	1	YSAELEK(1)MR
map00920 Sulfur metabolism	0.431804	8	1.11	A0A0D2Y2E6	482	K	Sulfite reductase (Ferredoxin)	FOXG_10442	1	ILDQLFGK(1)R
map00920 Sulfur metabolism	0.431804	8	1.11	A0A0D2Y2E6	766	K	Sulfite reductase (Ferredoxin)	FOXG_10442	1	FAAALVK(1)DFGSEVR
map00920 Sulfur metabolism	0.431804	8	1.11	A0A0D2Y2E6	1376	K	Sulfite reductase (Ferredoxin)	FOXG_10442	1	YK(1)LDNIQFSALR
map00920 Sulfur metabolism	0.431804	8	1.11	A0A0D2Y2E6	541	K	Sulfite reductase (Ferredoxin)	FOXG_10442	1	DAATNGSFTTDAPK(1)SWLAR
map00920 Sulfur metabolism	0.431804	8	1.11	A0A0D2Y2E6	1295	K	Sulfite reductase (Ferredoxin)	FOXG_10442	1	FENERPFEFK(1)SNVDTFGWQK
map00920 Sulfur metabolism	0.431804	8	1.11	A0A0D2XDZ7	74	K	Cysteine synthase	FOXG_02128	1	AEFMNPGGSVK(1)DR
map00920 Sulfur metabolism	0.431804	8	1.11	A0A0D2XDZ7	83	K	Cysteine synthase	FOXG_02128	1	AALYVVK(1)DAEER
map00920 Sulfur metabolism	0.431804	8	1.11	A0A0D2XH63	246	K	Sulfite reductase (NADPH) flavoprotein alpha-component	FOXG_03261	1	LSAEAGK(1)LNTR
map00920 Sulfur metabolism	0.431804	8	1.11	A0A0D2XH63	526	K	Sulfite reductase (NADPH) flavoprotein alpha-component	FOXG_03261	1	DDEVEK(1)R
map00920 Sulfur metabolism	0.431804	8	1.11	A0A0D2XH63	311	K	Sulfite reductase (NADPH) flavoprotein alpha-component	FOXG_03261	1	LSADGAK(1)VGVINVR
map00920 Sulfur metabolism	0.431804	8	1.11	A0A0D2XH63	520	K	Sulfite reductase (NADPH) flavoprotein alpha-component	FOXG_03261	1	LSNFK(1)DDEVEK
map00920 Sulfur metabolism	0.431804	8	1.11	A0A0J9WMU0	39	K	Cystathionine gamma-synthase	FOXG_08167	1	SK(1)ELSPVLR
map00920 Sulfur metabolism	0.431804	8	1.11	A0A0J9WMU0	422	K	Cystathionine gamma-synthase	FOXG_08167	1	SIYYPK(1)YNDSK
map00920 Sulfur metabolism	0.431804	8	1.11	A0A0D2XCS4	311	K	"3'(2'),5'-bisphosphate nucleotidase"	FOXG_01699	1	VTDLDGK(1)DMDFGAGR
map00920 Sulfur metabolism	0.431804	8	1.11	A0A0D2X849	69	K	Adenylyl-sulfate kinase	FOXG_00055	1	FGLNK(1)DLGFSEADRNENIR
map03008 Ribosome biogenesis in eukaryotes	1.54474e-05	29	2.24	A0A0D2Y4X5	370	K	Nucleolar GTP-binding protein 2	FOXG_11329	1	VWQYVSLMK(1)R
map03008 Ribosome biogenesis in eukaryotes	1.54474e-05	29	2.24	A0A0D2Y4X5	488	K	Nucleolar GTP-binding protein 2	FOXG_11329	1	TEGEADGK(1)VGNR
map03008 Ribosome biogenesis in eukaryotes	1.54474e-05	29	2.24	A0A0D2Y4X5	101	K	Nucleolar GTP-binding protein 2	FOXG_11329	1	EAMDEK(1)AR
map03008 Ribosome biogenesis in eukaryotes	1.54474e-05	29	2.24	A0A0D2Y4X5	45	K	Nucleolar GTP-binding protein 2	FOXG_11329	1	HLNMYK(1)EGK
map03008 Ribosome biogenesis in eukaryotes	1.54474e-05	29	2.24	A0A0D2Y4X5	16	K	Nucleolar GTP-binding protein 2	FOXG_11329	1	QGK(1)GGDGLNNVR
map03008 Ribosome biogenesis in eukaryotes	1.54474e-05	29	2.24	A0A0D2XAT1	272	K	CMGC/CK2 protein kinase	FOXG_00997	1	K(1)PWHSFVTSENQR
map03008 Ribosome biogenesis in eukaryotes	1.54474e-05	29	2.24	A0A0D2XAT1	339	K	CMGC/CK2 protein kinase	FOXG_00997	1	QHLAAANGAANK(1)S
map03008 Ribosome biogenesis in eukaryotes	1.54474e-05	29	2.24	A0A0D2XAT1	120	K	CMGC/CK2 protein kinase	FOXG_00997	1	SLYPK(1)FNDIDVR
map03008 Ribosome biogenesis in eukaryotes	1.54474e-05	29	2.24	A0A0D2XCI5	241	K	CP-type G domain-containing protein	FOXG_01608	1	HLK(1)EAGIAYR
map03008 Ribosome biogenesis in eukaryotes	1.54474e-05	29	2.24	A0A0D2XCI5	216	K	CP-type G domain-containing protein	FOXG_01608	1	K(1)ENLLLINK
map03008 Ribosome biogenesis in eukaryotes	1.54474e-05	29	2.24	A0A0D2XCI5	372	K	CP-type G domain-containing protein	FOXG_01608	1	SSTINALIGAK(1)K
map03008 Ribosome biogenesis in eukaryotes	1.54474e-05	29	2.24	A0A0D2XCI5	51	K	CP-type G domain-containing protein	FOXG_01608	1	TNHATGEQYLVNEK(1)K
map03008 Ribosome biogenesis in eukaryotes	1.54474e-05	29	2.24	A0A0D2XCI5	58	K	CP-type G domain-containing protein	FOXG_01608	1	DAAWVK(1)MR
map03008 Ribosome biogenesis in eukaryotes	1.54474e-05	29	2.24	A0A0J9V9W6	39	K	H/ACA ribonucleoprotein complex subunit 3	FOXG_19954	1	FSPDDK(1)WSR
map03008 Ribosome biogenesis in eukaryotes	1.54474e-05	29	2.24	A0A0D2XDQ5	153	K	WD_REPEATS_REGION domain-containing protein	---	1	LSCGQQDGK(1)VR
map03008 Ribosome biogenesis in eukaryotes	1.54474e-05	29	2.24	A0A0D2XGH3	822	K	Uncharacterized protein	FOXG_03016	1	VIINEK(1)R
map03008 Ribosome biogenesis in eukaryotes	1.54474e-05	29	2.24	A0A0D2XEX4	228	K	Serine/threonine-protein kinase RIO1	FOXG_02463	1	MVK(1)LWAEK
map03008 Ribosome biogenesis in eukaryotes	1.54474e-05	29	2.24	A0A0D2XAZ8	109	K	RNA cytidine acetyltransferase	NAT10	1	YTYYK(1)ETDK
map03008 Ribosome biogenesis in eukaryotes	1.54474e-05	29	2.24	A0A0D2XAZ8	21	K	RNA cytidine acetyltransferase	NAT10	1	IPALIQNGLQEK(1)K
map03008 Ribosome biogenesis in eukaryotes	1.54474e-05	29	2.24	A0A0D2XAZ8	740	K	RNA cytidine acetyltransferase	NAT10	1	K(1)ASFAPVYLR
map03008 Ribosome biogenesis in eukaryotes	1.54474e-05	29	2.24	A0A0D2XN44	506	K	U3 small nucleolar ribonucleoprotein protein MPP10	---	1	GLVELDDTK(1)ATK
map03008 Ribosome biogenesis in eukaryotes	1.54474e-05	29	2.24	A0A0D2Y9B3	495	K	Nop domain-containing protein	FOXG_12883	1	DEEEADAVK(1)EDGEK
map03008 Ribosome biogenesis in eukaryotes	1.54474e-05	29	2.24	A0A0D2Y9B3	103	K	Nop domain-containing protein	FOXG_12883	1	VVLGVSEK(1)NLAGAIK
map03008 Ribosome biogenesis in eukaryotes	1.54474e-05	29	2.24	A0A0D2Y9B3	32	K	Nop domain-containing protein	FOXG_12883	1	LK(1)ETQAAVNDLAK
map03008 Ribosome biogenesis in eukaryotes	1.54474e-05	29	2.24	A0A0D2Y9B3	385	K	Nop domain-containing protein	FOXG_12883	1	YLANK(1)CSMASR
map03008 Ribosome biogenesis in eukaryotes	1.54474e-05	29	2.24	A0A0D2Y9B3	229	K	Nop domain-containing protein	FOXG_12883	1	LVLAIGDK(1)K
map03008 Ribosome biogenesis in eukaryotes	1.54474e-05	29	2.24	A0A0D2Y9B3	43	K	Nop domain-containing protein	FOXG_12883	1	ETQAAVNDLAK(1)FGK
map03008 Ribosome biogenesis in eukaryotes	1.54474e-05	29	2.24	A0A0D2Y9B3	146	K	Nop domain-containing protein	FOXG_12883	1	LLGGLK(1)YGDVEK
map03008 Ribosome biogenesis in eukaryotes	1.54474e-05	29	2.24	A0A0D2Y9B3	140	K	Nop domain-containing protein	FOXG_12883	1	LHADK(1)LLGGLK
map03008 Ribosome biogenesis in eukaryotes	1.54474e-05	29	2.24	A0A0D2Y9B3	297	K	Nop domain-containing protein	FOXG_12883	1	STSAYLEK(1)K
map03008 Ribosome biogenesis in eukaryotes	1.54474e-05	29	2.24	A0A0D2XCI0	3	K	Centromere/microtubule-binding protein cbf5	FOXG_01603	1	SK(1)DVAVVK
map03008 Ribosome biogenesis in eukaryotes	1.54474e-05	29	2.24	A0A0D2XCI0	9	K	Centromere/microtubule-binding protein cbf5	FOXG_01603	1	DVAVVK(1)K
map03008 Ribosome biogenesis in eukaryotes	1.54474e-05	29	2.24	A0A0D2XCI0	400	K	Centromere/microtubule-binding protein cbf5	FOXG_01603	1	WSSEYK(1)DFSTSDASAAAAAAAPAK
map03008 Ribosome biogenesis in eukaryotes	1.54474e-05	29	2.24	A0A0D2XCI0	394	K	Centromere/microtubule-binding protein cbf5	FOXG_01603	1	YGRPNDATPAK(1)WSSEYK
map03008 Ribosome biogenesis in eukaryotes	1.54474e-05	29	2.24	A0A0D2XCI0	78	K	Centromere/microtubule-binding protein cbf5	FOXG_01603	1	QYISSGVINLDK(1)PSNPSSHEVVAWVK
map03008 Ribosome biogenesis in eukaryotes	1.54474e-05	29	2.24	A0A0D2XCI0	92	K	Centromere/microtubule-binding protein cbf5	FOXG_01603	0.99998	QYISSGVINLDKPSNPSSHEVVAWVK(1)R
map03008 Ribosome biogenesis in eukaryotes	1.54474e-05	29	2.24	A0A0D2XCI0	457	K	Centromere/microtubule-binding protein cbf5	FOXG_01603	1	HDGETAEEK(1)AER
map03008 Ribosome biogenesis in eukaryotes	1.54474e-05	29	2.24	A0A0D2XCI0	144	K	Centromere/microtubule-binding protein cbf5	FOXG_01603	1	LHDK(1)LPGGQAQFAR
map03008 Ribosome biogenesis in eukaryotes	1.54474e-05	29	2.24	A0A0D2XCI0	186	K	Centromere/microtubule-binding protein cbf5	FOXG_01603	1	TIHESK(1)LIEFDNDR
map03008 Ribosome biogenesis in eukaryotes	1.54474e-05	29	2.24	A0A0D2XCI0	383	K	Centromere/microtubule-binding protein cbf5	FOXG_01603	1	LDK(1)YGRPNDATPAK
map03008 Ribosome biogenesis in eukaryotes	1.54474e-05	29	2.24	A0A0D2XCI0	43	K	Centromere/microtubule-binding protein cbf5	FOXG_01603	1	NYDK(1)LLVR
map03008 Ribosome biogenesis in eukaryotes	1.54474e-05	29	2.24	A0A0D2XCI0	372	K	Centromere/microtubule-binding protein cbf5	FOXG_01603	1	RWGLGPVALEK(1)K
map03008 Ribosome biogenesis in eukaryotes	1.54474e-05	29	2.24	A0A0D2XCI0	133	K	Centromere/microtubule-binding protein cbf5	FOXG_01603	1	SQQGAGK(1)EYVAVIR
map03008 Ribosome biogenesis in eukaryotes	1.54474e-05	29	2.24	A0A0D2Y960	445	K	Importin N-terminal domain-containing protein	FOXG_12830	1	EFVK(1)ESDTVQLYK
map03008 Ribosome biogenesis in eukaryotes	1.54474e-05	29	2.24	A0A0D2Y960	454	K	Importin N-terminal domain-containing protein	FOXG_12830	1	ESDTVQLYK(1)TIR
map03008 Ribosome biogenesis in eukaryotes	1.54474e-05	29	2.24	A0A0D2XYA9	306	K	20S-pre-rRNA D-site endonuclease NOB1	FOXG_08981	1	ITHLK(1)NWVLR
map03008 Ribosome biogenesis in eukaryotes	1.54474e-05	29	2.24	A0A0J9UEH0	373	K	5'-3' exoribonuclease 1	FOXG_02024	1	LYQDK(1)YQGWK
map03008 Ribosome biogenesis in eukaryotes	1.54474e-05	29	2.24	A0A0J9UEH0	466	K	5'-3' exoribonuclease 1	FOXG_02024	1	NELLEPDEK(1)AR
map03008 Ribosome biogenesis in eukaryotes	1.54474e-05	29	2.24	A0A0J9UEH0	891	K	5'-3' exoribonuclease 1	FOXG_02024	1	EIVAWLK(1)K
map03008 Ribosome biogenesis in eukaryotes	1.54474e-05	29	2.24	A0A0D2XMC3	200	K	H/ACA ribonucleoprotein complex subunit 2	FOXG_05100	0.999952	DK(1)SADKDGEDDGEAFGESYASLVK
map03008 Ribosome biogenesis in eukaryotes	1.54474e-05	29	2.24	A0A0D2XMC3	191	K	H/ACA ribonucleoprotein complex subunit 2	FOXG_05100	1	RPTSVVMIMEK(1)AEGK
map03008 Ribosome biogenesis in eukaryotes	1.54474e-05	29	2.24	A0A0D2XMC3	204	K	H/ACA ribonucleoprotein complex subunit 2	FOXG_05100	1	SADK(1)DGEDDGEAFGESYASLVK
map03008 Ribosome biogenesis in eukaryotes	1.54474e-05	29	2.24	A0A0D2XMC3	236	K	H/ACA ribonucleoprotein complex subunit 2	FOXG_05100	1	QAFWVK(1)GGTK
map03008 Ribosome biogenesis in eukaryotes	1.54474e-05	29	2.24	A0A0D2XMC3	226	K	H/ACA ribonucleoprotein complex subunit 2	FOXG_05100	1	YVQK(1)EYGK
map03008 Ribosome biogenesis in eukaryotes	1.54474e-05	29	2.24	A0A0D2XAE9	142	K	WD_REPEATS_REGION domain-containing protein	FOXG_00864	1	IPITAAETSDDK(1)AAAPAHIVAMR
map03008 Ribosome biogenesis in eukaryotes	1.54474e-05	29	2.24	A0A0D2XAE9	742	K	WD_REPEATS_REGION domain-containing protein	FOXG_00864	1	TLEGQWK(1)GQLR
map03008 Ribosome biogenesis in eukaryotes	1.54474e-05	29	2.24	A0A0D2Y2P2	519	K	Uncharacterized protein	FOXG_10541	1	DLK(1)ELAR
map03008 Ribosome biogenesis in eukaryotes	1.54474e-05	29	2.24	A0A0D2XNG5	28	K	Brix domain-containing protein	FOXG_05495	1	DAEISEK(1)R
map03008 Ribosome biogenesis in eukaryotes	1.54474e-05	29	2.24	A0A0D2XCX6	627	K	WD_REPEATS_REGION domain-containing protein	FOXG_01751	1	LIVTSSADK(1)NIR
map03008 Ribosome biogenesis in eukaryotes	1.54474e-05	29	2.24	A0A0D2XCX6	683	K	WD_REPEATS_REGION domain-containing protein	FOXG_01751	1	YWDGDK(1)FEQIQR
map03008 Ribosome biogenesis in eukaryotes	1.54474e-05	29	2.24	A0A0D2XCH3	36	K	PINc domain-containing protein	FOXG_01596	1	AELAQK(1)EK
map03008 Ribosome biogenesis in eukaryotes	1.54474e-05	29	2.24	A0A0D2XCH3	140	K	PINc domain-containing protein	FOXG_01596	1	LECDHK(1)GTYADDCLVDR
map03008 Ribosome biogenesis in eukaryotes	1.54474e-05	29	2.24	A0A0D2XCA8	751	K	Periodic tryptophan protein 2	FOXG_01531	1	LNEAGLIK(1)R
map03008 Ribosome biogenesis in eukaryotes	1.54474e-05	29	2.24	A0A0D2XWF8	412	K	60S ribosomal export protein NMD3	FOXG_08324	1	IPDVVLVK(1)K
map03008 Ribosome biogenesis in eukaryotes	1.54474e-05	29	2.24	A0A0D2XWF8	340	K	60S ribosomal export protein NMD3	FOXG_08324	1	GK(1)WTLAEATVAR
map03008 Ribosome biogenesis in eukaryotes	1.54474e-05	29	2.24	A0A0J9V3E8	99	K	H/ACA ribonucleoprotein complex subunit	FOXG_08125	1	EGDK(1)FYIGSEK
map03008 Ribosome biogenesis in eukaryotes	1.54474e-05	29	2.24	A0A0D2XX29	650	K	Nucleolar GTP-binding protein 1	FOXG_08545	1	HLVVGK(1)R
map03008 Ribosome biogenesis in eukaryotes	1.54474e-05	29	2.24	A0A0D2XX29	514	K	Nucleolar GTP-binding protein 1	FOXG_08545	1	LK(1)NQAIIPR
map03008 Ribosome biogenesis in eukaryotes	1.54474e-05	29	2.24	A0A0D2XX29	185	K	Nucleolar GTP-binding protein 1	FOXG_08545	1	SSFLK(1)SVTR
map03008 Ribosome biogenesis in eukaryotes	1.54474e-05	29	2.24	A0A0D2XX29	141	K	Nucleolar GTP-binding protein 1	FOXG_08545	1	MATLIK(1)R
map03008 Ribosome biogenesis in eukaryotes	1.54474e-05	29	2.24	A0A0D2XX29	51	K	Nucleolar GTP-binding protein 1	FOXG_08545	1	VK(1)FTQETFSEK
map03008 Ribosome biogenesis in eukaryotes	1.54474e-05	29	2.24	A0A0D2XX29	396	K	Nucleolar GTP-binding protein 1	FOXG_08545	1	YDK(1)TDPER
map03008 Ribosome biogenesis in eukaryotes	1.54474e-05	29	2.24	A0A0D2XVT0	558	K	U3 small nucleolar RNA-associated protein 22	FOXG_08092	1	QFWGEK(1)AELR
map03008 Ribosome biogenesis in eukaryotes	1.54474e-05	29	2.24	A0A0D2XVT0	465	K	U3 small nucleolar RNA-associated protein 22	FOXG_08092	1	DIAK(1)SNSSTDCR
map03008 Ribosome biogenesis in eukaryotes	1.54474e-05	29	2.24	A0A0J9UMZ4	119	K	Uncharacterized protein	FOXG_18778	1	NTTPGESVYGEK(1)R
map03008 Ribosome biogenesis in eukaryotes	1.54474e-05	29	2.24	A0A0J9UMZ4	165	K	Uncharacterized protein	FOXG_18778	1	LCAAIAGGADEIYIK(1)PGSR
map03008 Ribosome biogenesis in eukaryotes	1.54474e-05	29	2.24	A0A0J9UMZ4	138	K	Uncharacterized protein	FOXG_18778	1	ISVDESVQNDDGTTTTTK(1)IEYR
map03008 Ribosome biogenesis in eukaryotes	1.54474e-05	29	2.24	A0A0J9UMZ4	301	K	Uncharacterized protein	FOXG_18778	0.824188	AESIK(0.176)PK(0.824)FQLTLEPFER
map03008 Ribosome biogenesis in eukaryotes	1.54474e-05	29	2.24	A0A0J9UMZ4	150	K	Uncharacterized protein	FOXG_18778	1	SK(1)LCAAIAGGADEIYIK
map03008 Ribosome biogenesis in eukaryotes	1.54474e-05	29	2.24	A0A0D2X8T7	21	K	GTP-binding nuclear protein	FOXG_00296	1	LVLVGDGGTGK(1)TTFVK
map03008 Ribosome biogenesis in eukaryotes	1.54474e-05	29	2.24	A0A0D2X8T7	150	K	GTP-binding nuclear protein	FOXG_00296	1	NLQYYDISAK(1)SNYNFEK
map03008 Ribosome biogenesis in eukaryotes	1.54474e-05	29	2.24	A0A0J9UL15	163	K	CK1/CK1/CK1-D protein kinase	FOXG_03065	1	DPK(1)THFHIPYR
map03008 Ribosome biogenesis in eukaryotes	1.54474e-05	29	2.24	A0A0J9UL15	319	K	CK1/CK1/CK1-D protein kinase	FOXG_03065	1	NAQAIAQAAGQANPEDEEK(1)AR
map03008 Ribosome biogenesis in eukaryotes	1.54474e-05	29	2.24	A0A0J9UL15	266	K	CK1/CK1/CK1-D protein kinase	FOXG_03065	1	FDDK(1)PDYSYLR
map03008 Ribosome biogenesis in eukaryotes	1.54474e-05	29	2.24	A0A0J9UL15	220	K	CK1/CK1/CK1-D protein kinase	FOXG_03065	1	GSLPWQGLK(1)AATK
map03008 Ribosome biogenesis in eukaryotes	1.54474e-05	29	2.24	A0A0D2Y973	495	K	Nop domain-containing protein	FOXG_12843	1	K(1)LSEADYER
map03008 Ribosome biogenesis in eukaryotes	1.54474e-05	29	2.24	A0A0D2Y973	411	K	Nop domain-containing protein	FOXG_12843	1	LEGK(1)PLLPK
map03008 Ribosome biogenesis in eukaryotes	1.54474e-05	29	2.24	A0A0D2Y973	368	K	Nop domain-containing protein	FOXG_12843	1	MLSAK(1)AALGLR
map03008 Ribosome biogenesis in eukaryotes	1.54474e-05	29	2.24	A0A0D2Y973	565	K	Nop domain-containing protein	FOXG_12843	1	SQPAAEETDGK(1)K
map03008 Ribosome biogenesis in eukaryotes	1.54474e-05	29	2.24	A0A0D2Y973	400	K	Nop domain-containing protein	FOXG_12843	1	IK(1)LENHLR
map03008 Ribosome biogenesis in eukaryotes	1.54474e-05	29	2.24	A0A0D2Y973	44	K	Nop domain-containing protein	FOXG_12843	1	VVEMLK(1)LK
map03008 Ribosome biogenesis in eukaryotes	1.54474e-05	29	2.24	A0A0D2Y973	435	K	Nop domain-containing protein	FOXG_12843	1	GANVTPSGEIVGAGQFTLK(1)ETR
map03450 Non-homologous end-joining	0.979989	1	0.27	A0A0D2Y2G1	169	K	Uncharacterized protein	---	1	TLGQGSTDTAK(1)DAR
map03430 Mismatch repair	0.881862	3	0.62	A0A0D2X8X7	190	K	Proliferating cell nuclear antigen	FOXG_00337	1	SHEDVEK(1)PK
map03430 Mismatch repair	0.881862	3	0.62	A0A0D2X8X7	217	K	Proliferating cell nuclear antigen	FOXG_00337	1	YLVNFCK(1)AAGLSEQVK
map03430 Mismatch repair	0.881862	3	0.62	A0A0D2X8X7	13	K	Proliferating cell nuclear antigen	FOXG_00337	1	LAQADLLK(1)K
map03430 Mismatch repair	0.881862	3	0.62	A0A0D2XWH6	113	K	Replication factor A2	FOXG_08342	1	WIDVDK(1)QDDADPGFELESHVR
map03430 Mismatch repair	0.881862	3	0.62	A0A0D2XA20	48	K	Replication factor C subunit 5	FOXG_00735	1	SLAQSGDFPHLLVYGPSGAGK(1)K
map03022 Basal transcription factors	0.996308	2	0.27	A0A0D2XPS1	158	K	Uncharacterized protein	FOXG_05959	1	TAVEK(1)LDGR
map03022 Basal transcription factors	0.996308	2	0.27	A0A0D2XH25	111	K	TATA-box-binding protein	FOXG_03223	1	NAEYNPK(1)R
map00900 Terpenoid backbone biosynthesis	0.409866	7	1.15	A0A0J9UVD3	119	K	Acetyl-CoA C-acetyltransferase	FOXG_05921	1	DDEVK(1)NLNVDK
map00900 Terpenoid backbone biosynthesis	0.409866	7	1.15	A0A0J9UVD3	125	K	Acetyl-CoA C-acetyltransferase	FOXG_05921	1	NLNVDK(1)LK
map00900 Terpenoid backbone biosynthesis	0.409866	7	1.15	A0A0J9UVD3	51	K	Acetyl-CoA C-acetyltransferase	FOXG_05921	1	DGLTDSFK(1)K
map00900 Terpenoid backbone biosynthesis	0.409866	7	1.15	A0A0J9UVD3	111	K	Acetyl-CoA C-acetyltransferase	FOXG_05921	0.99995	GKPAIK(1)VER
map00900 Terpenoid backbone biosynthesis	0.409866	7	1.15	A0A0J9UVD3	31	K	Acetyl-CoA C-acetyltransferase	FOXG_05921	1	NGAK(1)YGDQTLVDGVLK
map00900 Terpenoid backbone biosynthesis	0.409866	7	1.15	A0A0J9UVD3	82	K	Acetyl-CoA C-acetyltransferase	FOXG_05921	1	EAQDEYAINSYK(1)K
map00900 Terpenoid backbone biosynthesis	0.409866	7	1.15	A0A0D2XUE1	434	K	Uncharacterized protein	---	1	PLSSFK(1)EFAEK
map00900 Terpenoid backbone biosynthesis	0.409866	7	1.15	A0A0D2XUF3	445	K	CAAX prenyl protease	FOXG_07606	1	GSEGVTDGVTDK(1)SIGNEK
map00900 Terpenoid backbone biosynthesis	0.409866	7	1.15	A0A0D2XUF3	428	K	CAAX prenyl protease	FOXG_07606	1	LK(1)ALGWK
map00900 Terpenoid backbone biosynthesis	0.409866	7	1.15	A0A0D2XUF3	19	K	CAAX prenyl protease	FOXG_07606	1	PLFPWK(1)K
map00900 Terpenoid backbone biosynthesis	0.409866	7	1.15	A0A0D2XUF3	451	K	CAAX prenyl protease	FOXG_07606	1	SIGNEK(1)EGVVK
map00900 Terpenoid backbone biosynthesis	0.409866	7	1.15	A0A0D2XUF3	258	K	CAAX prenyl protease	FOXG_07606	1	FPLHELYVIDGSK(1)R
map00900 Terpenoid backbone biosynthesis	0.409866	7	1.15	A0A0D2XX83	265	K	Acetyl-CoA C-acetyltransferase	FOXG_08599	1	IPTLK(1)PAFVR
map00900 Terpenoid backbone biosynthesis	0.409866	7	1.15	A0A0D2XPT8	306	K	3-hydroxy-3-methylglutaryl coenzyme A synthase	FOXG_05976	1	SLTDK(1)VVEK
map00900 Terpenoid backbone biosynthesis	0.409866	7	1.15	A0A0D2XPT8	317	K	3-hydroxy-3-methylglutaryl coenzyme A synthase	FOXG_05976	1	TFMALTK(1)K
map00900 Terpenoid backbone biosynthesis	0.409866	7	1.15	A0A0D2XPT8	428	K	3-hydroxy-3-methylglutaryl coenzyme A synthase	FOXG_05976	1	DYTPK(1)GDASTIAPGTYYLTK
map00900 Terpenoid backbone biosynthesis	0.409866	7	1.15	A0A0D2XPT8	36	K	3-hydroxy-3-methylglutaryl coenzyme A synthase	FOXG_05976	1	FDGVSAGK(1)YTIGLGQTK
map00900 Terpenoid backbone biosynthesis	0.409866	7	1.15	A0A0D2XPT8	310	K	3-hydroxy-3-methylglutaryl coenzyme A synthase	FOXG_05976	1	VVEK(1)TFMALTK
map00900 Terpenoid backbone biosynthesis	0.409866	7	1.15	A0A0D2XPT8	449	K	3-hydroxy-3-methylglutaryl coenzyme A synthase	FOXG_05976	1	VDDMFK(1)R
map00900 Terpenoid backbone biosynthesis	0.409866	7	1.15	A0A0D2XPT8	268	K	3-hydroxy-3-methylglutaryl coenzyme A synthase	FOXG_05976	1	LVQK(1)SYAR
map00900 Terpenoid backbone biosynthesis	0.409866	7	1.15	A0A0D2XPT8	301	K	3-hydroxy-3-methylglutaryl coenzyme A synthase	FOXG_05976	1	DMDYEK(1)SLTDK
map00900 Terpenoid backbone biosynthesis	0.409866	7	1.15	A0A0D2XLZ8	207	K	Diphosphomevalonate decarboxylase	FOXG_04972	1	ALILVVSAAK(1)K
map00900 Terpenoid backbone biosynthesis	0.409866	7	1.15	A0A0D2XDQ9	276	K	Farnesyl pyrophosphate synthase	FOXG_02039	1	K(1)ILEENYGR
map00900 Terpenoid backbone biosynthesis	0.409866	7	1.15	A0A0D2XDQ9	39	K	Farnesyl pyrophosphate synthase	FOXG_02039	1	LPQEQLDWYK(1)R
map00900 Terpenoid backbone biosynthesis	0.409866	7	1.15	A0A0D2XDQ9	312	K	Farnesyl pyrophosphate synthase	FOXG_02039	1	YLDYEEK(1)VVGQIR
map00900 Terpenoid backbone biosynthesis	0.409866	7	1.15	A0A0D2XDQ9	295	K	Farnesyl pyrophosphate synthase	FOXG_02039	1	K(1)LYDDLNLEQR
map00900 Terpenoid backbone biosynthesis	0.409866	7	1.15	A0A0D2XDQ9	29	K	Farnesyl pyrophosphate synthase	FOXG_02039	1	SYK(1)LPQEQLDWYK
map00640 Propanoate metabolism	0.204437	16	1.25	A0A0D2XD13	66	K	"3-hydroxyisobutyryl-CoA hydrolase, mitochondrial"	FOXG_01788	1	NDDPNDVVFESK(1)YGLR
map00640 Propanoate metabolism	0.204437	16	1.25	A0A0D2XD13	490	K	"3-hydroxyisobutyryl-CoA hydrolase, mitochondrial"	FOXG_01788	1	TAVDDQGK(1)AVWMADESLPGSR
map00640 Propanoate metabolism	0.204437	16	1.25	A0A0J9UVD3	119	K	Acetyl-CoA C-acetyltransferase	FOXG_05921	1	DDEVK(1)NLNVDK
map00640 Propanoate metabolism	0.204437	16	1.25	A0A0J9UVD3	125	K	Acetyl-CoA C-acetyltransferase	FOXG_05921	1	NLNVDK(1)LK
map00640 Propanoate metabolism	0.204437	16	1.25	A0A0J9UVD3	51	K	Acetyl-CoA C-acetyltransferase	FOXG_05921	1	DGLTDSFK(1)K
map00640 Propanoate metabolism	0.204437	16	1.25	A0A0J9UVD3	111	K	Acetyl-CoA C-acetyltransferase	FOXG_05921	0.99995	GKPAIK(1)VER
map00640 Propanoate metabolism	0.204437	16	1.25	A0A0J9UVD3	31	K	Acetyl-CoA C-acetyltransferase	FOXG_05921	1	NGAK(1)YGDQTLVDGVLK
map00640 Propanoate metabolism	0.204437	16	1.25	A0A0J9UVD3	82	K	Acetyl-CoA C-acetyltransferase	FOXG_05921	1	EAQDEYAINSYK(1)K
map00640 Propanoate metabolism	0.204437	16	1.25	A0A0J9WQG8	98	K	Acetyl-coenzyme A synthetase	FOXG_10884	1	VSWALK(1)DLGVR
map00640 Propanoate metabolism	0.204437	16	1.25	A0A0D2XEN9	246	K	Uncharacterized protein	FOXG_02375	0.999868	IIEEAPVTIAKPDTFK(1)AMEDAAVR
map00640 Propanoate metabolism	0.204437	16	1.25	A0A0D2XEN9	1433	K	Uncharacterized protein	FOXG_02375	1	NWLQPK(1)R
map00640 Propanoate metabolism	0.204437	16	1.25	A0A0D2XEN9	782	K	Uncharacterized protein	FOXG_02375	1	HGEFPAK(1)ALTK
map00640 Propanoate metabolism	0.204437	16	1.25	A0A0D2XEN9	1121	K	Uncharacterized protein	FOXG_02375	1	ALEALALEQK(1)QK
map00640 Propanoate metabolism	0.204437	16	1.25	A0A0D2XEN9	1465	K	Uncharacterized protein	FOXG_02375	1	AVK(1)AQPSLASQQPK
map00640 Propanoate metabolism	0.204437	16	1.25	A0A0D2XEN9	679	K	Uncharacterized protein	FOXG_02375	1	VK(1)QAQAFVDK
map00640 Propanoate metabolism	0.204437	16	1.25	A0A0D2XEN9	230	K	Uncharacterized protein	FOXG_02375	1	HQK(1)IIEEAPVTIAKPDTFK
map00640 Propanoate metabolism	0.204437	16	1.25	A0A0D2XEN9	509	K	Uncharacterized protein	FOXG_02375	1	AGLEK(1)GQVPSK
map00640 Propanoate metabolism	0.204437	16	1.25	A0A0D2XEN9	1268	K	Uncharacterized protein	FOXG_02375	1	NVDTDK(1)R
map00640 Propanoate metabolism	0.204437	16	1.25	A0A0D2XEN9	1612	K	Uncharacterized protein	FOXG_02375	1	FEK(1)DVITEEVSEDGEKR
map00640 Propanoate metabolism	0.204437	16	1.25	A0A0D2XEN9	1625	K	Uncharacterized protein	FOXG_02375	1	DVITEEVSEDGEK(1)R
map00640 Propanoate metabolism	0.204437	16	1.25	A0A0D2XEN9	1635	K	Uncharacterized protein	FOXG_02375	1	IVTIVGK(1)EDGLGVECLR
map00640 Propanoate metabolism	0.204437	16	1.25	A0A0D2XEN9	1607	K	Uncharacterized protein	FOXG_02375	1	YLYLDEETK(1)TR
map00640 Propanoate metabolism	0.204437	16	1.25	A0A0D2XEN9	1218	K	Uncharacterized protein	FOXG_02375	1	GPEYK(1)EDDSIR
map00640 Propanoate metabolism	0.204437	16	1.25	A0A0D2XEN9	2011	K	Uncharacterized protein	FOXG_02375	1	QLEDSSLSTEETDEIK(1)K
map00640 Propanoate metabolism	0.204437	16	1.25	A0A0D2XEN9	1592	K	Uncharacterized protein	FOXG_02375	1	VAWNNPEK(1)QDSGFK
map00640 Propanoate metabolism	0.204437	16	1.25	A0A0D2XEN9	2135	K	Uncharacterized protein	FOXG_02375	1	TISEK(1)VETLK
map00640 Propanoate metabolism	0.204437	16	1.25	A0A0J9V5H9	212	K	Dihydrolipoyl dehydrogenase	FOXG_08155	1	LNTK(1)VVSGDK
map00640 Propanoate metabolism	0.204437	16	1.25	A0A0J9V5H9	312	K	Dihydrolipoyl dehydrogenase	FOXG_08155	1	AEEEAVAVVEYIK(1)K
map00640 Propanoate metabolism	0.204437	16	1.25	A0A0J9V5H9	374	K	Dihydrolipoyl dehydrogenase	FOXG_08155	1	TNQDTEGMVK(1)MLADPETDR
map00640 Propanoate metabolism	0.204437	16	1.25	A0A0J9V5H9	86	K	Dihydrolipoyl dehydrogenase	FOXG_08155	1	NGVEYIK(1)GAGSFVNEHEIK
map00640 Propanoate metabolism	0.204437	16	1.25	A0A0J9V5H9	364	K	Dihydrolipoyl dehydrogenase	FOXG_08155	1	AK(1)TNQDTEGMVK
map00640 Propanoate metabolism	0.204437	16	1.25	A0A0J9V5H9	78	K	Dihydrolipoyl dehydrogenase	FOXG_08155	1	GIEYLFK(1)K
map00640 Propanoate metabolism	0.204437	16	1.25	A0A0D2XI20	464	K	2-methylcitrate dehydratase	FOXG_03569	1	DYHDPK(1)LR
map00640 Propanoate metabolism	0.204437	16	1.25	A0A0D2XI20	283	K	2-methylcitrate dehydratase	FOXG_03569	1	K(1)SWAAGDACQR
map00640 Propanoate metabolism	0.204437	16	1.25	A0A0D2XI20	532	K	2-methylcitrate dehydratase	FOXG_03569	1	ELVELNLDAK(1)K
map00640 Propanoate metabolism	0.204437	16	1.25	A0A0D2XI20	522	K	2-methylcitrate dehydratase	FOXG_03569	1	VK(1)ELVELNLDAK
map00640 Propanoate metabolism	0.204437	16	1.25	A0A0D2XI20	507	K	2-methylcitrate dehydratase	FOXG_03569	1	PVILEK(1)YK
map00640 Propanoate metabolism	0.204437	16	1.25	A0A0D2XI20	449	K	2-methylcitrate dehydratase	FOXG_03569	1	IK(1)CVEDPQYTK
map00640 Propanoate metabolism	0.204437	16	1.25	A0A0D2XI20	199	K	2-methylcitrate dehydratase	FOXG_03569	1	AGGNLAGGK(1)TFVVK
map00640 Propanoate metabolism	0.204437	16	1.25	A0A0D2XI20	380	K	2-methylcitrate dehydratase	FOXG_03569	1	SAADIK(1)SITCR
map00640 Propanoate metabolism	0.204437	16	1.25	A0A0D2XI20	300	K	2-methylcitrate dehydratase	FOXG_03569	1	AVNLALK(1)VLK
map00640 Propanoate metabolism	0.204437	16	1.25	A0A0D2XK89	49	K	"Succinate--CoA ligase [ADP-forming] subunit alpha, mitochondrial"	FOXG_04362	1	VIYQGFTGK(1)QGTFHAQQAIEYGTK
map00640 Propanoate metabolism	0.204437	16	1.25	A0A0D2XK89	40	K	"Succinate--CoA ligase [ADP-forming] subunit alpha, mitochondrial"	FOXG_04362	1	INADTK(1)VIYQGFTGK
map00640 Propanoate metabolism	0.204437	16	1.25	A0A0D2XK89	291	K	"Succinate--CoA ligase [ADP-forming] subunit alpha, mitochondrial"	FOXG_04362	1	MGHAGAIVSGGK(1)GGADTK
map00640 Propanoate metabolism	0.204437	16	1.25	A0A0D2XK89	64	K	"Succinate--CoA ligase [ADP-forming] subunit alpha, mitochondrial"	FOXG_04362	1	QGTFHAQQAIEYGTK(1)VVGGTNPK
map00640 Propanoate metabolism	0.204437	16	1.25	A0A0D2XK89	175	K	"Succinate--CoA ligase [ADP-forming] subunit alpha, mitochondrial"	FOXG_04362	1	IGIMPGFIHK(1)R
map00640 Propanoate metabolism	0.204437	16	1.25	A0A0D2XK89	299	K	"Succinate--CoA ligase [ADP-forming] subunit alpha, mitochondrial"	FOXG_04362	1	IK(1)ALEDAGVIVER
map00640 Propanoate metabolism	0.204437	16	1.25	A0A0D2XK89	143	K	"Succinate--CoA ligase [ADP-forming] subunit alpha, mitochondrial"	FOXG_04362	1	ITDMLK(1)TQSK
map00640 Propanoate metabolism	0.204437	16	1.25	A0A0D2XX83	265	K	Acetyl-CoA C-acetyltransferase	FOXG_08599	1	IPTLK(1)PAFVR
map00640 Propanoate metabolism	0.204437	16	1.25	A0A0J9VRH1	234	K	"Succinate--CoA ligase [ADP-forming] subunit beta, mitochondrial"	FOXG_12819	1	IFTEK(1)DSTQIEINPLSETSDHK
map00640 Propanoate metabolism	0.204437	16	1.25	A0A0J9VRH1	68	K	"Succinate--CoA ligase [ADP-forming] subunit beta, mitochondrial"	FOXG_12819	1	EAK(1)EIAEK
map00640 Propanoate metabolism	0.204437	16	1.25	A0A0J9VRH1	226	K	"Succinate--CoA ligase [ADP-forming] subunit beta, mitochondrial"	FOXG_12819	1	DTIQK(1)LYK
map00640 Propanoate metabolism	0.204437	16	1.25	A0A0J9VRH1	92	K	"Succinate--CoA ligase [ADP-forming] subunit beta, mitochondrial"	FOXG_12819	1	GK(1)GTFDNGLK
map00640 Propanoate metabolism	0.204437	16	1.25	A0A0J9VRH1	209	K	"Succinate--CoA ligase [ADP-forming] subunit beta, mitochondrial"	FOXG_12819	1	EIATK(1)LGFSEQCIEEAK
map00640 Propanoate metabolism	0.204437	16	1.25	A0A0J9VRH1	73	K	"Succinate--CoA ligase [ADP-forming] subunit beta, mitochondrial"	FOXG_12819	1	EIAEK(1)IGNDDMVIK
map00640 Propanoate metabolism	0.204437	16	1.25	A0A0J9VRH1	229	K	"Succinate--CoA ligase [ADP-forming] subunit beta, mitochondrial"	FOXG_12819	1	LYK(1)IFTEK
map00640 Propanoate metabolism	0.204437	16	1.25	A0A0J9VRH1	100	K	"Succinate--CoA ligase [ADP-forming] subunit beta, mitochondrial"	FOXG_12819	1	GTFDNGLK(1)GGVR
map00640 Propanoate metabolism	0.204437	16	1.25	A0A0D2XQU8	375	K	Peroxisomal hydratase-dehydrogenase-epimerase	FOXG_06347	1	ASAEDGEK(1)VVK
map00640 Propanoate metabolism	0.204437	16	1.25	A0A0D2XDZ5	204	K	Enoyl-CoA hydratase	FOXG_02126	1	SLSGVDAEK(1)WGLAAR
map00640 Propanoate metabolism	0.204437	16	1.25	A0A0D2XDZ5	241	K	Enoyl-CoA hydratase	FOXG_02126	1	VAVQAAK(1)EVVNK
map00640 Propanoate metabolism	0.204437	16	1.25	A0A0D2X9K1	90	K	Methylmalonate-semialdehyde dehydrogenase (Acylating)	FOXG_00566	1	FVSSSTDK(1)YIDLHDPATNELVTR
map00640 Propanoate metabolism	0.204437	16	1.25	A0A0D2XDU8	230	K	4-aminobutyrate aminotransferase	FOXG_02078	1	YPLEEHVEENAAEEK(1)R
map00640 Propanoate metabolism	0.204437	16	1.25	A0A0D2XIX9	493	K	Acyl-coenzyme A oxidase	FOXG_03887	1	IFK(1)EFIR
map00640 Propanoate metabolism	0.204437	16	1.25	A0A0J9UA34	64	K	Acetyl-coenzyme A synthetase	FOXG_00734	1	VVITTDEGK(1)R
map00640 Propanoate metabolism	0.204437	16	1.25	A0A0D2X914	446	K	Dihydrolipoamide acetyltransferase component of pyruvate dehydrogenase complex	FOXG_00374	1	TVPAFDENDNVVK(1)K
map00010 Glycolysis / Gluconeogenesis	0.44832	24	1.04	A0A0D2Y4K0	116	K	Glucose-6-phosphate 1-epimerase	FOXG_11203	1	WEFLGK(1)STSEGSSSSVK
map00010 Glycolysis / Gluconeogenesis	0.44832	24	1.04	A0A0D2Y4K0	278	K	Glucose-6-phosphate 1-epimerase	FOXG_11203	1	DFTPK(1)DGWK
map00010 Glycolysis / Gluconeogenesis	0.44832	24	1.04	A0A0D2Y4K0	293	K	Glucose-6-phosphate 1-epimerase	FOXG_11203	1	NMLCVEPGSVK(1)GWQK
map00010 Glycolysis / Gluconeogenesis	0.44832	24	1.04	A0A0D2XVJ4	98	K	Glyceraldehyde 3-phosphate dehydrogenase	FOXG_08006	1	VIPELNGK(1)LTGMSMR
map00010 Glycolysis / Gluconeogenesis	0.44832	24	1.04	A0A0D2XVJ4	130	K	Glyceraldehyde 3-phosphate dehydrogenase	FOXG_08006	1	LEK(1)GASYDQIK(1)K
map00010 Glycolysis / Gluconeogenesis	0.44832	24	1.04	A0A0D2XVJ4	131	K	Glyceraldehyde 3-phosphate dehydrogenase	FOXG_08006	1	K(1)VIK(1)EAAEGDLK
map00010 Glycolysis / Gluconeogenesis	0.44832	24	1.04	A0A0D2XVJ4	90	K	Glyceraldehyde 3-phosphate dehydrogenase	FOXG_08006	1	AVGK(1)VIPELNGK
map00010 Glycolysis / Gluconeogenesis	0.44832	24	1.04	A0A0D2XVJ4	204	K	Glyceraldehyde 3-phosphate dehydrogenase	FOXG_08006	1	VLDLLAHVAK(1)VDASK
map00010 Glycolysis / Gluconeogenesis	0.44832	24	1.04	A0A0D2XVJ4	134	K	Glyceraldehyde 3-phosphate dehydrogenase	FOXG_08006	1	VIK(1)EAAEGDLK
map00010 Glycolysis / Gluconeogenesis	0.44832	24	1.04	A0A0D2XVJ4	122	K	Glyceraldehyde 3-phosphate dehydrogenase	FOXG_08006	1	LEK(1)GASYDQIK(1)K
map00010 Glycolysis / Gluconeogenesis	0.44832	24	1.04	A0A0D2XVJ4	65	K	Glyceraldehyde 3-phosphate dehydrogenase	FOXG_08006	1	TVDGPSAK(1)DWR
map00010 Glycolysis / Gluconeogenesis	0.44832	24	1.04	A0A0J9WQG8	98	K	Acetyl-coenzyme A synthetase	FOXG_10884	1	VSWALK(1)DLGVR
map00010 Glycolysis / Gluconeogenesis	0.44832	24	1.04	A0A0D2XU68	27	K	Glucose-6-phosphate isomerase	FOXG_07520	1	SFVLK(1)EAFASDPQR
map00010 Glycolysis / Gluconeogenesis	0.44832	24	1.04	A0A0D2XU68	237	K	Glucose-6-phosphate isomerase	FOXG_07520	1	WFLEK(1)TDNK
map00010 Glycolysis / Gluconeogenesis	0.44832	24	1.04	A0A0D2XU68	241	K	Glucose-6-phosphate isomerase	FOXG_07520	1	TDNK(1)GDIAK
map00010 Glycolysis / Gluconeogenesis	0.44832	24	1.04	A0A0D2XU68	91	K	Glucose-6-phosphate isomerase	FOXG_07520	1	DAMFAGEK(1)INFTEGR
map00010 Glycolysis / Gluconeogenesis	0.44832	24	1.04	A0A0D2XU68	114	K	Glucose-6-phosphate isomerase	FOXG_07520	1	NVSGWDMK(1)VDGVDVMNTK
map00010 Glycolysis / Gluconeogenesis	0.44832	24	1.04	A0A0D2XU68	231	K	Glucose-6-phosphate isomerase	FOXG_07520	1	TFTTAETTTNANTAK(1)K
map00010 Glycolysis / Gluconeogenesis	0.44832	24	1.04	A0A0D2XU68	22	K	Glucose-6-phosphate isomerase	FOXG_07520	1	DSVGK(1)SFVLK
map00010 Glycolysis / Gluconeogenesis	0.44832	24	1.04	A0A0D2XU68	367	K	Glucose-6-phosphate isomerase	FOXG_07520	1	FPAYLQQLSMESNGK(1)TITSDGSSAK
map00010 Glycolysis / Gluconeogenesis	0.44832	24	1.04	A0A0D2XU68	548	K	Glucose-6-phosphate isomerase	FOXG_07520	1	ELDEAGNGEGHDASTGGLIGAFK(1)K
map00010 Glycolysis / Gluconeogenesis	0.44832	24	1.04	A0A0D2XU68	260	K	Glucose-6-phosphate isomerase	FOXG_07520	1	HFVALSTNEEEVTK(1)FGIDSK
map00010 Glycolysis / Gluconeogenesis	0.44832	24	1.04	A0A0D2XU68	525	K	Glucose-6-phosphate isomerase	FOXG_07520	1	ILK(1)ELDEAGNGEGHDASTGGLIGAFK
map00010 Glycolysis / Gluconeogenesis	0.44832	24	1.04	A0A0J9V5H9	212	K	Dihydrolipoyl dehydrogenase	FOXG_08155	1	LNTK(1)VVSGDK
map00010 Glycolysis / Gluconeogenesis	0.44832	24	1.04	A0A0J9V5H9	312	K	Dihydrolipoyl dehydrogenase	FOXG_08155	1	AEEEAVAVVEYIK(1)K
map00010 Glycolysis / Gluconeogenesis	0.44832	24	1.04	A0A0J9V5H9	374	K	Dihydrolipoyl dehydrogenase	FOXG_08155	1	TNQDTEGMVK(1)MLADPETDR
map00010 Glycolysis / Gluconeogenesis	0.44832	24	1.04	A0A0J9V5H9	86	K	Dihydrolipoyl dehydrogenase	FOXG_08155	1	NGVEYIK(1)GAGSFVNEHEIK
map00010 Glycolysis / Gluconeogenesis	0.44832	24	1.04	A0A0J9V5H9	364	K	Dihydrolipoyl dehydrogenase	FOXG_08155	1	AK(1)TNQDTEGMVK
map00010 Glycolysis / Gluconeogenesis	0.44832	24	1.04	A0A0J9V5H9	78	K	Dihydrolipoyl dehydrogenase	FOXG_08155	1	GIEYLFK(1)K
map00010 Glycolysis / Gluconeogenesis	0.44832	24	1.04	A0A0J9V2G6	104	K	"2,3-bisphosphoglycerate-independent phosphoglycerate mutase"	FOXG_07760	1	NGQLGQNDVIK(1)K
map00010 Glycolysis / Gluconeogenesis	0.44832	24	1.04	A0A0J9V2G6	436	K	"2,3-bisphosphoglycerate-independent phosphoglycerate mutase"	FOXG_07760	1	AIGK(1)ILEACK
map00010 Glycolysis / Gluconeogenesis	0.44832	24	1.04	A0A0J9V2G6	443	K	"2,3-bisphosphoglycerate-independent phosphoglycerate mutase"	FOXG_07760	1	K(1)EGYVLFITADHGNAEEMK
map00010 Glycolysis / Gluconeogenesis	0.44832	24	1.04	A0A0J9V2G6	289	K	"2,3-bisphosphoglycerate-independent phosphoglycerate mutase"	FOXG_07760	1	SPLPDFK(1)YPK
map00010 Glycolysis / Gluconeogenesis	0.44832	24	1.04	A0A0J9V2G6	227	K	"2,3-bisphosphoglycerate-independent phosphoglycerate mutase"	FOXG_07760	1	GLVLGEGEASEDPVATVK(1)AR
map00010 Glycolysis / Gluconeogenesis	0.44832	24	1.04	A0A0J9V2G6	394	K	"2,3-bisphosphoglycerate-independent phosphoglycerate mutase"	FOXG_07760	1	SVATYDLAPEMSADGVADQVVK(1)R
map00010 Glycolysis / Gluconeogenesis	0.44832	24	1.04	A0A0J9V2G6	143	K	"2,3-bisphosphoglycerate-independent phosphoglycerate mutase"	FOXG_07760	1	AAK(1)EYGVPK
map00010 Glycolysis / Gluconeogenesis	0.44832	24	1.04	A0A0J9V2G6	43	K	"2,3-bisphosphoglycerate-independent phosphoglycerate mutase"	FOXG_07760	1	TPVMDALYK(1)DSK
map00010 Glycolysis / Gluconeogenesis	0.44832	24	1.04	A0A0J9V2G6	140	K	"2,3-bisphosphoglycerate-independent phosphoglycerate mutase"	FOXG_07760	1	QTHLYALLK(1)AAK
map00010 Glycolysis / Gluconeogenesis	0.44832	24	1.04	A0A0C4DHW5	25	K	Alcohol dehydrogenase	FOXG_12790	1	TAGPIEYK(1)QIPVQKPGPDEVLVNVK
map00010 Glycolysis / Gluconeogenesis	0.44832	24	1.04	A0A0C4DHW5	215	K	Alcohol dehydrogenase	FOXG_12790	1	LTK(1)ELGATAYVDFTTTK
map00010 Glycolysis / Gluconeogenesis	0.44832	24	1.04	A0A0C4DHW5	339	K	Alcohol dehydrogenase	FOXG_12790	1	LMK(1)AGQIVGR
map00010 Glycolysis / Gluconeogenesis	0.44832	24	1.04	A0A0C4DHW5	320	K	Alcohol dehydrogenase	FOXG_12790	1	GLIK(1)VPFK
map00010 Glycolysis / Gluconeogenesis	0.44832	24	1.04	A0A0C4DHW5	210	K	Alcohol dehydrogenase	FOXG_12790	1	AMGIHAIAIDGGEEK(1)GK
map00010 Glycolysis / Gluconeogenesis	0.44832	24	1.04	A0A0C4DHW5	9	K	Alcohol dehydrogenase	FOXG_12790	1	AAPQIPEK(1)QWAQVFEK
map00010 Glycolysis / Gluconeogenesis	0.44832	24	1.04	A0A0C4DHW5	17	K	Alcohol dehydrogenase	FOXG_12790	1	QWAQVFEK(1)TAGPIEYK
map00010 Glycolysis / Gluconeogenesis	0.44832	24	1.04	A0A0C4DHW5	297	K	Alcohol dehydrogenase	FOXG_12790	1	MISIK(1)GSYVGNR
map00010 Glycolysis / Gluconeogenesis	0.44832	24	1.04	A0A0D2Y5W3	33	K	Phosphoglycerate kinase	---	1	VDFNVPLDADK(1)NITNNQR
map00010 Glycolysis / Gluconeogenesis	0.44832	24	1.04	A0A0D2Y5W3	57	K	Phosphoglycerate kinase	---	1	YALENGAK(1)SVILMSHLGR
map00010 Glycolysis / Gluconeogenesis	0.44832	24	1.04	A0A0D2Y5W3	144	K	Phosphoglycerate kinase	---	1	ADK(1)AQVEAFR
map00010 Glycolysis / Gluconeogenesis	0.44832	24	1.04	A0A0D2Y5W3	192	K	Phosphoglycerate kinase	---	1	K(1)ELEYFAK
map00010 Glycolysis / Gluconeogenesis	0.44832	24	1.04	A0A0D2Y5W3	133	K	Phosphoglycerate kinase	---	1	FHIEEEGSSK(1)DK
map00010 Glycolysis / Gluconeogenesis	0.44832	24	1.04	A0A0D2Y5W3	15	K	Phosphoglycerate kinase	---	1	LSITDVDVK(1)GK
map00010 Glycolysis / Gluconeogenesis	0.44832	24	1.04	A0A0D2XZL6	261	K	Pyruvate dehydrogenase E1 component subunit alpha	FOXG_09447	1	SSALTDYYK(1)R
map00010 Glycolysis / Gluconeogenesis	0.44832	24	1.04	A0A0D2XZL6	79	K	Pyruvate dehydrogenase E1 component subunit alpha	FOXG_09447	1	ELK(1)DMYR
map00010 Glycolysis / Gluconeogenesis	0.44832	24	1.04	A0A0J9V5F4	479	K	Pyruvate decarboxylase	FOXG_08146	1	TK(1)TELNELLTNK
map00010 Glycolysis / Gluconeogenesis	0.44832	24	1.04	A0A0J9V5F4	457	K	Pyruvate decarboxylase	FOXG_08146	1	FIHGMDAVYNDINNWK(1)YK
map00010 Glycolysis / Gluconeogenesis	0.44832	24	1.04	A0A0J9V5F4	304	K	Pyruvate decarboxylase	FOXG_08146	1	VDPK(1)SMPAPSIPEVR
map00010 Glycolysis / Gluconeogenesis	0.44832	24	1.04	A0A0J9V5F4	459	K	Pyruvate decarboxylase	FOXG_08146	1	YK(1)DLVSVFGGEK
map00010 Glycolysis / Gluconeogenesis	0.44832	24	1.04	A0A0J9V5F4	138	K	Pyruvate decarboxylase	FOXG_08146	1	SRPVYIMVPTDMVQEK(1)VEGAR
map00010 Glycolysis / Gluconeogenesis	0.44832	24	1.04	A0A0J9V5F4	469	K	Pyruvate decarboxylase	FOXG_08146	1	DLVSVFGGEK(1)TCK
map00010 Glycolysis / Gluconeogenesis	0.44832	24	1.04	A0A0J9UHA8	98	K	Pyruvate dehydrogenase E2 component (Dihydrolipoamide acetyltransferase)	FOXG_02187	1	IMAGDGSK(1)AVQVGSR
map00010 Glycolysis / Gluconeogenesis	0.44832	24	1.04	A0A0J9UHA8	132	K	Pyruvate dehydrogenase E2 component (Dihydrolipoamide acetyltransferase)	FOXG_02187	1	EQSK(1)EQSSAQAPK
map00010 Glycolysis / Gluconeogenesis	0.44832	24	1.04	A0A0D2YH37	212	K	Pyruvate dehydrogenase E1 component subunit beta	FOXG_15628	1	VVSPWNSEDAK(1)GLLK
map00010 Glycolysis / Gluconeogenesis	0.44832	24	1.04	A0A0D2YH37	263	K	Pyruvate dehydrogenase E1 component subunit beta	FOXG_15628	1	SGK(1)DLTIVTLGR
map00010 Glycolysis / Gluconeogenesis	0.44832	24	1.04	A0A0D2YH37	285	K	Pyruvate dehydrogenase E1 component subunit beta	FOXG_15628	1	TVGQSLVAAENLK(1)K
map00010 Glycolysis / Gluconeogenesis	0.44832	24	1.04	A0A0D2XAL2	320	K	Aldehyde dehydrogenase	FOXG_00928	1	FLAAFK(1)K
map00010 Glycolysis / Gluconeogenesis	0.44832	24	1.04	A0A0D2XAL2	260	K	Aldehyde dehydrogenase	FOXG_00928	1	SAASSNLK(1)K
map00010 Glycolysis / Gluconeogenesis	0.44832	24	1.04	A0A0D2XAL2	135	K	Aldehyde dehydrogenase	FOXG_00928	1	YYGGWADK(1)IEGK
map00010 Glycolysis / Gluconeogenesis	0.44832	24	1.04	A0A0J9U6M1	166	K	Phosphotransferase	FOXG_00556	1	WTK(1)GFDIDGVEGK
map00010 Glycolysis / Gluconeogenesis	0.44832	24	1.04	A0A0J9U6M1	21	K	Phosphotransferase	FOXG_00556	1	LEK(1)LFTVEPAK
map00010 Glycolysis / Gluconeogenesis	0.44832	24	1.04	A0A0J9U6M1	278	K	Phosphotransferase	FOXG_00556	1	TAYDVTIDK(1)ESPRPGQQAFEK
map00010 Glycolysis / Gluconeogenesis	0.44832	24	1.04	A0A0J9U6M1	101	K	Phosphotransferase	FOXG_00556	1	SEFDILQSK(1)YR
map00010 Glycolysis / Gluconeogenesis	0.44832	24	1.04	A0A0J9U6M1	29	K	Phosphotransferase	FOXG_00556	1	LFTVEPAK(1)LK
map00010 Glycolysis / Gluconeogenesis	0.44832	24	1.04	A0A0J9U6M1	394	K	Phosphotransferase	FOXG_00556	1	LSACGVAAICK(1)K
map00010 Glycolysis / Gluconeogenesis	0.44832	24	1.04	A0A0J9UA34	64	K	Acetyl-coenzyme A synthetase	FOXG_00734	1	VVITTDEGK(1)R
map00010 Glycolysis / Gluconeogenesis	0.44832	24	1.04	A0A0D2Y1Y2	308	K	Fructose-bisphosphate aldolase	FOXG_10275	1	DYMINK(1)R
map00010 Glycolysis / Gluconeogenesis	0.44832	24	1.04	A0A0D2Y1Y2	324	K	Fructose-bisphosphate aldolase	FOXG_10275	1	EYVNTTVGNPDGEDK(1)PNK
map00010 Glycolysis / Gluconeogenesis	0.44832	24	1.04	A0A0D2Y1Y2	250	K	Fructose-bisphosphate aldolase	FOXG_10275	1	HQAHVK(1)EALK
map00010 Glycolysis / Gluconeogenesis	0.44832	24	1.04	A0A0D2Y1Y2	10	K	Fructose-bisphosphate aldolase	FOXG_10275	1	K(1)TGVIVGDDVLR
map00010 Glycolysis / Gluconeogenesis	0.44832	24	1.04	A0A0D2Y1Y2	114	K	Fructose-bisphosphate aldolase	FOXG_10275	1	SLAPTYGIPVVLHTDHCAK(1)K
map00010 Glycolysis / Gluconeogenesis	0.44832	24	1.04	A0A0J9UNE9	302	K	Alcohol dehydrogenase	FOXG_04369	1	VTALDGGDEK(1)R
map00010 Glycolysis / Gluconeogenesis	0.44832	24	1.04	A0A0J9WGD0	461	K	Phosphoglucomutase	FOXG_00670	1	VTK(1)AGNFSYTDLDGSVASK
map00010 Glycolysis / Gluconeogenesis	0.44832	24	1.04	A0A0J9WGD0	357	K	Phosphoglucomutase	FOXG_00670	1	FFCALFDAK(1)K
map00010 Glycolysis / Gluconeogenesis	0.44832	24	1.04	A0A0J9WGD0	540	K	Phosphoglucomutase	FOXG_00670	1	FK(1)EHVGR
map00010 Glycolysis / Gluconeogenesis	0.44832	24	1.04	A0A0J9WGD0	148	K	Phosphoglucomutase	FOXG_00670	1	IFEFSK(1)TLTSYK
[truncated: 1,940 more rows]
