# Supplementary material for: Proteome-Wide Analysis of Lysine 2-Hydroxyisobutyrylated Proteins in Fusarium oxysporum
Source: Front Microbiol. 2021 Feb 10;12:623735. doi: 10.3389/fmicb.2021.623735 (PMC7902869; doi:10.3389/fmicb.2021.623735)
Supplement: Supplementary Table 11 — Protein domain enrichment analysis in Fusarium oxysporum. [file Table_11.XLSX]

## Sheet: Table S11
Table S11. Protein domain enrichment analysis.
Domain Description	Fisher's exact test p value	Protein accession	Position	Amino acid	Protein description	Gene name	Localization probability	Modified sequence
Peptidase M16 inactive domain	0.0213731	A0A0D2XDC9	512	K	Insulysin	FOXG_01908	1	AFAVSPK(1)DR
Peptidase M16 inactive domain	0.0213731	A0A0D2XDC9	998	K	Insulysin	FOXG_01908	1	LYK(1)AGLTASSGAR
Peptidase M16 inactive domain	0.0213731	A0A0J9WGI7	152	K	Mitochondrial-processing peptidase subunit beta	FOXG_00825	1	HFSGLPSSAPQTSAYLASK(1)QK
Peptidase M16 inactive domain	0.0213731	A0A0J9WGI7	327	K	Mitochondrial-processing peptidase subunit beta	FOXG_00825	1	IDAITEK(1)DIMDFANR
Peptidase M16 inactive domain	0.0213731	A0A0J9WGI7	99	K	Mitochondrial-processing peptidase subunit beta	FOXG_00825	1	K(1)ELTDYIK
Peptidase M16 inactive domain	0.0213731	A0A0J9WGI7	154	K	Mitochondrial-processing peptidase subunit beta	FOXG_00825	1	QK(1)ADFMGSDVR
Peptidase M16 inactive domain	0.0213731	A0A0J9WGI7	106	K	Mitochondrial-processing peptidase subunit beta	FOXG_00825	1	ELTDYIK(1)NNYTADR
Peptidase M16 inactive domain	0.0213731	A0A0J9WGI7	320	K	Mitochondrial-processing peptidase subunit beta	FOXG_00825	1	K(1)IDAITEK
Peptidase M16 inactive domain	0.0213731	A0A0D2XAP5	402	K	Uncharacterized protein	---	1	QPSIALAGSGIVNSGK(1)PYDSATIAK
Peptidase M16 inactive domain	0.0213731	A0A0D2XAP5	356	K	Uncharacterized protein	---	1	VLK(1)SIADGQASQEDVKK
Peptidase M16 inactive domain	0.0213731	A0A0D2XAP5	254	K	Uncharacterized protein	---	1	TDATK(1)YFGGEQR
Peptidase M16 inactive domain	0.0213731	A0A0D2XAP5	376	K	Uncharacterized protein	---	1	AVANAK(1)FNLLNQNQLR
Peptidase M16 inactive domain	0.0213731	A0A0D2XAP5	62	K	Uncharacterized protein	---	1	LAVVAK(1)AGTR
Peptidase M16 inactive domain	0.0213731	A0A0D2XUF1	182	K	Mitochondrial presequence protease	FOXG_07604	1	LVFK(1)GVVYNEMK
Peptidase M16 inactive domain	0.0213731	A0A0D2XUF1	958	K	Mitochondrial presequence protease	FOXG_07604	1	EELLDVTK(1)DQVR
Peptidase M16 inactive domain	0.0213731	A0A0D2XUF1	177	K	Mitochondrial presequence protease	FOXG_07604	1	IGPENPLAEDEASK(1)K
Peptidase M16 inactive domain	0.0213731	A0A0D2XUF1	383	K	Mitochondrial presequence protease	FOXG_07604	1	LK(1)ENVQQILR
tRNA synthetases class I (E and Q), catalytic domain	0.0417653	A0A0D2YBG4	149	K	Glutamyl-tRNA synthetase	FOXG_13642	1	TAPDGNGK(1)LLVR
tRNA synthetases class I (E and Q), catalytic domain	0.0417653	A0A0D2YBG4	468	K	Glutamyl-tRNA synthetase	FOXG_13642	1	NPDVGTK(1)QVTFGPK
tRNA synthetases class I (E and Q), catalytic domain	0.0417653	A0A0D2YBG4	341	K	Glutamyl-tRNA synthetase	FOXG_13642	1	K(1)VNLWEFAR
tRNA synthetases class I (E and Q), catalytic domain	0.0417653	A0A0D2YBG4	453	K	Glutamyl-tRNA synthetase	FOXG_13642	1	SYK(1)EDRPK
tRNA synthetases class I (E and Q), catalytic domain	0.0417653	A0A0D2YBG4	450	K	Glutamyl-tRNA synthetase	FOXG_13642	1	DAVTVTVTGGPEK(1)SYK
tRNA synthetases class I (E and Q), catalytic domain	0.0417653	A0A0D2YBG4	461	K	Glutamyl-tRNA synthetase	FOXG_13642	1	HVK(1)NPDVGTK
tRNA synthetases class I (E and Q), catalytic domain	0.0417653	A0A0D2YBG4	141	K	Glutamyl-tRNA synthetase	FOXG_13642	1	AALLNDYFAK(1)TAPDGNGK
tRNA synthetases class I (E and Q), catalytic domain	0.0417653	A0A0D2YBG4	338	K	Glutamyl-tRNA synthetase	FOXG_13642	1	NEQYHWFIDNLK(1)LR
tRNA synthetases class I (E and Q), catalytic domain	0.0417653	A0A0D2YBG4	507	K	Glutamyl-tRNA synthetase	FOXG_13642	1	GLDK(1)SASPIK
tRNA synthetases class I (E and Q), catalytic domain	0.0417653	A0A0J9VH02	89	K	Glutaminyl-tRNA synthetase	FOXG_10491	1	QGFLADVYK(1)ER
tRNA synthetases class I (E and Q), catalytic domain	0.0417653	A0A0J9VH02	129	K	Glutaminyl-tRNA synthetase	FOXG_10491	1	YHGGK(1)TILR
tRNA synthetases class I (E and Q), catalytic domain	0.0417653	A0A0J9VH02	485	K	Glutaminyl-tRNA synthetase	FOXG_10491	1	ATSFEK(1)DESGK
Ribosomal protein S15	0.00480819	A0A0D2XCY5	130	K	40S ribosomal protein S13	FOXG_01760	1	YYK(1)TVGVLPPTWK
Ribosomal protein S15	0.00480819	A0A0D2XCY5	93	K	40S ribosomal protein S13	FOXG_01760	1	SSGLAPELPEDLYMLIK(1)K
Ribosomal protein S15	0.00480819	A0A0D2XCY5	64	K	40S ribosomal protein S13	FOXG_01760	1	DSHGIAQVK(1)LVTGNR
Ribosomal protein S15	0.00480819	A0A0D2Y971	193	K	Uncharacterized protein	FOXG_12841	1	ITSLSNSSAK(1)DR
TFIIS helical bundle-like domain	0.0417653	A0A0J9WGK8	57	K	Transcription elongation factor S-II	FOXG_00882	1	AGVFVGK(1)LR
TFIIS helical bundle-like domain	0.0417653	A0A0J9WGK8	195	K	Transcription elongation factor S-II	FOXG_00882	0.999998	FKGETPDYK(1)K
TFIIS helical bundle-like domain	0.0417653	A0A0J9WGK8	143	K	Transcription elongation factor S-II	FOXG_00882	1	YETDNVNVK(1)R
TFIIS helical bundle-like domain	0.0417653	A0A0D2YH55	363	K	Transcription factor IWS1	FOXG_15647	1	PAVNAK(1)DAER
Semialdehyde dehydrogenase, NAD binding domain	0.0598099	A0A0D2XHA3	226	K	Aspartate-semialdehyde dehydrogenase	FOXG_03301	1	IDDK(1)GTAFIEQEGLR
Semialdehyde dehydrogenase, NAD binding domain	0.0598099	A0A0D2YBJ3	324	K	N-acetyl-gamma-glutamyl-phosphate reductase	FOXG_13671	1	LVK(1)VVGEAPVVK
Semialdehyde dehydrogenase, NAD binding domain	0.0598099	A0A0D2YBJ3	353	K	N-acetyl-gamma-glutamyl-phosphate reductase	FOXG_13671	1	HHVEIGGFAVDSTGK(1)R
Semialdehyde dehydrogenase, NAD binding domain	0.0598099	A0A0D2YBJ3	333	K	N-acetyl-gamma-glutamyl-phosphate reductase	FOXG_13671	1	VVGEAPVVK(1)AIQDK
Semialdehyde dehydrogenase, NAD binding domain	0.0598099	A0A0D2YBJ3	302	K	N-acetyl-gamma-glutamyl-phosphate reductase	FOXG_13671	1	GIHLTVNIPLNK(1)EMTSR
Semialdehyde dehydrogenase, NAD binding domain	0.0598099	A0A0D2YBJ3	183	K	N-acetyl-gamma-glutamyl-phosphate reductase	FOXG_13671	1	FDEDQK(1)TWK
Semialdehyde dehydrogenase, NAD binding domain	0.0598099	A0A0D2YBJ3	139	K	N-acetyl-gamma-glutamyl-phosphate reductase	FOXG_13671	1	IIYESLSPEEVAQLDK(1)DGK
Semialdehyde dehydrogenase, NAD binding domain	0.0598099	A0A0D2YBJ3	117	K	N-acetyl-gamma-glutamyl-phosphate reductase	FOXG_13671	1	ELQGQELK(1)GYSK
Elongation factor G C-terminus	0.149505	A0A0D2Y4X0	281	K	"Elongation factor G, mitochondrial"	MEF1	1	AVEQINTK(1)LK
Elongation factor G C-terminus	0.149505	A0A0D2Y4X0	263	K	"Elongation factor G, mitochondrial"	MEF1	1	ISFVNK(1)MDR
Elongation factor G C-terminus	0.149505	A0A0D2Y4X0	622	K	"Elongation factor G, mitochondrial"	MEF1	1	ADYDYLLK(1)R
Elongation factor G C-terminus	0.149505	A0A0D2Y4X0	822	K	"Elongation factor G, mitochondrial"	MEF1	1	YQAELEAK(1)R
Elongation factor G C-terminus	0.149505	A0A0J9UYI6	119	K	Elongation factor 2	FOXG_06275	1	NAQDLPK(1)LVEGLK
Elongation factor G C-terminus	0.149505	A0A0J9UYI6	112	K	Elongation factor 2	FOXG_06275	1	SVQVK(1)NAQDLPK
Elongation factor G C-terminus	0.149505	A0A0J9UYI6	98	K	Elongation factor 2	FOXG_06275	1	VMK(1)FSVSPVVQR
Elongation factor G C-terminus	0.149505	A0A0J9UYI6	39	K	Elongation factor 2	FOXG_06275	1	K(1)EDLFIK
Elongation factor G C-terminus	0.149505	A0A0J9UYI6	446	K	Elongation factor 2	FOXG_06275	1	GVK(1)ELVPGVENYYDK
Elongation factor G C-terminus	0.149505	A0A0J9UYI6	45	K	Elongation factor 2	FOXG_06275	1	EDLFIK(1)AIQR
Elongation factor G C-terminus	0.149505	A0A0J9UYI6	7	K	Elongation factor 2	FOXG_06275	1	MVPTSDK(1)GR
Core histone H2A/H2B/H3/H4	0.000108648	A0A0D2XW09	23	K	Histone H2A	FOXG_08173	1	SSK(1)AGLAFPVGR
Core histone H2A/H2B/H3/H4	0.000108648	A0A0C4DHX6	57	K	Histone H3	FOXG_13952	1	YQK(1)STELLIR
Core histone H2A/H2B/H3/H4	0.000108648	A0A0C4DHX6	80	K	Histone H3	FOXG_13952	1	EIAQDFK(1)SDLR
Core histone H2A/H2B/H3/H4	0.000108648	A0A0D2XW08	18	K	Histone H2B	---	1	LAAYNK(1)K
Core histone H2A/H2B/H3/H4	0.000108648	A0A0D2XW08	49	K	Histone H2B	---	1	HAVSEGTK(1)AVTK
Core histone H2A/H2B/H3/H4	0.000108648	A0A0D2XW08	19	K	Histone H2B	---	1	K(1)STISSR
Core histone H2A/H2B/H3/H4	0.000108648	A0A0D2XW08	41	K	Histone H2B	---	1	LILPGELAK(1)HAVSEGTK
Core histone H2A/H2B/H3/H4	0.000108648	A0A0D2XW08	12	K	Histone H2B	---	1	VASEASK(1)LAAYNK
Core histone H2A/H2B/H3/H4	0.000108648	A0A0D2Y474	131	K	Histone H2A	FOXG_11076	1	ALLLK(1)VEQK
Core histone H2A/H2B/H3/H4	0.000108648	A0A0D2Y474	48	K	Histone H2A	FOXG_11076	1	FLK(1)QNTQQK
AIR synthase related protein, C-terminal domain	0.0137591	A0A0J9UXY9	104	K	Glutamine amidotransferase type-1 domain-containing protein	FOXG_06129	1	ATSIALVCDLK(1)TVNR
AIR synthase related protein, C-terminal domain	0.0137591	A0A0J9UXY9	533	K	Glutamine amidotransferase type-1 domain-containing protein	FOXG_06129	1	DAGFGGK(1)FELR
AIR synthase related protein, C-terminal domain	0.0137591	A0A0D2Y2N6	286	K	ATP-grasp domain-containing protein	FOXG_10535	1	GPK(1)VLEYNVR
AIR synthase related protein, C-terminal domain	0.0137591	A0A0D2Y2N6	53	K	ATP-grasp domain-containing protein	FOXG_10535	1	TSNVSSVK(1)AEDFAGLVK
AIR synthase related protein, C-terminal domain	0.0137591	A0A0D2Y2N6	118	K	ATP-grasp domain-containing protein	FOXG_10535	1	K(1)YNVPTAAYENFSDYNK
AIR synthase related protein, C-terminal domain	0.0137591	A0A0D2Y2N6	758	K	ATP-grasp domain-containing protein	FOXG_10535	1	ADSVTQALTDAGEK(1)VYR
AIR synthase related protein, C-terminal domain	0.0137591	A0A0D2Y2N6	783	K	ATP-grasp domain-containing protein	FOXG_10535	1	DQGEACLIHNVDSWK(1)AETAVPSK
AIR synthase related protein, C-terminal domain	0.0137591	A0A0D2Y2N6	509	K	ATP-grasp domain-containing protein	FOXG_10535	1	LMIAQAMK(1)K
AIR synthase related protein, C-terminal domain	0.0137591	A0A0D2Y2N6	220	K	ATP-grasp domain-containing protein	FOXG_10535	1	SLPLAQDHK(1)R
AIR synthase related protein, C-terminal domain	0.0137591	A0A0D2Y2N6	352	K	ATP-grasp domain-containing protein	FOXG_10535	1	FSATVVLASGGYPGSYPK(1)GK
AIR synthase related protein, C-terminal domain	0.0137591	A0A0D2Y2N6	409	K	ATP-grasp domain-containing protein	FOXG_10535	1	AAVDAAYAALDK(1)K
AIR synthase related protein, C-terminal domain	0.0137591	A0A0D2Y2N6	157	K	ATP-grasp domain-containing protein	FOXG_10535	1	ATGLAAGK(1)GVILPQTK
AIR synthase related protein, C-terminal domain	0.0137591	A0A0D2Y2N6	380	K	ATP-grasp domain-containing protein	FOXG_10535	1	AMSVQTPPAGCNIFHAGTTLDSTGLK(1)TSGGR
Ribosomal protein L1p/L10e family	0.00126205	A0A0D2XYS9	136	K	Uncharacterized protein	FOXG_09151	1	AK(1)YSQYEAQR
Ribosomal protein L1p/L10e family	0.00126205	A0A0D2XYS9	337	K	Uncharacterized protein	FOXG_09151	1	SLDNTDETETPAAPTK(1)K
Ribosomal protein L1p/L10e family	0.00126205	A0A0D2XYS9	165	K	Uncharacterized protein	FOXG_09151	1	LPK(1)ILGK
Ribosomal protein L1p/L10e family	0.00126205	A0A0D2XYS9	318	K	Uncharacterized protein	FOXG_09151	0.999986	GEKPNIGK(1)K
Ribosomal protein L1p/L10e family	0.00126205	A0A0D2XYS9	108	K	Uncharacterized protein	FOXG_09151	1	AYK(1)DIVASEDFPAELGK
Ribosomal protein L1p/L10e family	0.00126205	A0A0D2XYS9	122	K	Uncharacterized protein	FOXG_09151	1	DIVASEDFPAELGK(1)R
Ribosomal protein L1p/L10e family	0.00126205	A0A0D2XDB8	152	K	Ribosomal protein	FOXG_01896	1	INEVK(1)STIK
Ribosomal protein L1p/L10e family	0.00126205	A0A0D2XDB8	130	K	Ribosomal protein	FOXG_01896	1	LLGPGLSK(1)AGK
Ribosomal protein L1p/L10e family	0.00126205	A0A0D2XDB8	156	K	Ribosomal protein	FOXG_01896	1	STIK(1)FQLK
Ribosomal protein L1p/L10e family	0.00126205	A0A0D2XDB8	3	K	Ribosomal protein	FOXG_01896	1	SK(1)ITVANVR
Ribosomal protein L1p/L10e family	0.00126205	A0A0D2XDB8	91	K	Ribosomal protein	FOXG_01896	1	HGGVDAMSADDLK(1)K
Ribosomal protein L1p/L10e family	0.00126205	A0A0D2XDB8	78	K	Ribosomal protein	FOXG_01896	1	AK(1)HGGVDAMSADDLK
Ribosomal protein L1p/L10e family	0.00126205	A0A0D2XDB8	106	K	Ribosomal protein	FOXG_01896	1	K(1)YDAFVASEALIK
Ribosomal protein L1p/L10e family	0.00126205	A0A0D2XDB8	24	K	Ribosomal protein	FOXG_01896	1	TQVGELLEYSNETK(1)K
Ribosomal protein L1p/L10e family	0.00126205	A0A0D2XDB8	214	K	Ribosomal protein	FOXG_01896	1	ASMSPPK(1)R
Ribosomal protein L1p/L10e family	0.00126205	A0A0D2XDB8	196	K	Ribosomal protein	FOXG_01896	1	K(1)GWQNVGSLTIK
Ribosomal protein L1p/L10e family	0.00126205	A0A0D2XUC6	185	K	Ribosomal protein L1	FOXG_07578	1	AGLGK(1)ILGPK
Redoxin	0.00480819	A0A0D2XGS9	115	K	Peroxiredoxin	FOXG_03123	1	ILFMSDK(1)DAK
Redoxin	0.00480819	A0A0D2X9Z1	156	K	Peroxiredoxin	FOXG_00706	1	YALK(1)VEDGK
Redoxin	0.00480819	A0A0D2X9Z1	117	K	Peroxiredoxin	FOXG_00706	1	AWSEQLDPAK(1)QTGIR
S4 domain	0.0417653	A0A0D2XI69	152	K	40S ribosomal protein S9	FOXG_03620	1	LDSQK(1)HIDFALTSPFGGGR
S4 domain	0.0417653	A0A0D2XI69	174	K	40S ribosomal protein S9	FOXG_03620	1	K(1)AAAAAGGEGGEDEEDEE
S4 domain	0.0417653	A0A0D2XI69	90	K	40S ribosomal protein S9	FOXG_03620	1	MK(1)LDYVLALK
S4 domain	0.0417653	A0A0D2XI69	63	K	40S ribosomal protein S9	FOXG_03620	1	QLLTLDEK(1)DPK
S4 domain	0.0417653	A0A0D2XI69	49	K	40S ribosomal protein S9	FOXG_03620	1	VGLTLSK(1)IR
S4 domain	0.0417653	A0A0D2XI69	113	K	40S ribosomal protein S9	FOXG_03620	1	LQTCVWK(1)LGLAK
S4 domain	0.0417653	A0A0D2XGN9	22	K	40S ribosomal protein S4	FOXG_03083	1	LSAPSHWLLDK(1)LSGTYAPK
S4 domain	0.0417653	A0A0D2XGN9	161	K	40S ribosomal protein S4	FOXG_03083	1	VNDTVK(1)IDLATGK
S4 domain	0.0417653	A0A0D2XGN9	155	K	40S ribosomal protein S4	FOXG_03083	1	YPDPLIK(1)VNDTVK
S4 domain	0.0417653	A0A0D2XGN9	71	K	40S ribosomal protein S4	FOXG_03083	1	LVK(1)VDGK
S4 domain	0.0417653	A0A0D2XGN9	239	K	40S ribosomal protein S4	FOXG_03083	1	PWISLPK(1)GK
S4 domain	0.0417653	A0A0D2XGN9	122	K	40S ribosomal protein S4	FOXG_03083	1	IQAEEAEYK(1)LGK
S4 domain	0.0417653	A0A0D2XGN9	62	K	40S ribosomal protein S4	FOXG_03083	1	ETK(1)AILMQR
S4 domain	0.0417653	A0A0D2XGN9	211	K	40S ribosomal protein S4	FOXG_03083	1	HDGGFNIVHVK(1)DAIDNSFATR
Citrate synthase	0.00299214	A0A0D2XBN2	185	K	Citrate synthase	FOXG_01304	1	FAK(1)AYEQGLNK
Citrate synthase	0.00299214	A0A0D2Y4T8	231	K	Citrate synthase	FOXG_11291	1	GGK(1)VAPIQK
Citrate synthase	0.00299214	A0A0D2Y4T8	373	K	Citrate synthase	FOXG_11291	1	AFAQEK(1)MPNDPMFK
Citrate synthase	0.00299214	A0A0D2Y4T8	228	K	Citrate synthase	FOXG_11291	1	IYQNVFK(1)GGK
Citrate synthase	0.00299214	A0A0D2Y4T8	68	K	Citrate synthase	FOXG_11291	1	VVDK(1)VTLDQVYGGAR
Citrate synthase	0.00299214	A0A0D2Y4T8	193	K	Citrate synthase	FOXG_11291	1	AYAK(1)GINK
Citrate synthase	0.00299214	A0A0D2Y4T8	55	K	Citrate synthase	FOXG_11291	1	IEQVK(1)ALR
Citrate synthase	0.00299214	A0A0D2XUT9	273	K	ATP-citrate synthase subunit 1	FOXG_07744	1	VIDAVK(1)QGIITK
Citrate synthase	0.00299214	A0A0D2XUT9	509	K	ATP-citrate synthase subunit 1	FOXG_07744	1	ANK(1)LIPGIGHR
Citrate synthase	0.00299214	A0A0D2XUT9	314	K	ATP-citrate synthase subunit 1	FOXG_07744	1	TEVQFGHAGSFANSQLETAK(1)MK
Citrate synthase	0.00299214	A0A0D2XUT9	103	K	ATP-citrate synthase subunit 1	FOXG_07744	1	AMSK(1)HPDVDVVVNFASSR
Citrate synthase	0.00299214	A0A0D2XUT9	191	K	ATP-citrate synthase subunit 1	FOXG_07744	1	IGNTGGMMDNIVASK(1)LYR
Citrate synthase	0.00299214	A0A0D2XUT9	532	K	ATP-citrate synthase subunit 1	FOXG_07744	1	VELVK(1)EYVLNNFPSHK
Citrate synthase	0.00299214	A0A0D2XUT9	37	K	ATP-citrate synthase subunit 1	FOXG_07744	1	PLSPLPEHALFTDK(1)TR
Citrate synthase	0.00299214	A0A0D2XUT9	157	K	ATP-citrate synthase subunit 1	FOXG_07744	1	K(1)GVTIIGPATVGGIKPGSFK
Arginase family	0.125129	A0A0D2Y9E5	205	K	Arginase	FOXG_12915	1	SVDVGEK(1)K
Arginase family	0.125129	A0A0D2Y9E5	191	K	Arginase	FOXG_12915	1	K(1)LVYIGLR
Arginase family	0.125129	A0A0D2Y9E5	126	K	Arginase	FOXG_12915	1	MTLTLGGDHSIAIGTIAGTAK(1)ATR
Arginase family	0.125129	A0A0J9VCM0	58	K	Agmatinase	FOXG_09454	1	TVSALAPK(1)AR
SMC proteins Flexible Hinge Domain	0.101849	A0A0J9UNH8	831	K	Structural maintenance-chromosome 1	FOXG_04230	1	LEQEVSEK(1)R
SMC proteins Flexible Hinge Domain	0.101849	A0A0D2XX62	932	K	Structural maintenance of chromosomes protein	FOXG_08578	1	EQQGAAEK(1)VAR
SMC proteins Flexible Hinge Domain	0.101849	A0A0D2XX62	322	K	Structural maintenance of chromosomes protein	FOXG_08578	1	LATILDLK(1)K
tRNA synthetases class II core domain (F)	0.00480819	A0A0D2X8S7	380	K	Phenylalanyl-tRNA synthetase alpha chain	FOXG_00286	1	QVHQNGK(1)FGSIGYR
tRNA synthetases class II core domain (F)	0.00480819	A0A0D2X8S7	396	K	Phenylalanyl-tRNA synthetase alpha chain	FOXG_00286	1	YPWSAEETK(1)R
tRNA synthetases class II core domain (F)	0.00480819	A0A0D2Y4R0	477	K	Phenylalanyl-tRNA synthetase	FOXG_11263	1	ALVK(1)ELGVELR
Glutaredoxin	0.0417653	A0A0D2XKG6	89	K	Glutaredoxin domain-containing protein	---	1	QQHIGGNSDVQSLK(1)SGGK
Glutaredoxin	0.0417653	A0A0D2YBI5	158	K	Glutaredoxin	FOXG_13663	1	VILEGEPEQK(1)E
TIP49 C-terminus	0.00480819	A0A0D2XVJ7	413	K	RuvB-like helicase	FOXG_08009	1	YASNLISTSQLVSAK(1)R
TIP49 C-terminus	0.00480819	A0A0D2XVJ7	446	K	RuvB-like helicase	FOXG_08009	1	FVAESEK(1)R
TIP49 C-terminus	0.00480819	A0A0D2XVJ7	277	K	RuvB-like helicase	FOXG_08009	1	DQINTK(1)VGEWK
TIP49 C-terminus	0.00480819	A0A0D2XV91	124	K	RuvB-like helicase	FOXG_07899	1	AIGLK(1)VR
TIP49 C-terminus	0.00480819	A0A0D2XV91	35	K	RuvB-like helicase	FOXG_07899	0.998999	GLGLK(0.001)PDGYAEK(0.999)QAAGFVGQVGAR
TIP49 C-terminus	0.00480819	A0A0D2XV91	183	K	RuvB-like helicase	FOXG_07899	1	LDPSIYEAIQK(1)ER
TIP49 C-terminus	0.00480819	A0A0D2XV91	275	K	RuvB-like helicase	FOXG_07899	1	MTEITDK(1)LR
CoA-ligase	0.068198	A0A0D2XK89	49	K	"Succinate--CoA ligase [ADP-forming] subunit alpha, mitochondrial"	FOXG_04362	1	VIYQGFTGK(1)QGTFHAQQAIEYGTK
CoA-ligase	0.068198	A0A0D2XK89	40	K	"Succinate--CoA ligase [ADP-forming] subunit alpha, mitochondrial"	FOXG_04362	1	INADTK(1)VIYQGFTGK
CoA-ligase	0.068198	A0A0D2XK89	291	K	"Succinate--CoA ligase [ADP-forming] subunit alpha, mitochondrial"	FOXG_04362	1	MGHAGAIVSGGK(1)GGADTK
CoA-ligase	0.068198	A0A0D2XK89	64	K	"Succinate--CoA ligase [ADP-forming] subunit alpha, mitochondrial"	FOXG_04362	1	QGTFHAQQAIEYGTK(1)VVGGTNPK
CoA-ligase	0.068198	A0A0D2XK89	175	K	"Succinate--CoA ligase [ADP-forming] subunit alpha, mitochondrial"	FOXG_04362	1	IGIMPGFIHK(1)R
CoA-ligase	0.068198	A0A0D2XK89	299	K	"Succinate--CoA ligase [ADP-forming] subunit alpha, mitochondrial"	FOXG_04362	1	IK(1)ALEDAGVIVER
CoA-ligase	0.068198	A0A0D2XK89	143	K	"Succinate--CoA ligase [ADP-forming] subunit alpha, mitochondrial"	FOXG_04362	1	ITDMLK(1)TQSK
CoA-ligase	0.068198	A0A0D2XUT9	273	K	ATP-citrate synthase subunit 1	FOXG_07744	1	VIDAVK(1)QGIITK
CoA-ligase	0.068198	A0A0D2XUT9	509	K	ATP-citrate synthase subunit 1	FOXG_07744	1	ANK(1)LIPGIGHR
CoA-ligase	0.068198	A0A0D2XUT9	314	K	ATP-citrate synthase subunit 1	FOXG_07744	1	TEVQFGHAGSFANSQLETAK(1)MK
CoA-ligase	0.068198	A0A0D2XUT9	103	K	ATP-citrate synthase subunit 1	FOXG_07744	1	AMSK(1)HPDVDVVVNFASSR
CoA-ligase	0.068198	A0A0D2XUT9	191	K	ATP-citrate synthase subunit 1	FOXG_07744	1	IGNTGGMMDNIVASK(1)LYR
CoA-ligase	0.068198	A0A0D2XUT9	532	K	ATP-citrate synthase subunit 1	FOXG_07744	1	VELVK(1)EYVLNNFPSHK
CoA-ligase	0.068198	A0A0D2XUT9	37	K	ATP-citrate synthase subunit 1	FOXG_07744	1	PLSPLPEHALFTDK(1)TR
CoA-ligase	0.068198	A0A0D2XUT9	157	K	ATP-citrate synthase subunit 1	FOXG_07744	1	K(1)GVTIIGPATVGGIKPGSFK
CoA-ligase	0.068198	A0A0J9VRH1	234	K	"Succinate--CoA ligase [ADP-forming] subunit beta, mitochondrial"	FOXG_12819	1	IFTEK(1)DSTQIEINPLSETSDHK
CoA-ligase	0.068198	A0A0J9VRH1	68	K	"Succinate--CoA ligase [ADP-forming] subunit beta, mitochondrial"	FOXG_12819	1	EAK(1)EIAEK
CoA-ligase	0.068198	A0A0J9VRH1	226	K	"Succinate--CoA ligase [ADP-forming] subunit beta, mitochondrial"	FOXG_12819	1	DTIQK(1)LYK
CoA-ligase	0.068198	A0A0J9VRH1	92	K	"Succinate--CoA ligase [ADP-forming] subunit beta, mitochondrial"	FOXG_12819	1	GK(1)GTFDNGLK
CoA-ligase	0.068198	A0A0J9VRH1	209	K	"Succinate--CoA ligase [ADP-forming] subunit beta, mitochondrial"	FOXG_12819	1	EIATK(1)LGFSEQCIEEAK
CoA-ligase	0.068198	A0A0J9VRH1	73	K	"Succinate--CoA ligase [ADP-forming] subunit beta, mitochondrial"	FOXG_12819	1	EIAEK(1)IGNDDMVIK
CoA-ligase	0.068198	A0A0J9VRH1	229	K	"Succinate--CoA ligase [ADP-forming] subunit beta, mitochondrial"	FOXG_12819	1	LYK(1)IFTEK
CoA-ligase	0.068198	A0A0J9VRH1	100	K	"Succinate--CoA ligase [ADP-forming] subunit beta, mitochondrial"	FOXG_12819	1	GTFDNGLK(1)GGVR
emp24/gp25L/p24 family/GOLD	0.0262561	A0A0D2XNA0	99	K	GOLD domain-containing protein	FOXG_05429	1	FTFSAADAGDHK(1)ICFTPSSSSGR
emp24/gp25L/p24 family/GOLD	0.0262561	A0A0D2XNA0	144	K	GOLD domain-containing protein	FOXG_05429	1	GK(1)IQDITSR
emp24/gp25L/p24 family/GOLD	0.0262561	A0A0D2XV19	77	K	GOLD domain-containing protein	FOXG_07827	1	IIMDGQK(1)ER
Calponin homology (CH) domain	0.0056763	A0A0D2XEI6	187	K	RP/EB family microtubule-associated protein	FOXG_02318	1	DFYFSK(1)LR
Calponin homology (CH) domain	0.0056763	A0A0D2XD00	267	K	Calponin-homology (CH) domain-containing protein	FOXG_01775	1	VPTLAEK(1)ER
Calponin homology (CH) domain	0.0056763	A0A0D2XNN3	312	K	Fimbrin	FOXG_05565	1	TVK(1)NFSSDVK
KH domain	0.109416	A0A0D2XD59	49	K	Uncharacterized protein	---	1	DETGVK(1)AGVSK
KH domain	0.109416	A0A0D2XD59	26	K	Uncharacterized protein	---	1	AIVSSK(1)EAGVIIGK
KH domain	0.109416	A0A0D2XD59	140	K	Uncharacterized protein	---	1	MVAQK(1)EMLPQSTER
KH domain	0.109416	A0A0D2XZN4	233	K	40S ribosomal protein S3	FOXG_09465	1	EEQAVLQPVSQDYGAK(1)AAQAAQAAQDAR
KH domain	0.109416	A0A0D2XZN4	111	K	40S ribosomal protein S3	FOXG_09465	1	YK(1)LLNGLAVR
KH domain	0.109416	A0A0D2XZN4	78	K	40S ribosomal protein S3	FOXG_09465	1	ELTSLIQK(1)R
KH domain	0.109416	A0A0D2XZN4	168	K	40S ribosomal protein S3	FOXG_09465	1	FTDGFMIHSGQPAK(1)DFIDHATR
KH domain	0.109416	A0A0D2XZN4	135	K	40S ribosomal protein S3	FOXG_09465	1	FIMESGAK(1)GCEVVVSGK
KH domain	0.109416	A0A0D2XZN4	205	K	40S ribosomal protein S3	FOXG_09465	1	AGPQK(1)TLPDAVTIIEPK
KH domain	0.109416	A0A0D2XZN4	81	K	40S ribosomal protein S3	FOXG_09465	1	FK(1)FPENSVSLYAAK
KH domain	0.109416	A0A0D2XZN4	200	K	40S ribosomal protein S3	FOXG_09465	1	GSDPEGK(1)AGPQK
KH domain	0.109416	A0A0D2XZN4	93	K	40S ribosomal protein S3	FOXG_09465	1	FPENSVSLYAAK(1)VQNR
KH domain	0.109416	A0A0D2XZN4	144	K	40S ribosomal protein S3	FOXG_09465	1	GCEVVVSGK(1)LR
KH domain	0.109416	A0A0D2XZN4	10	K	40S ribosomal protein S3	FOXG_09465	1	AHPGSQISK(1)R
KH domain	0.109416	A0A0D2XQE1	918	K	Uncharacterized protein	FOXG_06187	1	GTASQVAK(1)AK
KH domain	0.109416	A0A0D2XQE1	85	K	Uncharacterized protein	FOXG_06187	1	GK(1)AANVAPIWGAK
KH domain	0.109416	A0A0D2XQE1	225	K	Uncharacterized protein	FOXG_06187	1	GGSTIK(1)ALQEK
KH domain	0.109416	A0A0D2XQE1	1239	K	Uncharacterized protein	FOXG_06187	1	DQAK(1)DEAIEIIGTK
KH domain	0.109416	A0A0D2XQE1	83	K	Uncharacterized protein	FOXG_06187	1	TLDTQSHELFPELGGPK(1)GK
KH domain	0.109416	A0A0D2XQE1	156	K	Uncharacterized protein	FOXG_06187	1	RPIPDIIK(1)DLNR
KH domain	0.109416	A0A0D2XQE1	230	K	Uncharacterized protein	FOXG_06187	1	ALQEK(1)SGAK
KH domain	0.109416	A0A0D2XQE1	797	K	Uncharacterized protein	FOXG_06187	1	YK(1)VHIFFPR
KH domain	0.109416	A0A0D2XQE1	177	K	Uncharacterized protein	FOXG_06187	1	YK(1)FDATGPQDVAQQALK
KH domain	0.109416	A0A0D2XQE1	696	K	Uncharacterized protein	FOXG_06187	0.986183	SNAFVEQEK(0.014)EDEK(0.986)ER
KH domain	0.109416	A0A0D2XQE1	980	K	Uncharacterized protein	FOXG_06187	1	TIQFPK(1)QEADGNTIK
KH domain	0.109416	A0A0D2XQE1	275	K	Uncharacterized protein	FOXG_06187	1	DAILK(1)IADER
KH domain	0.109416	A0A0D2XQE1	946	K	Uncharacterized protein	FOXG_06187	1	YHK(1)ALIGAGGSNLR
KH domain	0.109416	A0A0D2XQE1	1073	K	Uncharacterized protein	FOXG_06187	1	AK(1)EHIQGLVQQQQGETIQVPR
CRAL/TRIO, N-terminal domain	0.0056763	A0A0D2XUG8	38	K	CRAL-TRIO domain-containing protein	FOXG_07621	1	TK(1)YEALLEQVK
CRAL/TRIO, N-terminal domain	0.0056763	A0A0D2Y8U3	251	K	CRAL-TRIO domain-containing protein	FOXG_12711	1	SELLK(1)QIPAENLPK
CRAL/TRIO, N-terminal domain	0.0056763	A0A0D2Y8U3	19	K	CRAL-TRIO domain-containing protein	FOXG_12711	1	GPEK(1)QDGHAGYLTEDQIAK
CRAL/TRIO, N-terminal domain	0.0056763	A0A0D2Y8U3	293	K	CRAL-TRIO domain-containing protein	FOXG_12711	1	PAWWEK(1)K
CRAL/TRIO, N-terminal domain	0.0056763	A0A0D2Y8U3	79	K	CRAL-TRIO domain-containing protein	FOXG_12711	1	AMFLDTEK(1)WR
CRAL/TRIO, N-terminal domain	0.0056763	A0A0D2Y8U3	15	K	CRAL-TRIO domain-containing protein	FOXG_12711	1	YDNYDFPIK(1)GPEK
CRAL/TRIO, N-terminal domain	0.0056763	A0A0D2XIG3	59	K	CRAL-TRIO domain-containing protein	---	1	EEASPAEADPK(1)K
CRAL/TRIO, N-terminal domain	0.0056763	A0A0D2XIG3	350	K	CRAL-TRIO domain-containing protein	---	1	YIEPIAGENDK(1)MK
Lyase	0.383726	A0A0J9WB42	296	K	Adenylosuccinate lyase	FOXG_16942	1	VLSFEASHQVQSLGK(1)SNDLVER
Lyase	0.383726	A0A0J9WB42	95	K	Adenylosuccinate lyase	FOXG_16942	1	GAQGTTGTQASFLEIFGGDHDK(1)CDK
Lyase	0.383726	A0A0J9WB42	14	K	Adenylosuccinate lyase	FOXG_16942	1	LAK(1)VLYNLQK
Lyase	0.383726	A0A0J9WB42	47	K	Adenylosuccinate lyase	FOXG_16942	1	NEPTLSFTHLQPAQISTVGK(1)R
Lyase	0.383726	A0A0J9WB42	336	K	Adenylosuccinate lyase	FOXG_16942	1	SAQLVDK(1)FCGPGCK
Lyase	0.383726	A0A0D2XGP1	128	K	"Fumarate hydratase, mitochondrial"	FOXG_03085	1	YGLDPK(1)IGAAIQQAAK
Lyase	0.383726	A0A0D2XGP1	185	K	"Fumarate hydratase, mitochondrial"	FOXG_03085	1	AIEILGGTMGSK(1)K
Lyase	0.383726	A0A0D2XGP1	138	K	"Fumarate hydratase, mitochondrial"	FOXG_03085	1	IGAAIQQAAK(1)EVADGK
Lyase	0.383726	A0A0D2XGP1	485	K	"Fumarate hydratase, mitochondrial"	FOXG_03085	1	IGYDMASK(1)VAK
RNA polymerase Rpb2, domain 6	0.000332761	A0A0D2XZ38	326	K	DNA-directed RNA polymerase subunit beta	FOXG_09260	1	AYLGEK(1)FR
RNA polymerase Rpb2, domain 6	0.000332761	A0A0D2XZ38	886	K	DNA-directed RNA polymerase subunit beta	FOXG_09260	1	LVNLDGITHYEK(1)YK
RNA polymerase Rpb2, domain 6	0.000332761	A0A0D2XZ38	654	K	DNA-directed RNA polymerase subunit beta	FOXG_09260	1	PVK(1)YLPLQK
RNA polymerase Rpb2, domain 6	0.000332761	A0A0D2XZ38	928	K	DNA-directed RNA polymerase subunit beta	FOXG_09260	1	SPIIGDK(1)FSSR
RNA polymerase Rpb2, domain 6	0.000332761	A0A0D2XA85	1040	K	DNA-directed RNA polymerase subunit beta	FOXG_00800	1	HMVQDK(1)MHSR
RNA polymerase Rpb2, domain 6	0.000332761	A0A0C4DHV9	152	K	DNA-directed RNA polymerase subunit beta	FOXG_10639	1	EIPLHEMDDEQQAEYK(1)R
HECT-domain (ubiquitin-transferase)	0.200522	A0A0D2XML3	641	K	E3 ubiquitin-protein ligase	FOXG_05190	1	NIDVTNENK(1)K
HECT-domain (ubiquitin-transferase)	0.200522	A0A0D2XML3	24	K	E3 ubiquitin-protein ligase	FOXG_05190	1	VTIIAADGLYK(1)R
HECT-domain (ubiquitin-transferase)	0.200522	A0A0D2XAN4	1358	K	E3 ubiquitin-protein ligase HUWE1	FOXG_00950	1	VAAFGLK(1)K
Domain of unknown function (DUF3358)	0.0137591	A0A0D2Y4A0	559	K	Aminopeptidase	FOXG_11102	1	LAK(1)LSNQLDK
Domain of unknown function (DUF3358)	0.0137591	A0A0D2Y4A0	840	K	Aminopeptidase	FOXG_11102	1	FMADK(1)DTSSFNR
Domain of unknown function (DUF3358)	0.0137591	A0A0D2Y4A0	440	K	Aminopeptidase	FOXG_11102	1	AHAYGNAK(1)TTALWNALGEASGK
Domain of unknown function (DUF3358)	0.0137591	A0A0D2Y4A0	630	K	Aminopeptidase	FOXG_11102	1	SVFGEDESIK(1)K
Domain of unknown function (DUF3358)	0.0137591	A0A0D2Y4A0	731	K	Aminopeptidase	FOXG_11102	1	EWFNTK(1)SIDGK
Domain of unknown function (DUF3358)	0.0137591	A0A0D2Y4A0	78	K	Aminopeptidase	FOXG_11102	1	FNYDSK(1)AQR
Domain of unknown function (DUF3358)	0.0137591	A0A0D2Y4A0	635	K	Aminopeptidase	FOXG_11102	1	ALDK(1)FTLK
Domain of unknown function (DUF3358)	0.0137591	A0A0D2Y4A0	639	K	Aminopeptidase	FOXG_11102	1	FTLK(1)LIDEK
Domain of unknown function (DUF3358)	0.0137591	A0A0D2Y4A0	724	K	Aminopeptidase	FOXG_11102	1	TVEILK(1)K
Domain of unknown function (DUF3358)	0.0137591	A0A0D2Y4A0	871	K	Aminopeptidase	FOXG_11102	1	LK(1)EWLSAHGYA
Domain of unknown function (DUF3358)	0.0137591	A0A0D2Y4A0	72	K	Aminopeptidase	FOXG_11102	1	TFESTK(1)FNYDSK
Domain of unknown function (DUF3358)	0.0137591	A0A0D2Y4A0	66	K	Aminopeptidase	FOXG_11102	1	VSVDSK(1)TFESTK
Domain of unknown function (DUF3358)	0.0137591	A0A0D2Y4A0	725	K	Aminopeptidase	FOXG_11102	1	K(1)EWFNTK
Domain of unknown function (DUF3358)	0.0137591	A0A0D2XHT6	936	K	Aminopeptidase	FOXG_03484	1	DNWDVLTK(1)R
Domain of unknown function (DUF3358)	0.0137591	A0A0D2XHT6	600	K	Aminopeptidase	FOXG_03484	1	VADIWTK(1)K
Domain of unknown function (DUF3358)	0.0137591	A0A0D2XHT6	818	K	Aminopeptidase	FOXG_03484	1	AAIVEDEPTK(1)K
Domain of unknown function (DUF3358)	0.0137591	A0A0D2XHT6	884	K	Aminopeptidase	FOXG_03484	1	SLGFAK(1)DAALIK
HMGL-like	0.00218447	A0A0J9UCC3	280	K	"Homocitrate synthase, mitochondrial"	FOXG_01159	1	MVVTAPEYTK(1)THYK
HMGL-like	0.00218447	A0A0J9UCC3	102	K	"Homocitrate synthase, mitochondrial"	FOXG_01159	1	HICSLGLK(1)AK
HMGL-like	0.00218447	A0A0J9UCC3	117	K	"Homocitrate synthase, mitochondrial"	FOXG_01159	1	CNMDDAK(1)R
HMGL-like	0.00218447	A0A0J9UCC3	41	K	"Homocitrate synthase, mitochondrial"	FOXG_01159	1	YK(1)IIESTLR
HMGL-like	0.00218447	A0A0D2XAN9	189	K	Hydroxymethylglutaryl-CoA lyase	FOXG_00955	1	DSK(1)AIGLR
HMGL-like	0.00218447	A0A0J9UCR8	492	K	Pyruvate carboxylase	FOXG_01733	1	AFAK(1)AVR
HMGL-like	0.00218447	A0A0J9UCR8	142	K	Pyruvate carboxylase	FOXG_01733	1	EQESLK(1)ESFER
HMGL-like	0.00218447	A0A0J9UCR8	228	K	Pyruvate carboxylase	FOXG_01733	1	LAK(1)TAGYR
HMGL-like	0.00218447	A0A0J9UCR8	955	K	Pyruvate carboxylase	FOXG_01733	1	VFEDYK(1)K
HMGL-like	0.00218447	A0A0J9UCR8	14	K	Pyruvate carboxylase	FOXG_01733	1	ADEAYVIGK(1)R
HMGL-like	0.00218447	A0A0J9UCR8	604	K	Pyruvate carboxylase	FOXG_01733	1	GANGVAYSSLPDNAIDHFVDQAK(1)K
HMGL-like	0.00218447	A0A0J9UCR8	313	K	Pyruvate carboxylase	FOXG_01733	1	ITTEDPAK(1)GFSPDTGK
HMGL-like	0.00218447	A0A0J9UCR8	109	K	Pyruvate carboxylase	FOXG_01733	1	YEEVK(1)DFTDK
HMGL-like	0.00218447	A0A0J9UCR8	956	K	Pyruvate carboxylase	FOXG_01733	1	K(1)FVQQYGDLSVLPTR
HMGL-like	0.00218447	A0A0J9UCR8	990	K	Pyruvate carboxylase	FOXG_01733	1	GK(1)VLILK
HMGL-like	0.00218447	A0A0J9UCR8	201	K	Pyruvate carboxylase	FOXG_01733	1	HQK(1)VVEIAPAK
HMGL-like	0.00218447	A0A0J9UCR8	321	K	Pyruvate carboxylase	FOXG_01733	1	GFSPDTGK(1)IEVYR
HMGL-like	0.00218447	A0A0D2XEI3	5	K	2-isopropylmalate synthase	FOXG_02315	1	TMLK(1)EPWK
Peptidase family M1	0.0056763	A0A0D2Y4A0	559	K	Aminopeptidase	FOXG_11102	1	LAK(1)LSNQLDK
Peptidase family M1	0.0056763	A0A0D2Y4A0	840	K	Aminopeptidase	FOXG_11102	1	FMADK(1)DTSSFNR
Peptidase family M1	0.0056763	A0A0D2Y4A0	440	K	Aminopeptidase	FOXG_11102	1	AHAYGNAK(1)TTALWNALGEASGK
Peptidase family M1	0.0056763	A0A0D2Y4A0	630	K	Aminopeptidase	FOXG_11102	1	SVFGEDESIK(1)K
Peptidase family M1	0.0056763	A0A0D2Y4A0	731	K	Aminopeptidase	FOXG_11102	1	EWFNTK(1)SIDGK
Peptidase family M1	0.0056763	A0A0D2Y4A0	78	K	Aminopeptidase	FOXG_11102	1	FNYDSK(1)AQR
Peptidase family M1	0.0056763	A0A0D2Y4A0	635	K	Aminopeptidase	FOXG_11102	1	ALDK(1)FTLK
Peptidase family M1	0.0056763	A0A0D2Y4A0	639	K	Aminopeptidase	FOXG_11102	1	FTLK(1)LIDEK
Peptidase family M1	0.0056763	A0A0D2Y4A0	724	K	Aminopeptidase	FOXG_11102	1	TVEILK(1)K
Peptidase family M1	0.0056763	A0A0D2Y4A0	871	K	Aminopeptidase	FOXG_11102	1	LK(1)EWLSAHGYA
Peptidase family M1	0.0056763	A0A0D2Y4A0	72	K	Aminopeptidase	FOXG_11102	1	TFESTK(1)FNYDSK
Peptidase family M1	0.0056763	A0A0D2Y4A0	66	K	Aminopeptidase	FOXG_11102	1	VSVDSK(1)TFESTK
Peptidase family M1	0.0056763	A0A0D2Y4A0	725	K	Aminopeptidase	FOXG_11102	1	K(1)EWFNTK
Peptidase family M1	0.0056763	A0A0D2XHT6	936	K	Aminopeptidase	FOXG_03484	1	DNWDVLTK(1)R
Peptidase family M1	0.0056763	A0A0D2XHT6	600	K	Aminopeptidase	FOXG_03484	1	VADIWTK(1)K
Peptidase family M1	0.0056763	A0A0D2XHT6	818	K	Aminopeptidase	FOXG_03484	1	AAIVEDEPTK(1)K
Peptidase family M1	0.0056763	A0A0D2XHT6	884	K	Aminopeptidase	FOXG_03484	1	SLGFAK(1)DAALIK
Peptidase family M1	0.0056763	A0A0D2XMP0	238	K	Leukotriene A(4) hydrolase	---	1	DMEK(1)FMEVAEK
Peptidase family M1	0.0056763	A0A0D2XMP0	586	K	Leukotriene A(4) hydrolase	---	1	QLALQTFEK(1)NK
Peptidase family M1	0.0056763	A0A0D2XMP0	415	K	Leukotriene A(4) hydrolase	---	1	WSGK(1)SLDSFEFK
Peptidase family M1	0.0056763	A0A0D2XMP0	478	K	Leukotriene A(4) hydrolase	---	1	WK(1)DANFTPSAK
eRF1 domain 3	0.0598099	A0A0D2XDB5	64	K	Eukaryotic peptide chain release factor subunit 1	FOXG_01893	1	MLAEEYGTASNIK(1)SR
eRF1 domain 3	0.0598099	A0A0D2XDB5	17	K	Eukaryotic peptide chain release factor subunit 1	FOXG_01893	1	NIEIWK(1)VK
eRF1 domain 3	0.0598099	A0A0D2XDB5	290	K	Eukaryotic peptide chain release factor subunit 1	FOXG_01893	1	LIGK(1)YFEEISQDTGK
eRF1 domain 3	0.0598099	A0A0D2Y253	340	K	Protein DOM34 homolog	FOXG_10347	1	YVALVDK(1)VR
Ribosomal protein L22p/L17e	0.0137591	A0A0J9UTL0	112	K	Uncharacterized protein	FOXG_05548	1	SVDDAIVQMK(1)WSK
Ribosomal protein L22p/L17e	0.0137591	A0A0J9UTL0	161	K	Uncharacterized protein	FOXG_05548	1	IQTVDGK(1)WIEIEDPTR
Ribosomal protein L22p/L17e	0.0137591	A0A0J9UTL0	90	K	Uncharacterized protein	FOXG_05548	1	SEFMPTSVK(1)K
Ribosomal protein L22p/L17e	0.0137591	A0A0D2XJZ4	52	K	60S ribosomal protein L17	FOXG_04262	1	AVTFLENVK(1)EHK
Ribosomal protein L22p/L17e	0.0137591	A0A0D2XJZ4	124	K	60S ribosomal protein L17	FOXG_04262	1	HIQVNQAPK(1)QR
Ribosomal protein L22p/L17e	0.0137591	A0A0D2XJZ4	74	K	60S ribosomal protein L17	FOXG_04262	1	TAQGK(1)QFGVSK(1)AR
Ribosomal protein L22p/L17e	0.0137591	A0A0D2XJZ4	13	K	60S ribosomal protein L17	FOXG_04262	1	YAATEIQSSK(1)SAR
Ribosomal protein L22p/L17e	0.0137591	A0A0D2XJZ4	80	K	60S ribosomal protein L17	FOXG_04262	1	TAQGK(1)QFGVSK(1)AR
Ribosomal protein L22p/L17e	0.0137591	A0A0D2XJZ4	105	K	60S ribosomal protein L17	FOXG_04262	1	NAEANADAK(1)GLDTGALIVK
Ribosomal protein L22p/L17e	0.0137591	A0A0D2XJZ4	115	K	60S ribosomal protein L17	FOXG_04262	1	GLDTGALIVK(1)HIQVNQAPK
Ribosomal protein L22p/L17e	0.0137591	A0A0D2XJZ4	55	K	60S ribosomal protein L17	FOXG_04262	1	EHK(1)EAVPMR
Domain of unknown function (DUF1993)	0.0598099	A0A0D2X8V9	61	K	Uncharacterized protein	FOXG_00318	1	FAEK(1)LVAR
Domain of unknown function (DUF1993)	0.0598099	A0A0D2Y9E9	98	K	Uncharacterized protein	FOXG_12919	1	IAQVLEVVEK(1)ADR
Sec23/Sec24 trunk domain	0.0598099	A0A0D2Y8W3	963	K	Uncharacterized protein	FOXG_12731	1	GSK(1)GLTIQLAR
Sec23/Sec24 trunk domain	0.0598099	A0A0D2XVX7	434	K	Uncharacterized protein	---	1	K(1)SSQIPSDIR
HMG (high mobility group) box	0.0810126	A0A0D2X8H9	276	K	HMG box domain-containing protein	FOXG_00188	1	DVNPTEK(1)ALYEQR
HMG (high mobility group) box	0.0810126	A0A0D2X8H9	262	K	HMG box domain-containing protein	FOXG_00188	1	FK(1)EIGESWK
HMG (high mobility group) box	0.0810126	A0A0D2X8H9	226	K	HMG box domain-containing protein	FOXG_00188	1	PVK(1)QISDER
HMG (high mobility group) box	0.0810126	A0A0J9UEQ7	166	K	HMG box domain-containing protein	FOXG_02065	1	PGLESK(1)EK
HMG (high mobility group) box	0.0810126	A0A0J9U761	69	K	Structure-specific recognition protein 1	FOXG_00672	1	ALNEK(1)QR
HMG (high mobility group) box	0.0810126	A0A0J9U761	77	K	Structure-specific recognition protein 1	FOXG_00672	1	APYEAK(1)AAADK
HMG (high mobility group) box	0.0810126	A0A0J9U761	26	K	Structure-specific recognition protein 1	FOXG_00672	1	DPNAPK(1)R
UBA/TS-N domain	0.0799641	A0A0D2XDS7	39	K	UV excision repair protein Rad23	FOXG_02057	1	GWEPK(1)LQK
UBA/TS-N domain	0.0799641	A0A0D2XDS7	51	K	UV excision repair protein Rad23	FOXG_02057	1	ILK(1)DEETVGSYNIEEK
UBA/TS-N domain	0.0799641	A0A0D2XB10	39	K	Uncharacterized protein	FOXG_01077	1	TSSDSTHSITINDTATVLDLK(1)TK
LSM domain	0.00154149	A0A0D2Y4Y1	25	K	Small nuclear ribonucleoprotein F	FOXG_11335	1	LK(1)WGEVEYK
LSM domain	0.00154149	A0A0D2X9M3	10	K	U6 snRNA-associated Sm-like protein LSm8	LSM8	1	ATLGGYLNK(1)K
LSM domain	0.00154149	A0A0D2X9N1	62	K	U6 snRNA-associated Sm-like protein LSm6	FOXG_00596	1	TAEYVNGQK(1)R
LSM domain	0.00154149	A0A0D2XB32	9	K	Small nuclear ribonucleoprotein G	FOXG_01099	1	APAQPELK(1)K
LSM domain	0.00154149	A0A0D2XIA9	51	K	Small nuclear ribonucleoprotein	FOXG_03662	0.997579	K(0.002)ENILDLGK(0.998)YMDK
LSM domain	0.00154149	A0A0D2XIA9	55	K	Small nuclear ribonucleoprotein	FOXG_03662	1	YMDK(1)QITVK
LSM domain	0.00154149	A0A0D2XD14	104	K	Small nuclear ribonucleoprotein Sm D2	FOXG_01789	1	FISK(1)MFLR
LSM domain	0.00154149	A0A0D2XD14	13	K	Small nuclear ribonucleoprotein Sm D2	FOXG_01789	1	IQELLSK(1)SR
LSM domain	0.00154149	A0A0J9WLQ2	53	K	U6 snRNA-associated Sm-like protein LSm4	LSM4	1	GNNIK(1)YLR
RNA polymerase Rpb2, domain 7	0.000332761	A0A0D2XZ38	326	K	DNA-directed RNA polymerase subunit beta	FOXG_09260	1	AYLGEK(1)FR
RNA polymerase Rpb2, domain 7	0.000332761	A0A0D2XZ38	886	K	DNA-directed RNA polymerase subunit beta	FOXG_09260	1	LVNLDGITHYEK(1)YK
RNA polymerase Rpb2, domain 7	0.000332761	A0A0D2XZ38	654	K	DNA-directed RNA polymerase subunit beta	FOXG_09260	1	PVK(1)YLPLQK
RNA polymerase Rpb2, domain 7	0.000332761	A0A0D2XZ38	928	K	DNA-directed RNA polymerase subunit beta	FOXG_09260	1	SPIIGDK(1)FSSR
RNA polymerase Rpb2, domain 7	0.000332761	A0A0D2XA85	1040	K	DNA-directed RNA polymerase subunit beta	FOXG_00800	1	HMVQDK(1)MHSR
RNA polymerase Rpb2, domain 7	0.000332761	A0A0C4DHV9	152	K	DNA-directed RNA polymerase subunit beta	FOXG_10639	1	EIPLHEMDDEQQAEYK(1)R
Myb-like DNA-binding domain	0.141033	A0A0D2XJU2	243	K	Uncharacterized protein	FOXG_04208	1	GLQAWQPSADPVVLEGK(1)K
Myb-like DNA-binding domain	0.141033	A0A0D2XJU2	575	K	Uncharacterized protein	FOXG_04208	1	LVSAASNVTLQK(1)LELK
Myb-like DNA-binding domain	0.141033	A0A0D2XJU2	150	K	Uncharacterized protein	FOXG_04208	1	TPAVYK(1)DYR
Myb-like DNA-binding domain	0.141033	A0A0D2Y8Y0	617	K	Uncharacterized protein	FOXG_12748	1	WSK(1)IAGIINR
Myb-like DNA-binding domain	0.141033	A0A0D2XW86	57	K	Pre-mRNA-splicing factor cef-1	FOXG_08250	1	WNEWLDPSIK(1)K
2Fe-2S iron-sulfur cluster binding domain	0.125129	A0A0D2XZ56	172	K	"Succinate dehydrogenase [ubiquinone] iron-sulfur subunit, mitochondrial"	FOXG_09278	1	DTPAEDGK(1)EYR
2Fe-2S iron-sulfur cluster binding domain	0.125129	A0A0D2XZ56	60	K	"Succinate dehydrogenase [ubiquinone] iron-sulfur subunit, mitochondrial"	FOXG_09278	1	WNPDTPSEK(1)PR
2Fe-2S iron-sulfur cluster binding domain	0.125129	A0A0D2XZ56	45	K	"Succinate dehydrogenase [ubiquinone] iron-sulfur subunit, mitochondrial"	FOXG_09278	1	DSDANLK(1)SFQIYR
2Fe-2S iron-sulfur cluster binding domain	0.125129	A0A0D2XZ56	235	K	"Succinate dehydrogenase [ubiquinone] iron-sulfur subunit, mitochondrial"	FOXG_09278	1	K(1)TNLENSMSLYR
2Fe-2S iron-sulfur cluster binding domain	0.125129	A0A0D2XVH5	161	K	Uncharacterized protein	---	1	FHEIGGK(1)R
2Fe-2S iron-sulfur cluster binding domain	0.125129	A0A0D2XVH5	57	K	Uncharacterized protein	---	1	VSIEAGSALIQACEK(1)AGSTVPR
2Fe-2S iron-sulfur cluster binding domain	0.125129	A0A0D2XVH5	679	K	Uncharacterized protein	---	1	VQLVDQNK(1)GAQVTGTPLK
2Fe-2S iron-sulfur cluster binding domain	0.125129	A0A0D2XVH5	167	K	Uncharacterized protein	---	1	AVEDK(1)NIGPLIK
2Fe-2S iron-sulfur cluster binding domain	0.125129	A0A0D2XVH5	302	K	Uncharacterized protein	---	1	FACDGLK(1)TQR
2Fe-2S iron-sulfur cluster binding domain	0.125129	A0A0D2XVH5	689	K	Uncharacterized protein	---	1	GAQVTGTPLK(1)K
2Fe-2S iron-sulfur cluster binding domain	0.125129	A0A0D2XVH5	623	K	Uncharacterized protein	---	1	TDWK(1)ILR
2Fe-2S iron-sulfur cluster binding domain	0.125129	A0A0D2XVH5	105	K	Uncharacterized protein	---	1	PVASCAWPVQPGMVVK(1)TNSPLTHK
2Fe-2S iron-sulfur cluster binding domain	0.125129	A0A0D2XVH5	293	K	Uncharacterized protein	---	1	LNDDVNEEWINDK(1)TR
C-terminal domain of 1-Cys peroxiredoxin	0.0598099	A0A0J9VF77	188	K	Peroxiredoxin (Alkyl hydroperoxide reductase subunit C)	FOXG_10111	1	ADPK(1)GSLEYFSEQGENDSNETR
C-terminal domain of 1-Cys peroxiredoxin	0.0598099	A0A0D2YGI9	200	K	Peroxidase	FOXG_15430	1	NEEAK(1)TLFPEFR
C-terminal domain of 1-Cys peroxiredoxin	0.0598099	A0A0D2YGI9	173	K	Peroxidase	FOXG_15430	1	VIDSLQTGDK(1)YR
Adenylate kinase, active site lid	0.0137591	A0A0D2XP83	264	K	"GTP:AMP phosphotransferase, mitochondrial"	ADK2	1	LFAEFEK(1)R
Adenylate kinase, active site lid	0.0137591	A0A0D2Y8P5	88	K	Adenylate kinase	ADK1	1	TPLGVEAK(1)K
Adenylate kinase, active site lid	0.0137591	A0A0D2Y8P5	145	K	Adenylate kinase	ADK1	1	NQK(1)LQHAVELQIDDSLLVAR
Adenylate kinase, active site lid	0.0137591	A0A0D2Y8P5	188	K	Adenylate kinase	ADK1	1	EYMK(1)DDITGEPLIQR
Adenylate kinase, active site lid	0.0137591	A0A0D2Y8P5	208	K	Adenylate kinase	ADK1	1	SDDNAEALK(1)K
Adenylate kinase, active site lid	0.0137591	A0A0D2Y8P5	226	K	Adenylate kinase	ADK1	1	QTAPVVGYYK(1)K
Adenylate kinase, active site lid	0.0137591	A0A0D2Y8P5	249	K	Adenylate kinase	ADK1	1	NMLK(1)VLNEK
Adenylate kinase, active site lid	0.0137591	A0A0D2Y8P5	184	K	Adenylate kinase	ADK1	1	SYHTTFNPPK(1)EYMK
Ribosomal protein L6	0.0137591	A0A0J9U592	119	K	60S ribosomal protein L9-B	FOXG_00237	1	NFIGEK(1)LVR
Ribosomal protein L6	0.0137591	A0A0J9U592	172	K	60S ribosomal protein L9-B	FOXG_00237	1	K(1)FLDGLYVSEK
Ribosomal protein L6	0.0137591	A0A0J9U592	49	K	60S ribosomal protein L9-B	FOXG_00237	1	DLSHLAVNFTVPK(1)K
Ribosomal protein L6	0.0137591	A0A0J9U592	2	K	60S ribosomal protein L9-B	FOXG_00237	1	MK(1)YIHSQELLEIPEGVK
Ribosomal protein L6	0.0137591	A0A0J9U592	17	K	60S ribosomal protein L9-B	FOXG_00237	1	YIHSQELLEIPEGVK(1)VSIK
Ribosomal protein L6	0.0137591	A0A0D2XQI1	87	K	Uncharacterized protein	---	1	DLTSYK(1)K
Ribosomal protein L6	0.0137591	A0A0D2XQI1	132	K	Uncharacterized protein	---	1	VVSLNVQDTDAK(1)DQK
tRNA synthetases class II (D, K and N)	0.00725574	A0A0D2XI35	83	K	Asparaginyl-tRNA synthetase	FOXG_03584	1	AEK(1)DAQDEAAR
tRNA synthetases class II (D, K and N)	0.00725574	A0A0D2XI35	71	K	Asparaginyl-tRNA synthetase	FOXG_03584	1	AVAYAAQQK(1)K
tRNA synthetases class II (D, K and N)	0.00725574	A0A0D2XI35	44	K	Asparaginyl-tRNA synthetase	FOXG_03584	1	HGAESEYQVK(1)K
tRNA synthetases class II (D, K and N)	0.00725574	A0A0D2XI35	422	K	Asparaginyl-tRNA synthetase	FOXG_03584	1	GIK(1)NEDGNDHTFGDDIAEAAER
tRNA synthetases class II (D, K and N)	0.00725574	A0A0J9UI89	123	K	Aspartyl-tRNA synthetase	FOXG_03094	1	MQGAK(1)MAFVELR
tRNA synthetases class II (D, K and N)	0.00725574	A0A0J9UI89	373	K	Aspartyl-tRNA synthetase	FOXG_03094	1	EK(1)YSTDFYVLDK
tRNA synthetases class II (D, K and N)	0.00725574	A0A0J9UI89	77	K	Aspartyl-tRNA synthetase	FOXG_03094	1	AAAGNTEDLAK(1)DNYGDSTHLTK
tRNA synthetases class II (D, K and N)	0.00725574	A0A0J9UI89	259	K	Aspartyl-tRNA synthetase	FOXG_03094	1	EGVDNLSLENVPGASMATHLNNPVMHK(1)R
tRNA synthetases class II (D, K and N)	0.00725574	A0A0J9UI89	325	K	Aspartyl-tRNA synthetase	FOXG_03094	1	TVYPSEDFLLPK(1)PGK
tRNA synthetases class II (D, K and N)	0.00725574	A0A0D2XAC0	94	K	AA_TRNA_LIGASE_II domain-containing protein	---	1	IAPELWLK(1)R
tRNA synthetases class II (D, K and N)	0.00725574	A0A0J9UIT9	124	K	Lysine--tRNA ligase	FOXG_03018	1	DK(1)IIQIGAR
tRNA synthetases class II (D, K and N)	0.00725574	A0A0J9UIT9	57	K	Lysine--tRNA ligase	FOXG_03018	1	GPAPAPK(1)K
tRNA synthetases class II (D, K and N)	0.00725574	A0A0J9UIT9	390	K	Lysine--tRNA ligase	FOXG_03018	0.999988	TTFHTQTGEK(1)YEVNWEKPWPR
tRNA synthetases class II (D, K and N)	0.00725574	A0A0J9UIT9	585	K	Lysine--tRNA ligase	FOXG_03018	1	DDK(1)LEQK
tRNA synthetases class II (D, K and N)	0.00725574	A0A0J9UIT9	249	K	Lysine--tRNA ligase	FOXG_03018	1	YLDLICNEK(1)AR
tRNA synthetases class II (D, K and N)	0.00725574	A0A0J9UIT9	397	K	Lysine--tRNA ligase	FOXG_03018	1	YEVNWEK(1)PWPR
tRNA synthetases class II (D, K and N)	0.00725574	A0A0J9UIT9	98	K	Lysine--tRNA ligase	FOXG_03018	1	SPNPYPHK(1)FNVTYDLR
tRNA synthetases class II (D, K and N)	0.00725574	A0A0J9UIT9	501	K	Lysine--tRNA ligase	FOXG_03018	1	K(1)EIANAYTELNDPFDQR
tRNA synthetases class II (D, K and N)	0.00725574	A0A0J9UIT9	24	K	Lysine--tRNA ligase	FOXG_03018	1	ADAAAPPTEQVSNLHLDEVTGEK(1)VSK
tRNA synthetases class II (D, K and N)	0.00725574	A0A0J9UIT9	500	K	Lysine--tRNA ligase	FOXG_03018	1	FEAFVCK(1)K
MGS-like domain	0.0137591	A0A0D2XQV2	2128	K	Protein pyrABCN	FOXG_06351	1	ALALPPK(1)VR
MGS-like domain	0.0137591	A0A0D2XQV2	1266	K	Protein pyrABCN	FOXG_06351	1	DNDIK(1)VIECNVR
MGS-like domain	0.0137591	A0A0D2XQV2	1769	K	Protein pyrABCN	FOXG_06351	1	LTVDDIK(1)DR
MGS-like domain	0.0137591	A0A0D2XQV2	887	K	Protein pyrABCN	FOXG_06351	1	IDK(1)WFLR
MGS-like domain	0.0137591	A0A0D2XQV2	579	K	Protein pyrABCN	FOXG_06351	1	SMDSIGEK(1)CAK
MGS-like domain	0.0137591	A0A0D2XQV2	830	K	Protein pyrABCN	FOXG_06351	1	SFEEAIQK(1)AIR
MGS-like domain	0.0137591	A0A0D2XQV2	1197	K	Protein pyrABCN	FOXG_06351	1	EIEMDAVAK(1)DGK
MGS-like domain	0.0137591	A0A0D2XQV2	1393	K	Protein pyrABCN	FOXG_06351	1	LEK(1)LGYK
MGS-like domain	0.0137591	A0A0D2XQV2	884	K	Protein pyrABCN	FOXG_06351	1	IWELTK(1)IDK
MGS-like domain	0.0137591	A0A0D2XQV2	161	K	Protein pyrABCN	FOXG_06351	1	GSMLGK(1)MR
MGS-like domain	0.0137591	A0A0D2XQV2	1188	K	Protein pyrABCN	FOXG_06351	1	YIENAK(1)EIEMDAVAK
MGS-like domain	0.0137591	A0A0D2XQV2	210	K	Protein pyrABCN	FOXG_06351	1	NLVAEVSIK(1)APK
MGS-like domain	0.0137591	A0A0D2XQV2	933	K	Protein pyrABCN	FOXG_06351	1	QLAK(1)FWSSNEIAVR
MGS-like domain	0.0137591	A0A0D2XQV2	649	K	Protein pyrABCN	FOXG_06351	1	GWK(1)EIEYEVVR
MGS-like domain	0.0137591	A0A0D2XQV2	2017	K	Protein pyrABCN	FOXG_06351	1	TIAISTSHSSVQK(1)GETLQDTLR
MGS-like domain	0.0137591	A0A0D2XQV2	1379	K	Protein pyrABCN	FOXG_06351	1	NILLSIGSYK(1)DK
MGS-like domain	0.0137591	A0A0D2XQV2	1453	K	Protein pyrABCN	FOXG_06351	1	NTIDLYINLPSNNK(1)YR
MGS-like domain	0.0137591	A0A0D2XQV2	901	K	Protein pyrABCN	FOXG_06351	1	GLSDFAK(1)R
MGS-like domain	0.0137591	A0A0D2X961	67	K	MGS domain-containing protein	---	1	VK(1)TLHPAVHAGILAR
MGS-like domain	0.0137591	A0A0D2X961	560	K	MGS domain-containing protein	---	1	VAQSGAK(1)YVAAPGGSQNDAAVFDTAEK
MGS-like domain	0.0137591	A0A0D2X961	283	K	MGS domain-containing protein	---	1	HVSPAGAAIGLPLTEDEK(1)K
MGS-like domain	0.0137591	A0A0D2X961	40	K	MGS domain-containing protein	---	1	ILASGGTSK(1)MIR
MGS-like domain	0.0137591	A0A0D2X961	463	K	MGS domain-containing protein	---	1	LAGDK(1)ADNWWMR
MGS-like domain	0.0137591	A0A0D2X961	532	K	MGS domain-containing protein	---	1	EAWMK(1)QLK
MGS-like domain	0.0137591	A0A0D2X961	489	K	MGS domain-containing protein	---	1	RPDK(1)SNAIDLLVSGQLPK
Aminotransferase class-V	0.0456703	A0A0D2Y2D2	76	K	Aminotran_5 domain-containing protein	FOXG_10426	1	YEYPK(1)ILDENR
Aminotransferase class-V	0.0456703	A0A0D2XVF1	376	K	Phosphoserine aminotransferase	FOXG_07963	1	NGDTDGTEK(1)AFLK
Aminotransferase class-V	0.0456703	A0A0D2XVF1	331	K	Phosphoserine aminotransferase	FOXG_07963	1	VEGQEAVSAK(1)K
Aminotransferase class-V	0.0456703	A0A0D2XN28	358	K	Cysteine desulfurase	FOXG_05357	1	IAK(1)EEMAYDTK
Cytochrome b5-like Heme/Steroid binding domain	0.141182	A0A0C4DHR6	1160	K	Chitin synthase	FOXG_04162	1	GQDVSK(1)YWDNIK
Cytochrome b5-like Heme/Steroid binding domain	0.141182	A0A0D2XGY4	89	K	Cytochrome-b5 reductase	FOXG_03180	1	RLPGDEGPK(1)R
Cytochrome b5-like Heme/Steroid binding domain	0.141182	A0A0D2XVA2	142	K	Ceramide very long chain fatty acid hydroxylase	FOXG_07910	1	DTDYNLDYK(1)K
Cytochrome b5-like Heme/Steroid binding domain	0.141182	A0A0D2XME1	242	K	Acyl-CoA dehydrogenase	FOXG_05118	1	IANEVFSGK(1)K
Cytochrome b5-like Heme/Steroid binding domain	0.141182	A0A0D2XX07	330	K	Acyl-CoA desaturase	FOXG_08523	1	VQQLQK(1)K
Cytochrome b5-like Heme/Steroid binding domain	0.141182	A0A0D2XX07	442	K	Acyl-CoA desaturase	FOXG_08523	1	AQFENK(1)DITYMNDSAGQR
Cytochrome b5-like Heme/Steroid binding domain	0.141182	A0A0D2XX07	19	K	Acyl-CoA desaturase	FOXG_08523	1	NAQPFPDGTK(1)DYVPLR
Cytochrome b5-like Heme/Steroid binding domain	0.141182	A0A0D2XX07	148	K	Acyl-CoA desaturase	FOXG_08523	1	YTDTDK(1)DPYSVR
Cytochrome b5-like Heme/Steroid binding domain	0.141182	A0A0D2XX07	322	K	Acyl-CoA desaturase	FOXG_08523	1	ANEIEK(1)GR
Cytochrome b5-like Heme/Steroid binding domain	0.141182	A0A0D2XX07	435	K	Acyl-CoA desaturase	FOXG_08523	1	GGCEVEIWK(1)R
Ribosomal protein S5, C-terminal domain	0.00480819	A0A0J9U977	192	K	30S ribosomal protein S5	FOXG_00966	1	HAVDPEDQGQDDSGK(1)YQEIK
Ribosomal protein S5, C-terminal domain	0.00480819	A0A0J9U977	168	K	30S ribosomal protein S5	FOXG_00966	1	TYTAEAPDLGK(1)VPGVK
Ribosomal protein S5, C-terminal domain	0.00480819	A0A0D2Y4M4	92	K	40S ribosomal protein S2	FOXG_11227	1	PVQK(1)QTR
Ribosomal protein S5, C-terminal domain	0.00480819	A0A0D2Y4M4	161	K	40S ribosomal protein S2	FOXG_11227	1	GYWGTNLGQPHSLPCK(1)ESGK
Ribosomal protein S5, C-terminal domain	0.00480819	A0A0D2Y4M4	120	K	40S ribosomal protein S2	FOXG_11227	1	AIVIIGDSEGHVGLGIK(1)TSK
Ribosomal protein S5, C-terminal domain	0.00480819	A0A0D2Y4M4	165	K	40S ribosomal protein S2	FOXG_11227	1	ESGK(1)CGSVTVR
Ribosomal protein S5, C-terminal domain	0.00480819	A0A0D2Y4M4	241	K	40S ribosomal protein S2	FOXG_11227	1	LIK(1)SPLDEYADTLR
Ribosomal protein S5, C-terminal domain	0.00480819	A0A0D2Y4M4	37	K	40S ribosomal protein S2	FOXG_11227	1	NEEK(1)EWQPVTK
Ribosomal protein S5, C-terminal domain	0.00480819	A0A0D2Y4M4	86	K	40S ribosomal protein S2	FOXG_11227	0.999903	LKDEVMK(1)IK
RNA polymerase Rpb1, domain 3	0.0417653	A0A0D2YCC0	362	K	DNA-directed RNA polymerase subunit	---	1	NPVQGAAAK(1)R
RNA polymerase Rpb1, domain 3	0.0417653	A0A0D2YCC0	353	K	DNA-directed RNA polymerase subunit	---	1	NK(1)NPVQGAAAK
RNA polymerase Rpb1, domain 3	0.0417653	A0A0D2YCC0	90	K	DNA-directed RNA polymerase subunit	---	1	YVDK(1)CLSGIK
RNA polymerase Rpb1, domain 3	0.0417653	A0A0D2YCC0	328	K	DNA-directed RNA polymerase subunit	---	1	ELQEEK(1)ADVNR
RNA polymerase Rpb1, domain 3	0.0417653	A0A0D2YCC0	1247	K	DNA-directed RNA polymerase subunit	---	1	LLALVK(1)K
RNA polymerase Rpb1, domain 3	0.0417653	A0A0J9U7R5	99	K	DNA-directed RNA polymerase subunit	FOXG_00887	1	PVYHPGFIK(1)K
Legume-like lectin family	0.00480819	A0A0D2Y2Q9	361	K	L-type lectin-like domain-containing protein	FOXG_10558	1	VMELEK(1)DIQGLR
Legume-like lectin family	0.00480819	A0A0D2XE36	164	K	"Lectin, mannose-binding 2"	FOXG_02167	1	TSYDK(1)SNDGK
Phosphoribosyl transferase domain	0.00299214	A0A0D2XAY6	149	K	Adenine phosphoribosyltransferase	FOXG_01052	1	EYGK(1)DLFQMQEDAVR
Phosphoribosyl transferase domain	0.00299214	A0A0D2XX30	221	K	Orotate phosphoribosyltransferase	FOXG_08546	1	SFASEDDIK(1)R
Phosphoribosyl transferase domain	0.00299214	A0A0D2XX30	181	K	Orotate phosphoribosyltransferase	FOXG_08546	1	LPATDGDESK(1)PGPSAIGELR
Phosphoribosyl transferase domain	0.00299214	A0A0D2XX30	30	K	Orotate phosphoribosyltransferase	FOXG_08546	1	FGSFELK(1)SK
Phosphoribosyl transferase domain	0.00299214	A0A0D2XG90	123	K	Pribosyltran domain-containing protein	FOXG_02932	1	TTLEYAVK(1)ELEK
Phosphoribosyl transferase domain	0.00299214	A0A0D2XG90	127	K	Pribosyltran domain-containing protein	FOXG_02932	1	ELEK(1)DVEIAR
Phosphoribosyl transferase domain	0.00299214	A0A0D2XG90	144	K	Pribosyltran domain-containing protein	FOXG_02932	1	MGEGAPAPK(1)TEFSIFVLHNK
Phosphoribosyl transferase domain	0.00299214	A0A0D2XG90	14	K	Pribosyltran domain-containing protein	FOXG_02932	1	LYVTYNDVHK(1)MCQK
Anticodon binding domain	0.00725574	A0A0D2XDG5	59	K	AA_TRNA_LIGASE_II domain-containing protein	---	1	EILAGK(1)YGEDSK
Anticodon binding domain	0.00725574	A0A0D2XDG5	212	K	AA_TRNA_LIGASE_II domain-containing protein	---	1	EMTEEK(1)GLDGEVADR
Anticodon binding domain	0.00725574	A0A0D2XDG5	21	K	AA_TRNA_LIGASE_II domain-containing protein	---	1	DWEGK(1)DMVIR
Anticodon binding domain	0.00725574	A0A0D2XDG5	471	K	AA_TRNA_LIGASE_II domain-containing protein	---	1	EMGLQEGHPEK(1)EGILVSMSDMAK
Anticodon binding domain	0.00725574	A0A0D2XDG5	381	K	AA_TRNA_LIGASE_II domain-containing protein	---	1	MAAEK(1)NAAVR
Anticodon binding domain	0.00725574	A0A0D2XDG5	108	K	AA_TRNA_LIGASE_II domain-containing protein	---	1	YHIAK(1)VYR
Anticodon binding domain	0.00725574	A0A0D2XDG5	96	K	AA_TRNA_LIGASE_II domain-containing protein	---	1	FLAMNK(1)QIQNIK
Anticodon binding domain	0.00725574	A0A0D2XDG5	195	K	AA_TRNA_LIGASE_II domain-containing protein	---	1	TISSAVDK(1)LDK
Anticodon binding domain	0.00725574	A0A0D2XD82	124	K	AA_TRNA_LIGASE_II domain-containing protein	---	1	LNGDK(1)EAR
Anticodon binding domain	0.00725574	A0A0D2XD82	436	K	AA_TRNA_LIGASE_II domain-containing protein	---	1	DAK(1)TVETALLATSQEQR
Anticodon binding domain	0.00725574	A0A0D2XD82	307	K	AA_TRNA_LIGASE_II domain-containing protein	---	1	DTQLSGK(1)TTTR
Anticodon binding domain	0.00725574	A0A0D2XD82	91	K	AA_TRNA_LIGASE_II domain-containing protein	---	1	TSGHVDK(1)FADWMCK
Anticodon binding domain	0.00725574	A0A0D2XD82	585	K	AA_TRNA_LIGASE_II domain-containing protein	---	1	VDDSSASIGK(1)R
Anticodon binding domain	0.00725574	A0A0D2XD82	628	K	AA_TRNA_LIGASE_II domain-containing protein	---	1	AEQEK(1)IIDAIK
Anticodon binding domain	0.00725574	A0A0D2XD82	98	K	AA_TRNA_LIGASE_II domain-containing protein	---	1	FADWMCK(1)DPK
Anticodon binding domain	0.00725574	A0A0D2XD82	180	K	AA_TRNA_LIGASE_II domain-containing protein	---	1	IDNYGGPELGELIK(1)K
Anticodon binding domain	0.00725574	A0A0D2XD82	349	K	AA_TRNA_LIGASE_II domain-containing protein	---	1	IGVDLTK(1)LR
Anticodon binding domain	0.00725574	A0A0D2XD82	432	K	AA_TRNA_LIGASE_II domain-containing protein	---	1	FGPQFK(1)K
Anticodon binding domain	0.00725574	A0A0D2XD82	151	K	AA_TRNA_LIGASE_II domain-containing protein	---	1	TEAVK(1)LDDAVVK
Anticodon binding domain	0.00725574	A0A0D2XWU1	190	K	Prolyl-tRNA synthetase	FOXG_08457	1	WEAK(1)QTTPFLR
Anticodon binding domain	0.00725574	A0A0D2XWU1	9	K	Prolyl-tRNA synthetase	FOXG_08457	1	MEGAAEQSK(1)SALK
Anticodon binding domain	0.00725574	A0A0D2XWU1	347	K	Prolyl-tRNA synthetase	FOXG_08457	1	TQVVIVPVGITK(1)K
Anticodon binding domain	0.00725574	A0A0D2XWU1	41	K	Prolyl-tRNA synthetase	FOXG_08457	1	QTNLPVVGGK(1)K
Anticodon binding domain	0.00725574	A0A0D2XWU1	42	K	Prolyl-tRNA synthetase	FOXG_08457	1	K(1)ADEIIGITVSK
Anticodon binding domain	0.00725574	A0A0D2XWU1	335	K	Prolyl-tRNA synthetase	FOXG_08457	1	VAK(1)TQVVIVPVGITK
Anticodon binding domain	0.00725574	A0A0D2XWU1	125	K	Prolyl-tRNA synthetase	FOXG_08457	1	EK(1)DHVEGFAPELAWVTK
Anticodon binding domain	0.00725574	A0A0D2XWU1	423	K	Prolyl-tRNA synthetase	FOXG_08457	1	RDTGEK(1)GEIAITDVATK
Anticodon binding domain	0.00725574	A0A0D2XWU1	31	K	Prolyl-tRNA synthetase	FOXG_08457	1	AAK(1)QTNLPVVGGK
Anticodon binding domain	0.00725574	A0A0D2X8C8	237	K	AA_TRNA_LIGASE_II domain-containing protein	---	1	YK(1)EYFIQQR
Anticodon binding domain	0.00725574	A0A0D2X8C8	519	K	AA_TRNA_LIGASE_II domain-containing protein	---	1	YVGDIATWDSAEK(1)K
Anticodon binding domain	0.00725574	A0A0D2X8C8	250	K	AA_TRNA_LIGASE_II domain-containing protein	---	1	VPDGTK(1)STVYR
Anticodon binding domain	0.00725574	A0A0D2X8C8	680	K	AA_TRNA_LIGASE_II domain-containing protein	---	1	GLYSDVDLSSNTFQK(1)K
Anticodon binding domain	0.00725574	A0A0D2X8C8	314	K	AA_TRNA_LIGASE_II domain-containing protein	---	1	ALEEYK(1)HFLAEAAK
Anticodon binding domain	0.00725574	A0A0D2X8C8	531	K	AA_TRNA_LIGASE_II domain-containing protein	---	1	LEEALNSFSEK(1)TGAK
Anticodon binding domain	0.00725574	A0A0D2X8C8	520	K	AA_TRNA_LIGASE_II domain-containing protein	---	1	K(1)LEEALNSFSEK
Anticodon binding domain	0.00725574	A0A0D2X8C8	92	K	AA_TRNA_LIGASE_II domain-containing protein	---	1	EEK(1)GTSWETTPGAIAK
Anticodon binding domain	0.00725574	A0A0D2X8C8	506	K	AA_TRNA_LIGASE_II domain-containing protein	---	1	LSTRPEK(1)YVGDIATWDSAEK
Anticodon binding domain	0.00725574	A0A0D2X8C8	18	K	AA_TRNA_LIGASE_II domain-containing protein	---	1	AVEGASEK(1)SLPSRPAK
Anticodon binding domain	0.00725574	A0A0D2X8C8	736	K	AA_TRNA_LIGASE_II domain-containing protein	---	1	MVQLK(1)SSR
Anticodon binding domain	0.00725574	A0A0D2X8C8	10	K	AA_TRNA_LIGASE_II domain-containing protein	---	1	SSDQADAAK(1)AVEGASEK
Anticodon binding domain	0.00725574	A0A0D2X8C8	133	K	AA_TRNA_LIGASE_II domain-containing protein	---	1	PLEK(1)SCK
Anticodon binding domain	0.00725574	A0A0D2X8C8	105	K	AA_TRNA_LIGASE_II domain-containing protein	---	1	GTSWETTPGAIAK(1)GISK
Glutamine amidotransferase class-I	0.249127	A0A0D2XQV2	2128	K	Protein pyrABCN	FOXG_06351	1	ALALPPK(1)VR
Glutamine amidotransferase class-I	0.249127	A0A0D2XQV2	1266	K	Protein pyrABCN	FOXG_06351	1	DNDIK(1)VIECNVR
Glutamine amidotransferase class-I	0.249127	A0A0D2XQV2	1769	K	Protein pyrABCN	FOXG_06351	1	LTVDDIK(1)DR
Glutamine amidotransferase class-I	0.249127	A0A0D2XQV2	887	K	Protein pyrABCN	FOXG_06351	1	IDK(1)WFLR
Glutamine amidotransferase class-I	0.249127	A0A0D2XQV2	579	K	Protein pyrABCN	FOXG_06351	1	SMDSIGEK(1)CAK
Glutamine amidotransferase class-I	0.249127	A0A0D2XQV2	830	K	Protein pyrABCN	FOXG_06351	1	SFEEAIQK(1)AIR
Glutamine amidotransferase class-I	0.249127	A0A0D2XQV2	1197	K	Protein pyrABCN	FOXG_06351	1	EIEMDAVAK(1)DGK
Glutamine amidotransferase class-I	0.249127	A0A0D2XQV2	1393	K	Protein pyrABCN	FOXG_06351	1	LEK(1)LGYK
Glutamine amidotransferase class-I	0.249127	A0A0D2XQV2	884	K	Protein pyrABCN	FOXG_06351	1	IWELTK(1)IDK
Glutamine amidotransferase class-I	0.249127	A0A0D2XQV2	161	K	Protein pyrABCN	FOXG_06351	1	GSMLGK(1)MR
Glutamine amidotransferase class-I	0.249127	A0A0D2XQV2	1188	K	Protein pyrABCN	FOXG_06351	1	YIENAK(1)EIEMDAVAK
Glutamine amidotransferase class-I	0.249127	A0A0D2XQV2	210	K	Protein pyrABCN	FOXG_06351	1	NLVAEVSIK(1)APK
Glutamine amidotransferase class-I	0.249127	A0A0D2XQV2	933	K	Protein pyrABCN	FOXG_06351	1	QLAK(1)FWSSNEIAVR
Glutamine amidotransferase class-I	0.249127	A0A0D2XQV2	649	K	Protein pyrABCN	FOXG_06351	1	GWK(1)EIEYEVVR
Glutamine amidotransferase class-I	0.249127	A0A0D2XQV2	2017	K	Protein pyrABCN	FOXG_06351	1	TIAISTSHSSVQK(1)GETLQDTLR
Glutamine amidotransferase class-I	0.249127	A0A0D2XQV2	1379	K	Protein pyrABCN	FOXG_06351	1	NILLSIGSYK(1)DK
Glutamine amidotransferase class-I	0.249127	A0A0D2XQV2	1453	K	Protein pyrABCN	FOXG_06351	1	NTIDLYINLPSNNK(1)YR
Glutamine amidotransferase class-I	0.249127	A0A0D2XQV2	901	K	Protein pyrABCN	FOXG_06351	1	GLSDFAK(1)R
Glutamine amidotransferase class-I	0.249127	A0A0D2XZC5	265	K	Multifunctional tryptophan biosynthesis protein	FOXG_09352	1	AAVDAQK(1)QIPSQR
Glutamine amidotransferase class-I	0.249127	A0A0D2XZC5	144	K	Multifunctional tryptophan biosynthesis protein	FOXG_09352	1	GVFSGLK(1)QGVPVTR
Glutamine amidotransferase class-I	0.249127	A0A0J9UPQ3	445	K	CTP synthase	FOXG_03786	1	VVIFMPEGSK(1)EK
Glutamine amidotransferase class-I	0.249127	A0A0J9UPQ3	421	K	CTP synthase	FOXG_03786	1	NVMGLK(1)DATSEEFSATAEHK
Glutamine amidotransferase class-I	0.249127	A0A0J9UPQ3	92	K	CTP synthase	FOXG_03786	1	DSNITTGK(1)IYQQVIEK
Glutamine amidotransferase class-I	0.249127	A0A0J9UPQ3	536	K	CTP synthase	FOXG_03786	1	DHPFFVGLQAHPEYK(1)SK
Glutamine amidotransferase class-I	0.249127	A0A0J9UPQ3	291	K	CTP synthase	FOXG_03786	1	GQALWDLWK(1)K
Glutamine amidotransferase class-I	0.249127	A0A0J9UPQ3	390	K	CTP synthase	FOXG_03786	1	GMVDVAK(1)WAR
Glutamine amidotransferase class-I	0.249127	A0A0J9UPQ3	100	K	CTP synthase	FOXG_03786	1	IYQQVIEK(1)ER
Oxidoreductase FAD-binding domain	0.175255	A0A0J9U9B6	147	K	Nitric oxide dioxygenase	FOXG_18012	1	DFGK(1)WQGYR
Oxidoreductase FAD-binding domain	0.175255	A0A0J9U8F9	131	K	NADH-cytochrome b5 reductase	FOXG_00901	1	GPNDEK(1)ATLR
Oxidoreductase FAD-binding domain	0.175255	A0A0J9U8F9	154	K	NADH-cytochrome b5 reductase	FOXG_00901	1	GFIDLLVK(1)K
Oxidoreductase FAD-binding domain	0.175255	A0A0J9U8F9	182	K	NADH-cytochrome b5 reductase	FOXG_00901	1	GPLPK(1)YPWEENK
Oxidoreductase FAD-binding domain	0.175255	A0A0J9U8F9	219	K	NADH-cytochrome b5 reductase	FOXG_00901	1	AIFNNPNDK(1)TK
Oxidoreductase FAD-binding domain	0.175255	A0A0J9U8F9	73	K	NADH-cytochrome b5 reductase	FOXG_00901	1	QAVGVEPK(1)K
Oxidoreductase FAD-binding domain	0.175255	A0A0J9U8F9	125	K	NADH-cytochrome b5 reductase	FOXG_00901	1	YK(1)GPNDEK
Oxidoreductase FAD-binding domain	0.175255	A0A0J9U8F9	277	K	NADH-cytochrome b5 reductase	FOXG_00901	1	ELLK(1)TVLPEPK
Oxidoreductase FAD-binding domain	0.175255	A0A0C4DHX4	159	K	Flavohemoglobin	FOXG_13752	1	K(1)EAENDSVTSFYLEPTDGKPLPK
Oxidoreductase FAD-binding domain	0.175255	A0A0C4DHX4	177	K	Flavohemoglobin	FOXG_13752	1	EAENDSVTSFYLEPTDGK(1)PLPK
Oxidoreductase FAD-binding domain	0.175255	A0A0C4DHX4	23	K	Flavohemoglobin	FOXG_13752	1	EHGK(1)TITTTFYR
ThiF family	0.279631	A0A0D2XWL5	56	K	Ubiquitin-activating enzyme E1	FOXG_08381	1	ADDVGQMK(1)SDR
ThiF family	0.279631	A0A0D2XWL5	486	K	Ubiquitin-activating enzyme E1	FOXG_08381	1	VEYQGPDGK(1)VTLDK
ThiF family	0.279631	A0A0D2XWL5	491	K	Ubiquitin-activating enzyme E1	FOXG_08381	1	VTLDK(1)IWDR
ThiF family	0.279631	A0A0D2XWL4	277	K	Ubiquitin-activating enzyme E1	FOXG_08380	1	MPK(1)IINFK
RNA polymerase Rpb1, domain 4	0.0417653	A0A0D2YCC0	362	K	DNA-directed RNA polymerase subunit	---	1	NPVQGAAAK(1)R
RNA polymerase Rpb1, domain 4	0.0417653	A0A0D2YCC0	353	K	DNA-directed RNA polymerase subunit	---	1	NK(1)NPVQGAAAK
RNA polymerase Rpb1, domain 4	0.0417653	A0A0D2YCC0	90	K	DNA-directed RNA polymerase subunit	---	1	YVDK(1)CLSGIK
RNA polymerase Rpb1, domain 4	0.0417653	A0A0D2YCC0	328	K	DNA-directed RNA polymerase subunit	---	1	ELQEEK(1)ADVNR
RNA polymerase Rpb1, domain 4	0.0417653	A0A0D2YCC0	1247	K	DNA-directed RNA polymerase subunit	---	1	LLALVK(1)K
RNA polymerase Rpb1, domain 4	0.0417653	A0A0J9U7R5	99	K	DNA-directed RNA polymerase subunit	FOXG_00887	1	PVYHPGFIK(1)K
FKBP-type peptidyl-prolyl cis-trans isomerase	0.00299214	A0A0D2Y4V3	92	K	Peptidylprolyl isomerase	FOXG_11307	1	GWDEGLLDMCIGEK(1)R
FKBP-type peptidyl-prolyl cis-trans isomerase	0.00299214	A0A0D2Y4V3	55	K	Peptidylprolyl isomerase	FOXG_11307	1	DSGK(1)QFDASYDR
FKBP-type peptidyl-prolyl cis-trans isomerase	0.00299214	A0A0J9WND3	74	K	Peptidylprolyl isomerase	FOXG_08379	0.998617	DESK(0.001)PDNK(0.999)GDQFDSSVGR
FKBP-type peptidyl-prolyl cis-trans isomerase	0.00299214	A0A0D2X8W9	205	K	Peptidylprolyl isomerase	---	1	NNK(1)GEAVATEEK
FKBP-type peptidyl-prolyl cis-trans isomerase	0.00299214	A0A0D2X8W9	283	K	Peptidylprolyl isomerase	---	1	LQNGK(1)QFDANK
FKBP-type peptidyl-prolyl cis-trans isomerase	0.00299214	A0A0D2X8W9	214	K	Peptidylprolyl isomerase	---	1	GEAVATEEK(1)K
FKBP-type peptidyl-prolyl cis-trans isomerase	0.00299214	A0A0D2X8W9	236	K	Peptidylprolyl isomerase	---	1	NLEQGPTGSAEK(1)AK
FKBP-type peptidyl-prolyl cis-trans isomerase	0.00299214	A0A0D2X8W9	266	K	Peptidylprolyl isomerase	---	1	TVK(1)NGDTVGVR
FKBP-type peptidyl-prolyl cis-trans isomerase	0.00299214	A0A0D2X8W9	168	K	Peptidylprolyl isomerase	---	1	LVSVQK(1)GK
Ubiquitin family	0.000202485	A0A0D2Y9B4	6	K	Ubiquitin-40S ribosomal protein S27a	FOXG_12884	1	MQIFVK(1)TLTGK
Ubiquitin family	0.000202485	A0A0D2Y9B4	27	K	Ubiquitin-40S ribosomal protein S27a	FOXG_12884	1	TITLEVESSDTIDNVK(1)SK
Ubiquitin family	0.000202485	A0A0D2Y9B4	33	K	Ubiquitin-40S ribosomal protein S27a	FOXG_12884	1	IQDK(1)EGIPPDQQR
Ubiquitin family	0.000202485	A0A0D2Y9B4	11	K	Ubiquitin-40S ribosomal protein S27a	FOXG_12884	1	TLTGK(1)TITLEVESSDTIDNVK
Ubiquitin family	0.000202485	A0A0D2Y9B4	63	K	Ubiquitin-40S ribosomal protein S27a	FOXG_12884	1	TLSDYNIQK(1)ESTLHLVLR
Ubiquitin family	0.000202485	A0A0D2Y9B4	108	K	Ubiquitin-40S ribosomal protein S27a	FOXG_12884	1	YYK(1)VDSDGK
Ubiquitin family	0.000202485	A0A0D2Y9B4	114	K	Ubiquitin-40S ribosomal protein S27a	FOXG_12884	1	VDSDGK(1)IER
Ubiquitin family	0.000202485	A0A0D2Y9B4	48	K	Ubiquitin-40S ribosomal protein S27a	FOXG_12884	1	LIFAGK(1)QLEDGR
Ubiquitin family	0.000202485	A0A0D2Y9B4	153	K	Ubiquitin-40S ribosomal protein S27a	FOXG_12884	1	CHLTYVFDK(1)Q
Ubiquitin family	0.000202485	A0A0D2Y9B4	105	K	Ubiquitin-40S ribosomal protein S27a	FOXG_12884	1	LAVLK(1)YYK
Ubiquitin family	0.000202485	A0A0D2Y9B4	100	K	Ubiquitin-40S ribosomal protein S27a	FOXG_12884	1	TK(1)LAVLK
Ubiquitin family	0.000202485	A0A0D2XJQ5	88	K	Ubiquitin-60S ribosomal protein L40	FOXG_04169	1	ALASK(1)FNCDK
Ubiquitin family	0.000202485	A0A0D2XJQ5	93	K	Ubiquitin-60S ribosomal protein L40	FOXG_04169	1	FNCDK(1)MICR
Ubiquitin family	0.000202485	A0A0D2X8R2	48	K	NEDD8	FOXG_00271	1	LIHGGK(1)QMTDDK
Ubiquitin family	0.000202485	A0A0D2XDS7	39	K	UV excision repair protein Rad23	FOXG_02057	1	GWEPK(1)LQK
Ubiquitin family	0.000202485	A0A0D2XDS7	51	K	UV excision repair protein Rad23	FOXG_02057	1	ILK(1)DEETVGSYNIEEK
Ubiquitin family	0.000202485	A0A0D2XI99	265	K	Ubiquitin carboxyl-terminal hydrolase	FOXG_03651	1	NAGEQPIINK(1)ESFAK
Ubiquitin family	0.000202485	A0A0D2XI99	452	K	Ubiquitin carboxyl-terminal hydrolase	FOXG_03651	1	NASILEAK(1)K
Ubiquitin family	0.000202485	A0A0D2XI99	9	K	Ubiquitin carboxyl-terminal hydrolase	FOXG_03651	1	SSISVVVK(1)HQGK
Ubiquitin family	0.000202485	A0A0D2XI99	48	K	Ubiquitin carboxyl-terminal hydrolase	FOXG_03651	1	ILIK(1)GGQLK
Ubiquitin family	0.000202485	A0A0D2XI99	195	K	Ubiquitin carboxyl-terminal hydrolase	FOXG_03651	1	VVFPQFAEK(1)SK
Ubiquitin family	0.000202485	A0A0D2XB10	39	K	Uncharacterized protein	FOXG_01077	1	TSSDSTHSITINDTATVLDLK(1)TK
RNA polymerase Rpb3/Rpb11 dimerisation domain	0.0360667	A0A0D2Y4R2	267	K	RPOLD domain-containing protein	---	1	VLQQK(1)IGGLLK
RNA polymerase Rpb3/Rpb11 dimerisation domain	0.0360667	A0A0J9UDJ3	115	K	DNA-directed RNA polymerase I and III subunit RPAC2	FOXG_01883	1	IQTYSGTAVDALK(1)K
RNA polymerase Rpb3/Rpb11 dimerisation domain	0.0360667	A0A0D2X9X7	327	K	RPOLD domain-containing protein	---	1	HK(1)EFEGK
RNA polymerase Rpb3/Rpb11 dimerisation domain	0.0360667	A0A0D2X9X7	276	K	RPOLD domain-containing protein	---	1	FAK(1)CFPK
Peptidase family M41	0.0137591	A0A0D2Y4N3	575	K	AAA domain-containing protein	---	1	VALGGK(1)MAEELR
Peptidase family M41	0.0137591	A0A0D2XDM8	390	K	AFG3 family protein	FOXG_02008	1	GGAGGGMFNFGK(1)SK
Peptidase family M41	0.0137591	A0A0D2XDM8	751	K	AFG3 family protein	FOXG_02008	1	VSEELHFPTVTTGASDDFK(1)K
Peroxidase	0.253148	A0A0D2Y7J6	607	K	Catalase-peroxidase	katG	1	AAK(1)DAGVNITVPFAPGR
Peroxidase	0.253148	A0A0D2X8D3	274	K	Peroxidase	FOXG_00142	1	LLVEEK(1)WQWK
Peroxidase	0.253148	A0A0D2X8D3	81	K	Peroxidase	FOXG_00142	1	VFNPTK(1)DDYQK
Peroxidase	0.253148	A0A0D2X8D3	318	K	Peroxidase	FOXG_00142	1	YAK(1)DNDAFFK
Ribosomal protein L30p/L7e	0.00480819	A0A0D2XUU0	82	K	Ribosomal_L30 domain-containing protein	FOXG_07745	1	TPDPGFYIEK(1)AVPR
Ribosomal protein L30p/L7e	0.00480819	A0A0D2Y2S2	225	K	60S ribosomal protein L7	FOXG_10571	1	FK(1)HFIEGGDLGNR
Ribosomal protein L30p/L7e	0.00480819	A0A0D2Y2S2	75	K	60S ribosomal protein L7	FOXG_10571	1	VAK(1)AEDSAFVPAEAK
Ribosomal protein L30p/L7e	0.00480819	A0A0D2Y2S2	106	K	60S ribosomal protein L7	FOXG_10571	1	K(1)ILQLLR
Ribosomal protein L30p/L7e	0.00480819	A0A0D2Y2S2	37	K	60S ribosomal protein L7	FOXG_10571	1	TDAIEK(1)K
Ribosomal protein L30p/L7e	0.00480819	A0A0D2Y2S2	19	K	60S ribosomal protein L7	FOXG_10571	1	GATVPTNDQILVPETLLK(1)K
Ribosomal protein L30p/L7e	0.00480819	A0A0D2Y2S2	55	K	60S ribosomal protein L7	FOXG_10571	1	RAEK(1)YVQEYR
Ribosomal protein L30p/L7e	0.00480819	A0A0D2Y2S2	126	K	60S ribosomal protein L7	FOXG_10571	1	VTK(1)AITEMLK
Ribosomal protein L30p/L7e	0.00480819	A0A0D2Y2S2	150	K	60S ribosomal protein L7	FOXG_10571	1	TVK(1)ELVYK
DEAD/DEAH box helicase	2.51369e-06	A0A0D2YC55	261	K	RNA helicase	---	1	NLK(1)SLVIDEADR
DEAD/DEAH box helicase	2.51369e-06	A0A0D2YC55	540	K	RNA helicase	---	1	LDLAK(1)VAK
DEAD/DEAH box helicase	2.51369e-06	A0A0D2YC55	509	K	RNA helicase	---	1	LISSNYYLNK(1)SAK
DEAD/DEAH box helicase	2.51369e-06	A0A0D2YC55	258	K	RNA helicase	---	1	LLDHLQNTPFVFK(1)NLK
DEAD/DEAH box helicase	2.51369e-06	A0A0D2XR04	660	K	ATP-dependent RNA helicase MAK5	FOXG_06406	1	IADTVLAK(1)EK
DEAD/DEAH box helicase	2.51369e-06	A0A0D2XR04	19	K	ATP-dependent RNA helicase MAK5	FOXG_06406	1	LPTATGPASK(1)R
DEAD/DEAH box helicase	2.51369e-06	A0A0D2XX58	201	K	Uncharacterized protein	FOXG_08574	1	LVAHTGLVVQCAVGGTDK(1)R
DEAD/DEAH box helicase	2.51369e-06	A0A0D2XX58	108	K	Uncharacterized protein	FOXG_08574	1	YDTMTPVQAK(1)TIQPALK
DEAD/DEAH box helicase	2.51369e-06	A0A0D2XU92	286	K	ATP-dependent RNA helicase FAL1	FOXG_07544	1	VDWLTDK(1)MR
DEAD/DEAH box helicase	2.51369e-06	A0A0D2Y8V4	304	K	ATP-dependent RNA helicase DHH1	FOXG_12722	1	VELLAK(1)K
DEAD/DEAH box helicase	2.51369e-06	A0A0D2Y8V4	57	K	ATP-dependent RNA helicase DHH1	FOXG_12722	1	GLEFENFALK(1)R
DEAD/DEAH box helicase	2.51369e-06	A0A0D2Y8V4	26	K	ATP-dependent RNA helicase DHH1	FOXG_12722	1	STQLSDGAPAASDEWK(1)K
DEAD/DEAH box helicase	2.51369e-06	A0A0D2Y200	605	K	ATP-dependent RNA helicase DBP9	FOXG_10293	1	DPLK(1)TFK
DEAD/DEAH box helicase	2.51369e-06	A0A0D2Y5S0	345	K	ATP-dependent rRNA helicase RRP3	FOXG_11626	1	LGALNK(1)FR
DEAD/DEAH box helicase	2.51369e-06	A0A0D2Y5S0	89	K	ATP-dependent rRNA helicase RRP3	FOXG_11626	1	YPTPIQEK(1)SIPVALEGR
DEAD/DEAH box helicase	2.51369e-06	A0A0D2YJ18	457	K	Uncharacterized protein	---	1	YSLK(1)EINLIAR
DEAD/DEAH box helicase	2.51369e-06	A0A0D2YJ18	182	K	Uncharacterized protein	---	1	VLQGLPK(1)YR
DEAD/DEAH box helicase	2.51369e-06	A0A0D2Y2W7	560	K	ATP-dependent RNA helicase DBP3	FOXG_10616	1	FGTTVK(1)K
DEAD/DEAH box helicase	2.51369e-06	A0A0D2Y2W7	21	K	ATP-dependent RNA helicase DBP3	FOXG_10616	1	HLLADSEDAIVDRPSK(1)K
DEAD/DEAH box helicase	2.51369e-06	A0A0D2Y2W7	579	K	ATP-dependent RNA helicase DBP3	FOXG_10616	1	DVDMNAK(1)STK
DEAD/DEAH box helicase	2.51369e-06	A0A0D2Y2W7	31	K	ATP-dependent RNA helicase DBP3	FOXG_10616	1	VTDVDEK(1)AR
DEAD/DEAH box helicase	2.51369e-06	A0A0D2XAC2	653	K	ATP-dependent RNA helicase ROK1	FOXG_00837	1	ITSK(1)SGYER
DEAD/DEAH box helicase	2.51369e-06	A0A0D2X8G9	1557	K	Uncharacterized protein	FOXG_00178	1	DIGEWIDAK(1)K
DEAD/DEAH box helicase	2.51369e-06	A0A0J9WKQ6	252	K	ATP-dependent RNA helicase DBP5	FOXG_05321	1	DDLLSK(1)FR
DEAD/DEAH box helicase	2.51369e-06	A0A0J9WR07	371	K	ATP-dependent RNA helicase DBP2	FOXG_11505	1	ILIFVGTK(1)R
DEAD/DEAH box helicase	2.51369e-06	A0A0J9WR07	208	K	ATP-dependent RNA helicase DBP2	FOXG_11505	1	ELAVQIQEEMK(1)K
DEAD/DEAH box helicase	2.51369e-06	A0A0J9WR07	227	K	ATP-dependent RNA helicase DBP2	FOXG_11505	1	NTCVYGGVPK(1)GPQIR
DEAD/DEAH box helicase	2.51369e-06	A0A0J9WR07	345	K	ATP-dependent RNA helicase DBP2	FOXG_11505	1	ITQIVEVVTDMEK(1)R
DEAD/DEAH box helicase	2.51369e-06	A0A0J9WR07	408	K	ATP-dependent RNA helicase DBP2	FOXG_11505	1	DWVLDQFK(1)TGK
DEAD/DEAH box helicase	2.51369e-06	A0A0J9WR07	360	K	ATP-dependent RNA helicase DBP2	FOXG_11505	1	VMENK(1)ENK
DEAD/DEAH box helicase	2.51369e-06	A0A0J9WR07	395	K	ATP-dependent RNA helicase DBP2	FOXG_11505	1	QDGWPALSIHGDK(1)QQNER
DEAD/DEAH box helicase	2.51369e-06	A0A0J9WR07	411	K	ATP-dependent RNA helicase DBP2	FOXG_11505	1	TGK(1)SPIMVATDVASR
DEAD/DEAH box helicase	2.51369e-06	A0A0J9WR07	76	K	ATP-dependent RNA helicase DBP2	FOXG_11505	1	FEK(1)SFYK
DEAD/DEAH box helicase	2.51369e-06	A0A0J9WR07	355	K	ATP-dependent RNA helicase DBP2	FOXG_11505	1	HLEK(1)VMENK
DEAD/DEAH box helicase	2.51369e-06	A0A0J9W580	360	K	Uncharacterized protein	FOXG_15627	1	ALSNQK(1)FR
DEAD/DEAH box helicase	2.51369e-06	A0A0J9UJF4	40	K	ATP-dependent RNA helicase SUB2	FOXG_03138	1	GELAAGNNVDK(1)K
DEAD/DEAH box helicase	2.51369e-06	A0A0J9UJF4	248	K	ATP-dependent RNA helicase SUB2	FOXG_03138	1	K(1)FMQNPTEHYVDEDTK
DEAD/DEAH box helicase	2.51369e-06	A0A0J9UJF4	167	K	ATP-dependent RNA helicase SUB2	FOXG_03138	1	TDMETLK(1)NK
DEAD/DEAH box helicase	2.51369e-06	A0A0D2XDK5	306	K	ATP-dependent RNA helicase eIF4A	FOXG_01985	1	DLIMK(1)EFR
DEAD/DEAH box helicase	2.51369e-06	A0A0D2XDK5	228	K	ATP-dependent RNA helicase eIF4A	FOXG_01985	1	K(1)DELTLEGIK
DEAD/DEAH box helicase	2.51369e-06	A0A0D2XDK5	245	K	ATP-dependent RNA helicase eIF4A	FOXG_01985	1	QFYIAVEK(1)EEWK
DEAD/DEAH box helicase	2.51369e-06	A0A0D2XDK5	59	K	ATP-dependent RNA helicase eIF4A	FOXG_01985	1	AIMPVIK(1)GHDVIAQAQSGTGK
DEAD/DEAH box helicase	2.51369e-06	A0A0D2XDK5	281	K	ATP-dependent RNA helicase eIF4A	FOXG_01985	0.999987	KVDWLTDK(1)LTAR
DEAD/DEAH box helicase	2.51369e-06	A0A0D2XDK5	136	K	ATP-dependent RNA helicase eIF4A	FOXG_01985	1	EDMK(1)ALQDGPQVVVGTPGR
DEAD/DEAH box helicase	2.51369e-06	A0A0D2XDK5	162	K	ATP-dependent RNA helicase eIF4A	FOXG_01985	1	FLK(1)TDSMK
DEAD/DEAH box helicase	2.51369e-06	A0A0D2XDK5	73	K	ATP-dependent RNA helicase eIF4A	FOXG_01985	1	GHDVIAQAQSGTGK(1)TATFSISVLQK
DEAD/DEAH box helicase	2.51369e-06	A0A0D2XDN9	155	K	ATP-dependent RNA helicase DED1	FOXG_02019	1	ELFGTPDDPSK(1)QHTGINFEK
DEAD/DEAH box helicase	2.51369e-06	A0A0D2XDN9	428	K	ATP-dependent RNA helicase DED1	FOXG_02019	1	VEYVEDVDK(1)R
DEAD/DEAH box helicase	2.51369e-06	A0A0D2XDN9	132	K	ATP-dependent RNA helicase DED1	FOXG_02019	1	DGK(1)HVPGPANPR
DEAD/DEAH box helicase	2.51369e-06	A0A0D2Y8R8	456	K	Pre-mRNA-splicing factor ATP-dependent RNA helicase prp43	FOXG_12684	1	K(1)ELIEQTYPEILR
DEAD/DEAH box helicase	2.51369e-06	A0A0D2Y8R8	479	K	Pre-mRNA-splicing factor ATP-dependent RNA helicase prp43	FOXG_12684	1	SNLANTVLELK(1)K
Haloacid dehalogenase-like hydrolase	0.0417653	A0A0D2XE87	298	K	4-nitrophenylphosphatase	FOXG_02218	1	ADAIAVPSHYADK(1)FSDLR
Haloacid dehalogenase-like hydrolase	0.0417653	A0A0D2XIL3	134	K	Uncharacterized protein	FOXG_03768	1	ELLVAQVQDLQAEK(1)VK
Eukaryotic initiation factor 4E	0.0137591	A0A0D2XDQ3	213	K	Translation initiation factor 4E	FOXG_02033	1	PIWEDDVNK(1)K
Eukaryotic initiation factor 4E	0.0137591	A0A0D2XBA4	38	K	Translation initiation factor 4E	FOXG_01172	1	DDDK(1)PVTVFHDK
Eukaryotic initiation factor 4E	0.0137591	A0A0D2XBA4	212	K	Translation initiation factor 4E	FOXG_01172	1	GK(1)EILLSIGR
Eukaryotic initiation factor 4E	0.0137591	A0A0D2XBA4	130	K	Translation initiation factor 4E	FOXG_01172	1	HGGK(1)WSYQYK
Eukaryotic initiation factor 4E	0.0137591	A0A0D2XBA4	204	K	Translation initiation factor 4E	FOXG_01172	1	GEGDVAGGK(1)GR
Eukaryotic initiation factor 4E	0.0137591	A0A0D2XBA4	136	K	Translation initiation factor 4E	FOXG_01172	1	WSYQYK(1)DK
Eukaryotic initiation factor 4E	0.0137591	A0A0D2XBA4	58	K	Translation initiation factor 4E	FOXG_01172	1	HPLQNK(1)WTLWFTKPPSGK
Eukaryotic initiation factor 4E	0.0137591	A0A0D2XBA4	223	K	Translation initiation factor 4E	FOXG_01172	1	FK(1)EVLELPASEQVEFSGHTDSAHSGSTR
Septin	0.0276253	A0A0D2XQY3	221	K	Peanut-like protein 1 (Cell division control like protein 1)	FOXG_06384	1	ADTLTDEEIAAFK(1)SR
Septin	0.0276253	A0A0D2XQY3	385	K	Peanut-like protein 1 (Cell division control like protein 1)	FOXG_06384	1	LK(1)QSEEELYAR
Septin	0.0276253	A0A0D2XQY3	376	K	Peanut-like protein 1 (Cell division control like protein 1)	FOXG_06384	1	MVFQQK(1)VAEK
Septin	0.0276253	A0A0D2XQY3	160	K	Peanut-like protein 1 (Cell division control like protein 1)	FOXG_06384	1	FDSYLDAENK(1)VNR
Septin	0.0276253	A0A0D2XQY3	199	K	Peanut-like protein 1 (Cell division control like protein 1)	FOXG_06384	1	LHTK(1)VNLIPVIAK
Septin	0.0276253	A0A0D2XCA9	189	K	Septin-type G domain-containing protein	FOXG_01532	1	ADTLSPADLAK(1)FK
Septin	0.0276253	A0A0D2XCA9	136	K	Septin-type G domain-containing protein	FOXG_01532	1	RQDK(1)IDLR
Septin	0.0276253	A0A0D2XCA9	316	K	Septin-type G domain-containing protein	FOXG_01532	1	LDNPK(1)FK
Septin	0.0276253	A0A0J9WMF7	280	K	Septin-type G domain-containing protein	FOXG_07741	1	AK(1)QLLALK
Biotin-requiring enzyme	4.94273e-05	A0A0D2Y5A7	265	K	Acetyltransferase component of pyruvate dehydrogenase complex	FOXG_11462	1	LVESTQTNPHFYVTSSISVSK(1)LLK
Biotin-requiring enzyme	4.94273e-05	A0A0D2Y5A7	95	K	Acetyltransferase component of pyruvate dehydrogenase complex	FOXG_11462	1	ILK(1)DAGEK
Biotin-requiring enzyme	4.94273e-05	A0A0D2Y5A7	280	K	Acetyltransferase component of pyruvate dehydrogenase complex	FOXG_11462	1	QALNSSADGK(1)YK
Biotin-requiring enzyme	4.94273e-05	A0A0D2Y5A7	58	K	Acetyltransferase component of pyruvate dehydrogenase complex	FOXG_11462	1	MPALSPTMQAGNIGAWQK(1)K
Biotin-requiring enzyme	4.94273e-05	A0A0D2Y5A7	135	K	Acetyltransferase component of pyruvate dehydrogenase complex	FOXG_11462	1	FSIEDAGGDAAK(1)PAAPK
Biotin-requiring enzyme	4.94273e-05	A0A0J9UHA8	98	K	Pyruvate dehydrogenase E2 component (Dihydrolipoamide acetyltransferase)	FOXG_02187	1	IMAGDGSK(1)AVQVGSR
Biotin-requiring enzyme	4.94273e-05	A0A0J9UHA8	132	K	Pyruvate dehydrogenase E2 component (Dihydrolipoamide acetyltransferase)	FOXG_02187	1	EQSK(1)EQSSAQAPK
Biotin-requiring enzyme	4.94273e-05	A0A0D2XEN9	246	K	Uncharacterized protein	FOXG_02375	0.999868	IIEEAPVTIAKPDTFK(1)AMEDAAVR
Biotin-requiring enzyme	4.94273e-05	A0A0D2XEN9	1433	K	Uncharacterized protein	FOXG_02375	1	NWLQPK(1)R
Biotin-requiring enzyme	4.94273e-05	A0A0D2XEN9	782	K	Uncharacterized protein	FOXG_02375	1	HGEFPAK(1)ALTK
Biotin-requiring enzyme	4.94273e-05	A0A0D2XEN9	1121	K	Uncharacterized protein	FOXG_02375	1	ALEALALEQK(1)QK
Biotin-requiring enzyme	4.94273e-05	A0A0D2XEN9	1465	K	Uncharacterized protein	FOXG_02375	1	AVK(1)AQPSLASQQPK
Biotin-requiring enzyme	4.94273e-05	A0A0D2XEN9	679	K	Uncharacterized protein	FOXG_02375	1	VK(1)QAQAFVDK
Biotin-requiring enzyme	4.94273e-05	A0A0D2XEN9	230	K	Uncharacterized protein	FOXG_02375	1	HQK(1)IIEEAPVTIAKPDTFK
Biotin-requiring enzyme	4.94273e-05	A0A0D2XEN9	509	K	Uncharacterized protein	FOXG_02375	1	AGLEK(1)GQVPSK
Biotin-requiring enzyme	4.94273e-05	A0A0D2XEN9	1268	K	Uncharacterized protein	FOXG_02375	1	NVDTDK(1)R
Biotin-requiring enzyme	4.94273e-05	A0A0D2XEN9	1612	K	Uncharacterized protein	FOXG_02375	1	FEK(1)DVITEEVSEDGEKR
Biotin-requiring enzyme	4.94273e-05	A0A0D2XEN9	1625	K	Uncharacterized protein	FOXG_02375	1	DVITEEVSEDGEK(1)R
Biotin-requiring enzyme	4.94273e-05	A0A0D2XEN9	1635	K	Uncharacterized protein	FOXG_02375	1	IVTIVGK(1)EDGLGVECLR
Biotin-requiring enzyme	4.94273e-05	A0A0D2XEN9	1607	K	Uncharacterized protein	FOXG_02375	1	YLYLDEETK(1)TR
Biotin-requiring enzyme	4.94273e-05	A0A0D2XEN9	1218	K	Uncharacterized protein	FOXG_02375	1	GPEYK(1)EDDSIR
Biotin-requiring enzyme	4.94273e-05	A0A0D2XEN9	2011	K	Uncharacterized protein	FOXG_02375	1	QLEDSSLSTEETDEIK(1)K
Biotin-requiring enzyme	4.94273e-05	A0A0D2XEN9	1592	K	Uncharacterized protein	FOXG_02375	1	VAWNNPEK(1)QDSGFK
Biotin-requiring enzyme	4.94273e-05	A0A0D2XEN9	2135	K	Uncharacterized protein	FOXG_02375	1	TISEK(1)VETLK
Biotin-requiring enzyme	4.94273e-05	A0A0D2Y9C0	139	K	Lipoyl-binding domain-containing protein	---	1	IVTGEDAGSVK(1)K
Biotin-requiring enzyme	4.94273e-05	A0A0J9UCR8	492	K	Pyruvate carboxylase	FOXG_01733	1	AFAK(1)AVR
Biotin-requiring enzyme	4.94273e-05	A0A0J9UCR8	142	K	Pyruvate carboxylase	FOXG_01733	1	EQESLK(1)ESFER
Biotin-requiring enzyme	4.94273e-05	A0A0J9UCR8	228	K	Pyruvate carboxylase	FOXG_01733	1	LAK(1)TAGYR
Biotin-requiring enzyme	4.94273e-05	A0A0J9UCR8	955	K	Pyruvate carboxylase	FOXG_01733	1	VFEDYK(1)K
Biotin-requiring enzyme	4.94273e-05	A0A0J9UCR8	14	K	Pyruvate carboxylase	FOXG_01733	1	ADEAYVIGK(1)R
Biotin-requiring enzyme	4.94273e-05	A0A0J9UCR8	604	K	Pyruvate carboxylase	FOXG_01733	1	GANGVAYSSLPDNAIDHFVDQAK(1)K
Biotin-requiring enzyme	4.94273e-05	A0A0J9UCR8	313	K	Pyruvate carboxylase	FOXG_01733	1	ITTEDPAK(1)GFSPDTGK
Biotin-requiring enzyme	4.94273e-05	A0A0J9UCR8	109	K	Pyruvate carboxylase	FOXG_01733	1	YEEVK(1)DFTDK
Biotin-requiring enzyme	4.94273e-05	A0A0J9UCR8	956	K	Pyruvate carboxylase	FOXG_01733	1	K(1)FVQQYGDLSVLPTR
Biotin-requiring enzyme	4.94273e-05	A0A0J9UCR8	990	K	Pyruvate carboxylase	FOXG_01733	1	GK(1)VLILK
Biotin-requiring enzyme	4.94273e-05	A0A0J9UCR8	201	K	Pyruvate carboxylase	FOXG_01733	1	HQK(1)VVEIAPAK
Biotin-requiring enzyme	4.94273e-05	A0A0J9UCR8	321	K	Pyruvate carboxylase	FOXG_01733	1	GFSPDTGK(1)IEVYR
Biotin-requiring enzyme	4.94273e-05	A0A0D2X914	446	K	Dihydrolipoamide acetyltransferase component of pyruvate dehydrogenase complex	FOXG_00374	1	TVPAFDENDNVVK(1)K
Biotin-requiring enzyme	4.94273e-05	A0A0D2XGR6	299	K	3-methylcrotonyl-CoA carboxylase alpha subunit	FOXG_03110	1	HDLWDK(1)AR
Biotin-requiring enzyme	4.94273e-05	A0A0D2XGR6	647	K	3-methylcrotonyl-CoA carboxylase alpha subunit	FOXG_03110	1	WYEK(1)ALGLK
Aminopeptidase P, N-terminal domain	0.0598099	A0A0D2XPN7	206	K	Xaa-Pro aminopeptidase	FOXG_05925	1	SAK(1)LIYADSPPSK
Aminopeptidase P, N-terminal domain	0.0598099	A0A0D2XEY0	389	K	AMP_N domain-containing protein	---	1	FIDK(1)DVLDK
Globin	0.0598099	A0A0J9U9B6	147	K	Nitric oxide dioxygenase	FOXG_18012	1	DFGK(1)WQGYR
Globin	0.0598099	A0A0C4DHX4	159	K	Flavohemoglobin	FOXG_13752	1	K(1)EAENDSVTSFYLEPTDGKPLPK
Globin	0.0598099	A0A0C4DHX4	177	K	Flavohemoglobin	FOXG_13752	1	EAENDSVTSFYLEPTDGK(1)PLPK
Globin	0.0598099	A0A0C4DHX4	23	K	Flavohemoglobin	FOXG_13752	1	EHGK(1)TITTTFYR
SH3 domain	0.268801	A0A0D2X862	280	K	Uncharacterized protein	---	1	DDTPGDVVK(1)GGYQPIGK
SH3 domain	0.268801	A0A0D2X862	270	K	Uncharacterized protein	---	1	QPTATTSGSAPVK(1)R
SH3 domain	0.268801	A0A0D2X862	176	K	Uncharacterized protein	---	1	VADASGAK(1)YSAGSSDSPR
SH3 domain	0.268801	A0A0J9VCJ2	922	K	Uncharacterized protein	FOXG_09506	1	LSGK(1)EAGAR
SH3 domain	0.268801	A0A0J9VL03	1078	K	Myosin-1	FOXG_11305	1	K(1)PAELQQR
SH3 domain	0.268801	A0A0J9VB11	1073	K	SH3 domain-containing protein	FOXG_09244	1	HISTAVAAK(1)K
Elongation factor Tu C-terminal domain	0.0143084	A0A0D2XCJ5	77	K	Elongation factor Tu	FOXG_01618	1	TTLSAAITK(1)R
Elongation factor Tu C-terminal domain	0.0143084	A0A0D2XCJ5	309	K	Elongation factor Tu	FOXG_01618	1	VTDIETFK(1)K
Elongation factor Tu C-terminal domain	0.0143084	A0A0D2XCJ5	293	K	Elongation factor Tu	FOXG_01618	1	DQEIELVGK(1)GQEVIK
Elongation factor Tu C-terminal domain	0.0143084	A0A0J9UMY7	350	K	Tr-type G domain-containing protein	FOXG_03419	1	GFFETEK(1)R
Elongation factor Tu C-terminal domain	0.0143084	A0A0J9UMY7	194	K	Tr-type G domain-containing protein	FOXG_03419	1	AEPTDK(1)PEAGQK
Elongation factor Tu C-terminal domain	0.0143084	A0A0J9UMY7	266	K	Tr-type G domain-containing protein	FOXG_03419	1	EQAADVDQETLK(1)EIYGK
Elongation factor Tu C-terminal domain	0.0143084	A0A0J9UMY7	386	K	Tr-type G domain-containing protein	FOXG_03419	1	K(1)GEYETGFER
Elongation factor Tu C-terminal domain	0.0143084	A0A0J9UMY7	695	K	Tr-type G domain-containing protein	FOXG_03419	1	DQGQTIAIGK(1)ITK
Elongation factor Tu C-terminal domain	0.0143084	A0A0J9UMY7	420	K	Tr-type G domain-containing protein	FOXG_03419	1	LIVAVNK(1)MDDPTVEWSHER
Elongation factor Tu C-terminal domain	0.0143084	A0A0J9UMY7	407	K	Tr-type G domain-containing protein	FOXG_03419	1	EHAMLAK(1)TQGVNK
Elongation factor Tu C-terminal domain	0.0143084	A0A0J9UMY7	445	K	Tr-type G domain-containing protein	FOXG_03419	1	LAQFLK(1)GTGYNLK
Elongation factor Tu C-terminal domain	0.0143084	A0A0J9UMY7	254	K	Tr-type G domain-containing protein	FOXG_03419	1	EVDAVEK(1)EQAADVDQETLK
Elongation factor Tu C-terminal domain	0.0143084	A0A0J9UMY7	209	K	Tr-type G domain-containing protein	FOXG_03419	1	AIEK(1)TGEK
Elongation factor Tu C-terminal domain	0.0143084	A0A0J9UMY7	528	K	Tr-type G domain-containing protein	FOXG_03419	1	IEAGVVK(1)K
Elongation factor Tu C-terminal domain	0.0143084	A0A0J9UMY7	337	K	Tr-type G domain-containing protein	FOXG_03419	1	TQGK(1)TIEVGR
Elongation factor Tu C-terminal domain	0.0143084	A0A0C4DHQ7	384	K	Elongation factor 1-alpha	FOXG_03515	1	SGDSAIVK(1)MVPSK
Elongation factor Tu C-terminal domain	0.0143084	A0A0C4DHQ7	225	K	Elongation factor 1-alpha	FOXG_03515	1	RPVDK(1)PLR
Elongation factor Tu C-terminal domain	0.0143084	A0A0C4DHQ7	207	K	Elongation factor 1-alpha	FOXG_03515	1	LSGK(1)TLLEAIDSIEPPK
Elongation factor Tu C-terminal domain	0.0143084	A0A0C4DHQ7	142	K	Elongation factor 1-alpha	FOXG_03515	1	MDTTK(1)WSEAR
Elongation factor Tu C-terminal domain	0.0143084	A0A0C4DHQ7	389	K	Elongation factor 1-alpha	FOXG_03515	1	MVPSK(1)PMCVEAFTDYPPLGR
Elongation factor Tu C-terminal domain	0.0143084	A0A0C4DHQ7	420	K	Elongation factor 1-alpha	FOXG_03515	1	QTVAVGVIK(1)AVEK
Elongation factor Tu C-terminal domain	0.0143084	A0A0C4DHQ7	434	K	Elongation factor 1-alpha	FOXG_03515	1	SSGAAGK(1)VTK(1)SAAK
Elongation factor Tu C-terminal domain	0.0143084	A0A0C4DHQ7	376	K	Elongation factor 1-alpha	FOXG_03515	1	FIK(1)SGDSAIVK
Elongation factor Tu C-terminal domain	0.0143084	A0A0C4DHQ7	203	K	Elongation factor 1-alpha	FOXG_03515	1	SGK(1)LSGK
Elongation factor Tu C-terminal domain	0.0143084	A0A0C4DHQ7	359	K	Elongation factor 1-alpha	FOXG_03515	1	FAEIQEK(1)IDR
Elongation factor Tu C-terminal domain	0.0143084	A0A0C4DHQ7	424	K	Elongation factor 1-alpha	FOXG_03515	1	AVEK(1)SSGAAGK(1)VTK
Elongation factor Tu C-terminal domain	0.0143084	A0A0C4DHQ7	160	K	Elongation factor 1-alpha	FOXG_03515	1	YQEIIK(1)ETSSFIK(1)K
Elongation factor Tu C-terminal domain	0.0143084	A0A0C4DHQ7	236	K	Elongation factor 1-alpha	FOXG_03515	1	LPLQDVYK(1)IGGIGTVPVGR
Elongation factor Tu C-terminal domain	0.0143084	A0A0C4DHQ7	220	K	Elongation factor 1-alpha	FOXG_03515	1	TLLEAIDSIEPPK(1)RPVDK
Elongation factor Tu C-terminal domain	0.0143084	A0A0C4DHQ7	153	K	Elongation factor 1-alpha	FOXG_03515	1	YQEIIK(1)ETSSFIK(1)K
Elongation factor Tu C-terminal domain	0.0143084	A0A0C4DHQ7	137	K	Elongation factor 1-alpha	FOXG_03515	1	NLIVAINK(1)MDTTK
Elongation factor Tu C-terminal domain	0.0143084	A0A0C4DHQ7	254	K	Elongation factor 1-alpha	FOXG_03515	1	IETGVIK(1)PGMVVTFAPSNVTTEVK
Elongation factor Tu C-terminal domain	0.0143084	A0A0C4DHQ7	431	K	Elongation factor 1-alpha	FOXG_03515	1	SSGAAGK(1)VTK(1)SAAK
Elongation factor Tu C-terminal domain	0.0143084	A0A0C4DHQ7	24	K	Elongation factor 1-alpha	FOXG_03515	1	TIEK(1)FEK
Thioredoxin	0.00311604	A0A0D2Y255	57	K	Thioredoxin 1	FOXG_10349	1	SDK(1)YAFAK
Thioredoxin	0.00311604	A0A0D2XPF5	152	K	Protein disulfide-isomerase	FOXG_05843	1	VSDK(1)DLDSFLK
Thioredoxin	0.00311604	A0A0D2XPF5	171	K	Protein disulfide-isomerase	FOXG_05843	1	AILFTSK(1)GTTSALIR
Thioredoxin	0.00311604	A0A0D2X8D1	274	K	Protein disulfide-isomerase	FOXG_00140	1	PIAEK(1)FK
Thioredoxin	0.00311604	A0A0D2X8D1	70	K	Protein disulfide-isomerase	FOXG_00140	1	ALAPEYEEAATTLK(1)EK
Thioredoxin	0.00311604	A0A0D2X8D1	443	K	Protein disulfide-isomerase	FOXG_00140	1	LYAAGAK(1)DAPVTYQGSR
Thioredoxin	0.00311604	A0A0D2X8D1	208	K	Protein disulfide-isomerase	FOXG_00140	1	SFDEGK(1)NTFTEK
Thioredoxin	0.00311604	A0A0D2X8D1	347	K	Protein disulfide-isomerase	FOXG_00140	1	IEPSIK(1)SEPIPETQEGPVTVVVAK
Thioredoxin	0.00311604	A0A0D2X8D1	287	K	Protein disulfide-isomerase	FOXG_00140	1	INFATIDAK(1)AFGAHAGNLNLK
Thioredoxin	0.00311604	A0A0D2X8D1	341	K	Protein disulfide-isomerase	FOXG_00140	1	FVEDFAAGK(1)IEPSIK
Thioredoxin	0.00311604	A0A0D2X8D1	78	K	Protein disulfide-isomerase	FOXG_00140	1	LAK(1)IDCTEESDLCK
Thioredoxin	0.00311604	A0A0D2X8D1	469	K	Protein disulfide-isomerase	FOXG_00140	1	YK(1)AELPVK
Thioredoxin	0.00311604	A0A0D2X8D1	495	K	Protein disulfide-isomerase	FOXG_00140	1	K(1)DAEEEDVHDEL
Thioredoxin	0.00311604	A0A0D2X8D1	410	K	Protein disulfide-isomerase	FOXG_00140	1	YEDLASQFAASEFK(1)DK
Thioredoxin	0.00311604	A0A0D2X8D1	332	K	Protein disulfide-isomerase	FOXG_00140	1	EITHDNIAK(1)FVEDFAAGK
Thioredoxin	0.00311604	A0A0D2X8D1	160	K	Protein disulfide-isomerase	FOXG_00140	1	VVVVAYLNADDK(1)SSNETFSK
Thioredoxin	0.00311604	A0A0D2X8D1	323	K	Protein disulfide-isomerase	FOXG_00140	1	FPFDQEK(1)EITHDNIAK
Thioredoxin	0.00311604	A0A0D2X8D1	202	K	Protein disulfide-isomerase	FOXG_00140	1	APALVVYK(1)SFDEGK
Thioredoxin	0.00311604	A0A0D2X8D1	316	K	Protein disulfide-isomerase	FOXG_00140	1	NQK(1)FPFDQEK
Thioredoxin	0.00311604	A0A0D2X8D1	313	K	Protein disulfide-isomerase	FOXG_00140	1	FPSFAIQEVVK(1)NQK
Thioredoxin	0.00311604	A0A0D2X8D1	278	K	Protein disulfide-isomerase	FOXG_00140	1	GK(1)INFATIDAK
Thioredoxin	0.00311604	A0A0D2X8D1	89	K	Protein disulfide-isomerase	FOXG_00140	1	IDCTEESDLCK(1)DQGVEGYPTLK
Thioredoxin	0.00311604	A0A0D2X8D1	490	K	Protein disulfide-isomerase	FOXG_00140	0.999871	AELPVKEEGTEEAAPAASEEK(1)K
Thioredoxin	0.00311604	A0A0D2XCJ7	315	K	Protein disulfide-isomerase erp38	FOXG_01620	1	VFDK(1)LSSNNDWVSK
Thioredoxin	0.00311604	A0A0D2XCJ7	197	K	Protein disulfide-isomerase erp38	FOXG_01620	1	NVLIAK(1)VDAEAPNSK
Thioredoxin	0.00311604	A0A0D2XCJ7	291	K	Protein disulfide-isomerase erp38	FOXG_01620	1	ITGGAAIADVAEEVK(1)K
Thioredoxin	0.00311604	A0A0D2XCJ7	73	K	Protein disulfide-isomerase erp38	FOXG_01620	1	DK(1)VQIAK
Thioredoxin	0.00311604	A0A0D2XCJ7	303	K	Protein disulfide-isomerase erp38	FOXG_01620	1	EVETLTDSAQK(1)TYAEYYVR
Thioredoxin	0.00311604	A0A0D2XCJ7	325	K	Protein disulfide-isomerase erp38	FOXG_01620	1	LSSNNDWVSK(1)ELAR
Thioredoxin	0.00311604	A0A0D2XCJ7	364	K	Protein disulfide-isomerase erp38	FOXG_01620	0.999998	VEEK(1)VEEIKDEL
Thioredoxin	0.00311604	A0A0D2Y347	116	K	Thioredoxin domain-containing protein	---	1	LGGLAQK(1)R
Thioredoxin	0.00311604	A0A0D2XWQ1	77	K	Thioredoxin 1	FOXG_08417	1	AISPILNK(1)LSEEK
Thioredoxin	0.00311604	A0A0D2XWQ1	82	K	Thioredoxin 1	FOXG_08417	1	LSEEK(1)ALSDNIQFVK
Aminotransferase class IV	0.0276253	A0A0D2YBI2	409	K	Branched-chain-amino-acid aminotransferase	FOXG_13660	1	TEHPWGVVIPEK(1)K
Aminotransferase class IV	0.0276253	A0A0D2YBI2	122	K	Branched-chain-amino-acid aminotransferase	FOXG_13660	1	GYDGK(1)LR
Aminotransferase class IV	0.0276253	A0A0D2YBI2	290	K	Branched-chain-amino-acid aminotransferase	FOXG_13660	1	K(1)EIITAPLDDK
Aminotransferase class IV	0.0276253	A0A0D2XQG2	238	K	Branched-chain-amino-acid aminotransferase	FOXG_06208	1	AWPGGVGDK(1)K
Aminotransferase class IV	0.0276253	A0A0D2XQG2	39	K	Branched-chain-amino-acid aminotransferase	FOXG_06208	1	AEAASTIK(1)PLGLDASK
Aminotransferase class IV	0.0276253	A0A0D2XQG2	335	K	Branched-chain-amino-acid aminotransferase	FOXG_06208	1	YTMK(1)ELAEAADEGR
Aminotransferase class IV	0.0276253	A0A0D2XQG2	47	K	Branched-chain-amino-acid aminotransferase	FOXG_06208	1	PLGLDASK(1)LSIEK
Aminotransferase class IV	0.0276253	A0A0J9V9B8	227	K	Branched-chain amino acid aminotransferase	FOXG_08699	1	SYGWTVEK(1)R
S1 RNA binding domain	0.0799641	A0A0J9V7Z2	32	K	Translation initiation factor 2 subunit 1	FOXG_08491	1	SIQK(1)LIR
S1 RNA binding domain	0.0799641	A0A0J9V7Z2	68	K	Translation initiation factor 2 subunit 1	FOXG_08491	1	VSPEDIVK(1)CEER
S1 RNA binding domain	0.0799641	A0A0J9V7Z2	58	K	Translation initiation factor 2 subunit 1	FOXG_08491	1	GYIDLSK(1)R
S1 RNA binding domain	0.0799641	A0A0D2XYV3	38	K	Adenosinetriphosphatase	FOXG_09175	1	TVAEFLIDK(1)R
RNA polymerase Rpb2, domain 4	0.00480819	A0A0D2XA85	1040	K	DNA-directed RNA polymerase subunit beta	FOXG_00800	1	HMVQDK(1)MHSR
RNA polymerase Rpb2, domain 4	0.00480819	A0A0C4DHV9	152	K	DNA-directed RNA polymerase subunit beta	FOXG_10639	1	EIPLHEMDDEQQAEYK(1)R
Thiolase, C-terminal domain	0.0456703	A0A0J9UVD3	119	K	Acetyl-CoA C-acetyltransferase	FOXG_05921	1	DDEVK(1)NLNVDK
Thiolase, C-terminal domain	0.0456703	A0A0J9UVD3	125	K	Acetyl-CoA C-acetyltransferase	FOXG_05921	1	NLNVDK(1)LK
Thiolase, C-terminal domain	0.0456703	A0A0J9UVD3	51	K	Acetyl-CoA C-acetyltransferase	FOXG_05921	1	DGLTDSFK(1)K
Thiolase, C-terminal domain	0.0456703	A0A0J9UVD3	111	K	Acetyl-CoA C-acetyltransferase	FOXG_05921	0.99995	GKPAIK(1)VER
Thiolase, C-terminal domain	0.0456703	A0A0J9UVD3	31	K	Acetyl-CoA C-acetyltransferase	FOXG_05921	1	NGAK(1)YGDQTLVDGVLK
Thiolase, C-terminal domain	0.0456703	A0A0J9UVD3	82	K	Acetyl-CoA C-acetyltransferase	FOXG_05921	1	EAQDEYAINSYK(1)K
Thiolase, C-terminal domain	0.0456703	A0A0D2XX83	265	K	Acetyl-CoA C-acetyltransferase	FOXG_08599	1	IPTLK(1)PAFVR
Thiolase, C-terminal domain	0.0456703	A0A0D2XQF4	392	K	Acetyl-CoA acyltransferase	FOXG_06200	1	QVSTLLYELK(1)R
Thiolase, C-terminal domain	0.0456703	A0A0D2XQF4	46	K	Acetyl-CoA acyltransferase	FOXG_06200	1	SAFTK(1)GGR
Thiolase, C-terminal domain	0.0456703	A0A0D2XQF4	230	K	Acetyl-CoA acyltransferase	FOXG_06200	1	FEDK(1)EGNTK
Electron transfer flavoprotein domain	0.0137591	A0A0D2XQK4	11	K	Electron transfer flavoprotein beta subunit	FOXG_06252	1	ILVPVK(1)R
Electron transfer flavoprotein domain	0.0137591	A0A0D2XQK4	251	K	Electron transfer flavoprotein beta subunit	FOXG_06252	1	VEDVGGLVSK(1)LK
Electron transfer flavoprotein domain	0.0137591	A0A0D2XQK4	241	K	Electron transfer flavoprotein beta subunit	FOXG_06252	1	QGGGK(1)VEDVGGLVSK
Electron transfer flavoprotein domain	0.0137591	A0A0D2XQK4	229	K	Electron transfer flavoprotein beta subunit	FOXG_06252	1	TLK(1)VIEPPAR
Electron transfer flavoprotein domain	0.0137591	A0A0D2XQK4	19	K	Electron transfer flavoprotein beta subunit	FOXG_06252	1	VIDYAVK(1)PR
Electron transfer flavoprotein domain	0.0137591	A0A0D2XQK4	223	K	Electron transfer flavoprotein beta subunit	FOXG_06252	1	LEDFGVDGVK(1)R
Electron transfer flavoprotein domain	0.0137591	A0A0D2XJU1	88	K	Electron transfer flavoprotein alpha subunit	FOXG_04207	1	AEGVEK(1)IIAVDNSAYEK
Dienelactone hydrolase family	0.0563975	A0A0D2XGJ4	38	K	Carboxymethylenebutenolidase	FOXG_03037	1	EIGGYK(1)TYVTGSVDAK
Dienelactone hydrolase family	0.0563975	A0A0D2XGJ4	237	K	Carboxymethylenebutenolidase	FOXG_03037	1	VK(1)EEYER
Dienelactone hydrolase family	0.0563975	A0A0D2XGJ4	133	K	Carboxymethylenebutenolidase	FOXG_03037	1	AVK(1)DQDSSIEK
Dienelactone hydrolase family	0.0563975	A0A0D2XIR9	106	K	DLH domain-containing protein	FOXG_03826	1	GAK(1)GDNPHTPAQIDPIIAESIK
Dienelactone hydrolase family	0.0563975	A0A0D2XA74	200	K	Carboxymethylenebutenolidase	FOXG_00789	1	GEVAMIFGVK(1)DTHVPDAGR
RNA polymerase Rpb1, domain 2	0.0417653	A0A0D2YCC0	362	K	DNA-directed RNA polymerase subunit	---	1	NPVQGAAAK(1)R
RNA polymerase Rpb1, domain 2	0.0417653	A0A0D2YCC0	353	K	DNA-directed RNA polymerase subunit	---	1	NK(1)NPVQGAAAK
RNA polymerase Rpb1, domain 2	0.0417653	A0A0D2YCC0	90	K	DNA-directed RNA polymerase subunit	---	1	YVDK(1)CLSGIK
RNA polymerase Rpb1, domain 2	0.0417653	A0A0D2YCC0	328	K	DNA-directed RNA polymerase subunit	---	1	ELQEEK(1)ADVNR
RNA polymerase Rpb1, domain 2	0.0417653	A0A0D2YCC0	1247	K	DNA-directed RNA polymerase subunit	---	1	LLALVK(1)K
RNA polymerase Rpb1, domain 2	0.0417653	A0A0J9U7R5	99	K	DNA-directed RNA polymerase subunit	FOXG_00887	1	PVYHPGFIK(1)K
Tubulin C-terminal domain	0.00067914	A0A0C4DHT3	324	K	Tubulin beta chain	FOXG_06228	1	VAMK(1)EVEDQMR
Tubulin C-terminal domain	0.00067914	A0A0C4DHT3	58	K	Tubulin beta chain	FOXG_06228	1	MSVYFNEASGNK(1)YVPR
Tubulin C-terminal domain	0.00067914	A0A0D2X9U0	337	K	Tubulin alpha chain	FOXG_00655	1	DCNAAIAALK(1)AK
Tubulin C-terminal domain	0.00067914	A0A0D2X9U0	164	K	Tubulin alpha chain	FOXG_00655	1	LSTEYGK(1)K
Tubulin C-terminal domain	0.00067914	A0A0D2X9U0	97	K	Tubulin alpha chain	FOXG_00655	1	NLFHPELLISGK(1)EDAANNYAR
Tubulin C-terminal domain	0.00067914	A0A0D2X9U0	406	K	Tubulin alpha chain	FOXG_00655	1	FDLMHSK(1)R
Tubulin C-terminal domain	0.00067914	A0A0D2X9U0	167	K	Tubulin alpha chain	FOXG_00655	1	SK(1)LEFAVYPAPR
Tubulin C-terminal domain	0.00067914	A0A0D2X9U0	113	K	Tubulin alpha chain	FOXG_00655	1	GHYTIGK(1)EMVDNVIDR
Tubulin C-terminal domain	0.00067914	A0A0D2X9U0	377	K	Tubulin alpha chain	FOXG_00655	1	PMAVPAAPEAGGLAPVK(1)R
Tubulin C-terminal domain	0.00067914	A0A0D2XAP0	112	K	Tubulin alpha chain	FOXG_00956	1	GHYTVGK(1)ELIDGVLDK
Tubulin C-terminal domain	0.00067914	A0A0D2XAP0	163	K	Tubulin alpha chain	FOXG_00956	1	LSVDYGK(1)K
Tubulin C-terminal domain	0.00067914	A0A0D2XAP0	311	K	Tubulin alpha chain	FOXG_00956	1	HGK(1)YMATCLLYR
Tubulin C-terminal domain	0.00067914	A0A0D2XAP0	96	K	Tubulin alpha chain	FOXG_00956	1	NLFHPEMMITGK(1)EDASNNYAR
Tubulin C-terminal domain	0.00067914	A0A0C4DHQ2	324	K	Tubulin beta chain	FOXG_02339	1	LSTK(1)EIEDQMLK
Tubulin C-terminal domain	0.00067914	A0A0C4DHQ2	56	K	Tubulin beta chain	FOXG_02339	1	IDVYFAEATK(1)DK
Tubulin C-terminal domain	0.00067914	A0A0C4DHQ2	332	K	Tubulin beta chain	FOXG_02339	1	EIEDQMLK(1)VQTK
Sec23/Sec24 beta-sandwich domain	0.0598099	A0A0D2Y8W3	963	K	Uncharacterized protein	FOXG_12731	1	GSK(1)GLTIQLAR
Sec23/Sec24 beta-sandwich domain	0.0598099	A0A0D2XVX7	434	K	Uncharacterized protein	---	1	K(1)SSQIPSDIR
Metallopeptidase family M24	0.0155176	A0A0D2XN36	220	K	FACT complex subunit SPT16	FOXG_05365	1	HSALADK(1)VDK
Metallopeptidase family M24	0.0155176	A0A0D2XPN7	206	K	Xaa-Pro aminopeptidase	FOXG_05925	1	SAK(1)LIYADSPPSK
Metallopeptidase family M24	0.0155176	A0A0D2XMA8	348	K	Methionine aminopeptidase 2	FOXG_05085	1	DDMETSHYAK(1)R
Metallopeptidase family M24	0.0155176	A0A0D2XMA8	363	K	Methionine aminopeptidase 2	FOXG_05085	1	LSSAK(1)SLLNVINK
Metallopeptidase family M24	0.0155176	A0A0D2XMA8	432	K	Methionine aminopeptidase 2	FOXG_05085	1	PTVK(1)EVISR
Metallopeptidase family M24	0.0155176	A0A0D2XMA8	100	K	Methionine aminopeptidase 2	FOXG_05085	1	SYPHGEEVEYK(1)DENNYR
Metallopeptidase family M24	0.0155176	A0A0D2Y4W4	119	K	Methionine aminopeptidase	FOXG_11318	1	IEILDK(1)K
Metallopeptidase family M24	0.0155176	A0A0D2Y4W4	229	K	Methionine aminopeptidase	FOXG_11318	1	AK(1)ADPDTVR
Metallopeptidase family M24	0.0155176	A0A0D2XEY0	389	K	AMP_N domain-containing protein	---	1	FIDK(1)DVLDK
MCM2/3/5 family	0.0799641	A0A0D2X9I7	614	K	DNA helicase	FOXG_00552	1	SLAPSIYEMDDVK(1)K
MCM2/3/5 family	0.0799641	A0A0D2XJU6	588	K	DNA helicase	FOXG_04212	1	YIQYAK(1)TR
MCM2/3/5 family	0.0799641	A0A0D2XJU6	852	K	DNA helicase	FOXG_04212	1	DAFDK(1)GEATK
RNA polymerase Rpb1, domain 5	0.0417653	A0A0D2YCC0	362	K	DNA-directed RNA polymerase subunit	---	1	NPVQGAAAK(1)R
RNA polymerase Rpb1, domain 5	0.0417653	A0A0D2YCC0	353	K	DNA-directed RNA polymerase subunit	---	1	NK(1)NPVQGAAAK
RNA polymerase Rpb1, domain 5	0.0417653	A0A0D2YCC0	90	K	DNA-directed RNA polymerase subunit	---	1	YVDK(1)CLSGIK
RNA polymerase Rpb1, domain 5	0.0417653	A0A0D2YCC0	328	K	DNA-directed RNA polymerase subunit	---	1	ELQEEK(1)ADVNR
RNA polymerase Rpb1, domain 5	0.0417653	A0A0D2YCC0	1247	K	DNA-directed RNA polymerase subunit	---	1	LLALVK(1)K
RNA polymerase Rpb1, domain 5	0.0417653	A0A0J9U7R5	99	K	DNA-directed RNA polymerase subunit	FOXG_00887	1	PVYHPGFIK(1)K
RNA polymerase Rpb2, domain 2	0.000332761	A0A0D2XZ38	326	K	DNA-directed RNA polymerase subunit beta	FOXG_09260	1	AYLGEK(1)FR
RNA polymerase Rpb2, domain 2	0.000332761	A0A0D2XZ38	886	K	DNA-directed RNA polymerase subunit beta	FOXG_09260	1	LVNLDGITHYEK(1)YK
RNA polymerase Rpb2, domain 2	0.000332761	A0A0D2XZ38	654	K	DNA-directed RNA polymerase subunit beta	FOXG_09260	1	PVK(1)YLPLQK
RNA polymerase Rpb2, domain 2	0.000332761	A0A0D2XZ38	928	K	DNA-directed RNA polymerase subunit beta	FOXG_09260	1	SPIIGDK(1)FSSR
RNA polymerase Rpb2, domain 2	0.000332761	A0A0D2XA85	1040	K	DNA-directed RNA polymerase subunit beta	FOXG_00800	1	HMVQDK(1)MHSR
RNA polymerase Rpb2, domain 2	0.000332761	A0A0C4DHV9	152	K	DNA-directed RNA polymerase subunit beta	FOXG_10639	1	EIPLHEMDDEQQAEYK(1)R
RNA polymerase Rpb2, domain 5	0.00480819	A0A0D2XA85	1040	K	DNA-directed RNA polymerase subunit beta	FOXG_00800	1	HMVQDK(1)MHSR
RNA polymerase Rpb2, domain 5	0.00480819	A0A0C4DHV9	152	K	DNA-directed RNA polymerase subunit beta	FOXG_10639	1	EIPLHEMDDEQQAEYK(1)R
Protein of unknown function (DUF933)	0.0137591	A0A0D2YE67	147	K	OBG-type G domain-containing protein	---	1	K(1)DLDILAK
Protein of unknown function (DUF933)	0.0137591	A0A0D2YE67	189	K	OBG-type G domain-containing protein	---	1	EMLEK(1)DQPVR
Protein of unknown function (DUF933)	0.0137591	A0A0D2YE67	146	K	OBG-type G domain-containing protein	---	1	DLDTIQSELCK(1)K
Protein of unknown function (DUF933)	0.0137591	A0A0D2Y1Y9	22	K	Obg-like ATPase 1	FOXG_10282	1	PGNNLK(1)SGIVGLANVGK
Protein of unknown function (DUF933)	0.0137591	A0A0D2Y1Y9	180	K	Obg-like ATPase 1	FOXG_10282	1	MGGQSLEQK(1)K
Protein of unknown function (DUF933)	0.0137591	A0A0D2Y1Y9	200	K	Obg-like ATPase 1	FOXG_10282	1	ILDWLNQGK(1)DVR
Protein of unknown function (DUF933)	0.0137591	A0A0D2Y1Y9	11	K	Obg-like ATPase 1	FOXG_10282	1	QVVEEK(1)IPLGR
Protein of unknown function (DUF933)	0.0137591	A0A0D2Y1Y9	282	K	Obg-like ATPase 1	FOXG_10282	1	LTQFETEAEAK(1)EEQK
Protein of unknown function (DUF933)	0.0137591	A0A0D2Y1Y9	76	K	Obg-like ATPase 1	FOXG_10282	0.826104	FDWLVEK(0.826)YK(0.174)PK
VTC domain	0.0137591	A0A0D2Y4S9	308	K	SPX domain-containing protein	FOXG_11282	1	TVDDK(1)GGSQDLK
VTC domain	0.0137591	A0A0J9U5Y8	357	K	SPX domain-containing protein	FOXG_00554	1	LASEIQYSVIK(1)K
VTC domain	0.0137591	A0A0J9U5Y8	177	K	SPX domain-containing protein	FOXG_00554	1	LSK(1)LYDLVR
VTC domain	0.0137591	A0A0J9U5Y8	590	K	SPX domain-containing protein	FOXG_00554	1	YELAQAK(1)R
Adenylylsulphate kinase	0.0137591	A0A0J9UK72	166	K	Sulfate adenylyltransferase	FOXG_03600	1	VYK(1)ALLPR
Adenylylsulphate kinase	0.0137591	A0A0J9UK72	471	K	Sulfate adenylyltransferase	FOXG_03600	1	NFTGVDDPYEAPAKPDLVVDLEK(1)QNVR
Adenylylsulphate kinase	0.0137591	A0A0D2X849	69	K	Adenylyl-sulfate kinase	FOXG_00055	1	FGLNK(1)DLGFSEADRNENIR
Myosin head (motor domain)	0.0799641	A0A0C4DHR6	1160	K	Chitin synthase	FOXG_04162	1	GQDVSK(1)YWDNIK
Myosin head (motor domain)	0.0799641	A0A0J9VL03	1078	K	Myosin-1	FOXG_11305	1	K(1)PAELQQR
Anticodon-binding domain of tRNA	0.0456703	A0A0D2Y8M8	670	K	"Isoleucyl-tRNA synthetase, cytoplasmic"	FOXG_12644	1	K(1)AEGVDFVWDPK
Anticodon-binding domain of tRNA	0.0456703	A0A0D2Y8M8	861	K	"Isoleucyl-tRNA synthetase, cytoplasmic"	FOXG_12644	1	TLVVIHSDPQYLEDVK(1)SLEK
Anticodon-binding domain of tRNA	0.0456703	A0A0D2Y8M8	1006	K	"Isoleucyl-tRNA synthetase, cytoplasmic"	FOXG_12644	1	AGLVPTDDIK(1)MEYR
Anticodon-binding domain of tRNA	0.0456703	A0A0D2Y8M8	928	K	"Isoleucyl-tRNA synthetase, cytoplasmic"	FOXG_12644	1	DK(1)EIFVDGIR
Anticodon-binding domain of tRNA	0.0456703	A0A0D2Y8M8	143	K	"Isoleucyl-tRNA synthetase, cytoplasmic"	FOXG_12644	1	WIDFDNDYK(1)TMDPK
Anticodon-binding domain of tRNA	0.0456703	A0A0J9UE38	1046	K	Valyl-tRNA synthetase	FOXG_01975	1	QEK(1)ILNDPGYLEK
Anticodon-binding domain of tRNA	0.0456703	A0A0J9UE38	64	K	Valyl-tRNA synthetase	FOXG_01975	1	TEK(1)ELEK
Anticodon-binding domain of tRNA	0.0456703	A0A0J9UE38	341	K	Valyl-tRNA synthetase	FOXG_01975	1	TLLEVPGYDK(1)K
Anticodon-binding domain of tRNA	0.0456703	A0A0J9UE38	835	K	Valyl-tRNA synthetase	FOXG_01975	1	EFSK(1)STLIVYR
Anticodon-binding domain of tRNA	0.0456703	A0A0J9UE38	121	K	Valyl-tRNA synthetase	FOXG_01975	1	KVEEEPLPEYVEDTPEGEK(1)K
Anticodon-binding domain of tRNA	0.0456703	A0A0J9UE38	1056	K	Valyl-tRNA synthetase	FOXG_01975	1	ILNDPGYLEK(1)VSDAVR
Anticodon-binding domain of tRNA	0.0456703	A0A0J9UE38	941	K	Valyl-tRNA synthetase	FOXG_01975	1	AYELVLGCSK(1)AAR
Anticodon-binding domain of tRNA	0.0456703	A0A0J9UE38	674	K	Valyl-tRNA synthetase	FOXG_01975	1	MTGDIPFK(1)EVYCHSLVR
Anticodon-binding domain of tRNA	0.0456703	A0A0J9UE38	515	K	Valyl-tRNA synthetase	FOXG_01975	1	MK(1)ELAEPALAAVR
Anticodon-binding domain of tRNA	0.0456703	A0A0J9V2N3	516	K	"Leucyl-tRNA synthetase, cytoplasmic"	FOXG_07715	1	VGEFK(1)GEK
Anticodon-binding domain of tRNA	0.0456703	A0A0J9V2N3	1013	K	"Leucyl-tRNA synthetase, cytoplasmic"	FOXG_07715	1	ELNGK(1)IGK
Anticodon-binding domain of tRNA	0.0456703	A0A0J9V2N3	519	K	"Leucyl-tRNA synthetase, cytoplasmic"	FOXG_07715	0.999987	GEK(1)VEVAKPK
Anticodon-binding domain of tRNA	0.0456703	A0A0J9V2N3	957	K	"Leucyl-tRNA synthetase, cytoplasmic"	FOXG_07715	1	NTASNVNSAEGLQLK(1)K
Anticodon-binding domain of tRNA	0.0456703	A0A0J9V2N3	36	K	"Leucyl-tRNA synthetase, cytoplasmic"	FOXG_07715	1	DTLVALEK(1)K
Anticodon-binding domain of tRNA	0.0456703	A0A0J9V2N3	853	K	"Leucyl-tRNA synthetase, cytoplasmic"	FOXG_07715	1	EAVEQYVNTNYK(1)LALK
Anticodon-binding domain of tRNA	0.0456703	A0A0J9V2N3	138	K	"Leucyl-tRNA synthetase, cytoplasmic"	FOXG_07715	1	LVDEVK(1)MFGQDFSGYKDDEPVVEEK
Anticodon-binding domain of tRNA	0.0456703	A0A0J9V2N3	41	K	"Leucyl-tRNA synthetase, cytoplasmic"	FOXG_07715	1	YQQK(1)WQDDK
Anticodon-binding domain of tRNA	0.0456703	A0A0J9V2N3	308	K	"Leucyl-tRNA synthetase, cytoplasmic"	FOXG_07715	1	VLEWAPK(1)AAEALK
Anticodon-binding domain of tRNA	0.0456703	A0A0J9V2N3	445	K	"Leucyl-tRNA synthetase, cytoplasmic"	FOXG_07715	1	GTGVVTSVPSDSPDDFATVTDLAK(1)K
Anticodon-binding domain of tRNA	0.0456703	A0A0J9V2N3	162	K	"Leucyl-tRNA synthetase, cytoplasmic"	FOXG_07715	1	APVVK(1)QIK
Anticodon-binding domain of tRNA	0.0456703	A0A0J9V2N3	157	K	"Leucyl-tRNA synthetase, cytoplasmic"	FOXG_07715	1	MFGQDFSGYKDDEPVVEEK(1)APVVK
Anticodon-binding domain of tRNA	0.0456703	A0A0J9V2N3	768	K	"Leucyl-tRNA synthetase, cytoplasmic"	FOXG_07715	1	DLTEK(1)YGADASR
Anticodon-binding domain of tRNA	0.0456703	A0A0J9V2N3	301	K	"Leucyl-tRNA synthetase, cytoplasmic"	FOXG_07715	1	IK(1)VLEWAPK
MaoC like domain	0.149505	A0A0D2XQU8	375	K	Peroxisomal hydratase-dehydrogenase-epimerase	FOXG_06347	1	ASAEDGEK(1)VVK
MaoC like domain	0.149505	A0A0D2XQZ1	1186	K	"Fatty acid synthase subunit beta, fungi type"	FOXG_06392	1	HALLMADVVAQGQK(1)FQTNPIR
MaoC like domain	0.149505	A0A0D2XQZ1	213	K	"Fatty acid synthase subunit beta, fungi type"	FOXG_06392	1	SAELLQTLSK(1)NPK
MaoC like domain	0.149505	A0A0D2XQZ1	2060	K	"Fatty acid synthase subunit beta, fungi type"	FOXG_06392	1	EYFEDVYK(1)LTNSPK
MaoC like domain	0.149505	A0A0D2XQZ1	651	K	"Fatty acid synthase subunit beta, fungi type"	FOXG_06392	1	IEK(1)AIPAGR
MaoC like domain	0.149505	A0A0D2XQZ1	923	K	"Fatty acid synthase subunit beta, fungi type"	FOXG_06392	1	EGK(1)ACDLDDMTYADVLR
MaoC like domain	0.149505	A0A0D2XQZ1	1503	K	"Fatty acid synthase subunit beta, fungi type"	FOXG_06392	1	NK(1)AVFSSIETR
MaoC like domain	0.149505	A0A0D2XQZ1	1784	K	"Fatty acid synthase subunit beta, fungi type"	FOXG_06392	1	IFK(1)EIDETTTSYTYR
MaoC like domain	0.149505	A0A0D2XQZ1	830	K	"Fatty acid synthase subunit beta, fungi type"	FOXG_06392	1	AAK(1)EAIVAAPGLEDSEWEQTYK
MaoC like domain	0.149505	A0A0D2XQZ1	1983	K	"Fatty acid synthase subunit beta, fungi type"	FOXG_06392	1	TLAK(1)PTPLELER
MaoC like domain	0.149505	A0A0D2XQZ1	219	K	"Fatty acid synthase subunit beta, fungi type"	FOXG_06392	1	AEK(1)MFPK
MaoC like domain	0.149505	A0A0D2XQZ1	2038	K	"Fatty acid synthase subunit beta, fungi type"	FOXG_06392	1	LVGK(1)YIPNVTAK
MaoC like domain	0.149505	A0A0D2XQZ1	946	K	"Fatty acid synthase subunit beta, fungi type"	FOXG_06392	1	LVELLYVK(1)HQSR
Ras family	0.00444203	A0A0D2Y939	116	K	GTP-binding protein ypt1	FOXG_12808	1	YATEGVNK(1)LLVGNK
Ras family	0.00444203	A0A0D2Y939	122	K	GTP-binding protein ypt1	FOXG_12808	1	LLVGNK(1)SDMSDK
Ras family	0.00444203	A0A0D2Y939	58	K	GTP-binding protein ypt1	FOXG_12808	1	TVK(1)LQIWDTAGQER
Ras family	0.00444203	A0A0C4DHX5	137	K	GTP-binding protein rhoA	FOXG_13835	1	TSQK(1)PVSPEEGEEVR
Ras family	0.00444203	A0A0C4DHX5	155	K	GTP-binding protein rhoA	FOXG_13835	1	IAAYK(1)YLECSAK
Ras family	0.00444203	A0A0C4DHX5	162	K	GTP-binding protein rhoA	FOXG_13835	1	YLECSAK(1)TNEGVR
Ras family	0.00444203	A0A0C4DHX5	126	K	GTP-binding protein rhoA	FOXG_13835	1	YDQK(1)TIEELRK
Ras family	0.00444203	A0A0D2XWY5	124	K	GTP-binding protein ypt2	FOXG_08501	1	ILIGNK(1)CDWEEK
Ras family	0.00444203	A0A0D2XWY5	172	K	GTP-binding protein ypt2	FOXG_08501	1	AFYSLAADIK(1)K
Ras family	0.00444203	A0A0J9VGI8	51	K	Ras-like protein Rab-6B	FOXG_10439	1	SFQNTK(1)K
Ras family	0.00444203	A0A0J9VGI8	79	K	Ras-like protein Rab-6B	FOXG_10439	1	TDLNDK(1)R
Ras family	0.00444203	A0A0C4DHU6	155	K	Ras protein	FOXG_08282	1	FIETSAK(1)SR
Ras family	0.00444203	A0A0D2XZM2	99	K	Cell division control protein 42	FOXG_09453	1	EK(1)WFPEVR
Ras family	0.00444203	A0A0D2XA49	260	K	"Rho family, other"	FOXG_00764	1	SSTPGVGQIK(1)R
Ras family	0.00444203	A0A0J9VWY5	22	K	Ras-like protein Rab-11B	FOXG_13911	1	VVLIGDSGVGK(1)SNLLSR
Ras family	0.00444203	A0A0D2X8T7	21	K	GTP-binding nuclear protein	FOXG_00296	1	LVLVGDGGTGK(1)TTFVK
Ras family	0.00444203	A0A0D2X8T7	150	K	GTP-binding nuclear protein	FOXG_00296	1	NLQYYDISAK(1)SNYNFEK
Spermine/spermidine synthase	0.0417653	A0A0D2XMI8	12	K	PABS domain-containing protein	---	1	SSEEITHPTIK(1)DGWFR
Spermine/spermidine synthase	0.0417653	A0A0J9UTA6	233	K	Spermidine synthase	FOXG_18989	1	EIVK(1)HDCVEEATLCDIDEAVVR
Spermine/spermidine synthase	0.0417653	A0A0J9UTA6	278	K	Spermidine synthase	FOXG_18989	1	THIGDGFK(1)FLNDYK
Spermine/spermidine synthase	0.0417653	A0A0J9UTA6	165	K	Spermidine synthase	FOXG_18989	1	VLVHEK(1)SK
Spermine/spermidine synthase	0.0417653	A0A0J9UTA6	216	K	Spermidine synthase	FOXG_18989	1	K(1)VLVIGGGDGGVLR
Spermine/spermidine synthase	0.0417653	A0A0J9UTA6	268	K	Spermidine synthase	FOXG_18989	1	EHLPSMACGFDHPK(1)SK
Spermine/spermidine synthase	0.0417653	A0A0J9UTA6	167	K	Spermidine synthase	FOXG_18989	1	SK(1)YQDVLIFK
Spermine/spermidine synthase	0.0417653	A0A0J9UTA6	394	K	Spermidine synthase	FOXG_18989	1	EEEDAK(1)CR
Spermine/spermidine synthase	0.0417653	A0A0J9UTA6	404	K	Spermidine synthase	FOXG_18989	1	YYSAEIHK(1)ASFVLPK
NOP5NT (NUC127) domain	0.00480819	A0A0D2Y9B3	495	K	Nop domain-containing protein	FOXG_12883	1	DEEEADAVK(1)EDGEK
NOP5NT (NUC127) domain	0.00480819	A0A0D2Y9B3	103	K	Nop domain-containing protein	FOXG_12883	1	VVLGVSEK(1)NLAGAIK
NOP5NT (NUC127) domain	0.00480819	A0A0D2Y9B3	32	K	Nop domain-containing protein	FOXG_12883	1	LK(1)ETQAAVNDLAK
NOP5NT (NUC127) domain	0.00480819	A0A0D2Y9B3	385	K	Nop domain-containing protein	FOXG_12883	1	YLANK(1)CSMASR
NOP5NT (NUC127) domain	0.00480819	A0A0D2Y9B3	229	K	Nop domain-containing protein	FOXG_12883	1	LVLAIGDK(1)K
NOP5NT (NUC127) domain	0.00480819	A0A0D2Y9B3	43	K	Nop domain-containing protein	FOXG_12883	1	ETQAAVNDLAK(1)FGK
NOP5NT (NUC127) domain	0.00480819	A0A0D2Y9B3	146	K	Nop domain-containing protein	FOXG_12883	1	LLGGLK(1)YGDVEK
NOP5NT (NUC127) domain	0.00480819	A0A0D2Y9B3	140	K	Nop domain-containing protein	FOXG_12883	1	LHADK(1)LLGGLK
NOP5NT (NUC127) domain	0.00480819	A0A0D2Y9B3	297	K	Nop domain-containing protein	FOXG_12883	1	STSAYLEK(1)K
NOP5NT (NUC127) domain	0.00480819	A0A0D2Y973	495	K	Nop domain-containing protein	FOXG_12843	1	K(1)LSEADYER
NOP5NT (NUC127) domain	0.00480819	A0A0D2Y973	411	K	Nop domain-containing protein	FOXG_12843	1	LEGK(1)PLLPK
NOP5NT (NUC127) domain	0.00480819	A0A0D2Y973	368	K	Nop domain-containing protein	FOXG_12843	1	MLSAK(1)AALGLR
NOP5NT (NUC127) domain	0.00480819	A0A0D2Y973	565	K	Nop domain-containing protein	FOXG_12843	1	SQPAAEETDGK(1)K
NOP5NT (NUC127) domain	0.00480819	A0A0D2Y973	400	K	Nop domain-containing protein	FOXG_12843	1	IK(1)LENHLR
NOP5NT (NUC127) domain	0.00480819	A0A0D2Y973	44	K	Nop domain-containing protein	FOXG_12843	1	VVEMLK(1)LK
NOP5NT (NUC127) domain	0.00480819	A0A0D2Y973	435	K	Nop domain-containing protein	FOXG_12843	1	GANVTPSGEIVGAGQFTLK(1)ETR
Thiolase, N-terminal domain	0.068198	A0A0J9UVD3	119	K	Acetyl-CoA C-acetyltransferase	FOXG_05921	1	DDEVK(1)NLNVDK
Thiolase, N-terminal domain	0.068198	A0A0J9UVD3	125	K	Acetyl-CoA C-acetyltransferase	FOXG_05921	1	NLNVDK(1)LK
Thiolase, N-terminal domain	0.068198	A0A0J9UVD3	51	K	Acetyl-CoA C-acetyltransferase	FOXG_05921	1	DGLTDSFK(1)K
Thiolase, N-terminal domain	0.068198	A0A0J9UVD3	111	K	Acetyl-CoA C-acetyltransferase	FOXG_05921	0.99995	GKPAIK(1)VER
Thiolase, N-terminal domain	0.068198	A0A0J9UVD3	31	K	Acetyl-CoA C-acetyltransferase	FOXG_05921	1	NGAK(1)YGDQTLVDGVLK
Thiolase, N-terminal domain	0.068198	A0A0J9UVD3	82	K	Acetyl-CoA C-acetyltransferase	FOXG_05921	1	EAQDEYAINSYK(1)K
Thiolase, N-terminal domain	0.068198	A0A0D2XX83	265	K	Acetyl-CoA C-acetyltransferase	FOXG_08599	1	IPTLK(1)PAFVR
Thiolase, N-terminal domain	0.068198	A0A0D2XQF4	392	K	Acetyl-CoA acyltransferase	FOXG_06200	1	QVSTLLYELK(1)R
Thiolase, N-terminal domain	0.068198	A0A0D2XQF4	46	K	Acetyl-CoA acyltransferase	FOXG_06200	1	SAFTK(1)GGR
Thiolase, N-terminal domain	0.068198	A0A0D2XQF4	230	K	Acetyl-CoA acyltransferase	FOXG_06200	1	FEDK(1)EGNTK
RNB domain	0.0417653	A0A0J9WFU3	326	K	Uncharacterized protein	FOXG_00205	1	VVGVIK(1)R
RNB domain	0.0417653	A0A0D2XD23	200	K	RNB domain-containing protein	---	1	AAEIAQQK(1)R
RNB domain	0.0417653	A0A0D2XD23	1319	K	RNB domain-containing protein	---	1	VPVILK(1)TDLTK
RNB domain	0.0417653	A0A0D2XD23	945	K	RNB domain-containing protein	---	1	LVEGLPEK(1)AFLR
Sec23/Sec24 helical domain	0.0598099	A0A0D2Y8W3	963	K	Uncharacterized protein	FOXG_12731	1	GSK(1)GLTIQLAR
Sec23/Sec24 helical domain	0.0598099	A0A0D2XVX7	434	K	Uncharacterized protein	---	1	K(1)SSQIPSDIR
Oligonucleotide/oligosaccharide-binding (OB)-fold	0.226727	A0A0D2XYV3	38	K	Adenosinetriphosphatase	FOXG_09175	1	TVAEFLIDK(1)R
Oligonucleotide/oligosaccharide-binding (OB)-fold	0.226727	A0A0D2Y8R8	456	K	Pre-mRNA-splicing factor ATP-dependent RNA helicase prp43	FOXG_12684	1	K(1)ELIEQTYPEILR
Oligonucleotide/oligosaccharide-binding (OB)-fold	0.226727	A0A0D2Y8R8	479	K	Pre-mRNA-splicing factor ATP-dependent RNA helicase prp43	FOXG_12684	1	SNLANTVLELK(1)K
4Fe-4S dicluster domain	0.00480819	A0A0D2XZ56	172	K	"Succinate dehydrogenase [ubiquinone] iron-sulfur subunit, mitochondrial"	FOXG_09278	1	DTPAEDGK(1)EYR
4Fe-4S dicluster domain	0.00480819	A0A0D2XZ56	60	K	"Succinate dehydrogenase [ubiquinone] iron-sulfur subunit, mitochondrial"	FOXG_09278	1	WNPDTPSEK(1)PR
4Fe-4S dicluster domain	0.00480819	A0A0D2XZ56	45	K	"Succinate dehydrogenase [ubiquinone] iron-sulfur subunit, mitochondrial"	FOXG_09278	1	DSDANLK(1)SFQIYR
4Fe-4S dicluster domain	0.00480819	A0A0D2XZ56	235	K	"Succinate dehydrogenase [ubiquinone] iron-sulfur subunit, mitochondrial"	FOXG_09278	1	K(1)TNLENSMSLYR
4Fe-4S dicluster domain	0.00480819	A0A0D2XJH5	190	K	"NADH-ubiquinone oxidoreductase 23 kDa subunit, mitochondrial"	FOXG_04085	1	EELLYNK(1)EK
4Fe-4S dicluster domain	0.00480819	A0A0D2XJH5	45	K	"NADH-ubiquinone oxidoreductase 23 kDa subunit, mitochondrial"	FOXG_04085	1	TSK(1)PVQWTWDR
Translation initiation factor SUI1	0.0417653	A0A0D2XI55	98	K	Eukaryotic translation initiation factor eIF-1	FOXG_03605	1	DVQEFLIDK(1)K
Translation initiation factor SUI1	0.0417653	A0A0D2XI55	50	K	Eukaryotic translation initiation factor eIF-1	FOXG_03605	1	TLTTVQGLPK(1)K
Translation initiation factor SUI1	0.0417653	A0A0D2XI55	23	K	Eukaryotic translation initiation factor eIF-1	FOXG_03605	1	TYDPFAEADEDTGETK(1)QTQNYIHIR
Translation initiation factor SUI1	0.0417653	A0A0D2XI55	110	K	Eukaryotic translation initiation factor eIF-1	FOXG_03605	1	TIK(1)VHGF
Translation initiation factor SUI1	0.0417653	A0A0J9U4Z8	92	K	Translation machinery-associated protein 22	FOXG_00268	1	SVVTIK(1)R
WW domain	0.00344216	A0A0D2XML3	641	K	E3 ubiquitin-protein ligase	FOXG_05190	1	NIDVTNENK(1)K
WW domain	0.00344216	A0A0D2XML3	24	K	E3 ubiquitin-protein ligase	FOXG_05190	1	VTIIAADGLYK(1)R
WW domain	0.00344216	A0A0D2XCS8	449	K	Uncharacterized protein	FOXG_01703	1	NDVLDVLEDK(1)R
WW domain	0.00344216	A0A0D2XEU1	141	K	Peptidyl-prolyl cis-trans isomerase	FOXG_02428	1	GDLGYFGK(1)GDMQK
WW domain	0.00344216	A0A0D2XEU1	68	K	Peptidyl-prolyl cis-trans isomerase	FOXG_02428	1	PGAVAGVPEGK(1)IR
WW domain	0.00344216	A0A0D2XQ03	252	K	WW domain-containing protein	FOXG_06043	1	GNNPYGQGEK(1)K
Transketolase, C-terminal domain	0.0598099	A0A0D2YH37	212	K	Pyruvate dehydrogenase E1 component subunit beta	FOXG_15628	1	VVSPWNSEDAK(1)GLLK
Transketolase, C-terminal domain	0.0598099	A0A0D2YH37	263	K	Pyruvate dehydrogenase E1 component subunit beta	FOXG_15628	1	SGK(1)DLTIVTLGR
Transketolase, C-terminal domain	0.0598099	A0A0D2YH37	285	K	Pyruvate dehydrogenase E1 component subunit beta	FOXG_15628	1	TVGQSLVAAENLK(1)K
Transketolase, C-terminal domain	0.0598099	A0A0D2XN20	274	K	Transketolase	FOXG_05349	1	ADDIK(1)QLK
Transketolase, C-terminal domain	0.0598099	A0A0D2XN20	643	K	Transketolase	FOXG_05349	1	FGASGAYK(1)DVYK
Transketolase, C-terminal domain	0.0598099	A0A0D2XN20	217	K	Transketolase	FOXG_05349	1	YEAYGWHVVK(1)VDDGDHDLAGIEAAIK
Transketolase, C-terminal domain	0.0598099	A0A0D2XN20	206	K	Transketolase	FOXG_05349	1	ITIDGDTAVAFTEDVPK(1)R
Transketolase, C-terminal domain	0.0598099	A0A0D2XN20	517	K	Transketolase	FOXG_05349	1	PADGNETSGAYYVCLTSK(1)HSPSIIALSR
Transketolase, C-terminal domain	0.0598099	A0A0D2XN20	540	K	Transketolase	FOXG_05349	1	QNLPQLEGSTIEK(1)AAK
Transketolase, C-terminal domain	0.0598099	A0A0D2XN20	9	K	Transketolase	FOXG_05349	1	GYGEIDQK(1)AINTIR
Transketolase, C-terminal domain	0.0598099	A0A0D2XN20	400	K	Transketolase	FOXG_05349	1	EAVDFQPK(1)STGLGDYSGR
Transketolase, C-terminal domain	0.0598099	A0A0D2XN20	392	K	Transketolase	FOXG_05349	1	WK(1)EAVDFQPK
Transketolase, C-terminal domain	0.0598099	A0A0D2XN20	648	K	Transketolase	FOXG_05349	1	K(1)FEFTPEGIAK
Transketolase, C-terminal domain	0.0598099	A0A0D2XN20	658	K	Transketolase	FOXG_05349	1	KFEFTPEGIAK(1)R
Elongation factor Tu domain 2	7.02902e-05	A0A0D2XDK3	315	K	Eukaryotic translation initiation factor 2 subunit gamma	FOXG_01983	0.999942	SFDVNKPGSEIDDLK(1)GGVAGGSILHGVVK
Elongation factor Tu domain 2	7.02902e-05	A0A0D2XDK3	350	K	Eukaryotic translation initiation factor 2 subunit gamma	FOXG_01983	1	DDSGALK(1)CTPIFSR
Elongation factor Tu domain 2	7.02902e-05	A0A0D2XDK3	149	K	Eukaryotic translation initiation factor 2 subunit gamma	FOXG_01983	1	SEK(1)EVDPPCER
Elongation factor Tu domain 2	7.02902e-05	A0A0D2XDK3	99	K	Eukaryotic translation initiation factor 2 subunit gamma	FOXG_01983	1	STVVK(1)AISGVQTVR
Elongation factor Tu domain 2	7.02902e-05	A0A0D2XDK3	130	K	Eukaryotic translation initiation factor 2 subunit gamma	FOXG_01983	1	IYK(1)CDNQACPR
Elongation factor Tu domain 2	7.02902e-05	A0A0D2XDK3	306	K	Eukaryotic translation initiation factor 2 subunit gamma	FOXG_01983	1	SFDVNK(1)PGSEIDDLK
Elongation factor Tu domain 2	7.02902e-05	A0A0D2XDK3	120	K	Eukaryotic translation initiation factor 2 subunit gamma	FOXG_01983	1	NITIK(1)LGYANAK
Elongation factor Tu domain 2	7.02902e-05	A0A0D2Y4X0	281	K	"Elongation factor G, mitochondrial"	MEF1	1	AVEQINTK(1)LK
Elongation factor Tu domain 2	7.02902e-05	A0A0D2Y4X0	263	K	"Elongation factor G, mitochondrial"	MEF1	1	ISFVNK(1)MDR
Elongation factor Tu domain 2	7.02902e-05	A0A0D2Y4X0	622	K	"Elongation factor G, mitochondrial"	MEF1	1	ADYDYLLK(1)R
Elongation factor Tu domain 2	7.02902e-05	A0A0D2Y4X0	822	K	"Elongation factor G, mitochondrial"	MEF1	1	YQAELEAK(1)R
Elongation factor Tu domain 2	7.02902e-05	A0A0D2XCJ5	77	K	Elongation factor Tu	FOXG_01618	1	TTLSAAITK(1)R
Elongation factor Tu domain 2	7.02902e-05	A0A0D2XCJ5	309	K	Elongation factor Tu	FOXG_01618	1	VTDIETFK(1)K
Elongation factor Tu domain 2	7.02902e-05	A0A0D2XCJ5	293	K	Elongation factor Tu	FOXG_01618	1	DQEIELVGK(1)GQEVIK
Elongation factor Tu domain 2	7.02902e-05	A0A0J9UYI6	119	K	Elongation factor 2	FOXG_06275	1	NAQDLPK(1)LVEGLK
Elongation factor Tu domain 2	7.02902e-05	A0A0J9UYI6	112	K	Elongation factor 2	FOXG_06275	1	SVQVK(1)NAQDLPK
Elongation factor Tu domain 2	7.02902e-05	A0A0J9UYI6	98	K	Elongation factor 2	FOXG_06275	1	VMK(1)FSVSPVVQR
Elongation factor Tu domain 2	7.02902e-05	A0A0J9UYI6	39	K	Elongation factor 2	FOXG_06275	1	K(1)EDLFIK
Elongation factor Tu domain 2	7.02902e-05	A0A0J9UYI6	446	K	Elongation factor 2	FOXG_06275	1	GVK(1)ELVPGVENYYDK
Elongation factor Tu domain 2	7.02902e-05	A0A0J9UYI6	45	K	Elongation factor 2	FOXG_06275	1	EDLFIK(1)AIQR
Elongation factor Tu domain 2	7.02902e-05	A0A0J9UYI6	7	K	Elongation factor 2	FOXG_06275	1	MVPTSDK(1)GR
Elongation factor Tu domain 2	7.02902e-05	A0A0J9WJQ4	741	K	Translation initiation factor 5B	FOXG_04177	1	ALLTPAPMK(1)ELR
Elongation factor Tu domain 2	7.02902e-05	A0A0J9WJQ4	873	K	Translation initiation factor 5B	FOXG_04177	1	VDK(1)EAQQYAEDNGIK
Elongation factor Tu domain 2	7.02902e-05	A0A0J9WJQ4	832	K	Translation initiation factor 5B	FOXG_04177	1	DCK(1)IPVANVGIGPVYK
Elongation factor Tu domain 2	7.02902e-05	A0A0J9WJQ4	909	K	Translation initiation factor 5B	FOXG_04177	1	HMDEQLEK(1)K
Elongation factor Tu domain 2	7.02902e-05	A0A0J9WJQ4	1029	K	Translation initiation factor 5B	FOXG_04177	1	ASIDTLK(1)EYYR
Elongation factor Tu domain 2	7.02902e-05	A0A0J9WJQ4	965	K	Translation initiation factor 5B	FOXG_04177	1	NNPTTGAK(1)EIVK
Elongation factor Tu domain 2	7.02902e-05	A0A0J9WJQ4	520	K	Translation initiation factor 5B	FOXG_04177	1	TAVVNPDGK(1)FEFK
Elongation factor Tu domain 2	7.02902e-05	A0A0C4DHQ7	384	K	Elongation factor 1-alpha	FOXG_03515	1	SGDSAIVK(1)MVPSK
Elongation factor Tu domain 2	7.02902e-05	A0A0C4DHQ7	225	K	Elongation factor 1-alpha	FOXG_03515	1	RPVDK(1)PLR
Elongation factor Tu domain 2	7.02902e-05	A0A0C4DHQ7	207	K	Elongation factor 1-alpha	FOXG_03515	1	LSGK(1)TLLEAIDSIEPPK
Elongation factor Tu domain 2	7.02902e-05	A0A0C4DHQ7	142	K	Elongation factor 1-alpha	FOXG_03515	1	MDTTK(1)WSEAR
Elongation factor Tu domain 2	7.02902e-05	A0A0C4DHQ7	389	K	Elongation factor 1-alpha	FOXG_03515	1	MVPSK(1)PMCVEAFTDYPPLGR
Elongation factor Tu domain 2	7.02902e-05	A0A0C4DHQ7	420	K	Elongation factor 1-alpha	FOXG_03515	1	QTVAVGVIK(1)AVEK
Elongation factor Tu domain 2	7.02902e-05	A0A0C4DHQ7	434	K	Elongation factor 1-alpha	FOXG_03515	1	SSGAAGK(1)VTK(1)SAAK
Elongation factor Tu domain 2	7.02902e-05	A0A0C4DHQ7	376	K	Elongation factor 1-alpha	FOXG_03515	1	FIK(1)SGDSAIVK
Elongation factor Tu domain 2	7.02902e-05	A0A0C4DHQ7	203	K	Elongation factor 1-alpha	FOXG_03515	1	SGK(1)LSGK
Elongation factor Tu domain 2	7.02902e-05	A0A0C4DHQ7	359	K	Elongation factor 1-alpha	FOXG_03515	1	FAEIQEK(1)IDR
Elongation factor Tu domain 2	7.02902e-05	A0A0C4DHQ7	424	K	Elongation factor 1-alpha	FOXG_03515	1	AVEK(1)SSGAAGK(1)VTK
Elongation factor Tu domain 2	7.02902e-05	A0A0C4DHQ7	160	K	Elongation factor 1-alpha	FOXG_03515	1	YQEIIK(1)ETSSFIK(1)K
Elongation factor Tu domain 2	7.02902e-05	A0A0C4DHQ7	236	K	Elongation factor 1-alpha	FOXG_03515	1	LPLQDVYK(1)IGGIGTVPVGR
Elongation factor Tu domain 2	7.02902e-05	A0A0C4DHQ7	220	K	Elongation factor 1-alpha	FOXG_03515	1	TLLEAIDSIEPPK(1)RPVDK
Elongation factor Tu domain 2	7.02902e-05	A0A0C4DHQ7	153	K	Elongation factor 1-alpha	FOXG_03515	1	YQEIIK(1)ETSSFIK(1)K
Elongation factor Tu domain 2	7.02902e-05	A0A0C4DHQ7	137	K	Elongation factor 1-alpha	FOXG_03515	1	NLIVAINK(1)MDTTK
Elongation factor Tu domain 2	7.02902e-05	A0A0C4DHQ7	254	K	Elongation factor 1-alpha	FOXG_03515	1	IETGVIK(1)PGMVVTFAPSNVTTEVK
Elongation factor Tu domain 2	7.02902e-05	A0A0C4DHQ7	431	K	Elongation factor 1-alpha	FOXG_03515	1	SSGAAGK(1)VTK(1)SAAK
Elongation factor Tu domain 2	7.02902e-05	A0A0C4DHQ7	24	K	Elongation factor 1-alpha	FOXG_03515	1	TIEK(1)FEK
Radical SAM superfamily	0.149505	A0A0D2XBB4	399	K	Biotin synthetase	FOXG_01182	1	SFDK(1)SPQPAPEVR
Radical SAM superfamily	0.149505	A0A0D2XQ92	86	K	"Lipoyl synthase, mitochondrial"	FOXG_06134	1	TAEVGPEGK(1)K
OB-fold nucleic acid binding domain	0.0799641	A0A0J9UIT9	124	K	Lysine--tRNA ligase	FOXG_03018	1	DK(1)IIQIGAR
OB-fold nucleic acid binding domain	0.0799641	A0A0J9UIT9	57	K	Lysine--tRNA ligase	FOXG_03018	1	GPAPAPK(1)K
OB-fold nucleic acid binding domain	0.0799641	A0A0J9UIT9	390	K	Lysine--tRNA ligase	FOXG_03018	0.999988	TTFHTQTGEK(1)YEVNWEKPWPR
OB-fold nucleic acid binding domain	0.0799641	A0A0J9UIT9	585	K	Lysine--tRNA ligase	FOXG_03018	1	DDK(1)LEQK
OB-fold nucleic acid binding domain	0.0799641	A0A0J9UIT9	249	K	Lysine--tRNA ligase	FOXG_03018	1	YLDLICNEK(1)AR
OB-fold nucleic acid binding domain	0.0799641	A0A0J9UIT9	397	K	Lysine--tRNA ligase	FOXG_03018	1	YEVNWEK(1)PWPR
OB-fold nucleic acid binding domain	0.0799641	A0A0J9UIT9	98	K	Lysine--tRNA ligase	FOXG_03018	1	SPNPYPHK(1)FNVTYDLR
OB-fold nucleic acid binding domain	0.0799641	A0A0J9UIT9	501	K	Lysine--tRNA ligase	FOXG_03018	1	K(1)EIANAYTELNDPFDQR
OB-fold nucleic acid binding domain	0.0799641	A0A0J9UIT9	24	K	Lysine--tRNA ligase	FOXG_03018	1	ADAAAPPTEQVSNLHLDEVTGEK(1)VSK
OB-fold nucleic acid binding domain	0.0799641	A0A0J9UIT9	500	K	Lysine--tRNA ligase	FOXG_03018	1	FEAFVCK(1)K
OB-fold nucleic acid binding domain	0.0799641	A0A0D2XWH6	113	K	Replication factor A2	FOXG_08342	1	WIDVDK(1)QDDADPGFELESHVR
Zinc knuckle	0.306038	A0A0D2XKE5	73	K	Uncharacterized protein	---	1	LIHNVIETAASIPEGQNELK(1)R
Zinc knuckle	0.306038	A0A0D2XME0	153	K	Cellular nucleic acid-binding protein	FOXG_05117	1	DCPK(1)ESAGGEK
Ribosomal protein S5, N-terminal domain	0.00480819	A0A0J9U977	192	K	30S ribosomal protein S5	FOXG_00966	1	HAVDPEDQGQDDSGK(1)YQEIK
Ribosomal protein S5, N-terminal domain	0.00480819	A0A0J9U977	168	K	30S ribosomal protein S5	FOXG_00966	1	TYTAEAPDLGK(1)VPGVK
Ribosomal protein S5, N-terminal domain	0.00480819	A0A0D2Y4M4	92	K	40S ribosomal protein S2	FOXG_11227	1	PVQK(1)QTR
Ribosomal protein S5, N-terminal domain	0.00480819	A0A0D2Y4M4	161	K	40S ribosomal protein S2	FOXG_11227	1	GYWGTNLGQPHSLPCK(1)ESGK
Ribosomal protein S5, N-terminal domain	0.00480819	A0A0D2Y4M4	120	K	40S ribosomal protein S2	FOXG_11227	1	AIVIIGDSEGHVGLGIK(1)TSK
Ribosomal protein S5, N-terminal domain	0.00480819	A0A0D2Y4M4	165	K	40S ribosomal protein S2	FOXG_11227	1	ESGK(1)CGSVTVR
Ribosomal protein S5, N-terminal domain	0.00480819	A0A0D2Y4M4	241	K	40S ribosomal protein S2	FOXG_11227	1	LIK(1)SPLDEYADTLR
Ribosomal protein S5, N-terminal domain	0.00480819	A0A0D2Y4M4	37	K	40S ribosomal protein S2	FOXG_11227	1	NEEK(1)EWQPVTK
Ribosomal protein S5, N-terminal domain	0.00480819	A0A0D2Y4M4	86	K	40S ribosomal protein S2	FOXG_11227	0.999903	LKDEVMK(1)IK
Cofilin/tropomyosin-type actin-binding protein	0.125129	A0A0D2X862	280	K	Uncharacterized protein	---	1	DDTPGDVVK(1)GGYQPIGK
Cofilin/tropomyosin-type actin-binding protein	0.125129	A0A0D2X862	270	K	Uncharacterized protein	---	1	QPTATTSGSAPVK(1)R
Cofilin/tropomyosin-type actin-binding protein	0.125129	A0A0D2X862	176	K	Uncharacterized protein	---	1	VADASGAK(1)YSAGSSDSPR
Cofilin/tropomyosin-type actin-binding protein	0.125129	A0A0D2XVI3	63	K	Cofilin	FOXG_07995	1	LVNATSK(1)SR
Cofilin/tropomyosin-type actin-binding protein	0.125129	A0A0D2XVI3	116	K	Cofilin	FOXG_07995	1	MIYASSK(1)EALK
Cofilin/tropomyosin-type actin-binding protein	0.125129	A0A0D2XVI3	71	K	Cofilin	FOXG_07995	1	TGAVGK(1)GPR
Cofilin/tropomyosin-type actin-binding protein	0.125129	A0A0D2XVI3	26	K	Cofilin	FOXG_07995	1	YK(1)YIVYK
Cofilin/tropomyosin-type actin-binding protein	0.125129	A0A0D2XVI3	31	K	Cofilin	FOXG_07995	1	YIVYK(1)LSDDYK
Mannosyl oligosaccharide glucosidase	0.0262561	A0A0D2XA54	294	K	Glyco_hydro_63 domain-containing protein	---	1	YIVDGEK(1)EAVNPAK
Mannosyl oligosaccharide glucosidase	0.0262561	A0A0J9V3D2	678	K	Mannosyl-oligosaccharide glucosidase	FOXG_07965	1	ADDPK(1)LGK
DnaJ central domain	0.0203703	A0A0J9WR11	34	K	DnaJ like subfamily A member 2	FOXG_11516	1	TATPDQIK(1)K
DnaJ central domain	0.0203703	A0A0J9WR11	76	K	DnaJ like subfamily A member 2	FOXG_11516	1	EVTQAYEILSDEQK(1)R
DnaJ central domain	0.0203703	A0A0J9WR11	168	K	DnaJ like subfamily A member 2	FOXG_11516	1	QVLCGQCK(1)GSGGK
DnaJ central domain	0.0203703	A0A0J9WNA0	422	K	Molecular chaperone DnaJ	FOXG_08295	1	ITLPGMGMK(1)R
DnaJ central domain	0.0203703	A0A0D2XDM0	27	K	DnaJ like subfamily A member 2	FOXG_02000	1	AYK(1)VGALK
DnaJ central domain	0.0203703	A0A0D2XDM0	6	K	DnaJ like subfamily A member 2	FOXG_02000	1	ETK(1)YYDTLGVAPTATEQELK
DnaJ central domain	0.0203703	A0A0D2XDM0	63	K	DnaJ like subfamily A member 2	FOXG_02000	1	EISHAYEILSDSQK(1)R
DnaJ central domain	0.0203703	A0A0D2XDM0	339	K	DnaJ like subfamily A member 2	FOXG_02000	1	FNVK(1)FPEK
DnaJ central domain	0.0203703	A0A0D2XDM0	201	K	DnaJ like subfamily A member 2	FOXG_02000	1	FQTVCPDCNGEGEIIK(1)EK
DnaJ central domain	0.0203703	A0A0D2XDM0	23	K	DnaJ like subfamily A member 2	FOXG_02000	1	YYDTLGVAPTATEQELK(1)K
DnaJ central domain	0.0203703	A0A0D2XDM0	150	K	DnaJ like subfamily A member 2	FOXG_02000	1	SIICPK(1)CEGLGGK
Ribosomal protein L7Ae/L30e/S12e/Gadd45 family	0.00067914	A0A0J9UT99	87	K	60S ribosomal protein L30	FOXG_05161	1	APIHHFSGNNIELGTACGK(1)LFR
Ribosomal protein L7Ae/L30e/S12e/Gadd45 family	0.00067914	A0A0J9UT99	32	K	60S ribosomal protein L30	FOXG_05161	1	VTLGYK(1)STLK
Ribosomal protein L7Ae/L30e/S12e/Gadd45 family	0.00067914	A0A0J9UT99	57	K	60S ribosomal protein L30	FOXG_05161	1	K(1)SELEYYSMLSK
Ribosomal protein L7Ae/L30e/S12e/Gadd45 family	0.00067914	A0A0J9UT99	23	K	60S ribosomal protein L30	FOXG_05161	1	LALVMK(1)SGK
Ribosomal protein L7Ae/L30e/S12e/Gadd45 family	0.00067914	A0A0J9UT99	9	K	60S ribosomal protein L30	FOXG_05161	1	K(1)DANSINSK
Ribosomal protein L7Ae/L30e/S12e/Gadd45 family	0.00067914	A0A0J9UT99	68	K	60S ribosomal protein L30	FOXG_05161	1	SELEYYSMLSK(1)APIHHFSGNNIELGTACGK
Ribosomal protein L7Ae/L30e/S12e/Gadd45 family	0.00067914	A0A0J9UT99	44	K	60S ribosomal protein L30	FOXG_05161	1	AK(1)LIIIAGNTPPLR
Ribosomal protein L7Ae/L30e/S12e/Gadd45 family	0.00067914	A0A0D2XMC3	200	K	H/ACA ribonucleoprotein complex subunit 2	FOXG_05100	0.999952	DK(1)SADKDGEDDGEAFGESYASLVK
Ribosomal protein L7Ae/L30e/S12e/Gadd45 family	0.00067914	A0A0D2XMC3	191	K	H/ACA ribonucleoprotein complex subunit 2	FOXG_05100	1	RPTSVVMIMEK(1)AEGK
Ribosomal protein L7Ae/L30e/S12e/Gadd45 family	0.00067914	A0A0D2XMC3	204	K	H/ACA ribonucleoprotein complex subunit 2	FOXG_05100	1	SADK(1)DGEDDGEAFGESYASLVK
Ribosomal protein L7Ae/L30e/S12e/Gadd45 family	0.00067914	A0A0D2XMC3	236	K	H/ACA ribonucleoprotein complex subunit 2	FOXG_05100	1	QAFWVK(1)GGTK
Ribosomal protein L7Ae/L30e/S12e/Gadd45 family	0.00067914	A0A0D2XMC3	226	K	H/ACA ribonucleoprotein complex subunit 2	FOXG_05100	1	YVQK(1)EYGK
Ribosomal protein L7Ae/L30e/S12e/Gadd45 family	0.00067914	A0A0D2XH79	221	K	60S ribosomal protein L8	FOXG_03277	1	LISAVK(1)DGYLEK
Ribosomal protein L7Ae/L30e/S12e/Gadd45 family	0.00067914	A0A0D2XH79	194	K	60S ribosomal protein L8	FOXG_03277	1	LGTVVHK(1)K
Ribosomal protein L7Ae/L30e/S12e/Gadd45 family	0.00067914	A0A0D2XH79	210	K	60S ribosomal protein L8	FOXG_03277	1	SEDK(1)NELSK
Ribosomal protein L7Ae/L30e/S12e/Gadd45 family	0.00067914	A0A0D2XH79	253	K	60S ribosomal protein L8	FOXG_03277	1	QK(1)ALEAATK
Ribosomal protein L7Ae/L30e/S12e/Gadd45 family	0.00067914	A0A0D2XH79	94	K	60S ribosomal protein L8	FOXG_03277	1	NTAAQAFK(1)LLNK
Ribosomal protein L7Ae/L30e/S12e/Gadd45 family	0.00067914	A0A0D2XH79	119	K	60S ribosomal protein L8	FOXG_03277	1	LLQEATAVK(1)EGK
Ribosomal protein L7Ae/L30e/S12e/Gadd45 family	0.00067914	A0A0D2XH79	243	K	60S ribosomal protein L8	FOXG_03277	1	QWGGGIMGPK(1)AQMK
Ribosomal protein L7Ae/L30e/S12e/Gadd45 family	0.00067914	A0A0D2XH79	215	K	60S ribosomal protein L8	FOXG_03277	0.999664	SEDKNELSK(1)LISAVK
Ribosomal protein L7Ae/L30e/S12e/Gadd45 family	0.00067914	A0A0D2XH79	174	K	60S ribosomal protein L8	FOXG_03277	1	K(1)MGIPYAIVK
Ribosomal protein L7Ae/L30e/S12e/Gadd45 family	0.00067914	A0A0D2XH79	45	K	60S ribosomal protein L8	FOXG_03277	1	NFGIGQDIQPK(1)R
Ribosomal protein L7Ae/L30e/S12e/Gadd45 family	0.00067914	A0A0D2XH79	148	K	60S ribosomal protein L8	FOXG_03277	1	YGLNHVVGLIENK(1)K
Ribosomal protein L7Ae/L30e/S12e/Gadd45 family	0.00067914	A0A0D2XH79	31	K	60S ribosomal protein L8	FOXG_03277	1	NPLLEK(1)R
Ribosomal protein L7Ae/L30e/S12e/Gadd45 family	0.00067914	A0A0D2XH79	247	K	60S ribosomal protein L8	FOXG_03277	1	AQMK(1)IIK
Ribosomal protein L7Ae/L30e/S12e/Gadd45 family	0.00067914	A0A0D2XH79	195	K	60S ribosomal protein L8	FOXG_03277	1	K(1)TAAVLAVTEVR
Ribosomal protein L7Ae/L30e/S12e/Gadd45 family	0.00067914	A0A0D2XDZ0	33	K	40S ribosomal protein S12	FOXG_02121	1	GQMSILDALK(1)GVLK
Ribosomal protein L7Ae/L30e/S12e/Gadd45 family	0.00067914	A0A0D2XDZ0	37	K	40S ribosomal protein S12	FOXG_02121	1	GVLK(1)LSLMHDGLAR
Ribosomal protein L7Ae/L30e/S12e/Gadd45 family	0.00067914	A0A0D2XDZ0	76	K	40S ribosomal protein S12	FOXG_02121	1	QAHMCVLNENCEEEAYK(1)K
Ribosomal protein L7Ae/L30e/S12e/Gadd45 family	0.00067914	A0A0D2XDZ0	126	K	40S ribosomal protein S12	FOXG_02121	1	VVNCSCVVVK(1)DWGEESQER
RNA polymerase Rpb3/RpoA insert domain	0.0417653	A0A0D2Y4R2	267	K	RPOLD domain-containing protein	---	1	VLQQK(1)IGGLLK
RNA polymerase Rpb3/RpoA insert domain	0.0417653	A0A0D2X9X7	327	K	RPOLD domain-containing protein	---	1	HK(1)EFEGK
RNA polymerase Rpb3/RpoA insert domain	0.0417653	A0A0D2X9X7	276	K	RPOLD domain-containing protein	---	1	FAK(1)CFPK
CoA binding domain	0.125129	A0A0D2XK89	49	K	"Succinate--CoA ligase [ADP-forming] subunit alpha, mitochondrial"	FOXG_04362	1	VIYQGFTGK(1)QGTFHAQQAIEYGTK
CoA binding domain	0.125129	A0A0D2XK89	40	K	"Succinate--CoA ligase [ADP-forming] subunit alpha, mitochondrial"	FOXG_04362	1	INADTK(1)VIYQGFTGK
CoA binding domain	0.125129	A0A0D2XK89	291	K	"Succinate--CoA ligase [ADP-forming] subunit alpha, mitochondrial"	FOXG_04362	1	MGHAGAIVSGGK(1)GGADTK
CoA binding domain	0.125129	A0A0D2XK89	64	K	"Succinate--CoA ligase [ADP-forming] subunit alpha, mitochondrial"	FOXG_04362	1	QGTFHAQQAIEYGTK(1)VVGGTNPK
CoA binding domain	0.125129	A0A0D2XK89	175	K	"Succinate--CoA ligase [ADP-forming] subunit alpha, mitochondrial"	FOXG_04362	1	IGIMPGFIHK(1)R
CoA binding domain	0.125129	A0A0D2XK89	299	K	"Succinate--CoA ligase [ADP-forming] subunit alpha, mitochondrial"	FOXG_04362	1	IK(1)ALEDAGVIVER
CoA binding domain	0.125129	A0A0D2XK89	143	K	"Succinate--CoA ligase [ADP-forming] subunit alpha, mitochondrial"	FOXG_04362	1	ITDMLK(1)TQSK
CoA binding domain	0.125129	A0A0D2XUT9	273	K	ATP-citrate synthase subunit 1	FOXG_07744	1	VIDAVK(1)QGIITK
CoA binding domain	0.125129	A0A0D2XUT9	509	K	ATP-citrate synthase subunit 1	FOXG_07744	1	ANK(1)LIPGIGHR
CoA binding domain	0.125129	A0A0D2XUT9	314	K	ATP-citrate synthase subunit 1	FOXG_07744	1	TEVQFGHAGSFANSQLETAK(1)MK
CoA binding domain	0.125129	A0A0D2XUT9	103	K	ATP-citrate synthase subunit 1	FOXG_07744	1	AMSK(1)HPDVDVVVNFASSR
CoA binding domain	0.125129	A0A0D2XUT9	191	K	ATP-citrate synthase subunit 1	FOXG_07744	1	IGNTGGMMDNIVASK(1)LYR
CoA binding domain	0.125129	A0A0D2XUT9	532	K	ATP-citrate synthase subunit 1	FOXG_07744	1	VELVK(1)EYVLNNFPSHK
CoA binding domain	0.125129	A0A0D2XUT9	37	K	ATP-citrate synthase subunit 1	FOXG_07744	1	PLSPLPEHALFTDK(1)TR
CoA binding domain	0.125129	A0A0D2XUT9	157	K	ATP-citrate synthase subunit 1	FOXG_07744	1	K(1)GVTIIGPATVGGIKPGSFK
CS domain	0.000307987	A0A0J9U4E7	119	K	Uncharacterized protein	FOXG_00167	1	GYSCCK(1)R
CS domain	0.000307987	A0A0J9U4E7	147	K	Uncharacterized protein	FOXG_00167	1	HLFVGSGK(1)K
CS domain	0.000307987	A0A0J9U4E7	221	K	Uncharacterized protein	FOXG_00167	1	YTAEVPLYASIDPK(1)K
CS domain	0.000307987	A0A0D2XUJ9	312	K	Uncharacterized protein	FOXG_07652	1	VELALK(1)K
CS domain	0.000307987	A0A0D2XP79	154	K	CS domain-containing protein	FOXG_05766	1	MMFDQQQK(1)EK
CS domain	0.000307987	A0A0D2XP79	56	K	CS domain-containing protein	FOXG_05766	1	DLVITIK(1)K
CS domain	0.000307987	A0A0D2XP79	125	K	CS domain-containing protein	FOXG_05766	1	IDVTK(1)IQPDNSK
CS domain	0.000307987	A0A0D2XP79	132	K	CS domain-containing protein	FOXG_05766	1	IQPDNSK(1)LSDLDGETR
CS domain	0.000307987	A0A0J9WRU4	77	K	CS domain-containing protein	FOXG_12765	1	YHVELEFWGEIDPAESK(1)INHTAK
CS domain	0.000307987	A0A0J9WRU4	185	K	CS domain-containing protein	FOXG_12765	1	K(1)EAAPAAAPASTEK
CS domain	0.000307987	A0A0J9WRU4	198	K	CS domain-containing protein	FOXG_12765	1	EAAPAAAPASTEK(1)K
CS domain	0.000307987	A0A0J9WRU4	184	K	CS domain-containing protein	FOXG_12765	1	LGGGGAGFPGAEGAGDELDEEDDDDDMPALEGDDK(1)K
Elongation factor G, domain IV	0.0262561	A0A0D2Y4X0	281	K	"Elongation factor G, mitochondrial"	MEF1	1	AVEQINTK(1)LK
Elongation factor G, domain IV	0.0262561	A0A0D2Y4X0	263	K	"Elongation factor G, mitochondrial"	MEF1	1	ISFVNK(1)MDR
Elongation factor G, domain IV	0.0262561	A0A0D2Y4X0	622	K	"Elongation factor G, mitochondrial"	MEF1	1	ADYDYLLK(1)R
Elongation factor G, domain IV	0.0262561	A0A0D2Y4X0	822	K	"Elongation factor G, mitochondrial"	MEF1	1	YQAELEAK(1)R
Elongation factor G, domain IV	0.0262561	A0A0J9UYI6	119	K	Elongation factor 2	FOXG_06275	1	NAQDLPK(1)LVEGLK
Elongation factor G, domain IV	0.0262561	A0A0J9UYI6	112	K	Elongation factor 2	FOXG_06275	1	SVQVK(1)NAQDLPK
Elongation factor G, domain IV	0.0262561	A0A0J9UYI6	98	K	Elongation factor 2	FOXG_06275	1	VMK(1)FSVSPVVQR
Elongation factor G, domain IV	0.0262561	A0A0J9UYI6	39	K	Elongation factor 2	FOXG_06275	1	K(1)EDLFIK
Elongation factor G, domain IV	0.0262561	A0A0J9UYI6	446	K	Elongation factor 2	FOXG_06275	1	GVK(1)ELVPGVENYYDK
Elongation factor G, domain IV	0.0262561	A0A0J9UYI6	45	K	Elongation factor 2	FOXG_06275	1	EDLFIK(1)AIQR
Elongation factor G, domain IV	0.0262561	A0A0J9UYI6	7	K	Elongation factor 2	FOXG_06275	1	MVPTSDK(1)GR
Alanine dehydrogenase/PNT, N-terminal domain	0.0417653	A0A0J9WRY2	197	K	"Saccharopine dehydrogenase [NAD(+), L-lysine-forming]"	FOXG_12862	1	CGK(1)GAVDLFLK
Alanine dehydrogenase/PNT, N-terminal domain	0.0417653	A0A0J9WRY2	110	K	"Saccharopine dehydrogenase [NAD(+), L-lysine-forming]"	FOXG_12862	1	NQGGWEK(1)VLGR
Alanine dehydrogenase/PNT, N-terminal domain	0.0417653	A0A0J9WRY2	222	K	"Saccharopine dehydrogenase [NAD(+), L-lysine-forming]"	FOXG_12862	1	WDLNETK(1)DR
Alanine dehydrogenase/PNT, N-terminal domain	0.0417653	A0A0D2Y992	165	K	AlaDh_PNT_N domain-containing protein	---	1	TLAHQLQDSSSK(1)LPSVETFTDGR
RNA polymerase Rpb2, domain 3	0.000332761	A0A0D2XZ38	326	K	DNA-directed RNA polymerase subunit beta	FOXG_09260	1	AYLGEK(1)FR
RNA polymerase Rpb2, domain 3	0.000332761	A0A0D2XZ38	886	K	DNA-directed RNA polymerase subunit beta	FOXG_09260	1	LVNLDGITHYEK(1)YK
RNA polymerase Rpb2, domain 3	0.000332761	A0A0D2XZ38	654	K	DNA-directed RNA polymerase subunit beta	FOXG_09260	1	PVK(1)YLPLQK
RNA polymerase Rpb2, domain 3	0.000332761	A0A0D2XZ38	928	K	DNA-directed RNA polymerase subunit beta	FOXG_09260	1	SPIIGDK(1)FSSR
RNA polymerase Rpb2, domain 3	0.000332761	A0A0D2XA85	1040	K	DNA-directed RNA polymerase subunit beta	FOXG_00800	1	HMVQDK(1)MHSR
RNA polymerase Rpb2, domain 3	0.000332761	A0A0C4DHV9	152	K	DNA-directed RNA polymerase subunit beta	FOXG_10639	1	EIPLHEMDDEQQAEYK(1)R
Acyl-CoA dehydrogenase, middle domain	0.125596	A0A0D2XWP3	170	K	Acyl-CoA dehydrogenase	FOXG_08409	1	YASTAIK(1)K
Acyl-CoA dehydrogenase, middle domain	0.125596	A0A0D2XHB5	35	K	Isovaleryl-CoA dehydrogenase	FOXG_03313	1	HPK(1)GFEAPSNEELEELR
Acyl-CoA dehydrogenase, middle domain	0.125596	A0A0D2XHB5	328	K	Isovaleryl-CoA dehydrogenase	FOXG_03313	1	LADMYTK(1)LQASR
Acyl-CoA dehydrogenase, middle domain	0.125596	A0A0D2XIX9	493	K	Acyl-coenzyme A oxidase	FOXG_03887	1	IFK(1)EFIR
Acyl-CoA dehydrogenase, middle domain	0.125596	A0A0D2XME1	242	K	Acyl-CoA dehydrogenase	FOXG_05118	1	IANEVFSGK(1)K
ATP synthase alpha/beta family, beta-barrel domain	0.00067914	A0A0D2XAN8	186	K	Vacuolar proton pump subunit B	FOXG_00954	1	QAGLVQK(1)QGITNK
ATP synthase alpha/beta family, beta-barrel domain	0.00067914	A0A0J9WFZ0	238	K	ATP synthase subunit alpha	FOXG_00308	1	WNDGQDEK(1)K
ATP synthase alpha/beta family, beta-barrel domain	0.00067914	A0A0J9WFZ0	251	K	ATP synthase subunit alpha	FOXG_00308	1	LYCIYVAVGQK(1)R
ATP synthase alpha/beta family, beta-barrel domain	0.00067914	A0A0J9WFZ0	533	K	ATP synthase subunit alpha	FOXG_00308	1	EGAISK(1)DTEAK
ATP synthase alpha/beta family, beta-barrel domain	0.00067914	A0A0J9WFZ0	426	K	ATP synthase subunit alpha	FOXG_00308	1	AMK(1)QVAGSLK
ATP synthase alpha/beta family, beta-barrel domain	0.00067914	A0A0J9WFZ0	538	K	ATP synthase subunit alpha	FOXG_00308	1	DTEAK(1)LR
ATP synthase alpha/beta family, beta-barrel domain	0.00067914	A0A0J9WFZ0	131	K	ATP synthase subunit alpha	FOXG_00308	1	EGETVK(1)R
ATP synthase alpha/beta family, beta-barrel domain	0.00067914	A0A0J9WFZ0	182	K	ATP synthase subunit alpha	FOXG_00308	1	K(1)SVNEPVQTGLK
ATP synthase alpha/beta family, beta-barrel domain	0.00067914	A0A0J9WFZ0	217	K	ATP synthase subunit alpha	FOXG_00308	1	QTGK(1)TAVGLDTILNQK
ATP synthase alpha/beta family, beta-barrel domain	0.00067914	A0A0J9WFZ0	160	K	ATP synthase subunit alpha	FOXG_00308	1	VVDALGNPIDGK(1)GPINTK
ATP synthase alpha/beta family, beta-barrel domain	0.00067914	A0A0J9WFZ0	471	K	ATP synthase subunit alpha	FOXG_00308	1	LTELLK(1)QR
ATP synthase alpha/beta family, beta-barrel domain	0.00067914	A0A0J9WFZ0	193	K	ATP synthase subunit alpha	FOXG_00308	1	SVNEPVQTGLK(1)SIDAMVPIGR
ATP synthase alpha/beta family, beta-barrel domain	0.00067914	A0A0J9WFZ0	315	K	ATP synthase subunit alpha	FOXG_00308	1	HSLVIYDDLSK(1)QAVAYR
ATP synthase alpha/beta family, beta-barrel domain	0.00067914	A0A0J9WFZ0	527	K	ATP synthase subunit alpha	FOXG_00308	1	TNESELLATIDK(1)EGAISK
ATP synthase alpha/beta family, beta-barrel domain	0.00067914	A0A0J9WFZ0	166	K	ATP synthase subunit alpha	FOXG_00308	1	GPINTK(1)EK(1)R
ATP synthase alpha/beta family, beta-barrel domain	0.00067914	A0A0J9WFZ0	229	K	ATP synthase subunit alpha	FOXG_00308	1	TAVGLDTILNQK(1)R
ATP synthase alpha/beta family, beta-barrel domain	0.00067914	A0A0D2YC97	388	K	ATP synthase subunit beta	FOXG_13928	1	GISELGIYPAVDPLDSK(1)SR
ATP synthase alpha/beta family, beta-barrel domain	0.00067914	A0A0D2YC97	58	K	ATP synthase subunit beta	FOXG_13928	1	IHQVIGAVVDVK(1)FDTQK
ATP synthase alpha/beta family, beta-barrel domain	0.00067914	A0A0D2YC97	469	K	ATP synthase subunit beta	FOXG_13928	1	LVDLK(1)ETINSFK
ATP synthase alpha/beta family, beta-barrel domain	0.00067914	A0A0J9UFA2	112	K	V-type proton ATPase catalytic subunit A	FOXG_01804	1	K(1)WEFTPSVK
ATP synthase alpha/beta family, beta-barrel domain	0.00067914	A0A0J9UFA2	571	K	V-type proton ATPase catalytic subunit A	FOXG_01804	1	FEVPTDGQDVISK(1)R
ATP synthase alpha/beta family, beta-barrel domain	0.00067914	A0A0J9UFA2	542	K	V-type proton ATPase catalytic subunit A	FOXG_01804	1	VIAQGQSWAK(1)VR
ATP synthase alpha/beta family, beta-barrel domain	0.00067914	A0A0J9UFA2	94	K	V-type proton ATPase catalytic subunit A	FOXG_01804	1	MAK(1)SIYIPR
ATP synthase alpha/beta family, beta-barrel domain	0.00067914	A0A0J9UFA2	442	K	V-type proton ATPase catalytic subunit A	FOXG_01804	1	YNTILDK(1)YYEK
ATP synthase alpha/beta family, beta-barrel domain	0.00067914	A0A0J9UFA2	435	K	V-type proton ATPase catalytic subunit A	FOXG_01804	1	HFPSINTSLSYSK(1)YNTILDK
MIR domain	0.0417653	A0A0D2Y4H3	331	K	Uncharacterized protein	---	1	GTQVGK(1)DSPLEIAIGSR
MIR domain	0.0417653	A0A0D2XIB5	940	K	Dolichyl-phosphate-mannose-protein mannosyltransferase	FOXG_03668	1	DGEK(1)EAEEAK
Transketolase, pyrimidine binding domain	0.0360667	A0A0D2YH37	212	K	Pyruvate dehydrogenase E1 component subunit beta	FOXG_15628	1	VVSPWNSEDAK(1)GLLK
Transketolase, pyrimidine binding domain	0.0360667	A0A0D2YH37	263	K	Pyruvate dehydrogenase E1 component subunit beta	FOXG_15628	1	SGK(1)DLTIVTLGR
Transketolase, pyrimidine binding domain	0.0360667	A0A0D2YH37	285	K	Pyruvate dehydrogenase E1 component subunit beta	FOXG_15628	1	TVGQSLVAAENLK(1)K
Transketolase, pyrimidine binding domain	0.0360667	A0A0D2YCA1	1031	K	"2-oxoglutarate dehydrogenase, mitochondrial"	FOXG_13932	1	QVHMK(1)EER
Transketolase, pyrimidine binding domain	0.0360667	A0A0D2YCA1	252	K	"2-oxoglutarate dehydrogenase, mitochondrial"	FOXG_13932	1	DK(1)CDWLR
Transketolase, pyrimidine binding domain	0.0360667	A0A0D2YCA1	936	K	"2-oxoglutarate dehydrogenase, mitochondrial"	FOXG_13932	1	VILCSGQVWAALHK(1)HR
Transketolase, pyrimidine binding domain	0.0360667	A0A0D2YCA1	273	K	"2-oxoglutarate dehydrogenase, mitochondrial"	FOXG_13932	1	YSVDEK(1)R
Transketolase, pyrimidine binding domain	0.0360667	A0A0D2YCA1	555	K	"2-oxoglutarate dehydrogenase, mitochondrial"	FOXG_13932	1	ITEK(1)EPQIDIYVNK
Transketolase, pyrimidine binding domain	0.0360667	A0A0D2YCA1	835	K	"2-oxoglutarate dehydrogenase, mitochondrial"	FOXG_13932	1	DFPTGEK(1)LVR
Transketolase, pyrimidine binding domain	0.0360667	A0A0D2YCA1	408	K	"2-oxoglutarate dehydrogenase, mitochondrial"	FOXG_13932	1	VQLSLVANPSHLEAEDPVVLGK(1)TR
Transketolase, pyrimidine binding domain	0.0360667	A0A0D2YCA1	325	K	"2-oxoglutarate dehydrogenase, mitochondrial"	FOXG_13932	1	SVDYGVK(1)DIVIGMPHR
Transketolase, pyrimidine binding domain	0.0360667	A0A0D2XN20	274	K	Transketolase	FOXG_05349	1	ADDIK(1)QLK
Transketolase, pyrimidine binding domain	0.0360667	A0A0D2XN20	643	K	Transketolase	FOXG_05349	1	FGASGAYK(1)DVYK
Transketolase, pyrimidine binding domain	0.0360667	A0A0D2XN20	217	K	Transketolase	FOXG_05349	1	YEAYGWHVVK(1)VDDGDHDLAGIEAAIK
Transketolase, pyrimidine binding domain	0.0360667	A0A0D2XN20	206	K	Transketolase	FOXG_05349	1	ITIDGDTAVAFTEDVPK(1)R
Transketolase, pyrimidine binding domain	0.0360667	A0A0D2XN20	517	K	Transketolase	FOXG_05349	1	PADGNETSGAYYVCLTSK(1)HSPSIIALSR
Transketolase, pyrimidine binding domain	0.0360667	A0A0D2XN20	540	K	Transketolase	FOXG_05349	1	QNLPQLEGSTIEK(1)AAK
Transketolase, pyrimidine binding domain	0.0360667	A0A0D2XN20	9	K	Transketolase	FOXG_05349	1	GYGEIDQK(1)AINTIR
Transketolase, pyrimidine binding domain	0.0360667	A0A0D2XN20	400	K	Transketolase	FOXG_05349	1	EAVDFQPK(1)STGLGDYSGR
Transketolase, pyrimidine binding domain	0.0360667	A0A0D2XN20	392	K	Transketolase	FOXG_05349	1	WK(1)EAVDFQPK
Transketolase, pyrimidine binding domain	0.0360667	A0A0D2XN20	648	K	Transketolase	FOXG_05349	1	K(1)FEFTPEGIAK
Transketolase, pyrimidine binding domain	0.0360667	A0A0D2XN20	658	K	Transketolase	FOXG_05349	1	KFEFTPEGIAK(1)R
PX domain	0.125596	A0A0D2XP87	294	K	Sorting nexin-4	FOXG_05774	1	LK(1)DVTDQDYLGSLR
PX domain	0.125596	A0A0D2Y235	447	K	PX domain-containing protein	---	1	DK(1)ESIVQQHNR
PX domain	0.125596	A0A0D2XK73	435	K	PX domain-containing protein	---	1	ATQDK(1)LLR
PX domain	0.125596	A0A0D2XIB2	76	K	Sorting nexin-3	FOXG_03665	1	TNIPAFK(1)LR
Cys/Met metabolism PLP-dependent enzyme	0.279631	A0A0J9WMU0	39	K	Cystathionine gamma-synthase	FOXG_08167	1	SK(1)ELSPVLR
Cys/Met metabolism PLP-dependent enzyme	0.279631	A0A0J9WMU0	422	K	Cystathionine gamma-synthase	FOXG_08167	1	SIYYPK(1)YNDSK
Cys/Met metabolism PLP-dependent enzyme	0.279631	A0A0D2X8K5	264	K	Cystathionine gamma-lyase	FOXG_00214	1	GLK(1)TLHLR
Regulated-SNARE-like domain	0.0137591	A0A0D2XW50	188	K	Synaptobrevin	FOXG_08214	1	MFYQQAK(1)K
Regulated-SNARE-like domain	0.0137591	A0A0D2XW50	2	K	Synaptobrevin	FOXG_08214	1	MK(1)LHYIGILR
Regulated-SNARE-like domain	0.0137591	A0A0D2XVE6	123	K	Vesicle transporter SEC22	FOXG_07958	1	TK(1)TTYADSR
Tubulin/FtsZ family, GTPase domain	0.00067914	A0A0C4DHT3	324	K	Tubulin beta chain	FOXG_06228	1	VAMK(1)EVEDQMR
Tubulin/FtsZ family, GTPase domain	0.00067914	A0A0C4DHT3	58	K	Tubulin beta chain	FOXG_06228	1	MSVYFNEASGNK(1)YVPR
Tubulin/FtsZ family, GTPase domain	0.00067914	A0A0D2X9U0	337	K	Tubulin alpha chain	FOXG_00655	1	DCNAAIAALK(1)AK
Tubulin/FtsZ family, GTPase domain	0.00067914	A0A0D2X9U0	164	K	Tubulin alpha chain	FOXG_00655	1	LSTEYGK(1)K
Tubulin/FtsZ family, GTPase domain	0.00067914	A0A0D2X9U0	97	K	Tubulin alpha chain	FOXG_00655	1	NLFHPELLISGK(1)EDAANNYAR
Tubulin/FtsZ family, GTPase domain	0.00067914	A0A0D2X9U0	406	K	Tubulin alpha chain	FOXG_00655	1	FDLMHSK(1)R
Tubulin/FtsZ family, GTPase domain	0.00067914	A0A0D2X9U0	167	K	Tubulin alpha chain	FOXG_00655	1	SK(1)LEFAVYPAPR
Tubulin/FtsZ family, GTPase domain	0.00067914	A0A0D2X9U0	113	K	Tubulin alpha chain	FOXG_00655	1	GHYTIGK(1)EMVDNVIDR
Tubulin/FtsZ family, GTPase domain	0.00067914	A0A0D2X9U0	377	K	Tubulin alpha chain	FOXG_00655	1	PMAVPAAPEAGGLAPVK(1)R
Tubulin/FtsZ family, GTPase domain	0.00067914	A0A0D2XAP0	112	K	Tubulin alpha chain	FOXG_00956	1	GHYTVGK(1)ELIDGVLDK
Tubulin/FtsZ family, GTPase domain	0.00067914	A0A0D2XAP0	163	K	Tubulin alpha chain	FOXG_00956	1	LSVDYGK(1)K
Tubulin/FtsZ family, GTPase domain	0.00067914	A0A0D2XAP0	311	K	Tubulin alpha chain	FOXG_00956	1	HGK(1)YMATCLLYR
Tubulin/FtsZ family, GTPase domain	0.00067914	A0A0D2XAP0	96	K	Tubulin alpha chain	FOXG_00956	1	NLFHPEMMITGK(1)EDASNNYAR
Tubulin/FtsZ family, GTPase domain	0.00067914	A0A0C4DHQ2	324	K	Tubulin beta chain	FOXG_02339	1	LSTK(1)EIEDQMLK
Tubulin/FtsZ family, GTPase domain	0.00067914	A0A0C4DHQ2	56	K	Tubulin beta chain	FOXG_02339	1	IDVYFAEATK(1)DK
Tubulin/FtsZ family, GTPase domain	0.00067914	A0A0C4DHQ2	332	K	Tubulin beta chain	FOXG_02339	1	EIEDQMLK(1)VQTK
CBS domain	0.068198	A0A0J9V466	460	K	Uncharacterized protein	FOXG_08061	1	VDLFVHDPEK(1)PPVSGAPATPSVSTGAGLR
CBS domain	0.068198	A0A0D2XAA8	212	K	Inosine-5'-monophosphate dehydrogenase	FOXG_00823	1	GK(1)LPIVDK
CBS domain	0.068198	A0A0D2XAA8	495	K	Inosine-5'-monophosphate dehydrogenase	FOXG_00823	1	HSLQDSGMTSLK(1)TMHESAEAGELR
CBS domain	0.068198	A0A0D2XAA8	161	K	Inosine-5'-monophosphate dehydrogenase	FOXG_00823	1	LGSK(1)LLGIVTNR
CBS domain	0.068198	A0A0D2XAA8	528	K	Inosine-5'-monophosphate dehydrogenase	FOXG_00823	1	TASAQLEGNVNMESYEK(1)K
CBS domain	0.068198	A0A0D2XAA8	139	K	Inosine-5'-monophosphate dehydrogenase	FOXG_00823	1	NTTVGEAK(1)ALK
CBS domain	0.068198	A0A0D2XAA8	429	K	Inosine-5'-monophosphate dehydrogenase	FOXG_00823	1	GMGSIDAMQDK(1)K
CBS domain	0.068198	A0A0D2XAA8	247	K	Inosine-5'-monophosphate dehydrogenase	FOXG_00823	1	LPDSK(1)QLLCAAAIGTRPEDK
CBS domain	0.068198	A0A0D2XET1	391	K	Cystathionine beta-synthase	FOXG_02418	1	DK(1)GFDQLPVLSANGNK
CBS domain	0.068198	A0A0D2XET1	57	K	Cystathionine beta-synthase	FOXG_02418	0.999999	IPQSLGIECDVYVKPELFSAGGSVK(1)DR
CBS domain	0.068198	A0A0D2XET1	70	K	Cystathionine beta-synthase	FOXG_02418	1	MIEEAEK(1)SGR
CBS domain	0.068198	A0A0D2XET1	494	K	Cystathionine beta-synthase	FOXG_02418	1	TDDSK(1)SLSK
CBS domain	0.068198	A0A0D2XET1	458	K	Cystathionine beta-synthase	FOXG_02418	1	EFASPINPGK(1)R
CBS domain	0.068198	A0A0D2XET1	110	K	Cystathionine beta-synthase	FOXG_02418	1	TIITLPEK(1)MSAEK
Histone chaperone Rttp106-like	0.0262561	A0A0D2XN36	220	K	FACT complex subunit SPT16	FOXG_05365	1	HSALADK(1)VDK
Histone chaperone Rttp106-like	0.0262561	A0A0D2Y2P7	459	K	FACT complex subunit POB3	FOXG_10546	1	ALETFFK(1)LK
Glutamine amidotransferase domain	0.0203703	A0A0D2X8I1	131	K	Glucosamine-fructose-6-phosphate aminotransferase	FOXG_00190	1	TLLQAK(1)GFK
Glutamine amidotransferase domain	0.0203703	A0A0D2X8I1	546	K	Glucosamine-fructose-6-phosphate aminotransferase	FOXG_00190	1	SILELDSSIK(1)K
Glutamine amidotransferase domain	0.0203703	A0A0D2X8I1	48	K	Glucosamine-fructose-6-phosphate aminotransferase	FOXG_00190	1	K(1)EVLAFK
Glutamine amidotransferase domain	0.0203703	A0A0D2X8I1	46	K	Glucosamine-fructose-6-phosphate aminotransferase	FOXG_00190	1	GYDSAGLAIDGDK(1)K
Glutamine amidotransferase domain	0.0203703	A0A0D2X8I1	125	K	Glucosamine-fructose-6-phosphate aminotransferase	FOXG_00190	1	ELK(1)TLLQAK
Glutamine amidotransferase domain	0.0203703	A0A0D2X8I1	553	K	Glucosamine-fructose-6-phosphate aminotransferase	FOXG_00190	1	LCENFK(1)NQK
Glutamine amidotransferase domain	0.0203703	A0A0D2X8I1	252	K	Glucosamine-fructose-6-phosphate aminotransferase	FOXG_00190	1	KNDLLAPDTGLLGAADK(1)SLLHR
Glutamine amidotransferase domain	0.0203703	A0A0D2X8I1	134	K	Glucosamine-fructose-6-phosphate aminotransferase	FOXG_00190	1	GFK(1)FETETDTECIAK
Glutamine amidotransferase domain	0.0203703	A0A0D2X8I1	64	K	Glucosamine-fructose-6-phosphate aminotransferase	FOXG_00190	1	K(1)LIDESDLDLEK
Glutamine amidotransferase domain	0.0203703	A0A0D2X8I1	146	K	Glucosamine-fructose-6-phosphate aminotransferase	FOXG_00190	1	FETETDTECIAK(1)LTK
Glutamine amidotransferase domain	0.0203703	A0A0D2X8I1	367	K	Glucosamine-fructose-6-phosphate aminotransferase	FOXG_00190	1	LDIANK(1)TVTLGGLR
Glutamine amidotransferase domain	0.0203703	A0A0D2X8I1	345	K	Glucosamine-fructose-6-phosphate aminotransferase	FOXG_00190	1	FDHFMQK(1)EIFEQPESVVNTMR
Glutamine amidotransferase domain	0.0203703	A0A0D2X8I1	652	K	Glucosamine-fructose-6-phosphate aminotransferase	FOXG_00190	1	SSEAEK(1)IEIPK
Glutamine amidotransferase domain	0.0203703	A0A0D2X8I1	556	K	Glucosamine-fructose-6-phosphate aminotransferase	FOXG_00190	1	NQK(1)SLLLLGR
Glutamine amidotransferase domain	0.0203703	A0A0D2X8I1	633	K	Glucosamine-fructose-6-phosphate aminotransferase	FOXG_00190	1	GGK(1)PIVICNPSDEEFK
Glutamine amidotransferase domain	0.0203703	A0A0D2X8I1	619	K	Glucosamine-fructose-6-phosphate aminotransferase	FOXG_00190	1	K(1)SLNAYQQVIAR
Glutamine amidotransferase domain	0.0203703	A0A0D2XNG0	559	K	Asparagine synthetase	FOXG_05490	1	WTPTWSK(1)QTDPSGR
Glutamine amidotransferase domain	0.0203703	A0A0D2XNG0	194	K	Asparagine synthetase	FOXG_05490	1	YFK(1)PSWWDPK
Glutamine amidotransferase domain	0.0203703	A0A0D2XNG0	185	K	Asparagine synthetase	FOXG_05490	1	IVAFPPGHVYDSK(1)TGETTR
Glutamine amidotransferase domain	0.0203703	A0A0D2XNG0	458	K	Asparagine synthetase	FOXG_05490	1	LEK(1)YIIR
Glutamine amidotransferase domain	0.0203703	A0A0D2XNG0	211	K	Asparagine synthetase	FOXG_05490	1	VPSNPVDYK(1)VLR
Glutamine amidotransferase domain	0.0203703	A0A0D2XNG0	317	K	Asparagine synthetase	FOXG_05490	1	AALEVAK(1)FLGTK
Glutamine amidotransferase domain	0.0203703	A0A0D2XNG0	201	K	Asparagine synthetase	FOXG_05490	1	PSWWDPK(1)K
Glutamine amidotransferase domain	0.0203703	A0A0D2XNG0	219	K	Asparagine synthetase	FOXG_05490	1	HALEK(1)AVR
Glutamine amidotransferase domain	0.0203703	A0A0D2XNG0	529	K	Asparagine synthetase	FOXG_05490	0.999987	NPKPEWGNDIPDTK(1)EAYWYR
Glutamine amidotransferase domain	0.0203703	A0A0D2XNG0	507	K	Asparagine synthetase	FOXG_05490	1	DNAEK(1)QVTDEMMK
Glutamine amidotransferase domain	0.0203703	A0A0D2XNG0	574	K	Asparagine synthetase	FOXG_05490	1	AISTHNAK(1)YDNAA
Glutamine amidotransferase domain	0.0203703	A0A0D2XWR3	50	K	Amidophosphoribosyltransferase	FOXG_08429	1	VSQCK(1)GLGMASK
Glutamine amidotransferase domain	0.0203703	A0A0D2XWR3	57	K	Amidophosphoribosyltransferase	FOXG_08429	1	GLGMASK(1)VFSDGR
AhpC/TSA family	0.00942416	A0A0J9VF77	188	K	Peroxiredoxin (Alkyl hydroperoxide reductase subunit C)	FOXG_10111	1	ADPK(1)GSLEYFSEQGENDSNETR
AhpC/TSA family	0.00942416	A0A0D2XMD3	187	K	Peroxiredoxin Q/BCP	FOXG_05110	1	ATLIEAIGLK(1)K
AhpC/TSA family	0.00942416	A0A0D2YGI9	200	K	Peroxidase	FOXG_15430	1	NEEAK(1)TLFPEFR
AhpC/TSA family	0.00942416	A0A0D2YGI9	173	K	Peroxidase	FOXG_15430	1	VIDSLQTGDK(1)YR
Tim44-like domain	0.00480819	A0A0D2Y1Z2	281	K	Tim44 domain-containing protein	FOXG_10285	1	NVK(1)NVIDDGSSSR
Tim44-like domain	0.00480819	A0A0D2Y1Z2	339	K	Tim44 domain-containing protein	FOXG_10285	1	DAAWK(1)EAWR
Tim44-like domain	0.00480819	A0A0D2Y1Z2	228	K	Tim44 domain-containing protein	FOXG_10285	1	STGAVSSTLGK(1)GAK
Tim44-like domain	0.00480819	A0A0D2Y1Z2	239	K	Tim44 domain-containing protein	FOXG_10285	1	VTAGAIGK(1)GASWTWDTSVVK
Tim44-like domain	0.00480819	A0A0D2Y1Z2	266	K	Tim44 domain-containing protein	FOXG_10285	1	AANVTGDAVDK(1)ATQPIR
Tim44-like domain	0.00480819	A0A0D2Y1Z2	361	K	Tim44 domain-containing protein	FOXG_10285	1	GK(1)YEESENPLVSTAR
Tim44-like domain	0.00480819	A0A0D2XI60	170	K	Tim44 domain-containing protein	FOXG_03610	1	AAVNELCLGQFGK(1)K
DAHP synthetase I family	0.0137591	A0A0D2X9L2	98	K	Phospho-2-dehydro-3-deoxyheptonate aldolase	FOXG_00577	1	HK(1)DELLIVMR
DAHP synthetase I family	0.0137591	A0A0D2X9L2	45	K	Phospho-2-dehydro-3-deoxyheptonate aldolase	FOXG_00577	1	GYNPLTPPDLLQHEISQTPESK(1)K
DAHP synthetase I family	0.0137591	A0A0D2X9L2	65	K	Phospho-2-dehydro-3-deoxyheptonate aldolase	FOXG_00577	1	NETVAIVNGTDEK(1)NR
DAHP synthetase I family	0.0137591	A0A0D2XHT9	204	K	Phospho-2-dehydro-3-deoxyheptonate aldolase	FOXG_03487	1	GTNFDK(1)ESVQAAK
DAHP synthetase I family	0.0137591	A0A0D2XHT9	45	K	Phospho-2-dehydro-3-deoxyheptonate aldolase	FOXG_03487	1	ATNTVVK(1)GR
DAHP synthetase I family	0.0137591	A0A0D2XHT9	125	K	Phospho-2-dehydro-3-deoxyheptonate aldolase	FOXG_03487	1	GLINDPDIDNSFK(1)INK
DAHP synthetase I family	0.0137591	A0A0D2XHT9	211	K	Phospho-2-dehydro-3-deoxyheptonate aldolase	FOXG_03487	1	ESVQAAK(1)K
Helicase associated domain (HA2)	0.253148	A0A0D2XYV3	38	K	Adenosinetriphosphatase	FOXG_09175	1	TVAEFLIDK(1)R
Helicase associated domain (HA2)	0.253148	A0A0D2Y8R8	456	K	Pre-mRNA-splicing factor ATP-dependent RNA helicase prp43	FOXG_12684	1	K(1)ELIEQTYPEILR
Helicase associated domain (HA2)	0.253148	A0A0D2Y8R8	479	K	Pre-mRNA-splicing factor ATP-dependent RNA helicase prp43	FOXG_12684	1	SNLANTVLELK(1)K
Aminotransferase class-III	0.230159	A0A0D2XDU8	230	K	4-aminobutyrate aminotransferase	FOXG_02078	1	YPLEEHVEENAAEEK(1)R
Aminotransferase class-III	0.230159	A0A0D2Y4D0	67	K	"Acetylornithine aminotransferase, mitochondrial"	FOXG_11133	1	GK(1)GSWLWDAEDR
Aminotransferase class-III	0.230159	A0A0D2XZB9	356	K	Ornithine aminotransferase	FOXG_09346	1	ALNTPILK(1)VIR
Aminotransferase class-III	0.230159	A0A0D2XZB9	338	K	Ornithine aminotransferase	FOXG_09346	1	AEK(1)LGNMFR
Aminotransferase class-III	0.230159	A0A0D2XZB9	138	K	Ornithine aminotransferase	FOXG_09346	1	VK(1)GVPQEK
Aminotransferase class-III	0.230159	A0A0D2XZB9	361	K	Ornithine aminotransferase	FOXG_09346	1	GK(1)GLLNAVVIDESAANGR
Aminotransferase class-III	0.230159	A0A0D2XZB9	242	K	Ornithine aminotransferase	FOXG_09346	1	VQALCTK(1)HNVLFICDEIQTGIGR
Sec23-binding domain of Sec16	0.00480819	A0A0D2XVF9	1161	K	Protein transport protein sec16	FOXG_07971	1	DK(1)AVWALVDK
Sec23-binding domain of Sec16	0.00480819	A0A0D2XVK2	344	K	WD_REPEATS_REGION domain-containing protein	FOXG_08014	1	AAAEK(1)NLDDEDFFR
Sec23-binding domain of Sec16	0.00480819	A0A0D2XVK2	400	K	WD_REPEATS_REGION domain-containing protein	FOXG_08014	1	IVVFKPNATQPGQK(1)R
eRF1 domain 2	0.0598099	A0A0D2XDB5	64	K	Eukaryotic peptide chain release factor subunit 1	FOXG_01893	1	MLAEEYGTASNIK(1)SR
eRF1 domain 2	0.0598099	A0A0D2XDB5	17	K	Eukaryotic peptide chain release factor subunit 1	FOXG_01893	1	NIEIWK(1)VK
eRF1 domain 2	0.0598099	A0A0D2XDB5	290	K	Eukaryotic peptide chain release factor subunit 1	FOXG_01893	1	LIGK(1)YFEEISQDTGK
eRF1 domain 2	0.0598099	A0A0D2Y253	340	K	Protein DOM34 homolog	FOXG_10347	1	YVALVDK(1)VR
RecF/RecN/SMC N terminal domain	0.149505	A0A0J9UNH8	831	K	Structural maintenance-chromosome 1	FOXG_04230	1	LEQEVSEK(1)R
RecF/RecN/SMC N terminal domain	0.149505	A0A0D2XX62	932	K	Structural maintenance of chromosomes protein	FOXG_08578	1	EQQGAAEK(1)VAR
RecF/RecN/SMC N terminal domain	0.149505	A0A0D2XX62	322	K	Structural maintenance of chromosomes protein	FOXG_08578	1	LATILDLK(1)K
Ribosomal protein S17	0.00480819	A0A0D2XAT5	84	K	40S ribosomal protein S11	FOXG_01001	1	ILTGTVVSTK(1)MHR
Ribosomal protein S17	0.00480819	A0A0D2XAT5	61	K	40S ribosomal protein S11	FOXG_01001	1	AAIEGSYIDK(1)K
Ribosomal protein S17	0.00480819	A0A0D2XAT5	138	K	40S ribosomal protein S11	FOXG_01001	1	VEEGDQVTVGQCRPLSK(1)TVR
Ribosomal protein S17	0.00480819	A0A0D2XAT5	51	K	40S ribosomal protein S11	FOXG_01001	1	TPK(1)AAIEGSYIDK
Ribosomal protein S17	0.00480819	A0A0D2XAT5	41	K	40S ribosomal protein S11	FOXG_01001	1	WYK(1)DVGLGFR
Ribosomal protein S17	0.00480819	A0A0D2XW00	114	K	Uncharacterized protein	FOXG_08164	1	IADYEAK(1)K
Fatty acid desaturase	0.0810126	A0A0D2XXW6	296	K	Omega-6 fatty acid desaturase (Delta-12 desaturase)	FOXG_08835	1	SPLYENK(1)DAK
Fatty acid desaturase	0.0810126	A0A0D2XX07	330	K	Acyl-CoA desaturase	FOXG_08523	1	VQQLQK(1)K
Fatty acid desaturase	0.0810126	A0A0D2XX07	442	K	Acyl-CoA desaturase	FOXG_08523	1	AQFENK(1)DITYMNDSAGQR
Fatty acid desaturase	0.0810126	A0A0D2XX07	19	K	Acyl-CoA desaturase	FOXG_08523	1	NAQPFPDGTK(1)DYVPLR
Fatty acid desaturase	0.0810126	A0A0D2XX07	148	K	Acyl-CoA desaturase	FOXG_08523	1	YTDTDK(1)DPYSVR
Fatty acid desaturase	0.0810126	A0A0D2XX07	322	K	Acyl-CoA desaturase	FOXG_08523	1	ANEIEK(1)GR
Fatty acid desaturase	0.0810126	A0A0D2XX07	435	K	Acyl-CoA desaturase	FOXG_08523	1	GGCEVEIWK(1)R
Fatty acid desaturase	0.0810126	A0A0J9UL57	219	K	Omega-6 fatty acid desaturase (Delta-12 desaturase)	FOXG_03793	1	QWEPK(1)TGLSK
Fatty acid desaturase	0.0810126	A0A0J9UL57	224	K	Omega-6 fatty acid desaturase (Delta-12 desaturase)	FOXG_03793	1	TGLSK(1)WFR
Acyl-CoA dehydrogenase, N-terminal domain	0.175255	A0A0D2XWP3	170	K	Acyl-CoA dehydrogenase	FOXG_08409	1	YASTAIK(1)K
Acyl-CoA dehydrogenase, N-terminal domain	0.175255	A0A0D2XHB5	35	K	Isovaleryl-CoA dehydrogenase	FOXG_03313	1	HPK(1)GFEAPSNEELEELR
Acyl-CoA dehydrogenase, N-terminal domain	0.175255	A0A0D2XHB5	328	K	Isovaleryl-CoA dehydrogenase	FOXG_03313	1	LADMYTK(1)LQASR
Acyl-CoA dehydrogenase, N-terminal domain	0.175255	A0A0D2XME1	242	K	Acyl-CoA dehydrogenase	FOXG_05118	1	IANEVFSGK(1)K
Biotin carboxylase C-terminal domain	0.0203703	A0A0D2XEN9	246	K	Uncharacterized protein	FOXG_02375	0.999868	IIEEAPVTIAKPDTFK(1)AMEDAAVR
Biotin carboxylase C-terminal domain	0.0203703	A0A0D2XEN9	1433	K	Uncharacterized protein	FOXG_02375	1	NWLQPK(1)R
Biotin carboxylase C-terminal domain	0.0203703	A0A0D2XEN9	782	K	Uncharacterized protein	FOXG_02375	1	HGEFPAK(1)ALTK
Biotin carboxylase C-terminal domain	0.0203703	A0A0D2XEN9	1121	K	Uncharacterized protein	FOXG_02375	1	ALEALALEQK(1)QK
Biotin carboxylase C-terminal domain	0.0203703	A0A0D2XEN9	1465	K	Uncharacterized protein	FOXG_02375	1	AVK(1)AQPSLASQQPK
Biotin carboxylase C-terminal domain	0.0203703	A0A0D2XEN9	679	K	Uncharacterized protein	FOXG_02375	1	VK(1)QAQAFVDK
Biotin carboxylase C-terminal domain	0.0203703	A0A0D2XEN9	230	K	Uncharacterized protein	FOXG_02375	1	HQK(1)IIEEAPVTIAKPDTFK
Biotin carboxylase C-terminal domain	0.0203703	A0A0D2XEN9	509	K	Uncharacterized protein	FOXG_02375	1	AGLEK(1)GQVPSK
Biotin carboxylase C-terminal domain	0.0203703	A0A0D2XEN9	1268	K	Uncharacterized protein	FOXG_02375	1	NVDTDK(1)R
Biotin carboxylase C-terminal domain	0.0203703	A0A0D2XEN9	1612	K	Uncharacterized protein	FOXG_02375	1	FEK(1)DVITEEVSEDGEKR
Biotin carboxylase C-terminal domain	0.0203703	A0A0D2XEN9	1625	K	Uncharacterized protein	FOXG_02375	1	DVITEEVSEDGEK(1)R
Biotin carboxylase C-terminal domain	0.0203703	A0A0D2XEN9	1635	K	Uncharacterized protein	FOXG_02375	1	IVTIVGK(1)EDGLGVECLR
Biotin carboxylase C-terminal domain	0.0203703	A0A0D2XEN9	1607	K	Uncharacterized protein	FOXG_02375	1	YLYLDEETK(1)TR
Biotin carboxylase C-terminal domain	0.0203703	A0A0D2XEN9	1218	K	Uncharacterized protein	FOXG_02375	1	GPEYK(1)EDDSIR
Biotin carboxylase C-terminal domain	0.0203703	A0A0D2XEN9	2011	K	Uncharacterized protein	FOXG_02375	1	QLEDSSLSTEETDEIK(1)K
Biotin carboxylase C-terminal domain	0.0203703	A0A0D2XEN9	1592	K	Uncharacterized protein	FOXG_02375	1	VAWNNPEK(1)QDSGFK
Biotin carboxylase C-terminal domain	0.0203703	A0A0D2XEN9	2135	K	Uncharacterized protein	FOXG_02375	1	TISEK(1)VETLK
Biotin carboxylase C-terminal domain	0.0203703	A0A0J9UCR8	492	K	Pyruvate carboxylase	FOXG_01733	1	AFAK(1)AVR
Biotin carboxylase C-terminal domain	0.0203703	A0A0J9UCR8	142	K	Pyruvate carboxylase	FOXG_01733	1	EQESLK(1)ESFER
Biotin carboxylase C-terminal domain	0.0203703	A0A0J9UCR8	228	K	Pyruvate carboxylase	FOXG_01733	1	LAK(1)TAGYR
Biotin carboxylase C-terminal domain	0.0203703	A0A0J9UCR8	955	K	Pyruvate carboxylase	FOXG_01733	1	VFEDYK(1)K
Biotin carboxylase C-terminal domain	0.0203703	A0A0J9UCR8	14	K	Pyruvate carboxylase	FOXG_01733	1	ADEAYVIGK(1)R
Biotin carboxylase C-terminal domain	0.0203703	A0A0J9UCR8	604	K	Pyruvate carboxylase	FOXG_01733	1	GANGVAYSSLPDNAIDHFVDQAK(1)K
Biotin carboxylase C-terminal domain	0.0203703	A0A0J9UCR8	313	K	Pyruvate carboxylase	FOXG_01733	1	ITTEDPAK(1)GFSPDTGK
Biotin carboxylase C-terminal domain	0.0203703	A0A0J9UCR8	109	K	Pyruvate carboxylase	FOXG_01733	1	YEEVK(1)DFTDK
Biotin carboxylase C-terminal domain	0.0203703	A0A0J9UCR8	956	K	Pyruvate carboxylase	FOXG_01733	1	K(1)FVQQYGDLSVLPTR
Biotin carboxylase C-terminal domain	0.0203703	A0A0J9UCR8	990	K	Pyruvate carboxylase	FOXG_01733	1	GK(1)VLILK
Biotin carboxylase C-terminal domain	0.0203703	A0A0J9UCR8	201	K	Pyruvate carboxylase	FOXG_01733	1	HQK(1)VVEIAPAK
Biotin carboxylase C-terminal domain	0.0203703	A0A0J9UCR8	321	K	Pyruvate carboxylase	FOXG_01733	1	GFSPDTGK(1)IEVYR
Biotin carboxylase C-terminal domain	0.0203703	A0A0D2XGR6	299	K	3-methylcrotonyl-CoA carboxylase alpha subunit	FOXG_03110	1	HDLWDK(1)AR
Biotin carboxylase C-terminal domain	0.0203703	A0A0D2XGR6	647	K	3-methylcrotonyl-CoA carboxylase alpha subunit	FOXG_03110	1	WYEK(1)ALGLK
Elongation factor Tu GTP binding domain	0.00119716	A0A0D2XDK3	315	K	Eukaryotic translation initiation factor 2 subunit gamma	FOXG_01983	0.999942	SFDVNKPGSEIDDLK(1)GGVAGGSILHGVVK
Elongation factor Tu GTP binding domain	0.00119716	A0A0D2XDK3	350	K	Eukaryotic translation initiation factor 2 subunit gamma	FOXG_01983	1	DDSGALK(1)CTPIFSR
Elongation factor Tu GTP binding domain	0.00119716	A0A0D2XDK3	149	K	Eukaryotic translation initiation factor 2 subunit gamma	FOXG_01983	1	SEK(1)EVDPPCER
Elongation factor Tu GTP binding domain	0.00119716	A0A0D2XDK3	99	K	Eukaryotic translation initiation factor 2 subunit gamma	FOXG_01983	1	STVVK(1)AISGVQTVR
Elongation factor Tu GTP binding domain	0.00119716	A0A0D2XDK3	130	K	Eukaryotic translation initiation factor 2 subunit gamma	FOXG_01983	1	IYK(1)CDNQACPR
Elongation factor Tu GTP binding domain	0.00119716	A0A0D2XDK3	306	K	Eukaryotic translation initiation factor 2 subunit gamma	FOXG_01983	1	SFDVNK(1)PGSEIDDLK
Elongation factor Tu GTP binding domain	0.00119716	A0A0D2XDK3	120	K	Eukaryotic translation initiation factor 2 subunit gamma	FOXG_01983	1	NITIK(1)LGYANAK
Elongation factor Tu GTP binding domain	0.00119716	A0A0D2Y4X0	281	K	"Elongation factor G, mitochondrial"	MEF1	1	AVEQINTK(1)LK
Elongation factor Tu GTP binding domain	0.00119716	A0A0D2Y4X0	263	K	"Elongation factor G, mitochondrial"	MEF1	1	ISFVNK(1)MDR
Elongation factor Tu GTP binding domain	0.00119716	A0A0D2Y4X0	622	K	"Elongation factor G, mitochondrial"	MEF1	1	ADYDYLLK(1)R
Elongation factor Tu GTP binding domain	0.00119716	A0A0D2Y4X0	822	K	"Elongation factor G, mitochondrial"	MEF1	1	YQAELEAK(1)R
Elongation factor Tu GTP binding domain	0.00119716	A0A0D2XCJ5	77	K	Elongation factor Tu	FOXG_01618	1	TTLSAAITK(1)R
Elongation factor Tu GTP binding domain	0.00119716	A0A0D2XCJ5	309	K	Elongation factor Tu	FOXG_01618	1	VTDIETFK(1)K
Elongation factor Tu GTP binding domain	0.00119716	A0A0D2XCJ5	293	K	Elongation factor Tu	FOXG_01618	1	DQEIELVGK(1)GQEVIK
Elongation factor Tu GTP binding domain	0.00119716	A0A0J9WJQ4	741	K	Translation initiation factor 5B	FOXG_04177	1	ALLTPAPMK(1)ELR
Elongation factor Tu GTP binding domain	0.00119716	A0A0J9WJQ4	873	K	Translation initiation factor 5B	FOXG_04177	1	VDK(1)EAQQYAEDNGIK
Elongation factor Tu GTP binding domain	0.00119716	A0A0J9WJQ4	832	K	Translation initiation factor 5B	FOXG_04177	1	DCK(1)IPVANVGIGPVYK
Elongation factor Tu GTP binding domain	0.00119716	A0A0J9WJQ4	909	K	Translation initiation factor 5B	FOXG_04177	1	HMDEQLEK(1)K
Elongation factor Tu GTP binding domain	0.00119716	A0A0J9WJQ4	1029	K	Translation initiation factor 5B	FOXG_04177	1	ASIDTLK(1)EYYR
Elongation factor Tu GTP binding domain	0.00119716	A0A0J9WJQ4	965	K	Translation initiation factor 5B	FOXG_04177	1	NNPTTGAK(1)EIVK
Elongation factor Tu GTP binding domain	0.00119716	A0A0J9WJQ4	520	K	Translation initiation factor 5B	FOXG_04177	1	TAVVNPDGK(1)FEFK
Elongation factor Tu GTP binding domain	0.00119716	A0A0J9UMY7	350	K	Tr-type G domain-containing protein	FOXG_03419	1	GFFETEK(1)R
Elongation factor Tu GTP binding domain	0.00119716	A0A0J9UMY7	194	K	Tr-type G domain-containing protein	FOXG_03419	1	AEPTDK(1)PEAGQK
Elongation factor Tu GTP binding domain	0.00119716	A0A0J9UMY7	266	K	Tr-type G domain-containing protein	FOXG_03419	1	EQAADVDQETLK(1)EIYGK
Elongation factor Tu GTP binding domain	0.00119716	A0A0J9UMY7	386	K	Tr-type G domain-containing protein	FOXG_03419	1	K(1)GEYETGFER
Elongation factor Tu GTP binding domain	0.00119716	A0A0J9UMY7	695	K	Tr-type G domain-containing protein	FOXG_03419	1	DQGQTIAIGK(1)ITK
Elongation factor Tu GTP binding domain	0.00119716	A0A0J9UMY7	420	K	Tr-type G domain-containing protein	FOXG_03419	1	LIVAVNK(1)MDDPTVEWSHER
Elongation factor Tu GTP binding domain	0.00119716	A0A0J9UMY7	407	K	Tr-type G domain-containing protein	FOXG_03419	1	EHAMLAK(1)TQGVNK
Elongation factor Tu GTP binding domain	0.00119716	A0A0J9UMY7	445	K	Tr-type G domain-containing protein	FOXG_03419	1	LAQFLK(1)GTGYNLK
Elongation factor Tu GTP binding domain	0.00119716	A0A0J9UMY7	254	K	Tr-type G domain-containing protein	FOXG_03419	1	EVDAVEK(1)EQAADVDQETLK
Elongation factor Tu GTP binding domain	0.00119716	A0A0J9UMY7	209	K	Tr-type G domain-containing protein	FOXG_03419	1	AIEK(1)TGEK
Elongation factor Tu GTP binding domain	0.00119716	A0A0J9UMY7	528	K	Tr-type G domain-containing protein	FOXG_03419	1	IEAGVVK(1)K
Elongation factor Tu GTP binding domain	0.00119716	A0A0J9UMY7	337	K	Tr-type G domain-containing protein	FOXG_03419	1	TQGK(1)TIEVGR
Elongation factor Tu GTP binding domain	0.00119716	A0A0D2XQM8	149	K	Elongation factor 2	FOXG_06276	1	IKPVIIINK(1)VDR
Elongation factor Tu GTP binding domain	0.00119716	A0A0D2XQM8	306	K	Elongation factor 2	FOXG_06276	1	EGK(1)QLLK
Elongation factor Tu GTP binding domain	0.00119716	A0A0D2XQM8	310	K	Elongation factor 2	FOXG_06276	1	QLLK(1)AVMR
Elongation factor Tu GTP binding domain	0.00119716	A0A0D2XQM8	142	K	Elongation factor 2	FOXG_06276	1	IK(1)PVIIINK
Elongation factor Tu GTP binding domain	0.00119716	A0A0D2XQM8	291	K	Elongation factor 2	FOXG_06276	1	EETATLLEK(1)LNLK
Elongation factor Tu GTP binding domain	0.00119716	A0A0D2XQM8	303	K	Elongation factor 2	FOXG_06276	1	LPAEDREK(1)EGK
Elongation factor Tu GTP binding domain	0.00119716	A0A0D2XQM8	295	K	Elongation factor 2	FOXG_06276	1	LNLK(1)LPAEDR
Elongation factor Tu GTP binding domain	0.00119716	A0A0D2XQM8	20	K	Elongation factor 2	FOXG_06276	1	NMSVIAHVDHGK(1)STLTDSLLAK
Elongation factor Tu GTP binding domain	0.00119716	A0A0D2XQM8	243	K	Elongation factor 2	FOXG_06276	1	LWGDNYFNPK(1)TK
Elongation factor Tu GTP binding domain	0.00119716	A0A0D2XQM8	281	K	Elongation factor 2	FOXG_06276	1	IFSAVMNFK(1)K
Elongation factor Tu GTP binding domain	0.00119716	A0A0D2XQM8	256	K	Elongation factor 2	FOXG_06276	1	NGTYEGK(1)QLER
Elongation factor Tu GTP binding domain	0.00119716	A0A0D2XQM8	30	K	Elongation factor 2	FOXG_06276	1	STLTDSLLAK(1)AGIISTAK
Elongation factor Tu GTP binding domain	0.00119716	A0A0C4DHQ7	384	K	Elongation factor 1-alpha	FOXG_03515	1	SGDSAIVK(1)MVPSK
Elongation factor Tu GTP binding domain	0.00119716	A0A0C4DHQ7	225	K	Elongation factor 1-alpha	FOXG_03515	1	RPVDK(1)PLR
Elongation factor Tu GTP binding domain	0.00119716	A0A0C4DHQ7	207	K	Elongation factor 1-alpha	FOXG_03515	1	LSGK(1)TLLEAIDSIEPPK
Elongation factor Tu GTP binding domain	0.00119716	A0A0C4DHQ7	142	K	Elongation factor 1-alpha	FOXG_03515	1	MDTTK(1)WSEAR
Elongation factor Tu GTP binding domain	0.00119716	A0A0C4DHQ7	389	K	Elongation factor 1-alpha	FOXG_03515	1	MVPSK(1)PMCVEAFTDYPPLGR
Elongation factor Tu GTP binding domain	0.00119716	A0A0C4DHQ7	420	K	Elongation factor 1-alpha	FOXG_03515	1	QTVAVGVIK(1)AVEK
Elongation factor Tu GTP binding domain	0.00119716	A0A0C4DHQ7	434	K	Elongation factor 1-alpha	FOXG_03515	1	SSGAAGK(1)VTK(1)SAAK
Elongation factor Tu GTP binding domain	0.00119716	A0A0C4DHQ7	376	K	Elongation factor 1-alpha	FOXG_03515	1	FIK(1)SGDSAIVK
Elongation factor Tu GTP binding domain	0.00119716	A0A0C4DHQ7	203	K	Elongation factor 1-alpha	FOXG_03515	1	SGK(1)LSGK
Elongation factor Tu GTP binding domain	0.00119716	A0A0C4DHQ7	359	K	Elongation factor 1-alpha	FOXG_03515	1	FAEIQEK(1)IDR
Elongation factor Tu GTP binding domain	0.00119716	A0A0C4DHQ7	424	K	Elongation factor 1-alpha	FOXG_03515	1	AVEK(1)SSGAAGK(1)VTK
Elongation factor Tu GTP binding domain	0.00119716	A0A0C4DHQ7	160	K	Elongation factor 1-alpha	FOXG_03515	1	YQEIIK(1)ETSSFIK(1)K
Elongation factor Tu GTP binding domain	0.00119716	A0A0C4DHQ7	236	K	Elongation factor 1-alpha	FOXG_03515	1	LPLQDVYK(1)IGGIGTVPVGR
Elongation factor Tu GTP binding domain	0.00119716	A0A0C4DHQ7	220	K	Elongation factor 1-alpha	FOXG_03515	1	TLLEAIDSIEPPK(1)RPVDK
Elongation factor Tu GTP binding domain	0.00119716	A0A0C4DHQ7	153	K	Elongation factor 1-alpha	FOXG_03515	1	YQEIIK(1)ETSSFIK(1)K
Elongation factor Tu GTP binding domain	0.00119716	A0A0C4DHQ7	137	K	Elongation factor 1-alpha	FOXG_03515	1	NLIVAINK(1)MDTTK
Elongation factor Tu GTP binding domain	0.00119716	A0A0C4DHQ7	254	K	Elongation factor 1-alpha	FOXG_03515	1	IETGVIK(1)PGMVVTFAPSNVTTEVK
Elongation factor Tu GTP binding domain	0.00119716	A0A0C4DHQ7	431	K	Elongation factor 1-alpha	FOXG_03515	1	SSGAAGK(1)VTK(1)SAAK
Elongation factor Tu GTP binding domain	0.00119716	A0A0C4DHQ7	24	K	Elongation factor 1-alpha	FOXG_03515	1	TIEK(1)FEK
HAD-hyrolase-like	0.0417653	A0A0D2XE87	298	K	4-nitrophenylphosphatase	FOXG_02218	1	ADAIAVPSHYADK(1)FSDLR
HAD-hyrolase-like	0.0417653	A0A0D2XIL3	134	K	Uncharacterized protein	FOXG_03768	1	ELLVAQVQDLQAEK(1)VK
Aconitase C-terminal domain	0.101849	A0A0D2Y9C2	675	K	"Homoaconitase, mitochondrial"	FOXG_12892	1	EQAATAILAK(1)K
Aconitase C-terminal domain	0.101849	A0A0D2XIG0	612	K	"Aconitate hydratase, mitochondrial"	FOXG_03713	1	TTTDHISMAGPWLK(1)YR
Aconitase C-terminal domain	0.101849	A0A0D2XIG0	53	K	"Aconitate hydratase, mitochondrial"	FOXG_03713	1	QNNWEEGNYINYK(1)K
Aconitase C-terminal domain	0.101849	A0A0D2XIG0	418	K	"Aconitate hydratase, mitochondrial"	FOXG_03713	1	AK(1)SAFTVTPGSEQIR
Aconitase C-terminal domain	0.101849	A0A0D2XIG0	469	K	"Aconitate hydratase, mitochondrial"	FOXG_03713	1	K(1)GEANSIISSYNR
Aconitase C-terminal domain	0.101849	A0A0D2XIG0	145	K	"Aconitate hydratase, mitochondrial"	FOXG_03713	1	VANPTTVHCDHLIEAQVGGAK(1)DLAR
Aconitase C-terminal domain	0.101849	A0A0D2XIG0	320	K	"Aconitate hydratase, mitochondrial"	FOXG_03713	1	RK(1)EIGDFAR
Aconitase C-terminal domain	0.101849	A0A0D2XIG0	376	K	"Aconitate hydratase, mitochondrial"	FOXG_03713	1	FSQAVK(1)ENGWPEELK
Aconitase C-terminal domain	0.101849	A0A0D2XIG0	707	K	"Aconitate hydratase, mitochondrial"	FOXG_03713	1	IHETNLK(1)K
Aconitase C-terminal domain	0.101849	A0A0D2XIG0	37	K	"Aconitate hydratase, mitochondrial"	FOXG_03713	1	MATVSDSPLDK(1)K
Aconitase C-terminal domain	0.101849	A0A0D2XIG0	318	K	"Aconitate hydratase, mitochondrial"	FOXG_03713	1	MYDYLAATK(1)R
Aconitase C-terminal domain	0.101849	A0A0D2XIG0	587	K	"Aconitate hydratase, mitochondrial"	FOXG_03713	1	DAK(1)DIPILIK
Vps4 C terminal oligomerisation domain	0.0799641	A0A0D2Y9E2	158	K	Vacuolar protein sorting-associated protein 4	FOXG_12912	1	FPSLFQGK(1)R
Vps4 C terminal oligomerisation domain	0.0799641	A0A0D2XZD6	269	K	Cell division control protein 48	FOXG_09364	1	GVLLYGPPGTGK(1)TLMAR
Vps4 C terminal oligomerisation domain	0.0799641	A0A0D2XZD6	677	K	Cell division control protein 48	FOXG_09364	1	LSIIK(1)AQLR
Vps4 C terminal oligomerisation domain	0.0799641	A0A0D2XZD6	715	K	Cell division control protein 48	FOXG_09364	1	AVK(1)IAIK
Vps4 C terminal oligomerisation domain	0.0799641	A0A0D2XZD6	333	K	Cell division control protein 48	FOXG_09364	1	EK(1)TNGEVER
Vps4 C terminal oligomerisation domain	0.0799641	A0A0D2XZD6	633	K	Cell division control protein 48	FOXG_09364	1	VVNQLLTEMDGMTSK(1)K
Vps4 C terminal oligomerisation domain	0.0799641	A0A0D2XZD6	36	K	Cell division control protein 48	FOXG_09364	1	NEDDVATAILK(1)K
Vps4 C terminal oligomerisation domain	0.0799641	A0A0D2XZD6	509	K	Cell division control protein 48	FOXG_09364	1	QDLK(1)ENVQYPVDHPEK
DnaJ C terminal domain	0.00344216	A0A0J9WR11	34	K	DnaJ like subfamily A member 2	FOXG_11516	1	TATPDQIK(1)K
DnaJ C terminal domain	0.00344216	A0A0J9WR11	76	K	DnaJ like subfamily A member 2	FOXG_11516	1	EVTQAYEILSDEQK(1)R
DnaJ C terminal domain	0.00344216	A0A0J9WR11	168	K	DnaJ like subfamily A member 2	FOXG_11516	1	QVLCGQCK(1)GSGGK
DnaJ C terminal domain	0.00344216	A0A0J9WNA0	422	K	Molecular chaperone DnaJ	FOXG_08295	1	ITLPGMGMK(1)R
DnaJ C terminal domain	0.00344216	A0A0D2XV70	244	K	DnaJ like subfamily B member 4	FOXG_07878	0.994126	VQTDQILEVPIK(0.006)PGLK(0.994)K
DnaJ C terminal domain	0.00344216	A0A0D2XV70	23	K	DnaJ like subfamily B member 4	FOXG_07878	1	LYDTLNVKPEATQDEIK(1)K
DnaJ C terminal domain	0.00344216	A0A0D2XV70	336	K	DnaJ like subfamily B member 4	FOXG_07878	1	YPGLGMPISK(1)K
DnaJ C terminal domain	0.00344216	A0A0D2XDM0	27	K	DnaJ like subfamily A member 2	FOXG_02000	1	AYK(1)VGALK
DnaJ C terminal domain	0.00344216	A0A0D2XDM0	6	K	DnaJ like subfamily A member 2	FOXG_02000	1	ETK(1)YYDTLGVAPTATEQELK
DnaJ C terminal domain	0.00344216	A0A0D2XDM0	63	K	DnaJ like subfamily A member 2	FOXG_02000	1	EISHAYEILSDSQK(1)R
DnaJ C terminal domain	0.00344216	A0A0D2XDM0	339	K	DnaJ like subfamily A member 2	FOXG_02000	1	FNVK(1)FPEK
DnaJ C terminal domain	0.00344216	A0A0D2XDM0	201	K	DnaJ like subfamily A member 2	FOXG_02000	1	FQTVCPDCNGEGEIIK(1)EK
DnaJ C terminal domain	0.00344216	A0A0D2XDM0	23	K	DnaJ like subfamily A member 2	FOXG_02000	1	YYDTLGVAPTATEQELK(1)K
DnaJ C terminal domain	0.00344216	A0A0D2XDM0	150	K	DnaJ like subfamily A member 2	FOXG_02000	1	SIICPK(1)CEGLGGK
CRAL/TRIO domain	0.00067914	A0A0D2XUG8	38	K	CRAL-TRIO domain-containing protein	FOXG_07621	1	TK(1)YEALLEQVK
CRAL/TRIO domain	0.00067914	A0A0D2Y8U3	251	K	CRAL-TRIO domain-containing protein	FOXG_12711	1	SELLK(1)QIPAENLPK
CRAL/TRIO domain	0.00067914	A0A0D2Y8U3	19	K	CRAL-TRIO domain-containing protein	FOXG_12711	1	GPEK(1)QDGHAGYLTEDQIAK
CRAL/TRIO domain	0.00067914	A0A0D2Y8U3	293	K	CRAL-TRIO domain-containing protein	FOXG_12711	1	PAWWEK(1)K
CRAL/TRIO domain	0.00067914	A0A0D2Y8U3	79	K	CRAL-TRIO domain-containing protein	FOXG_12711	1	AMFLDTEK(1)WR
CRAL/TRIO domain	0.00067914	A0A0D2Y8U3	15	K	CRAL-TRIO domain-containing protein	FOXG_12711	1	YDNYDFPIK(1)GPEK
CRAL/TRIO domain	0.00067914	A0A0D2XI96	63	K	CRAL-TRIO domain-containing protein	FOXG_03648	1	VVLQK(1)FLR
CRAL/TRIO domain	0.00067914	A0A0D2XIG3	59	K	CRAL-TRIO domain-containing protein	---	1	EEASPAEADPK(1)K
CRAL/TRIO domain	0.00067914	A0A0D2XIG3	350	K	CRAL-TRIO domain-containing protein	---	1	YIEPIAGENDK(1)MK
Isocitrate/isopropylmalate dehydrogenase	0.00363829	A0A0D2XQN4	367	K	"Isocitrate dehydrogenase [NAD] subunit, mitochondrial"	FOXG_06282	1	ALTGDLGGK(1)AK
Isocitrate/isopropylmalate dehydrogenase	0.00363829	A0A0D2XQN4	123	K	"Isocitrate dehydrogenase [NAD] subunit, mitochondrial"	FOXG_06282	1	GPLATPVGK(1)GHVSLNLTLR
Isocitrate/isopropylmalate dehydrogenase	0.00363829	A0A0D2XQN4	95	K	"Isocitrate dehydrogenase [NAD] subunit, mitochondrial"	FOXG_06282	1	DGK(1)TAIPDAAIENIQK
Isocitrate/isopropylmalate dehydrogenase	0.00363829	A0A0D2XQN4	40	K	"Isocitrate dehydrogenase [NAD] subunit, mitochondrial"	FOXG_06282	1	VAK(1)YNGTK
Isocitrate/isopropylmalate dehydrogenase	0.00363829	A0A0D2XQN4	114	K	"Isocitrate dehydrogenase [NAD] subunit, mitochondrial"	FOXG_06282	1	IALK(1)GPLATPVGK
Isocitrate/isopropylmalate dehydrogenase	0.00363829	A0A0J9V227	91	K	3-isopropylmalate dehydrogenase	FOXG_07826	1	VISLDK(1)ANVLATSR
Isocitrate/isopropylmalate dehydrogenase	0.00363829	A0A0D2Y4W9	155	K	Homoisocitrate dehydrogenase	FOXG_11323	1	ISEK(1)ASFR
Isocitrate/isopropylmalate dehydrogenase	0.00363829	A0A0D2Y4W9	98	K	Homoisocitrate dehydrogenase	FOXG_11323	1	K(1)LDLYANVR
Isocitrate/isopropylmalate dehydrogenase	0.00363829	A0A0D2Y4W9	150	K	Homoisocitrate dehydrogenase	FOXG_11323	1	VAEAIK(1)R
Isocitrate/isopropylmalate dehydrogenase	0.00363829	A0A0D2XXN9	310	K	"Isocitrate dehydrogenase [NAD] subunit, mitochondrial"	FOXG_08758	1	HVGLDIK(1)GK
Isocitrate/isopropylmalate dehydrogenase	0.00363829	A0A0D2XXN9	101	K	"Isocitrate dehydrogenase [NAD] subunit, mitochondrial"	FOXG_08758	1	ESVASLK(1)R
Isocitrate/isopropylmalate dehydrogenase	0.00363829	A0A0D2XXN9	151	K	"Isocitrate dehydrogenase [NAD] subunit, mitochondrial"	FOXG_08758	1	HK(1)DVDLCIIR
Isocitrate/isopropylmalate dehydrogenase	0.00363829	A0A0J9WKG4	294	K	"Isocitrate dehydrogenase [NADP], mitochondrial"	FOXG_05055	1	K(1)IWYEHR
PCI domain	1.21041e-05	A0A0D2XIF7	348	K	26S proteasome regulatory subunit N9	FOXG_03710	1	VLDMK(1)QIAAMR
PCI domain	1.21041e-05	A0A0D2XIF7	103	K	26S proteasome regulatory subunit N9	FOXG_03710	1	LSFLQSVAK(1)K
PCI domain	1.21041e-05	A0A0D2XIF7	136	K	26S proteasome regulatory subunit N9	FOXG_03710	1	K(1)DLDTAER
PCI domain	1.21041e-05	A0A0D2XUX6	398	K	Eukaryotic translation initiation factor 3 subunit E	INT6	1	LDAK(1)IDSQDGTVVMNHPPNNVYQQVIEK
PCI domain	1.21041e-05	A0A0D2XUX6	123	K	Eukaryotic translation initiation factor 3 subunit E	INT6	1	SDK(1)VANLEFLK
PCI domain	1.21041e-05	A0A0D2XUX6	211	K	Eukaryotic translation initiation factor 3 subunit E	INT6	1	ENIDSK(1)LFNNPR
PCI domain	1.21041e-05	A0A0D2XUX6	422	K	Eukaryotic translation initiation factor 3 subunit E	INT6	1	IDSQDGTVVMNHPPNNVYQQVIEK(1)TK
PCI domain	1.21041e-05	A0A0D2XUX6	176	K	Eukaryotic translation initiation factor 3 subunit E	INT6	1	VLSTDNDK(1)VSAATWGK
PCI domain	1.21041e-05	A0A0D2XQ76	238	K	26S proteasome regulatory subunit N5	FOXG_06118	1	GEEVPEEK(1)EDDTTDLK
PCI domain	1.21041e-05	A0A0D2XQ76	127	K	26S proteasome regulatory subunit N5	FOXG_06118	1	TVTEGK(1)IFVEVER
PCI domain	1.21041e-05	A0A0D2XQ76	390	K	26S proteasome regulatory subunit N5	FOXG_06118	1	VIAK(1)YYTR
PCI domain	1.21041e-05	A0A0D2XQ76	139	K	26S proteasome regulatory subunit N5	FOXG_06118	1	VTK(1)ILSDIK
PCI domain	1.21041e-05	A0A0D2XQ76	262	K	26S proteasome regulatory subunit N5	FOXG_06118	1	HEEK(1)YLDVCK
PCI domain	1.21041e-05	A0A0D2XQ76	427	K	26S proteasome regulatory subunit N5	FOXG_06118	1	TVYAK(1)IDR
PCI domain	1.21041e-05	A0A0D2XQ76	439	K	26S proteasome regulatory subunit N5	FOXG_06118	1	IVSFAK(1)PR
PCI domain	1.21041e-05	A0A0D2XQ76	219	K	26S proteasome regulatory subunit N5	FOXG_06118	1	TAEQLEK(1)EQK
PCI domain	1.21041e-05	A0A0D2XQ76	10	K	26S proteasome regulatory subunit N5	FOXG_06118	0.994072	SDGVLK(0.006)PEK(0.994)DFSK
PCI domain	1.21041e-05	A0A0D2XQ76	285	K	26S proteasome regulatory subunit N5	FOXG_06118	1	QVLDTEAVEEDPAK(1)LRPVLQR
PCI domain	1.21041e-05	A0A0D2XQ76	44	K	26S proteasome regulatory subunit N5	FOXG_06118	1	LAALEK(1)QTR
PCI domain	1.21041e-05	A0A0D2XCQ6	36	K	Eukaryotic translation initiation factor 3 subunit M	FOXG_01679	1	AEDAK(1)QLLSQEKPPSQEEVISK
PCI domain	1.21041e-05	A0A0D2XCQ6	340	K	Eukaryotic translation initiation factor 3 subunit M	FOXG_01679	1	AGLVEGK(1)LSQQR
PCI domain	1.21041e-05	A0A0D2XCQ6	361	K	Eukaryotic translation initiation factor 3 subunit M	FOXG_01679	1	VFGQK(1)QYQELANR
PCI domain	1.21041e-05	A0A0D2X963	147	K	PCI domain-containing protein	FOXG_00423	1	ITDEEK(1)AR
PCI domain	1.21041e-05	A0A0J9VGG5	497	K	Eukaryotic translation initiation factor 3 subunit C	NIP1	1	VISK(1)TYR
PCI domain	1.21041e-05	A0A0J9VGG5	91	K	Eukaryotic translation initiation factor 3 subunit C	NIP1	1	VSLQVDAAPTEEGDDDGFATVGK(1)GGR
PCI domain	1.21041e-05	A0A0J9VGG5	270	K	Eukaryotic translation initiation factor 3 subunit C	NIP1	1	K(1)DDSLEIPQDSVNR
PCI domain	1.21041e-05	A0A0D2XA47	282	K	26S proteasome regulatory subunit N6	FOXG_00762	1	YAGK(1)NLEAMK
PCI domain	1.21041e-05	A0A0D2XA47	82	K	26S proteasome regulatory subunit N6	FOXG_00762	1	TVFSSFAK(1)AK
PCI domain	1.21041e-05	A0A0D2XE49	934	K	Eukaryotic translation initiation factor 3 subunit A	TIF32	1	RPPVFGAGK(1)WR
PCI domain	1.21041e-05	A0A0D2XE49	70	K	Eukaryotic translation initiation factor 3 subunit A	TIF32	1	LAK(1)DALYQYK
PCI domain	1.21041e-05	A0A0D2XE49	289	K	Eukaryotic translation initiation factor 3 subunit A	TIF32	1	NVMMANYYEK(1)LTR
PCI domain	1.21041e-05	A0A0D2XE49	327	K	Eukaryotic translation initiation factor 3 subunit A	TIF32	1	QSSVLVATGQGK(1)K
PCI domain	1.21041e-05	A0A0D2XE49	761	K	Eukaryotic translation initiation factor 3 subunit A	TIF32	1	IYETVK(1)AQTLK
PCI domain	1.21041e-05	A0A0D2XE49	979	K	Eukaryotic translation initiation factor 3 subunit A	TIF32	1	LNLSGGK(1)PSWR
PCI domain	1.21041e-05	A0A0D2XE49	653	K	Eukaryotic translation initiation factor 3 subunit A	TIF32	1	LANEQK(1)ER
PCI domain	1.21041e-05	A0A0D2XE49	817	K	Eukaryotic translation initiation factor 3 subunit A	TIF32	1	ELEK(1)QIAQR
PCI domain	1.21041e-05	A0A0D2XE49	437	K	Eukaryotic translation initiation factor 3 subunit A	TIF32	1	ISPILTK(1)IGADSEMEK
PCI domain	1.21041e-05	A0A0D2XE49	94	K	Eukaryotic translation initiation factor 3 subunit A	TIF32	1	K(1)FIELAVEK
PCI domain	1.21041e-05	A0A0D2XE49	748	K	Eukaryotic translation initiation factor 3 subunit A	TIF32	1	LHEDYAK(1)QIEQDR
PCI domain	1.21041e-05	A0A0D2XE49	527	K	Eukaryotic translation initiation factor 3 subunit A	TIF32	1	MAHATGVLSFDNDVFSSSK(1)ASHGGSSAGSAESETGTVQR
PCI domain	1.21041e-05	A0A0D2XE49	766	K	Eukaryotic translation initiation factor 3 subunit A	TIF32	1	AQTLK(1)DAEQK
PCI domain	1.21041e-05	A0A0D2XE49	886	K	Eukaryotic translation initiation factor 3 subunit A	TIF32	1	QEMLEK(1)AALQQR
PCI domain	1.21041e-05	A0A0D2XE49	624	K	Eukaryotic translation initiation factor 3 subunit A	TIF32	1	EVASEIQAK(1)K
PCI domain	1.21041e-05	A0A0D2XE49	705	K	Eukaryotic translation initiation factor 3 subunit A	TIF32	1	AMK(1)LAQLER
ATP-grasp domain	0.125129	A0A0D2XUT8	83	K	ATP-citrate synthase subunit 2	FOXG_07743	1	PDQLIK(1)R
ATP-grasp domain	0.125129	A0A0D2XUT8	95	K	ATP-citrate synthase subunit 2	FOXG_07743	1	SGLLALNK(1)TWPEAK
ATP-grasp domain	0.125129	A0A0D2XUT8	12	K	ATP-citrate synthase subunit 2	FOXG_07743	1	SILEADGK(1)AILNYHLTR
ATP-grasp domain	0.125129	A0A0D2XUT8	313	K	ATP-citrate synthase subunit 2	FOXG_07743	1	EEAYIADLDAK(1)TGASLK
ATP-grasp domain	0.125129	A0A0D2XUT8	447	K	ATP-citrate synthase subunit 2	FOXG_07743	1	NMK(1)AATQELGLNAK
ATP-grasp domain	0.125129	A0A0D2XUT8	319	K	ATP-citrate synthase subunit 2	FOXG_07743	1	TGASLK(1)LTVLNAK
ATP-grasp domain	0.125129	A0A0D2XUT8	87	K	ATP-citrate synthase subunit 2	FOXG_07743	1	GK(1)SGLLALNK
ATP-grasp domain	0.125129	A0A0D2XUT8	101	K	ATP-citrate synthase subunit 2	FOXG_07743	1	TWPEAK(1)AWVAER
ATP-grasp domain	0.125129	A0A0D2XUT8	444	K	ATP-citrate synthase subunit 2	FOXG_07743	1	AGPNYQEGLK(1)NMK
ATP-grasp domain	0.125129	A0A0D2XUT8	110	K	ATP-citrate synthase subunit 2	FOXG_07743	1	AGK(1)EQQVEHTTGVLR
ATP-grasp domain	0.125129	A0A0J9VRH1	234	K	"Succinate--CoA ligase [ADP-forming] subunit beta, mitochondrial"	FOXG_12819	1	IFTEK(1)DSTQIEINPLSETSDHK
ATP-grasp domain	0.125129	A0A0J9VRH1	68	K	"Succinate--CoA ligase [ADP-forming] subunit beta, mitochondrial"	FOXG_12819	1	EAK(1)EIAEK
ATP-grasp domain	0.125129	A0A0J9VRH1	226	K	"Succinate--CoA ligase [ADP-forming] subunit beta, mitochondrial"	FOXG_12819	1	DTIQK(1)LYK
ATP-grasp domain	0.125129	A0A0J9VRH1	92	K	"Succinate--CoA ligase [ADP-forming] subunit beta, mitochondrial"	FOXG_12819	1	GK(1)GTFDNGLK
ATP-grasp domain	0.125129	A0A0J9VRH1	209	K	"Succinate--CoA ligase [ADP-forming] subunit beta, mitochondrial"	FOXG_12819	1	EIATK(1)LGFSEQCIEEAK
ATP-grasp domain	0.125129	A0A0J9VRH1	73	K	"Succinate--CoA ligase [ADP-forming] subunit beta, mitochondrial"	FOXG_12819	1	EIAEK(1)IGNDDMVIK
ATP-grasp domain	0.125129	A0A0J9VRH1	229	K	"Succinate--CoA ligase [ADP-forming] subunit beta, mitochondrial"	FOXG_12819	1	LYK(1)IFTEK
ATP-grasp domain	0.125129	A0A0J9VRH1	100	K	"Succinate--CoA ligase [ADP-forming] subunit beta, mitochondrial"	FOXG_12819	1	GTFDNGLK(1)GGVR
DnaJ domain	0.0356931	A0A0J9WR11	34	K	DnaJ like subfamily A member 2	FOXG_11516	1	TATPDQIK(1)K
DnaJ domain	0.0356931	A0A0J9WR11	76	K	DnaJ like subfamily A member 2	FOXG_11516	1	EVTQAYEILSDEQK(1)R
DnaJ domain	0.0356931	A0A0J9WR11	168	K	DnaJ like subfamily A member 2	FOXG_11516	1	QVLCGQCK(1)GSGGK
DnaJ domain	0.0356931	A0A0J9WNA0	422	K	Molecular chaperone DnaJ	FOXG_08295	1	ITLPGMGMK(1)R
DnaJ domain	0.0356931	A0A0D2XED0	563	K	DnaJ like subfamily C member 7	FOXG_02262	1	IVGVEK(1)TATGDEIK
DnaJ domain	0.0356931	A0A0D2XED0	440	K	DnaJ like subfamily C member 7	FOXG_02262	1	EEGNTDFK(1)AGR
DnaJ domain	0.0356931	A0A0D2XED0	213	K	DnaJ like subfamily C member 7	FOXG_02262	1	NYYK(1)AIEQYSK
DnaJ domain	0.0356931	A0A0D2XED0	400	K	DnaJ like subfamily C member 7	FOXG_02262	1	VLYGQGENDK(1)AIQFFR
DnaJ domain	0.0356931	A0A0D2XED0	420	K	DnaJ like subfamily C member 7	FOXG_02262	1	DAVK(1)WLR
DnaJ domain	0.0356931	A0A0D2XED0	521	K	DnaJ like subfamily C member 7	FOXG_02262	1	WEDAVK(1)EWK
DnaJ domain	0.0356931	A0A0D2XED0	501	K	DnaJ like subfamily C member 7	FOXG_02262	1	AINLDPGYTK(1)AR
DnaJ domain	0.0356931	A0A0D2XED0	450	K	DnaJ like subfamily C member 7	FOXG_02262	1	LQQAIEK(1)YTNALEIDPSNK
DnaJ domain	0.0356931	A0A0D2XED0	432	K	DnaJ like subfamily C member 7	FOXG_02262	1	MK(1)EEGNTDFK
DnaJ domain	0.0356931	A0A0D2XED0	264	K	DnaJ like subfamily C member 7	FOXG_02262	1	AADYDPQNAK(1)ILLR
DnaJ domain	0.0356931	A0A0D2XED0	557	K	DnaJ like subfamily C member 7	FOXG_02262	1	DYYK(1)IVGVEK
DnaJ domain	0.0356931	A0A0D2YH41	149	K	DnaJ like subfamily C member 2	FOXG_15632	1	TEDDQFFK(1)CIQK
DnaJ domain	0.0356931	A0A0D2YH41	339	K	DnaJ like subfamily C member 2	FOXG_15632	1	QEAEAAAK(1)ADR
DnaJ domain	0.0356931	A0A0D2YH41	181	K	DnaJ like subfamily C member 2	FOXG_15632	1	QFDSVDEEADVEPPTK(1)K
DnaJ domain	0.0356931	A0A0D2YH41	114	K	DnaJ like subfamily C member 2	FOXG_15632	1	WK(1)ATEDQIK
DnaJ domain	0.0356931	A0A0D2YH41	279	K	DnaJ like subfamily C member 2	FOXG_15632	1	K(1)LLDDASAGDER
DnaJ domain	0.0356931	A0A0D2YH41	163	K	DnaJ like subfamily C member 2	FOXG_15632	1	ATDVLLDPIK(1)R
DnaJ domain	0.0356931	A0A0D2YH41	191	K	DnaJ like subfamily C member 2	FOXG_15632	1	TDYYK(1)AWSK
DnaJ domain	0.0356931	A0A0D2YH41	434	K	DnaJ like subfamily C member 2	FOXG_15632	1	LVEAGK(1)LK
DnaJ domain	0.0356931	A0A0D2YH41	419	K	DnaJ like subfamily C member 2	FOXG_15632	1	VADEIK(1)AVWAGETK
DnaJ domain	0.0356931	A0A0D2YH41	186	K	DnaJ like subfamily C member 2	FOXG_15632	1	QLQK(1)TDYYK
DnaJ domain	0.0356931	A0A0D2YH41	255	K	DnaJ like subfamily C member 2	FOXG_15632	1	TFEYLDEDVPDDNENRDQK(1)R
DnaJ domain	0.0356931	A0A0D2YH41	29	K	DnaJ like subfamily C member 2	FOXG_15632	1	AIGK(1)LTEATQR
DnaJ domain	0.0356931	A0A0D2YH41	110	K	DnaJ like subfamily C member 2	FOXG_15632	1	ILGLSK(1)YR
DnaJ domain	0.0356931	A0A0D2XV70	244	K	DnaJ like subfamily B member 4	FOXG_07878	0.994126	VQTDQILEVPIK(0.006)PGLK(0.994)K
DnaJ domain	0.0356931	A0A0D2XV70	23	K	DnaJ like subfamily B member 4	FOXG_07878	1	LYDTLNVKPEATQDEIK(1)K
DnaJ domain	0.0356931	A0A0D2XV70	336	K	DnaJ like subfamily B member 4	FOXG_07878	1	YPGLGMPISK(1)K
DnaJ domain	0.0356931	A0A0D2XDM0	27	K	DnaJ like subfamily A member 2	FOXG_02000	1	AYK(1)VGALK
DnaJ domain	0.0356931	A0A0D2XDM0	6	K	DnaJ like subfamily A member 2	FOXG_02000	1	ETK(1)YYDTLGVAPTATEQELK
DnaJ domain	0.0356931	A0A0D2XDM0	63	K	DnaJ like subfamily A member 2	FOXG_02000	1	EISHAYEILSDSQK(1)R
DnaJ domain	0.0356931	A0A0D2XDM0	339	K	DnaJ like subfamily A member 2	FOXG_02000	1	FNVK(1)FPEK
DnaJ domain	0.0356931	A0A0D2XDM0	201	K	DnaJ like subfamily A member 2	FOXG_02000	1	FQTVCPDCNGEGEIIK(1)EK
DnaJ domain	0.0356931	A0A0D2XDM0	23	K	DnaJ like subfamily A member 2	FOXG_02000	1	YYDTLGVAPTATEQELK(1)K
DnaJ domain	0.0356931	A0A0D2XDM0	150	K	DnaJ like subfamily A member 2	FOXG_02000	1	SIICPK(1)CEGLGGK
eRF1 domain 1	0.0598099	A0A0D2XDB5	64	K	Eukaryotic peptide chain release factor subunit 1	FOXG_01893	1	MLAEEYGTASNIK(1)SR
eRF1 domain 1	0.0598099	A0A0D2XDB5	17	K	Eukaryotic peptide chain release factor subunit 1	FOXG_01893	1	NIEIWK(1)VK
eRF1 domain 1	0.0598099	A0A0D2XDB5	290	K	Eukaryotic peptide chain release factor subunit 1	FOXG_01893	1	LIGK(1)YFEEISQDTGK
eRF1 domain 1	0.0598099	A0A0D2Y253	340	K	Protein DOM34 homolog	FOXG_10347	1	YVALVDK(1)VR
Adenylate kinase	0.00126205	A0A0D2XP83	264	K	"GTP:AMP phosphotransferase, mitochondrial"	ADK2	1	LFAEFEK(1)R
Adenylate kinase	0.00126205	A0A0D2Y8P5	88	K	Adenylate kinase	ADK1	1	TPLGVEAK(1)K
Adenylate kinase	0.00126205	A0A0D2Y8P5	145	K	Adenylate kinase	ADK1	1	NQK(1)LQHAVELQIDDSLLVAR
Adenylate kinase	0.00126205	A0A0D2Y8P5	188	K	Adenylate kinase	ADK1	1	EYMK(1)DDITGEPLIQR
Adenylate kinase	0.00126205	A0A0D2Y8P5	208	K	Adenylate kinase	ADK1	1	SDDNAEALK(1)K
Adenylate kinase	0.00126205	A0A0D2Y8P5	226	K	Adenylate kinase	ADK1	1	QTAPVVGYYK(1)K
Adenylate kinase	0.00126205	A0A0D2Y8P5	249	K	Adenylate kinase	ADK1	1	NMLK(1)VLNEK
Adenylate kinase	0.00126205	A0A0D2Y8P5	184	K	Adenylate kinase	ADK1	1	SYHTTFNPPK(1)EYMK
Adenylate kinase	0.00126205	A0A0D2XCQ4	77	K	Uridylate kinase	FOXG_01677	1	AEQERPGSQYGDLIK(1)DYIR
Adenylate kinase	0.00126205	A0A0D2XCQ4	192	K	Uridylate kinase	FOXG_01677	1	FEEVGK(1)VLK
Proteasome subunit A N-terminal signature	2.96226e-05	A0A0D2XE03	238	K	Proteasome subunit alpha type	FOXG_02134	1	EIEQEK(1)QEEAAK
Proteasome subunit A N-terminal signature	2.96226e-05	A0A0D2XE03	49	K	Proteasome subunit alpha type	FOXG_02134	1	GADVVVLGCEK(1)R
Proteasome subunit A N-terminal signature	2.96226e-05	A0A0D2XE03	89	K	Proteasome subunit alpha type	FOXG_02134	1	ILVDK(1)AR
Proteasome subunit A N-terminal signature	2.96226e-05	A0A0D2XE03	29	K	Proteasome subunit alpha type	FOXG_02134	1	ALSVFSPDGHVFQVEYAGEAVK(1)R
Proteasome subunit A N-terminal signature	2.96226e-05	A0A0D2XX35	204	K	Proteasome subunit alpha type	FOXG_08551	1	TLK(1)QVMEEK
Proteasome subunit A N-terminal signature	2.96226e-05	A0A0D2XX35	214	K	Proteasome subunit alpha type	FOXG_08551	1	LDAK(1)NVQLASVTK
Proteasome subunit A N-terminal signature	2.96226e-05	A0A0D2XX35	169	K	Proteasome subunit alpha type	FOXG_08551	1	YDAK(1)AIGSGSEGAQAELQNEYHK
Proteasome subunit A N-terminal signature	2.96226e-05	A0A0D2XX35	223	K	Proteasome subunit alpha type	FOXG_08551	1	NVQLASVTK(1)EK
Proteasome subunit A N-terminal signature	2.96226e-05	A0A0D2XVF0	50	K	Proteasome subunit alpha type	FOXG_07962	1	THAVLCAVK(1)R
Proteasome subunit A N-terminal signature	2.96226e-05	A0A0D2XVF0	125	K	Proteasome subunit alpha type	FOXG_07962	1	AQMNTQMYGK(1)R
Proteasome subunit A N-terminal signature	2.96226e-05	A0A0D2XVF0	61	K	Proteasome subunit alpha type	FOXG_07962	1	NAEELSSYQK(1)K
Proteasome subunit A N-terminal signature	2.96226e-05	A0A0D2XR40	180	K	Proteasome subunit alpha type	FOXG_06442	1	QDYK(1)EDCTLK
Proteasome subunit A N-terminal signature	2.96226e-05	A0A0D2XR40	244	K	Proteasome subunit alpha type	FOXG_06442	1	EHDLAK(1)NEETEEK
Proteasome subunit A N-terminal signature	2.96226e-05	A0A0D2XR40	204	K	Proteasome subunit alpha type	FOXG_06442	1	TMDSTK(1)LSSEK
Proteasome subunit A N-terminal signature	2.96226e-05	A0A0D2XR40	222	K	Proteasome subunit alpha type	FOXG_06442	1	IEFATVGQTEDGK(1)IYHR
Proteasome subunit A N-terminal signature	2.96226e-05	A0A0D2YBZ4	49	K	Proteasome subunit alpha type	FOXG_13824	1	ATNGIVLATEK(1)K
Proteasome subunit A N-terminal signature	2.96226e-05	A0A0D2YBZ4	199	K	Proteasome subunit alpha type	FOXG_13824	1	AK(1)TFLEK
Gelsolin repeat	0.0799641	A0A0D2Y8W3	963	K	Uncharacterized protein	FOXG_12731	1	GSK(1)GLTIQLAR
Gelsolin repeat	0.0799641	A0A0D2XVX7	434	K	Uncharacterized protein	---	1	K(1)SSQIPSDIR
Proteasome subunit	3.85796e-09	A0A0D2XE03	238	K	Proteasome subunit alpha type	FOXG_02134	1	EIEQEK(1)QEEAAK
Proteasome subunit	3.85796e-09	A0A0D2XE03	49	K	Proteasome subunit alpha type	FOXG_02134	1	GADVVVLGCEK(1)R
Proteasome subunit	3.85796e-09	A0A0D2XE03	89	K	Proteasome subunit alpha type	FOXG_02134	1	ILVDK(1)AR
Proteasome subunit	3.85796e-09	A0A0D2XE03	29	K	Proteasome subunit alpha type	FOXG_02134	1	ALSVFSPDGHVFQVEYAGEAVK(1)R
Proteasome subunit	3.85796e-09	A0A0D2X9X4	244	K	Proteasome component PUP1	FOXG_00689	1	GTTAVLNEK(1)IIK
Proteasome subunit	3.85796e-09	A0A0D2XX35	204	K	Proteasome subunit alpha type	FOXG_08551	1	TLK(1)QVMEEK
Proteasome subunit	3.85796e-09	A0A0D2XX35	214	K	Proteasome subunit alpha type	FOXG_08551	1	LDAK(1)NVQLASVTK
Proteasome subunit	3.85796e-09	A0A0D2XX35	169	K	Proteasome subunit alpha type	FOXG_08551	1	YDAK(1)AIGSGSEGAQAELQNEYHK
Proteasome subunit	3.85796e-09	A0A0D2XX35	223	K	Proteasome subunit alpha type	FOXG_08551	1	NVQLASVTK(1)EK
Proteasome subunit	3.85796e-09	A0A0J9U4V0	104	K	Proteasome subunit beta	FOXG_00189	1	YLAK(1)LLYR
Proteasome subunit	3.85796e-09	A0A0D2XR40	180	K	Proteasome subunit alpha type	FOXG_06442	1	QDYK(1)EDCTLK
Proteasome subunit	3.85796e-09	A0A0D2XR40	244	K	Proteasome subunit alpha type	FOXG_06442	1	EHDLAK(1)NEETEEK
Proteasome subunit	3.85796e-09	A0A0D2XR40	204	K	Proteasome subunit alpha type	FOXG_06442	1	TMDSTK(1)LSSEK
Proteasome subunit	3.85796e-09	A0A0D2XR40	222	K	Proteasome subunit alpha type	FOXG_06442	1	IEFATVGQTEDGK(1)IYHR
Proteasome subunit	3.85796e-09	A0A0D2XDF7	225	K	Proteasome subunit beta	FOXG_01936	1	YDLSDEEALELGK(1)R
Proteasome subunit	3.85796e-09	A0A0D2XDP0	148	K	Proteasome subunit beta	---	1	ILTMCTDELK(1)R
Proteasome subunit	3.85796e-09	A0A0D2XZ34	194	K	Proteasome subunit beta	FOXG_09256	1	EAIK(1)WDGSSGGVIR
Proteasome subunit	3.85796e-09	A0A0D2X8M2	113	K	20S proteasome subunit beta 6	FOXG_00231	1	DHLDTICK(1)IYR
Proteasome subunit	3.85796e-09	A0A0D2XVF0	50	K	Proteasome subunit alpha type	FOXG_07962	1	THAVLCAVK(1)R
Proteasome subunit	3.85796e-09	A0A0D2XVF0	125	K	Proteasome subunit alpha type	FOXG_07962	1	AQMNTQMYGK(1)R
Proteasome subunit	3.85796e-09	A0A0D2XVF0	61	K	Proteasome subunit alpha type	FOXG_07962	1	NAEELSSYQK(1)K
Proteasome subunit	3.85796e-09	A0A0D2YBZ4	49	K	Proteasome subunit alpha type	FOXG_13824	1	ATNGIVLATEK(1)K
Proteasome subunit	3.85796e-09	A0A0D2YBZ4	199	K	Proteasome subunit alpha type	FOXG_13824	1	AK(1)TFLEK
Proteasome subunit	3.85796e-09	A0A0J9UUP8	56	K	Proteasome endopeptidase complex	FOXG_05173	1	YGYEMPADALAK(1)R
Hexokinase	0.358179	A0A0J9U6M1	166	K	Phosphotransferase	FOXG_00556	1	WTK(1)GFDIDGVEGK
Hexokinase	0.358179	A0A0J9U6M1	21	K	Phosphotransferase	FOXG_00556	1	LEK(1)LFTVEPAK
Hexokinase	0.358179	A0A0J9U6M1	278	K	Phosphotransferase	FOXG_00556	1	TAYDVTIDK(1)ESPRPGQQAFEK
Hexokinase	0.358179	A0A0J9U6M1	101	K	Phosphotransferase	FOXG_00556	1	SEFDILQSK(1)YR
Hexokinase	0.358179	A0A0J9U6M1	29	K	Phosphotransferase	FOXG_00556	1	LFTVEPAK(1)LK
Hexokinase	0.358179	A0A0J9U6M1	394	K	Phosphotransferase	FOXG_00556	1	LSACGVAAICK(1)K
Hexokinase	0.358179	A0A0J9UKV6	191	K	Phosphotransferase	FOXG_03031	1	SYTSTSK(1)SR
Hexokinase	0.358179	A0A0J9UKV6	437	K	Phosphotransferase	FOXG_03031	1	AIDGIGPQGAEK(1)IR
Hexokinase	0.358179	A0A0J9UKV6	133	K	Phosphotransferase	FOXG_03031	1	QLAINK(1)GLLIR
RNA polymerase Rpb1, domain 1	0.0417653	A0A0D2YCC0	362	K	DNA-directed RNA polymerase subunit	---	1	NPVQGAAAK(1)R
RNA polymerase Rpb1, domain 1	0.0417653	A0A0D2YCC0	353	K	DNA-directed RNA polymerase subunit	---	1	NK(1)NPVQGAAAK
RNA polymerase Rpb1, domain 1	0.0417653	A0A0D2YCC0	90	K	DNA-directed RNA polymerase subunit	---	1	YVDK(1)CLSGIK
RNA polymerase Rpb1, domain 1	0.0417653	A0A0D2YCC0	328	K	DNA-directed RNA polymerase subunit	---	1	ELQEEK(1)ADVNR
RNA polymerase Rpb1, domain 1	0.0417653	A0A0D2YCC0	1247	K	DNA-directed RNA polymerase subunit	---	1	LLALVK(1)K
RNA polymerase Rpb1, domain 1	0.0417653	A0A0J9U7R5	99	K	DNA-directed RNA polymerase subunit	FOXG_00887	1	PVYHPGFIK(1)K
EF-hand domain pair	0.00363829	A0A0D2XQP6	25	K	Calcium-binding protein NCS-1	FOXG_06294	1	K(1)ELQQWYK
EF-hand domain pair	0.00363829	A0A0D2XQP6	147	K	Calcium-binding protein NCS-1	FOXG_06294	1	LPEDEDTPEK(1)R
EF-hand domain pair	0.00363829	A0A0J9V6U4	15	K	Uncharacterized protein	FOXG_08470	1	EAFALFDK(1)R
EF-hand domain pair	0.00363829	A0A0D2XCP6	154	K	Uncharacterized protein	FOXG_01669	1	IYIGNK(1)K
EF-hand domain pair	0.00363829	A0A0D2XCP6	681	K	Uncharacterized protein	FOXG_01669	1	LPNEK(1)GWR
EF-hand domain pair	0.00363829	A0A0D2XC66	35	K	Calcineurin subunit B	FOXG_01489	1	LDK(1)DNSGTIER
EF-hand domain pair	0.00363829	A0A0C4DHS0	149	K	Calmodulin	FOXG_04243	1	MK(1)DTDSEEEIR
EF-hand domain pair	0.00363829	A0A0C4DHS0	93	K	Calmodulin	FOXG_04243	1	EAFSLFDK(1)DGDGQITTK
EF-hand domain pair	0.00363829	A0A0C4DHS0	187	K	Calmodulin	FOXG_04243	1	HVMTSIGEK(1)LTDDEVDEMIR
Brix domain	8.97855e-06	A0A0D2YC81	6	K	Brix domain-containing protein	FOXG_13912	1	AAVYK(1)SISK
Brix domain	8.97855e-06	A0A0J9VLH9	31	K	Brix domain-containing protein	FOXG_11627	1	DPK(1)SMVIR
Brix domain	8.97855e-06	A0A0D2X8K7	271	K	Valyl-tRNA synthetase	FOXG_00216	1	NITTDSMGDK(1)IGR
Brix domain	8.97855e-06	A0A0D2X8K7	28	K	Valyl-tRNA synthetase	FOXG_00216	1	ANENPK(1)TCLFLR
Brix domain	8.97855e-06	A0A0D2X8K7	94	K	Valyl-tRNA synthetase	FOXG_00216	1	NDASLLVFGSSQK(1)K
Brix domain	8.97855e-06	A0A0D2XZK4	27	K	Brix domain-containing protein	FOXG_09435	1	ELFVQYK(1)K
Brix domain	8.97855e-06	A0A0D2XNG5	28	K	Brix domain-containing protein	FOXG_05495	1	DAEISEK(1)R
