# Supplementary material for: Proteome-Wide Analysis of Lysine 2-Hydroxyisobutyrylated Proteins in Fusarium oxysporum
Source: Front Microbiol. 2021 Feb 10;12:623735. doi: 10.3389/fmicb.2021.623735 (PMC7902869; doi:10.3389/fmicb.2021.623735)
Supplement: Supplementary Table 12 — Node information in protein–protein interaction network in Fusarium oxysporum. [file Table_12.XLSX]

## Sheet: Table S12
Table S12. Node information in protein-protein interaction network.
No.Sites	SUID	Protein accession	Position	Amino acid	Protein description	Gene name	Name in STRING	Name in Link	Localization probability	MCODE_Cluster	MCODE_Node_Status	MCODE_Score	Modified sequence	selected
5	87	A0A0D2XXX3	225	K	T-complex protein 1 subunit beta	FOXG_08842	FOXG_08842P0	269	1	Cluster 9	Seed	31	IGVNQPK(1)R	FALSE
6	118	A0A0D2XQB6	497	K	T-complex protein 1 subunit epsilon	FOXG_06158	FOXG_06158P0	205	1	Cluster 9	Clustered	26.6276	GK(1)LGVDCMGR	FALSE
7	243	A0A0D2XVP6	252	K	T-complex protein 1 subunit eta	FOXG_08058	FOXG_08058P0	47	1	Cluster 9	Clustered	30	AEK(1)DNAEVR	FALSE
9	210	A0A0D2XWU1	190	K	Prolyl-tRNA synthetase	FOXG_08457	FOXG_08457P0	71	1	Cluster 8	Clustered	5	WEAK(1)QTTPFLR	FALSE
14	264	A0A0J9V2N3	516	K	Leucyl-tRNA synthetase, cytoplasmic	FOXG_07715	FOXG_07715P0	17	1	Cluster 8	Clustered	5	VGEFK(1)GEK	FALSE
10	296	A0A0J9UIT9	124	K	Lysine--tRNA ligase	FOXG_03018	FOXG_03018P0	233	1	Cluster 8	Clustered	5	DK(1)IIQIGAR	FALSE
14	351	A0A0D2X8C8	237	K	AA_TRNA_LIGASE_II domain-containing protein	---	FOXG_00137P0	180	1	Cluster 8	Seed	5	YK(1)EYFIQQR	FALSE
3	162	A0A0D2XWE3	192	K	DNA-directed RNA polymerase I, II, and III subunit RPABC1	FOXG_08309	FOXG_08309P0	99	1	Cluster 7	Clustered	6.01905	LK(1)ETQLPR	FALSE
1	222	A0A0D2XA85	1040	K	DNA-directed RNA polymerase subunit beta	FOXG_00800	FOXG_00800P0	114	1	Cluster 7	Clustered	5.92105	HMVQDK(1)MHSR	FALSE
3	297	A0A0D2Y4Z8	147	K	DNA-directed RNA polymerases I, II, and III subunit RPABC3	FOXG_11352	FOXG_11352P0	272	1	Cluster 7	Seed	7.27273	VDNVYLLVK(1)K	FALSE
1	317	A0A0J9UDJ3	115	K	DNA-directed RNA polymerase I and III subunit RPAC2	FOXG_01883	FOXG_01883P0	215	1	Cluster 7	Clustered	6.48529	IQTYSGTAVDALK(1)K	FALSE
5	100	A0A0D2YCC0	90	K	DNA-directed RNA polymerase subunit	---	FOXG_13951P0	203	1	Cluster 6	Clustered	28.5057	YVDK(1)CLSGIK	FALSE
2	157	A0A0D2YJ18	457	K	Uncharacterized protein	---	FOXG_16532P0	143	1	Cluster 6	Seed	31.2889	YSLK(1)EINLIAR	FALSE
3	223	A0A0D2XZB5	269	K	Uncharacterized protein	FOXG_09342	FOXG_09342P0	64	1	Cluster 6	Clustered	29.1933	VQHK(1)ESIQVPSR	FALSE
2	239	A0A0D2XCF5	48	K	TruB_N domain-containing protein	---	FOXG_01578P0	43	1	Cluster 6	Clustered	29.0476	PLIDSEVAK(1)R	FALSE
1	246	A0A0D2Y4R2	267	K	RPOLD domain-containing protein	---	FOXG_11265P0	61	1	Cluster 6	Clustered	27.5484	VLQQK(1)IGGLLK	FALSE
2	288	A0A0D2X9X7	327	K	RPOLD domain-containing protein	---	FOXG_00692P0	90	1	Cluster 6	Clustered	26.8138	HK(1)EFEGK	FALSE
1	123	A0A0D2XB32	9	K	Small nuclear ribonucleoprotein G	FOXG_01099	FOXG_01099P0	281	1	Cluster 5	Clustered	5	APAQPELK(1)K	FALSE
1	350	A0A0D2Y4Y1	25	K	Small nuclear ribonucleoprotein F	FOXG_11335	FOXG_11335P0	45	1	Cluster 5	Clustered	5	LK(1)WGEVEYK	FALSE
1	354	A0A0J9WLQ2	53	K	U6 snRNA-associated Sm-like protein LSm4	LSM4	FOXG_06390P0	161	1	Cluster 5	Clustered	5	GNNIK(1)YLR	FALSE
1	374	A0A0D2X9M3	10	K	U6 snRNA-associated Sm-like protein LSm8	LSM8	FOXG_00588P0	112	1	Cluster 5	Clustered	5	ATLGGYLNK(1)K	FALSE
2	381	A0A0D2XD14	104	K	Small nuclear ribonucleoprotein Sm D2	FOXG_01789	FOXG_01789P0	75	1	Cluster 5	Seed	5	FISK(1)MFLR	FALSE
3	161	A0A0D2XVJ7	446	K	RuvB-like helicase	FOXG_08009	FOXG_08009P0	27	1	Cluster 4	Clustered	5	FVAESEK(1)R	FALSE
1	265	A0A0D2Y8W9	8	K	Ubiquitin-conjugating enzyme E2-16 kDa	FOXG_12737	FOXG_12737P0	312	1	Cluster 4	Clustered	4	INK(1)ELTDLGR	FALSE
2	306	A0A0C4DHX6	57	K	Histone H3	FOXG_13952	FOXG_13952P0	253	1	Cluster 4	Clustered	4.28571	YQK(1)STELLIR	FALSE
5	313	A0A0D2XW08	18	K	Histone H2B	---	FOXG_08172P0	291	1	Cluster 4	Clustered	4.28571	LAAYNK(1)K	FALSE
3	330	A0A0D2XZH3	92	K	Histone H4	FOXG_09402	FOXG_09402P0	190	1	Cluster 4	Clustered	4.28571	TVTSLDVVYALK(1)R	FALSE
1	347	A0A0D2XW09	23	K	Histone H2A	FOXG_08173	FOXG_08173P0	40	1	Cluster 4	Clustered	4.28571	SSK(1)AGLAFPVGR	FALSE
4	358	A0A0D2XV91	35	K	RuvB-like helicase	FOXG_07899	FOXG_07899P0	209	0.998999	Cluster 4	Seed	5	GLGLK(0.001)PDGYAEK(0.999)QAAGFVGQVGAR	FALSE
7	90	A0A0D2XDT4	238	K	T-complex protein 1 subunit theta	FOXG_02064	FOXG_02064P0	157	1	Cluster 3	Clustered	17.5714	AK(1)VGVFTCPIDAGQTETK	FALSE
2	166	A0A0D2XK87	227	K	AAA domain-containing protein	---	FOXG_04360P0	119	1	Cluster 3	Clustered	19	ILFENPDQNTK(1)R	FALSE
1	209	A0A0J9UUP8	56	K	Proteasome endopeptidase complex	FOXG_05173	FOXG_05173P0	219	1	Cluster 3	Clustered	19	YGYEMPADALAK(1)R	FALSE
3	220	A0A0D2X8I2	276	K	26S protease subunit rpt4	FOXG_00191	FOXG_00191P0	178	1	Cluster 3	Clustered	19	TK(1)IIMATNRPDTLDPALLR	FALSE
11	221	A0A0D2XQ76	238	K	26S proteasome regulatory subunit N5	FOXG_06118	FOXG_06118P0	229	1	Cluster 3	Clustered	19	GEEVPEEK(1)EDDTTDLK	FALSE
5	224	A0A0D2X9D5	123	K	26S protease regulatory subunit 7	FOXG_00496	FOXG_00496P0	183	1	Cluster 3	Clustered	19	YVINVK(1)QIAK	FALSE
1	225	A0A0J9VPT8	36	K	26S proteasome regulatory subunit rpn-8	FOXG_12662	FOXG_12662P0	0	1	Cluster 3	Clustered	19	ASDLEINELFK(1)R	FALSE
2	259	A0A0D2Y496	372	K	26S protease regulatory subunit 8	FOXG_11098	FOXG_11098P0	279	1	Cluster 3	Clustered	19	VHVTQEDFELATAK(1)ILNK	FALSE
1	272	A0A0D2X8M2	113	K	20S proteasome subunit beta 6	FOXG_00231	FOXG_00231P0	278	1	Cluster 3	Clustered	19	DHLDTICK(1)IYR	FALSE
4	273	A0A0D2XE03	238	K	Proteasome subunit alpha type	FOXG_02134	FOXG_02134P0	197	1	Cluster 3	Clustered	19	EIEQEK(1)QEEAAK	FALSE
4	280	A0A0D2XX35	204	K	Proteasome subunit alpha type	FOXG_08551	FOXG_08551P0	263	1	Cluster 3	Clustered	19	TLK(1)QVMEEK	FALSE
1	289	A0A0D2XDF7	225	K	Proteasome subunit beta	FOXG_01936	FOXG_01936P0	286	1	Cluster 3	Clustered	19	YDLSDEEALELGK(1)R	FALSE
1	299	A0A0J9U4V0	104	K	Proteasome subunit beta	FOXG_00189	FOXG_00189P0	248	1	Cluster 3	Clustered	19	YLAK(1)LLYR	FALSE
2	301	A0A0D2YBZ4	49	K	Proteasome subunit alpha type	FOXG_13824	FOXG_13824P0	311	1	Cluster 3	Clustered	19	ATNGIVLATEK(1)K	FALSE
1	307	A0A0D2X8Q7	132	K	26S proteasome regulatory subunit N10	FOXG_00266	FOXG_00266P0	127	1	Cluster 3	Clustered	19	ELTTLAK(1)K	FALSE
1	318	A0A0D2XDP0	148	K	Proteasome subunit beta	---	FOXG_02020P0	117	1	Cluster 3	Clustered	19	ILTMCTDELK(1)R	FALSE
4	334	A0A0D2XR40	180	K	Proteasome subunit alpha type	FOXG_06442	FOXG_06442P0	241	1	Cluster 3	Clustered	19	QDYK(1)EDCTLK	FALSE
3	335	A0A0D2XVF0	50	K	Proteasome subunit alpha type	FOXG_07962	FOXG_07962P0	316	1	Cluster 3	Clustered	19	THAVLCAVK(1)R	FALSE
4	341	A0A0J9WGU0	112	K	26S proteasome regulatory subunit rpn11	FOXG_01115	FOXG_01115P0	107	1	Cluster 3	Clustered	19	AVAVVIDPIQSVK(1)GK	FALSE
5	342	A0A0D2XI99	265	K	Ubiquitin carboxyl-terminal hydrolase	FOXG_03651	FOXG_03651P0	187	1	Cluster 3	Clustered	19	NAGEQPIINK(1)ESFAK	FALSE
2	372	A0A0D2XA47	282	K	26S proteasome regulatory subunit N6	FOXG_00762	FOXG_00762P0	49	1	Cluster 3	Seed	19	YAGK(1)NLEAMK	FALSE
3	62	A0A0D2X8K7	271	K	Valyl-tRNA synthetase	FOXG_00216	FOXG_00216P0	155	1	Cluster 2	Clustered	37.7098	NITTDSMGDK(1)IGR	FALSE
2	63	A0A0D2XCX6	627	K	WD_REPEATS_REGION domain-containing protein	FOXG_01751	FOXG_01751P0	60	1	Cluster 2	Clustered	37.8776	LIVTSSADK(1)NIR	FALSE
7	64	A0A0D2X8Q2	147	K	PUM-HD domain-containing protein	FOXG_00261	FOXG_00261P0	128	1	Cluster 2	Clustered	37.7098	IK(1)DFVLK	FALSE
1	65	A0A0D2X9Q1	245	K	Uncharacterized protein	---	FOXG_00616P0	285	1	Cluster 2	Clustered	34.3273	DAPQEGAGK(1)R	FALSE
7	91	A0A0D2Y973	565	K	Nop domain-containing protein	FOXG_12843	FOXG_12843P0	51	1	Cluster 2	Clustered	37.7098	SQPAAEETDGK(1)K	FALSE
2	97	A0A0D2XWW0	276	K	Uncharacterized protein	FOXG_08476	FOXG_08476P0	118	1	Cluster 2	Clustered	37.7098	EDIYETK(1)K	FALSE
4	99	A0A0D2XC68	169	K	Uncharacterized protein	FOXG_01491	FOXG_01491P0	165	1	Cluster 2	Clustered	39.6283	VALEDFK(1)R	FALSE
9	103	A0A0D2Y9B3	32	K	Nop domain-containing protein	FOXG_12883	FOXG_12883P0	69	1	Cluster 2	Clustered	37.7098	LK(1)ETQAAVNDLAK	FALSE
15	108	A0A0J9UC03	342	K	Methionyl aminopeptidase	FOXG_01861	FOXG_01861P0	210	1	Cluster 2	Clustered	36	K(1)IEDEEVLK	FALSE
1	109	A0A0D2XZK4	27	K	Brix domain-containing protein	FOXG_09435	FOXG_09435P0	6	1	Cluster 2	Clustered	36.4213	ELFVQYK(1)K	FALSE
1	111	A0A0D2XNG5	28	K	Brix domain-containing protein	FOXG_05495	FOXG_05495P0	25	1	Cluster 2	Clustered	37.7098	DAEISEK(1)R	FALSE
3	112	A0A0D2XZK5	189	K	Nucleolar complex-associated protein 3	FOXG_09436	FOXG_09436P0	81	1	Cluster 2	Clustered	36.977	IRPQTDNGPK(1)EK	FALSE
3	113	A0A0D2XAZ8	109	K	RNA cytidine acetyltransferase	NAT10	FOXG_01064P0	244	1	Cluster 2	Clustered	37.7098	YTYYK(1)ETDK	FALSE
4	121	A0A0D2XZ38	886	K	DNA-directed RNA polymerase subunit beta	FOXG_09260	FOXG_09260P0	135	1	Cluster 2	Clustered	34.2317	LVNLDGITHYEK(1)YK	FALSE
1	126	A0A0D2Y8Q3	138	K	Uncharacterized protein	FOXG_12669	FOXG_12669P0	121	1	Cluster 2	Clustered	39.6283	IK(1)ELGPGGWNLR	FALSE
2	127	A0A0D2XVT0	558	K	U3 small nucleolar RNA-associated protein 22	FOXG_08092	FOXG_08092P0	16	1	Cluster 2	Clustered	36.8351	QFWGEK(1)AELR	FALSE
4	128	A0A0D2YC11	344	K	RRM domain-containing protein	FOXG_13842	FOXG_13842P0	254	1	Cluster 2	Clustered	38.3688	TEVITEEK(1)PAPK	FALSE
1	131	A0A0D2XCA8	751	K	Periodic tryptophan protein 2	FOXG_01531	FOXG_01531P0	216	1	Cluster 2	Clustered	37.7098	LNEAGLIK(1)R	FALSE
6	132	A0A0D2XYS9	165	K	Uncharacterized protein	FOXG_09151	FOXG_09151P0	56	1	Cluster 2	Clustered	37.7098	LPK(1)ILGK	FALSE
1	135	A0A0D2XAC2	653	K	ATP-dependent RNA helicase ROK1	FOXG_00837	FOXG_00837P0	133	1	Cluster 2	Clustered	35.8027	ITSK(1)SGYER	FALSE
5	136	A0A0D2XDM4	34	K	Ribosome biogenesis protein YTM1	YTM1	FOXG_02004P0	132	1	Cluster 2	Clustered	36.3478	QQLLVPADIK(1)R	FALSE
1	142	A0A0D2Y200	605	K	ATP-dependent RNA helicase DBP9	FOXG_10293	FOXG_10293P0	213	1	Cluster 2	Clustered	37.7098	DPLK(1)TFK	FALSE
5	143	A0A0D2Y4X5	370	K	Nucleolar GTP-binding protein 2	FOXG_11329	FOXG_11329P0	110	1	Cluster 2	Clustered	34.189	VWQYVSLMK(1)R	FALSE
3	155	A0A0J9V7Z2	32	K	Translation initiation factor 2 subunit 1	FOXG_08491	FOXG_08491P0	62	1	Cluster 2	Clustered	35.2082	SIQK(1)LIR	FALSE
1	156	A0A0D2Y4F4	1105	K	NUC173 domain-containing protein	FOXG_11157	FOXG_11157P0	226	1	Cluster 2	Clustered	36.9107	AK(1)VDLDGK	FALSE
2	158	A0A0D2XR04	660	K	ATP-dependent RNA helicase MAK5	FOXG_06406	FOXG_06406P0	298	1	Cluster 2	Clustered	38.2979	IADTVLAK(1)EK	FALSE
13	172	A0A0D2XCI0	3	K	Centromere/microtubule-binding protein cbf5	FOXG_01603	FOXG_01603P0	304	1	Cluster 2	Clustered	38.0106	SK(1)DVAVVK	FALSE
1	173	A0A0D2XGH3	822	K	Uncharacterized protein	FOXG_03016	FOXG_03016P0	14	1	Cluster 2	Clustered	38.6473	VIINEK(1)R	FALSE
4	175	A0A0D2XZ52	170	K	Eukaryotic translation initiation factor 3 subunit H	---	FOXG_09274P0	189	1	Cluster 2	Clustered	33.6179	LSPAFMSAYK(1)EGK	FALSE
4	179	A0A0D2Y2W7	21	K	ATP-dependent RNA helicase DBP3	FOXG_10616	FOXG_10616P0	35	1	Cluster 2	Clustered	37.0765	HLLADSEDAIVDRPSK(1)K	FALSE
1	180	A0A0D2Y2P2	519	K	Uncharacterized protein	FOXG_10541	FOXG_10541P0	120	1	Cluster 2	Clustered	38.1633	DLK(1)ELAR	FALSE
3	185	A0A0D2XCQ6	36	K	Eukaryotic translation initiation factor 3 subunit M	FOXG_01679	FOXG_01679P0	96	1	Cluster 2	Clustered	33.9329	AEDAK(1)QLLSQEKPPSQEEVISK	FALSE
1	187	A0A0D2Y1V7	351	K	Ribosome biogenesis protein ERB1	ERB1	FOXG_10250P0	223	1	Cluster 2	Clustered	37.8776	EYLPAK(1)FDSLR	FALSE
1	188	A0A0D2XD54	775	K	Uncharacterized protein	FOXG_01829	FOXG_01829P0	34	1	Cluster 2	Clustered	37.7098	LQVK(1)FDR	FALSE
1	190	A0A0D2XUL7	78	K	rRNA adenine N(6)-methyltransferase	FOXG_07670	FOXG_07670P0	300	1	Cluster 2	Clustered	33.9024	ILEQAK(1)AVK	FALSE
1	198	A0A0D2XN44	506	K	U3 small nucleolar ribonucleoprotein protein MPP10	---	FOXG_05373P0	307	1	Cluster 2	Clustered	37.4126	GLVELDDTK(1)ATK	FALSE
2	199	A0A0D2YC01	567	K	Bms1-type G domain-containing protein	FOXG_13831	FOXG_13831P0	92	1	Cluster 2	Clustered	37.7098	GISPIQEK(1)TYNPK	FALSE
1	201	A0A0D2XWN8	104	K	Uncharacterized protein	FOXG_08404	FOXG_08404P0	195	1	Cluster 2	Clustered	36.4213	PLEEK(1)LR	FALSE
3	202	A0A0J9WQ29	119	K	Ribosome biogenesis protein NOP53	FOXG_10438	FOXG_10438P0	46	1	Cluster 2	Clustered	34.7243	TTNGILPVK(1)R	FALSE
1	204	A0A0J9VLH9	31	K	Brix domain-containing protein	FOXG_11627	FOXG_11627P0	125	1	Cluster 2	Clustered	34.0128	DPK(1)SMVIR	FALSE
3	205	A0A0D2Y4B0	663	K	Protein SDA1	FOXG_11112	FOXG_11112P0	57	0.979406	Cluster 2	Clustered	37.7098	VALAK(0.979)EGK(0.021)PDR	FALSE
1	216	A0A0D2XWZ0	20	K	KRR1 small subunit processome component	FOXG_08506	FOXG_08506P0	217	1	Cluster 2	Clustered	36.1721	WK(1)IDAFTPK	FALSE
2	219	A0A0D2Y5S0	345	K	ATP-dependent rRNA helicase RRP3	FOXG_11626	FOXG_11626P0	109	1	Cluster 2	Clustered	36.9958	LGALNK(1)FR	FALSE
1	226	A0A0D2XCZ5	137	K	Uncharacterized protein	FOXG_01770	FOXG_01770P0	166	1	Cluster 2	Clustered	34.1913	LIQLSNTAQK(1)K	FALSE
1	230	A0A0D2XB97	505	K	Uncharacterized protein	FOXG_01165	FOXG_01165P0	192	1	Cluster 2	Clustered	37.7098	EAEAGK(1)ESQLK	FALSE
1	231	A0A0D2XDQ5	153	K	WD_REPEATS_REGION domain-containing protein	---	FOXG_02035P0	231	1	Cluster 2	Clustered	37.7098	LSCGQQDGK(1)VR	FALSE
4	232	A0A0D2XVI1	421	K	SAM_MT_RSMB_NOP domain-containing protein	FOXG_07993	FOXG_07993P0	70	1	Cluster 2	Clustered	37.7098	NTGIVVANDPNK(1)AR	FALSE
2	233	A0A0D2XWF8	412	K	60S ribosomal export protein NMD3	FOXG_08324	FOXG_08324P0	198	1	Cluster 2	Clustered	36.4533	IPDVVLVK(1)K	FALSE
2	234	A0A0J9VBH3	59	K	Sas10 domain-containing protein	FOXG_20030	FOXG_17770P0	141	1	Cluster 2	Clustered	38.5569	DQILLDEAPDSK(1)R	FALSE
5	242	A0A0D2XUX6	123	K	Eukaryotic translation initiation factor 3 subunit E	INT6	FOXG_07783P0	55	1	Cluster 2	Clustered	35.8908	SDK(1)VANLEFLK	FALSE
2	252	A0A0D2XAD6	839	K	Uncharacterized protein	FOXG_00851	FOXG_00851P0	306	1	Cluster 2	Clustered	33.468	VALQQLTGK(1)GR	FALSE
3	254	A0A0D2XNA9	315	K	Eukaryotic translation initiation factor 3 subunit F	FOXG_05439	FOXG_05439P0	208	1	Cluster 2	Clustered	39	LAVANLTSNEK(1)EGEGK	FALSE
2	255	A0A0D2XX58	201	K	Uncharacterized protein	FOXG_08574	FOXG_08574P0	76	1	Cluster 2	Clustered	32.3063	LVAHTGLVVQCAVGGTDK(1)R	FALSE
6	267	A0A0D2XX29	650	K	Nucleolar GTP-binding protein 1	FOXG_08545	FOXG_08545P0	151	1	Cluster 2	Clustered	37.7469	HLVVGK(1)R	FALSE
3	269	A0A0D2XCJ5	77	K	Elongation factor Tu	FOXG_01618	FOXG_01618P0	148	1	Cluster 2	Clustered	38.6671	TTLSAAITK(1)R	FALSE
1	270	A0A0D2YC81	6	K	Brix domain-containing protein	FOXG_13912	FOXG_13912P0	104	1	Cluster 2	Clustered	37.0765	AAVYK(1)SISK	FALSE
4	276	A0A0D2YC55	261	K	RNA helicase	---	FOXG_13886P0	164	1	Cluster 2	Clustered	37.0434	NLK(1)SLVIDEADR	FALSE
2	282	A0A0D2XAE9	142	K	WD_REPEATS_REGION domain-containing protein	FOXG_00864	FOXG_00864P0	84	1	Cluster 2	Clustered	33.3721	IPITAAETSDDK(1)AAAPAHIVAMR	FALSE
4	283	A0A0D2XI55	50	K	Eukaryotic translation initiation factor eIF-1	FOXG_03605	FOXG_03605P0	2	1	Cluster 2	Clustered	32.8081	TLTTVQGLPK(1)K	FALSE
5	284	A0A0D2XGV1	104	K	Translation initiation factor 1A	FOXG_03145	FOXG_03145P0	139	1	Cluster 2	Clustered	38.9524	TLK(1)SYGELPENAK	FALSE
2	291	A0A0D2XNB1	57	K	Uncharacterized protein	FOXG_05441	FOXG_05441P0	53	1	Cluster 2	Clustered	39.6283	LITLAK(1)R	FALSE
1	298	A0A0D2YC00	73	K	WD_REPEATS_REGION domain-containing protein	FOXG_13830	FOXG_13830P0	176	1	Cluster 2	Clustered	37.7098	LEGK(1)YQDAALK	FALSE
1	302	A0A0D2XE29	145	K	Uncharacterized protein	FOXG_02160	FOXG_02160P0	227	1	Cluster 2	Clustered	39.6283	NMLGLSLVDSK(1)K	FALSE
2	308	A0A0D2Y225	99	K	30S ribosomal protein S6	FOXG_10319	FOXG_10319P0	19	1	Cluster 2	Seed	39.6283	LGDGK(1)LESLAR	FALSE
2	326	A0A0D2XZG2	347	K	Kri1_C domain-containing protein	FOXG_09391	FOXG_09391P0	1	1	Cluster 2	Clustered	34.9547	LDEAQEK(1)LR	FALSE
2	66	A0A0D2X9U6	84	K	40S ribosomal protein S15	FOXG_00661	FOXG_00661P0	15	1	Cluster 1	Clustered	75	PDLVK(1)THLR	FALSE
4	68	A0A0D2XJV1	123	K	60S ribosomal protein L12	FOXG_04217	FOXG_04217P0	152	1	Cluster 1	Clustered	75	SFAK(1)ELSGTVK	FALSE
1	69	A0A0D2XW00	114	K	Uncharacterized protein	FOXG_08164	FOXG_08164P0	283	1	Cluster 1	Clustered	64.4769	IADYEAK(1)K	FALSE
9	70	A0A0D2X917	108	K	60S ribosomal protein L6	FOXG_00377	FOXG_00377P0	58	1	Cluster 1	Clustered	75	YVIATSYK(1)VDISGLDEK	FALSE
14	71	A0A0D2XH79	119	K	60S ribosomal protein L8	FOXG_03277	FOXG_03277P0	103	1	Cluster 1	Clustered	75	LLQEATAVK(1)EGK	FALSE
4	72	A0A0D2XDT8	28	K	Ribosomal protein L37ae	FOXG_02068	FOXG_02068P0	102	1	Cluster 1	Clustered	75	K(1)MEVTQHAK	FALSE
4	73	A0A0D2Y5E5	118	K	60S ribosomal protein L32	FOXG_11500	FOXG_11500P0	251	1	Cluster 1	Clustered	75	QLGVK(1)VTNPK	FALSE
3	74	A0A0D2XAN2	166	K	40S ribosomal protein S8	FOXG_00948	FOXG_00948P0	83	1	Cluster 1	Clustered	75	VESAIEK(1)QFEAGR	FALSE
4	75	A0A0D2Y4L7	53	K	50S ribosomal protein L31e	FOXG_11220	FOXG_11220P0	87	1	Cluster 1	Clustered	75	AFATK(1)SMGTSDVR	FALSE
11	76	A0A0D2XZN4	233	K	40S ribosomal protein S3	FOXG_09465	FOXG_09465P0	201	1	Cluster 1	Clustered	75	EEQAVLQPVSQDYGAK(1)AAQAAQAAQDAR	FALSE
6	77	A0A0D2Y2N3	28	K	Ribosomal protein L28e	FOXG_10532	FOXG_10532P0	29	1	Cluster 1	Clustered	75	DNNCFSAK(1)SK	FALSE
4	78	A0A0D2Y8P1	78	K	40S ribosomal protein S23	FOXG_12657	FOXG_12657P0	207	1	Cluster 1	Clustered	75	VQLIK(1)NGK	FALSE
4	80	A0A0D2Y910	52	K	60S ribosomal protein	FOXG_12778	FOXG_12778P0	168	1	Cluster 1	Clustered	75	K(1)DDEVTIVR	FALSE
13	81	A0A0D2XBZ0	152	K	40S ribosomal protein S1	RPS1	FOXG_01413P0	273	1	Cluster 1	Clustered	75	K(1)TTYAASSQIR	FALSE
4	82	A0A0D2XHH7	42	K	50S ribosomal protein L14e	FOXG_03375	FOXG_03375P0	260	1	Cluster 1	Clustered	75	LATIVEIIDHK(1)R	FALSE
2	83	A0A0D2XJQ5	93	K	Ubiquitin-60S ribosomal protein L40	FOXG_04169	FOXG_04169P0	181	1	Cluster 1	Clustered	75	FNCDK(1)MICR	FALSE
6	84	A0A0D2X911	27	K	60S ribosomal protein L35	FOXG_00371	FOXG_00371P0	134	1	Cluster 1	Clustered	75	QLAELK(1)TELGQLR	FALSE
5	85	A0A0D2XAT5	84	K	40S ribosomal protein S11	FOXG_01001	FOXG_01001P0	185	1	Cluster 1	Clustered	75	ILTGTVVSTK(1)MHR	FALSE
6	86	A0A0D2XMI5	158	K	Ribosomal_L16 domain-containing protein	---	FOXG_05162P0	282	1	Cluster 1	Clustered	75	SQYK(1)FPGR	FALSE
5	88	A0A0D2XDE8	25	K	40S ribosomal protein S18	FOXG_01927	FOXG_01927P0	44	1	Cluster 1	Clustered	75	LLNTNVDGK(1)QK	FALSE
4	89	A0A0D2Y970	59	K	40S ribosomal protein S0	RPS0	FOXG_12840P0	322	1	Cluster 1	Clustered	75	TWEK(1)IVLAAR	FALSE
6	92	A0A0D2XI69	152	K	40S ribosomal protein S9	FOXG_03620	FOXG_03620P0	293	1	Cluster 1	Clustered	75	LDSQK(1)HIDFALTSPFGGGR	FALSE
12	93	A0A0D2XKG8	33	K	60S ribosomal protein L16	FOXG_04442	FOXG_04442P0	77	1	Cluster 1	Clustered	75	QLLSGQK(1)IVIVR	FALSE
8	94	A0A0C4DHS7	130	K	G-protein beta like WD repeat protein	FOXG_05557	FOXG_05557P0	276	1	Cluster 1	Clustered	75	TIK(1)LWNTLGDCK	FALSE
2	95	A0A0D2Y2S1	86	K	40S ribosomal protein S14	FOXG_10570	FOXG_10570P0	314	1	Cluster 1	Clustered	75	CK(1)ELGINALHIK	FALSE
8	96	A0A0D2XGN9	155	K	40S ribosomal protein S4	FOXG_03083	FOXG_03083P0	324	1	Cluster 1	Clustered	75	YPDPLIK(1)VNDTVK	FALSE
2	101	A0A0D2XP20	53	K	40S ribosomal protein S30	FOXG_05706	FOXG_05706P0	158	1	Cluster 1	Clustered	75	FVNVTLTGGK(1)R	FALSE
12	102	A0A0D2XAN5	149	K	40S ribosomal protein S6	FOXG_00951	FOXG_00951P0	259	1	Cluster 1	Clustered	75	FFGLTK(1)DDDVRK	FALSE
8	105	A0A0D2XJZ4	74	K	60S ribosomal protein L17	FOXG_04262	FOXG_04262P0	33	1	Cluster 1	Clustered	75	TAQGK(1)QFGVSK(1)AR	FALSE
7	106	A0A0D2XA87	182	K	Ribosomal protein L15	---	FOXG_00802P0	12	1	Cluster 1	Clustered	75	YNK(1)TQAGR	FALSE
2	107	A0A0J9VAD6	362	K	Protein transporter SEC61 subunit alpha	FOXG_09081	FOXG_09081P0	299	1	Cluster 1	Clustered	66.9714	QLK(1)DQGLVMAGHR	FALSE
2	110	A0A0D2XQI1	87	K	Uncharacterized protein	---	FOXG_06229P0	271	1	Cluster 1	Clustered	73	DLTSYK(1)K	FALSE
1	116	A0A0D2XB67	80	K	40S ribosomal protein S21	FOXG_01135	FOXG_01135P0	149	1	Cluster 1	Clustered	75	DGLLK(1)SVWSGQR	FALSE
19	117	A0A0C4DHQ7	384	K	Elongation factor 1-alpha	FOXG_03515	FOXG_03515P0	218	1	Cluster 1	Clustered	71	SGDSAIVK(1)MVPSK	FALSE
6	120	A0A0D2X8U8	50	K	60S ribosomal protein L11	FOXG_00307	FOXG_00307P0	214	1	Cluster 1	Clustered	75	VLEQLSGQTPVYSK(1)AR	FALSE
6	122	A0A0D2Y2M4	119	K	50S ribosomal protein L23Ae	FOXG_10522	FOXG_10522P0	124	1	Cluster 1	Clustered	75	LYDIDCVK(1)INTLIRPDGTK	FALSE
1	129	A0A0D2XUS0	28	K	40S ribosomal protein S5	FOXG_07725	FOXG_07725P0	225	1	Cluster 1	Clustered	75	K(1)ANCPIIER	FALSE
4	130	A0A0D2XZH0	74	K	40S ribosomal protein S20	FOXG_09399	FOXG_09399P0	315	1	Cluster 1	Clustered	75	TPCGEGSK(1)TWDSYELR	FALSE
9	133	A0A0D2XCJ2	330	K	50S ribosomal protein L4e	FOXG_01615	FOXG_01615P0	26	1	Cluster 1	Clustered	75	NK(1)QVMLR	FALSE
3	134	A0A0D2XCJ6	27	K	40S ribosomal protein S29	FOXG_01619	FOXG_01619P0	288	1	Cluster 1	Clustered	75	HK(1)AGLIR	FALSE
4	138	A0A0D2XMQ0	97	K	60S ribosomal protein L44	FOXG_05227	FOXG_05227P0	31	1	Cluster 1	Clustered	75	HFELGGDK(1)K	FALSE
5	139	A0A0D2XVK7	25	K	30S ribosomal protein S10e	FOXG_08019	FOXG_08019P0	206	1	Cluster 1	Clustered	75	EGVLVAQK(1)DFNLPK	FALSE
8	141	A0A0D2XHU2	42	K	60S ribosomal protein L13	FOXG_03490	FOXG_03490P0	138	1	Cluster 1	Clustered	75	QAK(1)AAALAPR	FALSE
3	144	A0A0J9UTL0	112	K	Uncharacterized protein	FOXG_05548	FOXG_05548P0	270	1	Cluster 1	Clustered	64.6675	SVDDAIVQMK(1)WSK	FALSE
3	145	A0A0D2X898	50	K	60S ribosomal protein L33-A	FOXG_00107	FOXG_00107P0	177	1	Cluster 1	Clustered	75	K(1)VAFVYR	FALSE
2	146	A0A0D2XUS1	18	K	40S ribosomal protein S25	FOXG_07726	FOXG_07726P0	289	1	Cluster 1	Clustered	75	QCLADLEEK(1)GIIK	FALSE
7	147	A0A0D2Y4M4	161	K	40S ribosomal protein S2	FOXG_11227	FOXG_11227P0	91	1	Cluster 1	Clustered	75	GYWGTNLGQPHSLPCK(1)ESGK	FALSE
3	148	A0A0D2XCY5	130	K	40S ribosomal protein S13	FOXG_01760	FOXG_01760P0	37	1	Cluster 1	Clustered	75	YYK(1)TVGVLPPTWK	FALSE
3	150	A0A0D2XUD8	50	K	Uncharacterized protein	FOXG_07590	FOXG_07590P0	89	1	Cluster 1	Clustered	75	HLYTLVLK(1)DTDK	FALSE
3	151	A0A0D2XM57	35	K	60S acidic ribosomal protein P1	FOXG_05032	FOXG_05032P0	137	1	Cluster 1	Clustered	75	AAK(1)VEEVEPIWTSIFAK	FALSE
2	152	A0A0D2XEN0	161	K	40S ribosomal protein S7	FOXG_02366	FOXG_02366P0	280	1	Cluster 1	Clustered	75	LLK(1)VILDEK	FALSE
1	153	A0A0D2XUU0	82	K	Ribosomal_L30 domain-containing protein	FOXG_07745	FOXG_07745P0	323	1	Cluster 1	Clustered	64.4769	TPDPGFYIEK(1)AVPR	FALSE
2	159	A0A0D2XB71	74	K	60S ribosomal protein L23	FOXG_01139	FOXG_01139P0	30	1	Cluster 1	Clustered	75	K(1)VHPAVIVR	FALSE
2	163	A0A0D2XUP9	101	K	60S ribosomal protein L27-A	FOXG_07704	FOXG_07704P0	122	1	Cluster 1	Clustered	75	GAVSNDTFK(1)EVSQR	FALSE
2	164	A0A0D2Y5D0	71	K	50S ribosomal protein L34e	FOXG_11485	FOXG_11485P0	202	1	Cluster 1	Clustered	75	PQK(1)TVQR	FALSE
6	165	A0A0D2XDZ1	92	K	40S ribosomal protein S22	FOXG_02122	FOXG_02122P0	246	1	Cluster 1	Clustered	75	WVVK(1)LLPAR	FALSE
12	167	A0A0D2XQM8	149	K	Elongation factor 2	FOXG_06276	FOXG_06276P0	159	1	Cluster 1	Clustered	75	IKPVIIINK(1)VDR	FALSE
3	168	A0A0D2Y9B5	109	K	40S ribosomal protein S26	FOXG_12885	FOXG_12885P0	86	1	Cluster 1	Clustered	75	K(1)IVPTAPK	FALSE
4	169	A0A0D2Y4G8	93	K	Uncharacterized protein	---	FOXG_11171P0	10	1	Cluster 1	Clustered	62.2957	GMTSVFVGK(1)TR	FALSE
4	170	A0A0D2XJG4	137	K	60S ribosomal protein L27a	FOXG_04074	FOXG_04074P0	266	1	Cluster 1	Clustered	75	LAEQK(1)IK	FALSE
1	178	A0A0D2X8P5	122	K	Ribosome biogenesis protein n	FOXG_00254	FOXG_00254P0	313	1	Cluster 1	Clustered	63.8263	FAVPLPK(1)VR	FALSE
6	181	A0A0D2XMZ6	81	K	50S ribosomal protein L22e	FOXG_05325	FOXG_05325P0	268	1	Cluster 1	Clustered	75	YLK(1)YLTK	FALSE
7	183	A0A0D2XGT0	27	K	60S ribosomal protein L24	FOXG_03124	FOXG_03124P0	234	1	Cluster 1	Clustered	75	GDSK(1)IFR	FALSE
10	184	A0A0J9USN5	27	K	60S ribosomal protein L5	FOXG_05398	FOXG_05398P0	174	1	Cluster 1	Clustered	75	QQGK(1)TDYYAR	FALSE
3	186	A0A0D2XDB5	64	K	Eukaryotic peptide chain release factor subunit 1	FOXG_01893	FOXG_01893P0	237	1	Cluster 1	Clustered	70	MLAEEYGTASNIK(1)SR	FALSE
2	189	A0A0D2Y5E6	22	K	40S ribosomal protein S16	FOXG_11501	FOXG_11501P0	287	1	Cluster 1	Clustered	75	TATAVAHCK(1)AGR	FALSE
4	191	A0A0D2X925	191	K	Elongation factor 1-beta	FOXG_00385	FOXG_00385P0	169	1	Cluster 1	Clustered	62	LVPVGFGVK(1)K	FALSE
9	192	A0A0D2XI68	50	K	50S ribosomal protein L21e	FOXG_03619	FOXG_03619P0	175	1	Cluster 1	Clustered	75	ANGAVQK(1)GMPFK	FALSE
3	193	A0A0D2XNM2	162	K	Ribosomal protein L19	---	FOXG_05553P0	52	1	Cluster 1	Clustered	75	ETALQEEMDAK(1)R	FALSE
6	195	A0A0D2YBR1	52	K	40S ribosomal protein S24	FOXG_13739	FOXG_13739P0	247	1	Cluster 1	Clustered	75	LGSLYK(1)AQK	FALSE
7	196	A0A0D2XDB1	92	K	60S ribosomal protein L2	FOXG_01889	FOXG_01889P0	274	1	Cluster 1	Clustered	75	QVTETFIANEGMYTGQFIYAGK(1)K	FALSE
8	197	A0A0D2Y2S2	225	K	60S ribosomal protein L7	FOXG_10571	FOXG_10571P0	294	1	Cluster 1	Clustered	75	FK(1)HFIEGGDLGNR	FALSE
2	200	A0A0D2XW30	22	K	40S ribosomal protein S27	FOXG_08194	FOXG_08194P0	243	1	Cluster 1	Clustered	75	LK(1)TLVPAPR	FALSE
1	208	A0A0D2XUC6	185	K	Ribosomal protein L1	FOXG_07578	FOXG_07578P0	11	1	Cluster 1	Clustered	64.3388	AGLGK(1)ILGPK	FALSE
7	211	A0A0J9UT99	32	K	60S ribosomal protein L30	FOXG_05161	FOXG_05161P0	284	1	Cluster 1	Clustered	75	VTLGYK(1)STLK	FALSE
2	212	A0A0D2XGT8	10	K	Ribosomal protein L37	FOXG_03132	FOXG_03132P0	184	1	Cluster 1	Clustered	75	GTSSFGK(1)R	FALSE
11	227	A0A0D2Y9B4	27	K	Ubiquitin-40S ribosomal protein S27a	FOXG_12884	FOXG_12884P0	261	1	Cluster 1	Clustered	75	TITLEVESSDTIDNVK(1)SK	FALSE
15	228	A0A0D2XVM8	304	K	60S ribosomal protein L3	FOXG_08040	FOXG_08040P0	123	1	Cluster 1	Clustered	75	K(1)TITPLGGFVR	FALSE
1	229	A0A0D2Y971	193	K	Uncharacterized protein	FOXG_12841	FOXG_12841P0	296	1	Cluster 1	Clustered	64.4769	ITSLSNSSAK(1)DR	FALSE
4	236	A0A0D2XDZ0	33	K	40S ribosomal protein S12	FOXG_02121	FOXG_02121P0	204	1	Cluster 1	Clustered	75	GQMSILDALK(1)GVLK	FALSE
7	238	A0A0J9UYI6	39	K	Elongation factor 2	FOXG_06275	FOXG_06275P0	249	1	Cluster 1	Clustered	75	K(1)EDLFIK	FALSE
4	244	A0A0D2Y2F8	92	K	40S ribosomal protein S19	FOXG_10455	FOXG_10455P0	94	1	Cluster 1	Clustered	75	PSK(1)HVDASGSVDR	FALSE
1	245	A0A0D2XBP0	109	K	Uncharacterized protein	FOXG_01312	FOXG_01312P0	97	1	Cluster 1	Clustered	63.8508	MEAMAGNLPGVK(1)R	FALSE
5	248	A0A0D2XZ23	32	K	40S ribosomal protein S17	FOXG_09245	FOXG_09245P0	162	1	Cluster 1	Clustered	75	LTLDFETNK(1)R	FALSE
1	253	A0A0D2X8B6	5	K	40S ribosomal protein S28	FOXG_00125	FOXG_00125P0	22	1	Cluster 1	Clustered	75	MDASK(1)QPVK	FALSE
8	260	A0A0D2XDL8	104	K	60S acidic ribosomal protein P0	FOXG_01998	FOXG_01998P0	8	1	Cluster 1	Clustered	75	DIILANK(1)VAAPAR	FALSE
6	279	A0A0D2Y4J2	131	K	60S ribosomal protein L20	FOXG_11195	FOXG_11195P0	170	1	Cluster 1	Clustered	75	VVEIEK(1)TEDIK	FALSE
7	290	A0A0D2XNM9	159	K	Ribosomal_L18e/L15P domain-containing protein	---	FOXG_05561P0	144	1	Cluster 1	Clustered	75	HFGFGPHSHK(1)K	FALSE
10	295	A0A0D2XDB8	152	K	Ribosomal protein	FOXG_01896	FOXG_01896P0	245	1	Cluster 1	Seed	75	INEVK(1)STIK	FALSE
1	67	A0A0C4DHV9	152	K	DNA-directed RNA polymerase subunit beta	FOXG_10639	FOXG_10639P0	186	1		Unclustered	11.8681	EIPLHEMDDEQQAEYK(1)R	FALSE
12	79	A0A0J9UMY7	350	K	Tr-type G domain-containing protein	FOXG_03419	FOXG_03419P0	308	1		Unclustered	35	GFFETEK(1)R	FALSE
7	98	A0A0J9WJQ4	741	K	Translation initiation factor 5B	FOXG_04177	FOXG_04177P0	126	1		Unclustered	56	ALLTPAPMK(1)ELR	FALSE
7	104	A0A0D2XHH5	155	K	ATP synthase subunit d, mitochondrial	FOXG_03373	FOXG_03373P0	224	1		Unclustered	1.2	TAQLVSK(1)GR	FALSE
5	114	A0A0D2XCI5	241	K	CP-type G domain-containing protein	FOXG_01608	FOXG_01608P0	262	1		Unclustered	30.7237	HLK(1)EAGIAYR	FALSE
2	115	A0A0D2XHH6	15	K	Nascent polypeptide-associated complex subunit alpha	FOXG_03374	FOXG_03374P0	28	1		Unclustered	28	VEELPDEEPK(1)K	FALSE
6	119	A0A0J9UP31	35	K	Eukaryotic translation initiation factor 5A	FOXG_04172	FOXG_04172P0	67	1		Unclustered	58	PCK(1)IVDMSTSK	FALSE
5	124	A0A0D2XMC3	191	K	H/ACA ribonucleoprotein complex subunit 2	FOXG_05100	FOXG_05100P0	54	1		Unclustered	42	RPTSVVMIMEK(1)AEGK	FALSE
1	125	A0A0J9U4Z8	92	K	Translation machinery-associated protein 22	FOXG_00268	FOXG_00268P0	297	1		Unclustered	18	SVVTIK(1)R	FALSE
8	137	A0A0D2XMK9	97	K	Eukaryotic translation initiation factor 3 subunit I	TIF34	FOXG_05186P0	80	1		Unclustered	40	TWEFPTAVK(1)R	FALSE
1	140	A0A0D2XYI9	171	K	Uncharacterized protein	FOXG_09061	FOXG_09061P0	277	1		Unclustered	50.889	VYDK(1)AWR	FALSE
3	149	A0A0D2XVQ5	206	K	Eukaryotic translation initiation factor 3 subunit K	FOXG_08067	FOXG_08067P0	292	1		Unclustered	26.5935	VPSNPDNEAK(1)K	FALSE
7	154	A0A0D2XDK3	149	K	Eukaryotic translation initiation factor 2 subunit gamma	FOXG_01983	FOXG_01983P0	154	1		Unclustered	42	SEK(1)EVDPPCER	FALSE
1	160	A0A0D2XE98	25	K	Ribosome assembly factor mrt4	FOXG_02230	FOXG_02230P0	116	1		Unclustered	50	DK(1)LFQNIR	FALSE
3	171	A0A0J9U569	281	K	Nucleolin	FOXG_00396	FOXG_00396P0	100	1		Unclustered	19.0769	VMTEK(1)GTGR	FALSE
7	174	A0A0D2XWU0	147	K	T-complex protein 1 subunit alpha	FOXG_08456	FOXG_08456P0	59	1		Unclustered	20.9524	YLNENVSIK(1)VDDLGR	FALSE
3	176	A0A0J9VGG5	497	K	Eukaryotic translation initiation factor 3 subunit C	NIP1	FOXG_10573P0	258	1		Unclustered	27.5958	VISK(1)TYR	FALSE
3	177	A0A0J9VH02	89	K	Glutaminyl-tRNA synthetase	FOXG_10491	FOXG_10491P0	5	1		Unclustered	31	QGFLADVYK(1)ER	FALSE
6	182	A0A0D2XVQ3	368	K	T-complex protein 1 subunit zeta	FOXG_08065	FOXG_08065P0	105	1		Unclustered	14.2105	FTFVEEVK(1)DPK	FALSE
5	194	A0A0D2XUN7	203	K	T-complex protein 1 subunit gamma	---	FOXG_07692P0	193	1		Unclustered	13.5882	VEK(1)VPGGEIEDSR	FALSE
1	203	A0A0D2XV62	104	K	Uncharacterized protein	FOXG_07870	FOXG_07870P0	113	1		Unclustered	20.6032	DADGK(1)IIR	FALSE
8	206	A0A0J9UW30	181	K	Translation initiation factor 2 subunit 2	FOXG_05455	FOXG_05455P0	238	1		Unclustered	9.07018	TVFANIADISK(1)R	FALSE
7	207	A0A0D2XXB4	35	K	Eukaryotic translation initiation factor 3 subunit G	TIF35	FOXG_08630P0	21	1		Unclustered	31.6303	HDWADDDDIEETSTDLPEPQTISNK(1)DGTK	FALSE
2	213	A0A0J9WNA8	81	K	Methyltransferase	FOXG_08313	FOXG_08313P0	39	1		Unclustered	19.8268	EFYHISK(1)R	FALSE
1	214	A0A0J9U7R5	99	K	DNA-directed RNA polymerase subunit	FOXG_00887	FOXG_00887P0	239	1		Unclustered	9.61538	PVYHPGFIK(1)K	FALSE
2	215	A0A0D2XML3	641	K	E3 ubiquitin-protein ligase	FOXG_05190	FOXG_05190P0	74	1		Unclustered	3	NIDVTNENK(1)K	FALSE
5	217	A0A0D2XWE8	259	K	SAM_MT_RSMB_NOP domain-containing protein	---	FOXG_08314P0	160	1		Unclustered	19.8268	GHMLVHQLK(1)R	FALSE
3	218	A0A0D2Y2H5	352	K	RRM domain-containing protein	FOXG_10472	FOXG_10472P0	194	1		Unclustered	10.5263	TVSEAPDASSASQGSDAK(1)ASPFGAAR	FALSE
1	235	A0A0D2XV97	28	K	OMPdecase domain-containing protein	FOXG_07905	FOXG_07905P0	38	1		Unclustered	1.85714	HLYK(1)LMDLK	FALSE
1	237	A0A0J9ULB2	49	K	Nascent polypeptide-associated complex subunit beta	FOXG_03126	FOXG_03126P0	9	1		Unclustered	29	LQLALK(1)K	FALSE
2	240	A0A0D2Y8R8	479	K	Pre-mRNA-splicing factor ATP-dependent RNA helicase prp43	FOXG_12684	FOXG_12684P0	255	1		Unclustered	24.9288	SNLANTVLELK(1)K	FALSE
8	241	A0A0D2XDK5	306	K	ATP-dependent RNA helicase eIF4A	FOXG_01985	FOXG_01985P0	230	1		Unclustered	13.1938	DLIMK(1)EFR	FALSE
2	247	A0A0D2XXI3	77	K	WD_REPEATS_REGION domain-containing protein	FOXG_08701	FOXG_08701P0	290	1		Unclustered	28.6492	EK(1)EEFLPYR	FALSE
8	249	A0A0D2XC69	35	K	Elongation factor 1-gamma	FOXG_01492	FOXG_01492P0	78	1		Unclustered	53	NVDDASK(1)ASLK	FALSE
16	250	A0A0D2XE49	934	K	Eukaryotic translation initiation factor 3 subunit A	TIF32	FOXG_02180P0	256	1		Unclustered	31.5034	RPPVFGAGK(1)WR	FALSE
2	251	A0A0D2Y2S9	188	K	Fcf2 domain-containing protein	FOXG_10578	FOXG_10578P0	142	1		Unclustered	22.8467	AFYK(1)NVVAQR	FALSE
4	256	A0A0D2XMA8	348	K	Methionine aminopeptidase 2	FOXG_05085	FOXG_05085P0	173	1		Unclustered	0.666667	DDMETSHYAK(1)R	FALSE
1	257	A0A0D2X9Q6	457	K	Dolichyl-diphosphooligosaccharide-protein glycosyltransferase	FOXG_00621	FOXG_00621P0	82	1		Unclustered	3.73333	VNQPEPTQAAQGEAVDGSK(1)K	FALSE
9	258	A0A0D2YBG4	149	K	Glutamyl-tRNA synthetase	FOXG_13642	FOXG_13642P0	232	1		Unclustered	30.9413	TAPDGNGK(1)LLVR	FALSE
1	261	A0A0D2Y5L3	139	K	Translation machinery-associated protein 20	FOXG_11569	FOXG_11569P0	66	1		Unclustered	28	EMDQK(1)MDEEGR	FALSE
1	262	A0A0D2XW86	57	K	Pre-mRNA-splicing factor cef-1	FOXG_08250	FOXG_08250P0	79	1		Unclustered	8.31818	WNEWLDPSIK(1)K	FALSE
1	263	A0A0J9U7J3	207	K	Nucleolar protein 12	FOXG_00654	FOXG_00654P0	95	1		Unclustered	31.1365	SSDLEK(1)AAR	FALSE
7	266	A0A0D2X864	181	K	Eukaryotic translation initiation factor 3 subunit D	FOXG_00072	FOXG_00072P0	42	1		Unclustered	10.8267	DASINVK(1)AEWK	FALSE
3	268	A0A0J9UJF4	40	K	ATP-dependent RNA helicase SUB2	FOXG_03138	FOXG_03138P0	111	1		Unclustered	3.73333	GELAAGNNVDK(1)K	FALSE
4	271	A0A0J9WHK1	190	K	Adenosine kinase	FOXG_01888	FOXG_01888P0	199	1		Unclustered	0.666667	YAAILHDAVK(1)AAGLR	FALSE
16	274	A0A0D2XX39	122	K	Hsp70-like protein	FOXG_08555	FOXG_08555P0	3	1		Unclustered	3.44444	FK(1)DAEVQR	FALSE
3	275	A0A0D2YC97	58	K	ATP synthase subunit beta	FOXG_13928	FOXG_13928P0	150	1		Unclustered	9	IHQVIGAVVDVK(1)FDTQK	FALSE
8	277	A0A0D2XVJ4	131	K	Glyceraldehyde 3-phosphate dehydrogenase	FOXG_08006	FOXG_08006P0	32	1		Unclustered	1.52941	K(1)VIK(1)EAAEGDLK	FALSE
6	278	A0A0D2Y5W3	33	K	Phosphoglycerate kinase	---	FOXG_11669P0	101	1		Unclustered	2.57778	VDFNVPLDADK(1)NITNNQR	FALSE
2	281	A0A0D2XCH3	36	K	PINc domain-containing protein	FOXG_01596	FOXG_01596P0	7	1		Unclustered	21.7727	AELAQK(1)EK	FALSE
12	285	A0A0D2XH20	403	K	Polyadenylate-binding protein	FOXG_03218	FOXG_03218P0	267	1		Unclustered	5.5	EEAK(1)EEANEETK	FALSE
1	286	A0A0D2XIG1	33	K	C2H2-type domain-containing protein	FOXG_03714	FOXG_03714P0	172	1		Unclustered	11.7363	HLK(1)QFMETK	FALSE
7	287	A0A0D2XHD8	197	K	Elongation factor 3	FOXG_03336	FOXG_03336P0	131	1		Unclustered	14.8897	AQISIGGTK(1)EEALEK	FALSE
7	292	A0A0D2XBA4	38	K	Translation initiation factor 4E	FOXG_01172	FOXG_01172P0	221	1		Unclustered	10.5165	DDDK(1)PVTVFHDK	FALSE
1	293	A0A0D2XDY7	663	K	TRUD domain-containing protein	FOXG_02118	FOXG_02118P0	153	1		Unclustered	6.53333	SLEDVDSDSTVK(1)K	FALSE
10	294	A0A0J9WR07	371	K	ATP-dependent RNA helicase DBP2	FOXG_11505	FOXG_11505P0	63	1		Unclustered	26.902	ILIFVGTK(1)R	FALSE
6	300	A0A0D2X9D6	286	K	T-complex protein 1 subunit delta	FOXG_00497	FOXG_00497P0	317	1		Unclustered	24.6693	LYLLNMAK(1)K	FALSE
1	303	A0A0D2XQJ4	163	K	Uncharacterized protein	FOXG_06242	FOXG_06242P0	163	1		Unclustered	4	AWK(1)ATILNDGSVK	FALSE
1	304	A0A0D2XUJ6	152	K	ANK_REP_REGION domain-containing protein	FOXG_07649	FOXG_07649P0	212	1		Unclustered	1.4	NDVAEYFLSTAK(1)K	FALSE
7	305	A0A0D2Y2Q2	81	K	TCTP domain-containing protein	FOXG_10551	FOXG_10551P0	48	1		Unclustered	53	K(1)SYLTYLK	FALSE
2	309	A0A0D2XZC5	265	K	Multifunctional tryptophan biosynthesis protein	FOXG_09352	FOXG_09352P0	115	1		Unclustered	1.36364	AAVDAQK(1)QIPSQR	FALSE
1	310	A0A0D2XYA9	306	K	20S-pre-rRNA D-site endonuclease NOB1	FOXG_08981	FOXG_08981P0	146	1		Unclustered	27.5195	ITHLK(1)NWVLR	FALSE
6	311	A0A0D2XJP4	237	K	Lupus La protein	FOXG_04156	FOXG_04156P0	305	1		Unclustered	21.0598	FIK(1)IDPK	FALSE
6	312	A0A0D2XEA1	197	K	Triosephosphate isomerase	FOXG_02233	FOXG_02233P0	129	1		Unclustered	4	GISDK(1)VADETR	FALSE
6	314	A0A0D2X8W9	283	K	Peptidylprolyl isomerase	---	FOXG_00329P0	191	1		Unclustered	17.4545	LQNGK(1)QFDANK	FALSE
1	315	A0A0J9V6G0	211	K	Protein kinase C	FOXG_08410	FOXG_08410P0	130	1		Unclustered	3	IILLK(1)QALK	FALSE
2	316	A0A0D2X9J0	241	K	Arginine N-methyltransferase 2	---	FOXG_00555P0	301	1		Unclustered	1.66667	SVAALIPDSAPGK(1)R	FALSE
4	319	A0A0D2XX38	92	K	Signal recognition particle subunit SRP68	FOXG_08554	FOXG_08554P0	147	1		Unclustered	47	SGHTSDTK(1)GITGR	FALSE
1	320	A0A0J9WLN6	262	K	Diphthine synthase	FOXG_06341	FOXG_06341P0	303	1		Unclustered	2	LWK(1)AEYGK	FALSE
1	321	A0A0D2Y253	340	K	Protein DOM34 homolog	FOXG_10347	FOXG_10347P0	156	1		Unclustered	11	YVALVDK(1)VR	FALSE
2	322	A0A0C4DHT3	324	K	Tubulin beta chain	FOXG_06228	FOXG_06228P0	88	1		Unclustered	4	VAMK(1)EVEDQMR	FALSE
2	323	A0A0D2X8T7	21	K	GTP-binding nuclear protein	FOXG_00296	FOXG_00296P0	321	1		Unclustered	5	LVLVGDGGTGK(1)TTFVK	FALSE
4	324	A0A0D2XB44	39	K	Peptidyl-prolyl cis-trans isomerase	---	FOXG_01111P0	65	1		Unclustered	2.7	INFNLYDK(1)EVPK	FALSE
1	325	A0A0D2XDT2	125	K	Uncharacterized protein	FOXG_02062	FOXG_02062P0	182	1		Unclustered	15	AAQEEAAAQK(1)R	FALSE
27	327	A0A0D2Y596	836	K	Elongation factor 3	FOXG_11451	FOXG_11451P0	275	1		Unclustered	4.28571	NSYEYECSFALGENVGMK(1)NER	FALSE
10	328	A0A0D2XZ51	189	K	Adenosylhomocysteinase	FOXG_09273	FOXG_09273P0	41	1		Unclustered	3	LLVPAINVNDSVTK(1)SK	FALSE
7	329	A0A0D2XAA8	161	K	Inosine-5'-monophosphate dehydrogenase	FOXG_00823	FOXG_00823P0	73	1		Unclustered	1.2	LGSK(1)LLGIVTNR	FALSE
1	331	A0A0J9V3E8	99	K	H/ACA ribonucleoprotein complex subunit	FOXG_08125	FOXG_08125P0	211	1		Unclustered	8	EGDK(1)FYIGSEK	FALSE
1	332	A0A0D2XI63	110	K	Cytochrome c oxidase subunit 6a	FOXG_03613	FOXG_03613P0	309	1		Unclustered	4	NYQWGNGDK(1)TLFWNDEVNYHNK	FALSE
3	333	A0A0D2X8P6	84	K	Protein arginine N-methyltransferase 1	FOXG_00255	FOXG_00255P0	85	1		Unclustered	4	AGAK(1)HVIGVDMSTIIFK	FALSE
2	336	A0A0D2Y8M2	162	K	Protein arginine N-methyltransferase 3	FOXG_12638	FOXG_12638P0	264	1		Unclustered	0.5	LTVQQTLDK(1)R	FALSE
1	337	A0A0D2XDU1	142	K	MRP-L46 domain-containing protein	---	FOXG_02071P0	222	1		Unclustered	12	ELGVYNGK(1)SSK	FALSE
6	338	A0A0J9WQ41	161	K	Eukaryotic translation initiation factor 3 subunit L	FOXG_10476	FOXG_10476P0	242	1		Unclustered	9.61538	SAQYDSITK(1)K	FALSE
3	339	A0A0D2XMW0	124	K	Ketol-acid reductoisomerase, mitochondrial	FOXG_05288	FOXG_05288P0	310	1		Unclustered	2	SWK(1)DAEQDGWVAGK	FALSE
14	340	A0A0D2XQE1	1239	K	Uncharacterized protein	FOXG_06187	FOXG_06187P0	318	1		Unclustered	2	DQAK(1)DEAIEIIGTK	FALSE
12	343	A0A0D2XVI4	240	K	Heat shock protein 60, mitochondrial	FOXG_07996	FOXG_07996P0	196	1		Unclustered	2.66667	GFVSPYFITDTK(1)SQK	FALSE
5	344	A0A0D2XWY7	6	K	Hsp10-like protein	FOXG_08503	FOXG_08503P0	20	1		Unclustered	5	ATSIK(1)SIR	FALSE
1	345	A0A0D2XEX4	228	K	Serine/threonine-protein kinase RIO1	FOXG_02463	FOXG_02463P0	140	1		Unclustered	7	MVK(1)LWAEK	FALSE
23	346	A0A0D2XK76	620	K	Molecular chaperone HtpG	FOXG_04346	FOXG_04346P0	179	1		Unclustered	3.92857	K(1)VETDGENDR	FALSE
10	348	A0A0D2XUS2	67	K	ADP,ATP carrier protein	FOXG_07727	FOXG_07727P0	265	1		Unclustered	2.2	YAGIGDCFK(1)R	FALSE
1	349	A0A0D2XWH0	232	K	Uncharacterized protein	FOXG_08336	FOXG_08336P0	72	1		Unclustered	6	VVNSK(1)EYR	FALSE
1	352	A0A0D2XQQ8	248	K	Protein BCP1	FOXG_06306	FOXG_06306P0	240	1		Unclustered	8.83636	EDESAADSK(1)R	FALSE
1	353	A0A0D2X9J2	181	K	Dolichyl-diphosphooligosaccharide--protein glycosyltransferase subunit 1	---	FOXG_00557P0	36	1		Unclustered	25.9312	LPGSGEVK(1)EFPVK	FALSE
3	355	A0A0C4DHS0	149	K	Calmodulin	FOXG_04243	FOXG_04243P0	13	1		Unclustered	2.71429	MK(1)DTDSEEEIR	FALSE
3	356	A0A0C4DHQ2	324	K	Tubulin beta chain	FOXG_02339	FOXG_02339P0	319	1		Unclustered	4	LSTK(1)EIEDQMLK	FALSE
1	357	A0A0D2XUX5	120	K	Uncharacterized protein	FOXG_07782	FOXG_07782P0	171	1		Unclustered	10.859	MIVIIK(1)K	FALSE
5	359	A0A0D2X829	254	K	Enolase	FOXG_00035	FOXG_00035P0	302	1		Unclustered	6	IAMDVASSEFYK(1)VEEK	FALSE
1	360	A0A0D2XEA0	133	K	L51_S25_CI-B8 domain-containing protein	FOXG_02232	FOXG_02232P0	145	1		Unclustered	15	GVWSPYHGK(1)GMVV	FALSE
1	361	A0A0D2XA30	37	K	Deoxyhypusine synthase	FOXG_00745	FOXG_00745P0	200	1		Unclustered	2	VEELDFNK(1)FK	FALSE
1	362	A0A0D2XAN4	1358	K	E3 ubiquitin-protein ligase HUWE1	FOXG_00950	FOXG_00950P0	50	1		Unclustered	1.66667	VAAFGLK(1)K	FALSE
6	363	A0A0D2XCE6	315	K	Actin beta/gamma 1	FOXG_01569	FOXG_01569P0	68	1		Unclustered	3.73333	MQK(1)EITALAPSSMK	FALSE
2	364	A0A0D2XH58	270	K	S-methyl-5'-thioadenosine phosphorylase	FOXG_03256	FOXG_03256P0	252	1		Unclustered	0	LGELENSDLVQAK(1)HWAGASQGAVK	FALSE
3	365	A0A0D2XW11	74	K	C2H2-type domain-containing protein	FOXG_08175	FOXG_08175P0	108	1		Unclustered	7.82222	AVSSAEADK(1)AYFER	FALSE
2	366	A0A0J9UK72	166	K	Sulfate adenylyltransferase	FOXG_03600	FOXG_03600P0	220	1		Unclustered	1.66667	VYK(1)ALLPR	FALSE
2	367	A0A0D2XDS7	39	K	UV excision repair protein Rad23	FOXG_02057	FOXG_02057P0	167	1		Unclustered	6	GWEPK(1)LQK	FALSE
15	368	A0A0J9WFZ0	131	K	ATP synthase subunit alpha	FOXG_00308	FOXG_00308P0	18	1		Unclustered	5.57143	EGETVK(1)R	FALSE
2	369	A0A0D2Y4W4	119	K	Methionine aminopeptidase	FOXG_11318	FOXG_11318P0	236	1		Unclustered	2	IEILDK(1)K	FALSE
3	370	A0A0D2X8X7	190	K	Proliferating cell nuclear antigen	FOXG_00337	FOXG_00337P0	4	1		Unclustered	0.5	SHEDVEK(1)PK	FALSE
4	371	A0A0J9UL15	163	K	CK1/CK1/CK1-D protein kinase	FOXG_03065	FOXG_03065P0	23	1		Unclustered	2	DPK(1)THFHIPYR	FALSE
1	373	A0A0D2XB10	39	K	Uncharacterized protein	FOXG_01077	FOXG_01077P0	250	1		Unclustered	7	TSSDSTHSITINDTATVLDLK(1)TK	FALSE
3	375	A0A0D2XCA6	152	K	Uncharacterized protein	---	FOXG_01529P0	228	1		Unclustered	0.666667	EGK(1)DLTNGMLSLAK	FALSE
2	376	A0A0D2XU69	238	K	Non-specific serine/threonine protein kinase	FOXG_07521	FOXG_07521P0	106	1		Unclustered	0	QQYVEDPK(1)ASK	FALSE
4	377	A0A0D2Y4X0	281	K	Elongation factor G, mitochondrial	MEF1	FOXG_11324P0	136	1		Unclustered	8	AVEQINTK(1)LK	FALSE
3	378	A0A0D2XGJ4	237	K	Carboxymethylenebutenolidase	FOXG_03037	FOXG_03037P0	235	1		Unclustered	0	VK(1)EEYER	FALSE
4	379	A0A0D2XAP0	163	K	Tubulin alpha chain	FOXG_00956	FOXG_00956P0	320	1		Unclustered	3	LSVDYGK(1)K	FALSE
1	380	A0A0J9WH36	121	K	Nucleosome assembly protein 1-like 1	FOXG_01426	FOXG_01426P0	295	1		Unclustered	2	FSPLYEK(1)R	FALSE
2	382	A0A0J9USU1	75	K	Carboxypeptidase D	FOXG_05261	FOXG_05261P0	98	1		Unclustered	0	GVEELYAANK(1)SR	FALSE
1	383	A0A0D2XVS9	47	K	DNA primase	FOXG_08091	FOXG_08091P0	188	1		Unclustered	0.666667	MNETEDVK(1)K	FALSE
1	384	A0A0D2X849	69	K	Adenylyl-sulfate kinase	FOXG_00055	FOXG_00055P0	93	1		Unclustered	0.666667	FGLNK(1)DLGFSEADRNENIR	FALSE
2	385	A0A0D2Y4P0	303	K	Uncharacterized protein	---	FOXG_11243P0	24	1		Unclustered	0	SNDVK(1)TGGEIPEK	FALSE
1	386	A0A0D2X9L7	276	K	Non-specific serine/threonine protein kinase	---	FOXG_00582P0	257	1		Unclustered	0	IYAMK(1)VLQK	FALSE
